# Supplementary material for: MCM2-regulated functional networks in lung cancer by multi-dimensional proteomic approach
Source: Sci Rep. 2017 Oct 16;7:13302. doi: 10.1038/s41598-017-13440-x (PMC5643318; doi:10.1038/s41598-017-13440-x)
Supplement: Supplementary file 2 — Supplementary Table S1 [file 41598_2017_13440_MOESM2_ESM.xls]

## Sheet: Instruction for Supp.Table S1 
Instructions for Supplementary Table S1. All identified phosphopeptides of pMCM2 and siMCM2 phosphoproteome in NSCLC.
Items	Definition
No.	Identifier of this table.
Accession number	Unique identifier for proteins in Uniprot/Swiss-Prot database.
Protein name	The name of identified proteins this peptide is associated with.
Gene name	The name of identified genes this peptide is associated with.
Peptide sequence	The sequence of matched peptide.
Modification	The observed modification of peptide.
Modified peptide sequence	The sequence of matched peptide including the location(s) of modified amino acid.
Peptide charge	Charge state of the precursor ion.
m/z	The recalibrated m/z of selected precursor ion.
Mass (Da)	Molecular weight of the peptide.
Mass error (ppm)	The observed mass of the precursor ion minus the expected peptide mass.
Retention time (min)	The uncalibrated retention time in minutes in the elution profile of the precirsor ion.
Posterior Error Probability (PEP)	The posterior error probability of the best identified modified peptide containing this site.
Peptide score	The score for the best associted MS/MS spectrum in Andromenda or Mascot. The higher the better.
Delta score	Score difference to the second best identified peptide.
Miss cleavage	Number of missed enzymatic cleavages.

## Sheet: Supplementary Table S1
Supplementary Table S1. All identified phosphopeptides of pMCM2 and siMCM2 phosphoproteome in NSCLC. Phosphopeptide identification was performed by Maxquant.
No.	Accession number	Protein name	Gene name	Peptide sequence	Modification	Modified peptide sequence	Peptide charge	m/z	Mass (Da)	Mass Error [ppm]	Retention time (min)	Posterior Error Probability (PEP)	Peptide score	Delta score	Miss cleavage
1	P49585	Choline-phosphate cytidylyltransferase A	PCYT1A	AAAYDISEDEED	Phospho (STY)	_AAAYDIS(ph)EDEED_;_AAAY(ph)DISEDEED_	2	704.245	1406.48	-0.078799	37.742	0.0021784	63.662	52.403	0
2	P67809	Nuclease-sensitive element-binding protein 1	YBX1	AADPPAENSSAPEAEQGGAE	Phospho (STY)	_AADPPAENSS(ph)APEAEQGGAE_;_AADPPAENS(ph)SAPEAEQGGAE_	2	989.389	1976.76	-0.17917	25.93	2.5457e-22	128.05	103.96	0
3	Q9UKV3	Apoptotic chromatin condensation inducer in the nucleus	ACIN1	AAKLSEGSQPAEEEEDQETPSR	2 Phospho (STY)	_AAKLS(ph)EGS(ph)QPAEEEEDQETPSR_	3	850.009	2547.01	0.13539	32.172	6.1225e-25	128.47	96.907	1
4	Q13428	Treacle protein	TCOF1	AALAPAKESPRK	Phospho (STY)	_AALAPAKES(ph)PRK_	3	440.234	1317.68	-0.17819	17.902	0.0034214	55.314	31.638	2
5	Q7L014	Probable ATP-dependent RNA helicase DDX46	DDX46	AALGLQDSDDEDAAVDIDEQIESMFNSK	Phospho (STY)	_AALGLQDS(ph)DDEDAAVDIDEQIESMFNSK_	3	1036.11	3105.3	-0.3722	78.848	2.8613e-35	137.04	103.3	0
6	Q96MW1	Coiled-coil domain-containing protein 43	CCDC43	AALLAQYADVTDEEDEADEK	Phospho (STY)	_AALLAQYADVT(ph)DEEDEADEK_	2	1138.48	2274.94	-0.20045	49.089	0.018157	48.626	21.479	0
7	Q96TA1	Niban-like protein 1	FAM129B	AAPEASSPPASPLQHLLPGK	2 Phospho (STY)	_AAPEAS(ph)SPPAS(ph)PLQHLLPGK_;_AAPEASS(ph)PPAS(ph)PLQHLLPGK_;_AAPEAS(ph)S(ph)PPASPLQHLLPGK_	2;3	1064.49742;710.000705	2126.98	-0.22622	54.158	2.6787e-43	159.76	137.86	0
8	Q96TA1	Niban-like protein 1	FAM129B	AAPEASSPPASPLQHLLPGK	Phospho (STY)	_AAPEAS(ph)SPPASPLQHLLPGK_	3	683.345	2047.01	-0.40752	53.104	0.00013648	64.422	41.793	0
9	Q96B36	Proline-rich AKT1 substrate 1	AKT1S1	AATAARPPAPPPAPQPPSPTPSPPRPTLAR	2 Phospho (STY)	_AATAARPPAPPPAPQPPS(ph)PTPS(ph)PPRPTLAR_;_AATAARPPAPPPAPQPPSPT(ph)PS(ph)PPRPTLAR_	4	781.893	3123.54	-0.41641	38.308	9.4419e-05	61.976	44.696	2
10	Q96ST2	Protein IWS1 homolog	IWS1	AAVLSDSEDEEK	2 Phospho (STY)	_AAVLS(ph)DS(ph)EDEEK_	2	726.763	1451.51	NA	29.078	2.2968e-48	178.51	158.3	0
11	Q96ST2	Protein IWS1 homolog	IWS1	AAVLSDSEDEEKASAK	2 Phospho (STY)	_AAVLS(ph)DS(ph)EDEEKASAK_	2	905.363	1808.71	-0.12888	32.052	0.0054713	57.216	30.203	1
12	Q96ST2	Protein IWS1 homolog	IWS1	AAVLSDSEDEEKASAKK	2 Phospho (STY)	_AAVLS(ph)DS(ph)EDEEKASAKK_	3	646.61	1936.81	-0.89973	28.865	0.00039716	64.522	44.941	2
13	P49768	Presenilin-1	PSEN1	AAVQELSSSILAGEDPEER	2 Phospho (STY)	_AAVQELS(ph)SS(ph)ILAGEDPEER_	2	1080.96	2159.9	-0.97949	49.558	0.0012222	50.158	32.513	0
14	O15541	RING finger protein 113A	RNF113A	AAYGDLSSEEEEENEPESLGVVYK	2 Phospho (STY)	_AAYGDLS(ph)S(ph)EEEEENEPESLGVVYK_	3	935.375	2803.1	-0.79197	53.481	0.00047832	57.806	32.905	0
15	P40238	Thrombopoietin receptor	MPL	ACPLSSQSMPHFGTR	Phospho (STY)	_ACPLSSQSMPHFGT(ph)R_	2	878.371	1754.73	-0.45747	43.696	0.027154	50.188	10.141	0
16	P40238	Thrombopoietin receptor	MPL	ACPLSSQSMPHFGTR	2 Phospho (STY)	_ACPLSS(ph)QSMPHFGT(ph)R_	2	918.354	1834.69	-0.47293	43.694	0.0070467	65.022	22.076	0
17	Q92538	Golgi-specific brefeldin A-resistance guanine nucleotide exchange factor 1	GBF1	ADAPDAGAQSDSELPSYHQNDVSLDR	Phospho (STY)	_ADAPDAGAQS(ph)DSELPSYHQNDVSLDR_;_ADAPDAGAQSDS(ph)ELPSYHQNDVSLDR_	3	946.733	2837.18	-1.151	41.137	2.7136e-45	143.91	129.29	0
18	P50502	Hsc70-interacting protein	ST13	ADEPSSEESDLEIDK	2 Phospho (STY)	_ADEPSS(ph)EES(ph)DLEIDK_;_ADEPS(ph)SEES(ph)DLEIDK_	2	912.329	1822.64	-0.72251	38.487	5.6928e-26	148.06	117.77	0
19	P50502	Hsc70-interacting protein	ST13	ADEPSSEESDLEIDK	3 Phospho (STY)	_ADEPS(ph)S(ph)EES(ph)DLEIDK_	2	952.312	1902.61	-0.33815	39.261	1.1722e-220	260.03	220.66	0
20	P61247	40S ribosomal protein S3a	RPS3A	ADGYEPPVQESV	Phospho (STY)	_ADGYEPPVQES(ph)V_	2	685.779	1369.54	-0.14419	41.014	0.00257	61.233	47.005	0
21	Q9Y388	RNA-binding motif protein, X-linked 2	RBMX2	ADREVQAEQPSSSSPR	Phospho (STY)	_ADREVQAEQPSSS(ph)SPR_;_ADREVQAEQPS(ph)SSSPR_	3	608.602	1822.78	-15353	19.141	0.0012988	63.062	39.701	1
22	Q9P1Y6	PHD and RING finger domain-containing protein 1	PHRF1	AEAPSSPDVAPAGKEDSPSASGR	2 Phospho (STY)	_AEAPS(ph)SPDVAPAGKEDS(ph)PSASGR_;_AEAPSS(ph)PDVAPAGKEDS(ph)PSASGR_	3	781.656	2341.95	-0.59832	30.052	1.604e-11	97.589	79.212	1
23	Q9H0D6	5'-3' exoribonuclease 2	XRN2	AEDSDSEPEPEDNVR	2 Phospho (STY)	_AEDS(ph)DS(ph)EPEPEDNVR_	2	924.814	1847.61	NA	25.725	2.7518e-122	210.46	162.91	0
24	P27824	Calnexin	CANX	AEEDEILNRSPR	Phospho (STY)	_AEEDEILNRS(ph)PR_	2;3	503.562877;754.840677	1507.67	NA	30.094	5.5296e-90	216	175.15	1
25	Q6WCQ1	Myosin phosphatase Rho-interacting protein	MPRIP	AEEQQLPPPLSPPSPSTPNHR	2 Phospho (STY)	_AEEQQLPPPLS(ph)PPS(ph)PSTPNHR_;_AEEQQLPPPLS(ph)PPSPST(ph)PNHR_	3	813.696	2438.07	-0.049778	44.905	4.152e-08	93.546	78.216	0
26	Q9NYF8	Bcl-2-associated transcription factor 1	BCLAF1	AEGEWEDQEALDYFSDKESGK	2 Phospho (STY)	_AEGEWEDQEALDYFS(ph)DKES(ph)GK_	3	864.995	2591.96	0.14336	52.321	1.6389e-05	77.802	48.63	1
27	Q9BV36	Melanophilin	MLPH	AEGLEEADTGASGCHSHPEEQPTSISPSR	Phospho (STY)	_AEGLEEADTGASGCHSHPEEQPTSIS(ph)PSR_;_AEGLEEADTGASGCHSHPEEQPT(ph)SISPSR_	4	779.828	3115.28	-0.18509	33.587	0.00067979	47.854	33.958	0
28	P04920	Anion exchange protein 2	SLC4A2	AERTSPSSPAPLPHQEATPR	2 Phospho (STY)	_AERTS(ph)PS(ph)SPAPLPHQEATPR_	3	763.674	2288	-0.30355	29.789	0.0019291	69.639	43.277	1
29	Q9NTI5	Sister chromatid cohesion protein PDS5 homolog B	PDS5B	AESPESSAIESTQSTPQK	2 Phospho (STY)	_AESPESS(ph)AIESTQST(ph)PQK_;_AES(ph)PESSAIESTQST(ph)PQK_;_AES(ph)PESSAIESTQS(ph)TPQK_	2;3	679.60809;1018.9085	2035.8	-0.82383	29.454	2.0075e-104	215.83	166.71	0
30	Q5T8D3	Acyl-CoA-binding domain-containing protein 5	ACBD5	AESSDSGAESEEEEAQEEVK	2 Phospho (STY)	_AESSDS(ph)GAES(ph)EEEEAQEEVK_;_AES(ph)SDSGAES(ph)EEEEAQEEVK_	2;3	767.271872;1150.40417	2298.79	NA	38.198	9.7581e-31	132.6	114.87	0
31	Q9P2K5	Myelin expression factor 2	MYEF2	AEVPGATGGDSPHLQPAEPPGEPR	Phospho (STY)	_AEVPGATGGDS(ph)PHLQPAEPPGEPR_	3	816.039	2445.1	-0.44559	36.583	9.454e-12	95.646	63.999	0
32	O60927	Protein phosphatase 1 regulatory subunit 11	PPP1R11	AFGESSTESDEEEEEGCGHTHCVR	4 Phospho (STY)	_AFGES(ph)S(ph)T(ph)ES(ph)DEEEEEGCGHTHCVR_	3	1020.31	3057.91	NA	30.918	0.0011916	61.504	51.878	0
33	Q8N9T8	Protein KRI1 homolog	KRI1	AFVEDSEDEDGAGEGGSSLLQK	Phospho (STY)	_AFVEDS(ph)EDEDGAGEGGSSLLQK_	2;3	1160.47866;773.988197	2318.94	-0.69337	46.523	7.1112e-86	191.41	149.67	0
34	O75962	Triple functional domain protein	TRIO	AGAASPLNSPLSSAVPSLGK	2 Phospho (STY)	_AGAAS(ph)PLNS(ph)PLSSAVPSLGK_	2	992.463	1982.91	-0.57697	54.332	3.719e-17	113.87	81.516	0
35	P51858	Hepatoma-derived growth factor	HDGF	AGDLLEDSPK	Phospho (STY)	_AGDLLEDS(ph)PK_	2	562.747	1123.48	0.02847	32.224	2.0534e-17	146.77	82.13	0
36	P51858	Hepatoma-derived growth factor	HDGF	AGDLLEDSPKRPK	Phospho (STY)	_AGDLLEDS(ph)PKRPK_	2;3	502.583501;753.371613	1504.73	NA	27.967	6.4646e-06	93.106	52.018	2
37	Q08J23	tRNA (cytosine(34)-C(5))-methyltransferase	NSUN2	AGEPNSPDAEEANSPDVTAGCDPAGVHPPR	Phospho (STY)	_AGEPNS(ph)PDAEEANSPDVTAGCDPAGVHPPR_	3	1032.1	3093.28	-0.4188	38.428	2.819e-21	113.93	96.195	0
38	Q08J23	tRNA (cytosine(34)-C(5))-methyltransferase	NSUN2	AGEPNSPDAEEANSPDVTAGCDPAGVHPPR	2 Phospho (STY)	_AGEPNS(ph)PDAEEANS(ph)PDVTAGCDPAGVHPPR_	3;4	1058.7551;794.318143	3173.24	-0.28703	37.633	1.6249e-37	130.15	114.55	0
39	Q03252	Lamin-B2	LMNB2	AGGPATPLSPTR	2 Phospho (STY)	_AGGPAT(ph)PLS(ph)PTR_	2	642.773	1283.53	-0.23433	26.967	0.00099927	70.134	38.471	0
40	P20700	Lamin-B1	LMNB1	AGGPTTPLSPTR	2 Phospho (STY)	_AGGPTT(ph)PLS(ph)PTR_;_AGGPT(ph)TPLS(ph)PTR_	2	657.778	1313.54	-0.10809	27.125	1.3008e-06	107.73	80.729	0
41	O60832	H/ACA ribonucleoprotein complex subunit 4	DKC1	AGLESGAEPGDGDSDTTK	Phospho (STY)	_AGLESGAEPGDGDSDTT(ph)K_;_AGLESGAEPGDGDS(ph)DTTK_;_AGLESGAEPGDGDSDT(ph)TK_	2	893.854	1785.69	-0.050451	26.528	2.5976e-162	254.36	224.79	0
42	O60832	H/ACA ribonucleoprotein complex subunit 4	DKC1	AGLESGAEPGDGDSDTTK	2 Phospho (STY)	_AGLES(ph)GAEPGDGDS(ph)DTTK_	2	933.838	1865.66	-0.33792	29.599	3.4077e-75	193.73	144.13	0
43	O60832	H/ACA ribonucleoprotein complex subunit 4	DKC1	AGLESGAEPGDGDSDTTKK	Phospho (STY)	_AGLESGAEPGDGDSDTT(ph)KK_;_AGLESGAEPGDGDSDT(ph)TKK_;_AGLESGAEPGDGDS(ph)DTTKK_	3	638.937	1913.79	-0.67802	25.665	4.5473e-07	92.38	63.568	1
44	O60832	H/ACA ribonucleoprotein complex subunit 4	DKC1	AGLESGAEPGDGDSDTTKK	2 Phospho (STY)	_AGLES(ph)GAEPGDGDS(ph)DTTKK_	3	665.592	1993.76	-0.67055	26.586	9.782e-08	92.565	67.358	1
45	O60832	H/ACA ribonucleoprotein complex subunit 4	DKC1	AGLESGAEPGDGDSDTTKKK	2 Phospho (STY)	_AGLES(ph)GAEPGDGDS(ph)DTTKKK_	3	708.291	2121.85	-0.14077	26.487	0.0015309	51.495	29.723	2
46	Q9H6F5	Coiled-coil domain-containing protein 86	CCDC86	AGLGSPERPPK	Phospho (STY)	_AGLGS(ph)PERPPK_	2;3	594.79227;396.863939	1187.57	NA	22.527	0.01268	55.899	22.842	1
47	Q9H6F5	Coiled-coil domain-containing protein 86	CCDC86	AGLGSPERPPKTSPGSPR	3 Phospho (STY)	_AGLGS(ph)PERPPKT(ph)SPGS(ph)PR_;_AGLGS(ph)PERPPKTS(ph)PGS(ph)PR_;_AGLGS(ph)PERPPKT(ph)S(ph)PGSPR_	2;3	677.621438;1015.92852	2029.84	-0.3945	27.908	8.2253e-23	131.7	96.57	2
48	Q9H6F5	Coiled-coil domain-containing protein 86	CCDC86	AGLGSPERPPKTSPGSPR	2 Phospho (STY)	_AGLGSPERPPKT(ph)S(ph)PGSPR_;_AGLGSPERPPKT(ph)SPGS(ph)PR_	3	650.966	1949.88	-0.36636	25.884	0.00057202	61.444	37.917	2
49	Q5SNT6	WASH complex subunit FAM21B	FAM21B	AGNSDSEEDDANGRVELILEPK	2 Phospho (STY)	_AGNS(ph)DS(ph)EEDDANGRVELILEPK_	3	840.018	2517.03	-0.575	52.359	9.5904e-06	79.383	62.022	1
50	Q7Z6Z7	E3 ubiquitin-protein ligase HUWE1	HUWE1	AGSSTPGDAPPAVAEVQGR	2 Phospho (STY)	_AGSS(ph)T(ph)PGDAPPAVAEVQGR_	2	963.903	1925.79	-0.63364	38.913	3.177e-07	81.808	64.09	0
51	Q15149	Plectin	PLEC	AGTLSITEFADMLSGNAGGFRSR	Phospho (STY)	_AGTLSITEFADMLSGNAGGFRS(ph)R_	3	813.377	2437.11	0.20776	77.826	0.0026377	50.098	14.226	1
52	P49736	DNA replication licensing factor MCM2	MCM2	AIPELDAYEAEGLALDDEDVEELTASQR	Phospho (STY)	_AIPELDAYEAEGLALDDEDVEELTAS(ph)QR_	3	1048.14	3141.39	0.36057	74.54	0.0028803	58.251	41.29	0
53	P49736	DNA replication licensing factor MCM2	MCM2	AIPELDAYEAEGLALDDEDVEELTASQREAAER	Phospho (STY)	_AIPELDAYEAEGLALDDEDVEELTAS(ph)QREAAER_	3	1233.56	3697.65	-0.20101	68.832	4.9136e-06	65.223	51.151	1
54	O60832	H/ACA ribonucleoprotein complex subunit 4	DKC1	AKAGLESGAEPGDGDSDTTK	2 Phospho (STY)	_AKAGLES(ph)GAEPGDGDS(ph)DTTK_	3	689.271	2064.79	-0.38864	28.501	4.3496e-05	71.872	46.507	1
55	O60832	H/ACA ribonucleoprotein complex subunit 4	DKC1	AKEVELVSE	Phospho (STY)	_AKEVELVS(ph)E_	2	542.252	1082.49	0.16515	35.482	0.00024185	114.76	77.62	1
56	Q14247	Src substrate cortactin	CTTN	AKTQTPPVSPAPQPTEER	2 Phospho (STY)	_AKT(ph)QTPPVS(ph)PAPQPTEER_;_AKTQT(ph)PPVS(ph)PAPQPTEER_	2;3	698.648332;1047.46886	2092.92	-0.12645	28.637	1.0517e-11	104.81	72.109	1
57	Q14247	Src substrate cortactin	CTTN	AKTQTPPVSPAPQPTEERLPSSPVYEDAASFK	3 Phospho (STY)	_AKTQT(ph)PPVS(ph)PAPQPTEERLPS(ph)SPVYEDAASFK_;_AKTQT(ph)PPVS(ph)PAPQPTEERLPSS(ph)PVYEDAASFK_;_AKT(ph)QTPPVS(ph)PAPQPTEERLPSSPVY(ph)EDAASFK_	3;4	1222.5453;917.16079	3664.61	-0.47013	54.054	2.2285e-09	85.76	68.629	2
58	Q8IY81	pre-rRNA processing protein FTSJ3	FTSJ3	ALDISLSSGEEDEGDEEDSTAGTTK	2 Phospho (STY)	_ALDISLS(ph)S(ph)GEEDEGDEEDSTAGTTK_;_ALDIS(ph)LS(ph)SGEEDEGDEEDSTAGTTK_	2;3	1358.51772;906.014238	2715.02	-0.42273	49.539	1.4647e-87	193.65	157.61	0
59	Q8IY81	pre-rRNA processing protein FTSJ3	FTSJ3	ALDISLSSGEEDEGDEEDSTAGTTK	3 Phospho (STY)	_ALDISLS(ph)S(ph)GEEDEGDEEDS(ph)TAGTTK_;_ALDISLS(ph)S(ph)GEEDEGDEEDST(ph)AGTTK_	2	1398.5	2794.99	-0.092262	49.979	1.4384e-25	127.63	105.39	0
60	Q32MZ4	Leucine-rich repeat flightless-interacting protein 1	LRRFIP1	ALDSNSLENDDLSAPGREPGHFNPESR	Phospho (STY)	_ALDSNS(ph)LENDDLSAPGREPGHFNPESR_	3	1002.11	3003.3	-0.12792	45.372	9.2939e-05	70.679	48.985	1
61	O43159	Ribosomal RNA-processing protein 8	RRP8	ALEAASLSQHPPSLCISDSEEEEEER	2 Phospho (STY)	_ALEAASLSQHPPSLCIS(ph)DS(ph)EEEEEER_	3	1025.08	3072.23	-0.33834	49.33	5.2587e-13	98.881	64.906	0
62	Q66K74	Microtubule-associated protein 1S	MAP1S	ALELPLAASSIPRPRTPSPESHR	2 Phospho (STY)	_ALELPLAASSIPRPRT(ph)PSPES(ph)HR_;_ALELPLAASSIPRPRT(ph)PS(ph)PESHR_	4	661.327	2641.28	-0.42548	49.702	0.00053728	55.267	46.312	2
63	P55884	Eukaryotic translation initiation factor 3 subunit B	EIF3B	ALENGDADEPSFSDPEDFVDDVSEEELLGDVLK	2 Phospho (STY)	_ALENGDADEPSFS(ph)DPEDFVDDVS(ph)EEELLGDVLK_;_ALENGDADEPS(ph)FSDPEDFVDDVS(ph)EEELLGDVLK_	3	1252.51	3754.52	0.037008	79.06	1.9767e-21	112.01	81.224	0
64	P55884	Eukaryotic translation initiation factor 3 subunit B	EIF3B	ALENGDADEPSFSDPEDFVDDVSEEELLGDVLK	Phospho (STY)	_ALENGDADEPSFS(ph)DPEDFVDDVSEEELLGDVLK_	3	1225.86	3674.56	0.20149	79.521	0.0009587	46.06	15.274	0
65	Q13769	THO complex subunit 5 homolog	THOC5	ALFKPPEDSQDDESDSDAEEEQTTK	2 Phospho (STY)	_ALFKPPEDSQDDES(ph)DS(ph)DAEEEQTTK_	3	991.048	2970.12	-0.46842	41.307	3.0291e-51	161.59	133.09	1
66	Q13769	THO complex subunit 5 homolog	THOC5	ALFKPPEDSQDDESDSDAEEEQTTK	3 Phospho (STY)	_ALFKPPEDS(ph)QDDES(ph)DS(ph)DAEEEQTTK_	3	1017.7	3050.09	-0.21313	42.553	1.0499e-05	74	54.071	1
67	O14545	TRAF-type zinc finger domain-containing protein 1	TRAFD1	ALPSLNTGSSSPR	Phospho (STY)	_ALPSLNTGSS(ph)SPR_;_ALPSLNTGSSS(ph)PR_;_ALPSLNTGS(ph)SSPR_	2	683.822	1365.63	-0.33312	38.124	2.2176e-05	85.469	66.892	0
68	Q8N3E9	1-phosphatidylinositol 4,5-bisphosphate phosphodiesterase delta-3	PLCD3	ALSDREEEEEDDEEEEEEVEAAAQR	Phospho (STY)	_ALS(ph)DREEEEEDDEEEEEEVEAAAQR_	3	1006.06	3015.16	-0.11984	46.568	0.0067407	46.818	32.563	1
69	P04792	Heat shock protein beta-1	HSPB1	ALSRQLSSGVSEIR	2 Phospho (STY)	_ALS(ph)RQLS(ph)SGVSEIR_	2;3	831.884234;554.925248	1661.75	-0.14957	44.163	4.6121e-08	107.56	79.791	1
70	Q8IVT2	Mitotic interactor and substrate of PLK1	MISP	ALSSDSILSPAPDAR	Phospho (STY)	_ALS(ph)SDSILSPAPDAR_;_ALSS(ph)DSILSPAPDAR_	2	790.372	1578.73	-0.35449	48.813	5.6449e-35	162.81	135.38	0
71	Q8IVT2	Mitotic interactor and substrate of PLK1	MISP	ALSSDSILSPAPDAR	2 Phospho (STY)	_ALS(ph)SDS(ph)ILSPAPDAR_;_ALS(ph)SDSILS(ph)PAPDAR_;_ALS(ph)S(ph)DSILSPAPDAR_	2	830.355	1658.7	-1.2776	52.59	6.0057e-07	84.759	48.633	0
72	Q6Y7W6	PERQ amino acid-rich with GYF domain-containing protein 2	GIGYF2	ALSSGGSITSPPLSPALPK	2 Phospho (STY)	_ALSSGGSITS(ph)PPLS(ph)PALPK_;_ALSSGGSIT(ph)SPPLS(ph)PALPK_	2	970.463	1938.91	-0.73855	51.38	4.324e-05	76.237	44.116	0
73	P11717	Cation-independent mannose-6-phosphate receptor	IGF2R	ALSSLHGDDQDSEDEVLTIPEVK	Phospho (STY)	_ALSSLHGDDQDS(ph)EDEVLTIPEVK_	3	859.725	2576.15	-0.18473	51.472	5.2778e-06	80.277	46.06	0
74	P11717	Cation-independent mannose-6-phosphate receptor	IGF2R	ALSSLHGDDQDSEDEVLTIPEVK	2 Phospho (STY)	_ALS(ph)S(ph)LHGDDQDSEDEVLTIPEVK_	3	886.38	2656.12	-0.31767	54.411	0.0040532	44.848	28.234	0
75	Q9H6F5	Coiled-coil domain-containing protein 86	CCDC86	ALVEFESNPEETREPGSPPSVQR	Phospho (STY)	_ALVEFESNPEETREPGSPPS(ph)VQR_;_ALVEFESNPEETREPGS(ph)PPSVQR_	3	879.073	2634.2	-0.2436	43.67	4.8248e-11	97.256	69.137	1
76	Q5VTR2	E3 ubiquitin-protein ligase BRE1A	RNF20	ALVVPEPEPDSDSNQER	Phospho (STY)	_ALVVPEPEPDSDS(ph)NQER_	2	981.428	1960.84	-0.40857	44.721	4.0298e-103	212.74	156.7	0
77	Q9UKI2	Cdc42 effector protein 3	CDC42EP3	ANSTSDSVFTETPSPVLK	2 Phospho (STY)	_ANSTS(ph)DSVFTETPS(ph)PVLK_;_ANS(ph)TSDSVFTETPS(ph)PVLK_	2	1020.43	2038.85	-0.41377	50.328	1.1318e-05	80.316	64.802	0
78	Q15147	1-phosphatidylinositol 4,5-bisphosphate phosphodiesterase beta-4	PLCB4	ANVTPQSSSELRPTTTAALASGVEAK	2 Phospho (STY)	_ANVT(ph)PQS(ph)SSELRPTTTAALASGVEAK_	3	916.095	2745.26	-0.18371	45.167	6.371e-05	68.368	45.482	1
79	Q969G5	Protein kinase C delta-binding protein	PRKCDBP	APEPLGPADQSELGPEQLEAEVGESSDEEPVESR	2 Phospho (STY)	_APEPLGPADQSELGPEQLEAEVGES(ph)S(ph)DEEPVESR_	3	1246.53	3736.56	-0.40479	62.892	4.2241e-30	127.92	109.57	0
80	Q9H4G0	Band 4.1-like protein 1	EPB41L1	APESDTGDEDQDQERDTVFLK	2 Phospho (STY)	_APES(ph)DT(ph)GDEDQDQERDTVFLK_	3	852.333	2553.98	-0.17661	47.335	0.00027556	58.812	37.039	1
81	Q9H4G0	Band 4.1-like protein 1	EPB41L1	APESDTGDEDQDQERDTVFLK	Phospho (STY)	_APES(ph)DTGDEDQDQERDTVFLK_	3	825.678	2474.01	0.24614	44.323	5.7738e-05	76.526	57.527	1
82	Q06265	Exosome complex component RRP45	EXOSC9	APIDTSDVEEK	Phospho (STY)	_APIDTS(ph)DVEEK_	2	642.274	1282.53	-0.24698	29.917	0.0016186	71.153	47.697	0
83	P46379	Large proline-rich protein BAG6	BAG6	APPQTHLPSGASSGTGSASATHGGGSPPGTR	Phospho (STY)	_APPQTHLPSGASSGTGSAS(ph)ATHGGGSPPGTR_	4	717.078	2864.28	-0.70214	25.392	0.0034529	40.744	29.401	0
84	Q15642	Cdc42-interacting protein 4	TRIP10	APSDSSLGTPSDGRPELR	2 Phospho (STY)	_APS(ph)DS(ph)SLGTPSDGRPELR_;_APS(ph)DSS(ph)LGTPSDGRPELR_;_APS(ph)DSSLGT(ph)PSDGRPELR_;_APS(ph)DSSLGTPS(ph)DGRPELR_	2;3	667.94867;1001.41937	2000.82	-0.42718	33.662	5.0501e-14	113.65	97.33	1
85	Q13200	26S proteasome non-ATPase regulatory subunit 2	PSMD2	APVQPQQSPAAAPGGTDEKPSGK	Phospho (STY)	_APVQPQQS(ph)PAAAPGGTDEKPSGK_	3	766.697	2297.07	-0.29684	26.016	3.8615e-08	94.031	77.416	1
86	Q9HC35	Echinoderm microtubule-associated protein-like 4	EML4	APVSSTESVIQSNTPTPPPSQPLNETAEEESR	2 Phospho (STY)	_APVSSTESVIQSNT(ph)PT(ph)PPPSQPLNETAEEESR_;_APVSSTESVIQS(ph)NTPT(ph)PPPSQPLNETAEEESR_	3;4	1180.52026;885.642017	3538.54	-0.55341	47.856	0.00033446	51.038	36.654	0
87	Q15149	Plectin	PLEC	AQLEPVASPAK	Phospho (STY)	_AQLEPVAS(ph)PAK_	2	595.794	1189.57	-0.24906	30.367	0.017369	45.207	28.637	0
88	Q14676	Mediator of DNA damage checkpoint protein 1	MDC1	AQPFGFIDSDTDAEEER	2 Phospho (STY)	_AQPFGFIDS(ph)DT(ph)DAEEER_	2	1043.89	2085.76	-0.15318	55.697	1.5424e-73	188.86	162.02	0
89	Q14676	Mediator of DNA damage checkpoint protein 1	MDC1	AQPFGFIDSDTDAEEERIPATPVVIPMK	2 Phospho (STY)	_AQPFGFIDS(ph)DT(ph)DAEEERIPATPVVIPMK_	3	1078.49	3232.44	-0.25718	66.568	3.303e-10	94.389	81.157	1
90	Q86V88	Magnesium-dependent phosphatase 1	MDP1	AQTGPLRSSLEESPFEA	Phospho (STY)	_AQTGPLRSS(ph)LEESPFEA_	2	949.93	1897.85	-0.43138	53.613	0.02161	46.701	18.763	1
91	Q9UQ35	Serine/arginine repetitive matrix protein 2	SRRM2	AQTPPGPSLSGSK	Phospho (STY)	_AQT(ph)PPGPSLSGSK_	2	653.806	1305.6	-0.38689	27.092	0.0040088	73.279	47.937	0
92	Q9UQ35	Serine/arginine repetitive matrix protein 2	SRRM2	AQTPPGPSLSGSKSPCPQEK	2 Phospho (STY)	_AQT(ph)PPGPSLSGSKS(ph)PCPQEK_	3	738.316	2211.93	-0.47254	30.703	0.00016664	62.658	45.662	1
93	Q9H093	NUAK family SNF1-like kinase 2	NUAK2	ARESSGRLVAIK	2 Phospho (STY)	_ARES(ph)S(ph)GRLVAIK_	2	723.847	1445.68	19362	27.168	0.020932	48.391	8.4813	2
94	Q7Z4V5	Hepatoma-derived growth factor-related protein 2	HDGFRP2	ARGDSEALDEES	Phospho (STY)	_ARGDS(ph)EALDEES_	2	679.759	1357.5	-0.31636	24.807	0.0018604	76.24	52.878	1
95	Q5SNT6	WASH complex subunit FAM21B	FAM21B	ASALLFSSDEEDQWNIPASQTHLASDSR	2 Phospho (STY)	_ASALLFS(ph)S(ph)DEEDQWNIPASQTHLASDSR_	3	1079.13	3234.35	0.032659	62.862	1.6204e-13	101.42	88.869	0
96	Q9Y2W1	Thyroid hormone receptor-associated protein 3	THRAP3	ASAVSELSPR	Phospho (STY)	_ASAVSELS(ph)PR_;_ASAVS(ph)ELSPR_	2	548.755	1095.5	NA	29.278	1.0349e-09	129.17	71.602	0
97	P16949	Stathmin	STMN1	ASGQAFELILSPR	Phospho (STY)	_ASGQAFELILS(ph)PR_	2;3	734.863424;490.244708	1467.71	-0.54197	55.523	4.2773e-17	135.09	112.2	0
98	Q9NRF2	SH2B adapter protein 1	SH2B1	ASGSLSPPILAPLSPGAEISPHDLSLESCR	2 Phospho (STY)	_ASGSLS(ph)PPILAPLS(ph)PGAEISPHDLSLESCR_	3	1073.5	3217.48	-0.69742	69.463	2.7131e-14	96.045	66.035	0
99	Q96BY6	Dedicator of cytokinesis protein 10	DOCK10	ASLASLDSNPSTNEK	2 Phospho (STY)	_ASLAS(ph)LDS(ph)NPSTNEK_	2	847.34	1692.66	-0.87998	39.913	6.6471e-10	114.66	63.096	0
100	Q09666	Neuroblast differentiation-associated protein AHNAK	AHNAK	ASLGSLEGEAEAEASSPK	2 Phospho (STY)	_ASLGS(ph)LEGEAEAEAS(ph)SPK_;_ASLGS(ph)LEGEAEAEASS(ph)PK_;_AS(ph)LGSLEGEAEAEASS(ph)PK_;_AS(ph)LGS(ph)LEGEAEAEASSPK_	2;3	946.881751;631.590259	1891.75	-0.58813	54.982	8.8663e-105	216.58	190.59	0
101	Q09666	Neuroblast differentiation-associated protein AHNAK	AHNAK	ASLGSLEGEAEAEASSPK	Phospho (STY)	_ASLGSLEGEAEAEASS(ph)PK_;_ASLGS(ph)LEGEAEAEASSPK_;_AS(ph)LGSLEGEAEAEASSPK_;_ASLGSLEGEAEAEAS(ph)SPK_	2;3	906.898586;604.934816	1811.78	-1.3102	48.469	1.1745e-13	111.6	111.6	0
102	Q09666	Neuroblast differentiation-associated protein AHNAK	AHNAK	ASLGSLEGEAEAEASSPKGK	2 Phospho (STY)	_ASLGS(ph)LEGEAEAEASS(ph)PKGK_	2	1039.44	2076.87	0.4043	55.293	0.0016603	58.924	34.443	1
103	Q9UKV3	Apoptotic chromatin condensation inducer in the nucleus	ACIN1	ASLVALPEQTASEEETPPPLLTK	2 Phospho (STY)	_ASLVALPEQTAS(ph)EEET(ph)PPPLLTK_;_ASLVALPEQT(ph)ASEEET(ph)PPPLLTK_	3	861.074	2580.2	-0.46701	64.728	7.9624e-06	80.236	54.32	0
104	Q99743	Neuronal PAS domain-containing protein 2	NPAS2	ASRNKSEK	2 Phospho (STY)	_AS(ph)RNKS(ph)EK_	2	540.218	1078.42	51890	42.461	0.021119	42.976	7.6807	2
105	Q9C0C2	182 kDa tankyrase-1-binding protein	TNKS1BP1	ASRVPSSDEEVVEEPQSR	2 Phospho (STY)	_ASRVPS(ph)S(ph)DEEVVEEPQSR_	2;3	1080.94595;720.966389	2159.88	-0.84347	34.122	1.5657e-13	114.85	88.936	1
106	Q9BV36	Melanophilin	MLPH	ASSESQIFELNK	Phospho (STY)	_ASS(ph)ESQIFELNK_	2	716.821	1431.63	-0.31362	50.02	0.00028498	90.348	71.679	0
107	Q15477	Helicase SKI2W	SKIV2L	ASSLEDLVLK	Phospho (STY)	_ASS(ph)LEDLVLK_	2	577.789	1153.56	0.068846	53.42	3.6058e-09	127.78	88.197	0
108	Q16513	Serine/threonine-protein kinase N2	PKN2	ASSLGEIDESSELR	Phospho (STY)	_ASS(ph)LGEIDESSELR_;_AS(ph)SLGEIDESSELR_	2	786.843	1571.67	NA	42.955	3.4039e-54	182.31	116.36	0
109	Q9NWB6	Arginine and glutamate-rich protein 1	ARGLU1	ASSPPDRIDIFGR	Phospho (STY)	_ASS(ph)PPDRIDIFGR_	3	504.24	1509.7	-0.49032	47.133	0.00036032	75.589	53.533	1
110	Q71RC2	La-related protein 4	LARP4	ASTASPCNNNINAATAVALQEPR	Phospho (STY)	_ASTAS(ph)PCNNNINAATAVALQEPR_	3	817.376	2449.11	-1.0408	44.104	9.5942e-05	66.448	48.237	0
111	P29692	Elongation factor 1-delta	EEF1D	ATAPQTQHVSPMR	Oxidation (M);Phospho (STY)	_ATAPQTQHVS(ph)PM(ox)R_	3	507.229	1518.66	-0.42692	19.451	9.7711e-05	77.279	47.366	0
112	Q9H2Y7	Zinc finger protein 106	ZNF106	ATGDGSSPELPSLER	2 Phospho (STY)	_ATGDGS(ph)S(ph)PELPSLER_	2	838.334	1674.65	-0.31153	43.488	4.4786e-13	118.96	86.812	0
113	Q9UQN3	Charged multivesicular body protein 2b	CHMP2B	ATISDEEIER	Phospho (STY)	_ATIS(ph)DEEIER_	2	621.766	1241.52	0.086623	33.957	3.3087e-06	113.25	72.035	0
114	O76021	Ribosomal L1 domain-containing protein 1	RSL1D1	ATNESEDEIPQLVPIGK	Phospho (STY)	_ATNES(ph)EDEIPQLVPIGK_;_AT(ph)NESEDEIPQLVPIGK_	2;3	960.453528;640.638111	1918.89	-0.16425	55.141	1.2239e-16	126.86	99.891	0
115	P19105	Myosin regulatory light chain 12A	MYL12A	ATSNVFAMFDQSQIQEFK	Phospho (STY)	_AT(ph)SNVFAMFDQSQIQEFK_	3	724.322	2169.94	-0.26293	70.34	9.5959e-07	90.385	62.22	0
116	Q8IWW6	Rho GTPase-activating protein 12	ARHGAP12	ATTPPNQGRPDSPVYANLQELK	2 Phospho (STY)	_ATT(ph)PPNQGRPDS(ph)PVYANLQELK_;_AT(ph)TPPNQGRPDS(ph)PVYANLQELK_	3	852.723	2555.15	-0.41732	48.128	2.6258e-17	114.9	95.968	1
117	Q9H1E3	Nuclear ubiquitous casein and cyclin-dependent kinase substrate 1	NUCKS1	ATVTPSPVK	Phospho (STY)	_ATVTPS(ph)PVK_	2	490.247	978.479	-1.0021	23.238	0.0043844	73.082	41.322	0
118	Q6PCE3	Glucose 1,6-bisphosphate synthase	PGM2L1	AVAGVMITASHNR	Oxidation (M);Phospho (STY)	_AVAGVM(ox)ITAS(ph)HNR_	3	474.89	1421.65	-0.74757	30.479	0.0053403	48.405	22.46	0
119	Q9Y6X4	Soluble lamin-associated protein of 75 kDa	FAM169A	AVDSSSEEIEVEVPVVDRR	2 Phospho (STY)	_AVDS(ph)S(ph)SEEIEVEVPVVDRR_	3	759.001	2273.98	-1.0231	50.87	0.0010441	56.339	35.815	1
120	Q9Y6X4	Soluble lamin-associated protein of 75 kDa	FAM169A	AVDSSSEEIEVEVPVVDRR	3 Phospho (STY)	_AVDS(ph)S(ph)S(ph)EEIEVEVPVVDRR_	3	785.657	2353.95	-0.14906	51.482	1.3842e-22	130.36	114.08	1
121	P29590	Protein PML	PML	AVSPPHLDGPPSPR	2 Phospho (STY)	_AVS(ph)PPHLDGPPS(ph)PR_	3	529.564	1585.67	-0.35291	39.092	0.01224	42.797	27.46	0
122	Q7L2J0	7SK snRNA methylphosphate capping enzyme	MEPCE	CAPSAGSPAAAVGRESPGAAATSSSGPQAQQHR	2 Phospho (STY)	_CAPS(ph)AGSPAAAVGRES(ph)PGAAATSSSGPQAQQHR_	4	820.605	3278.39	-0.94167	29.33	0.000277	49.525	38.904	1
123	Q14966	Zinc finger protein 638	ZNF638	CFRSVSPER	2 Phospho (STY)	_CFRS(ph)VS(ph)PER_	2	649.243	1296.47	-0.32672	25.727	0.011659	74.789	51.47	1
124	P06748	Nucleophosmin	NPM1	CGSGPVHISGQHLVAVEEDAESEDEEEEDVK	Phospho (STY)	_CGSGPVHISGQHLVAVEEDAES(ph)EDEEEEDVK_	3;4	865.86471;1154.15052	3459.43	NA	63.784	1.6399e-89	175.79	161.69	0
125	Q9UPQ0	LIM and calponin homology domains-containing protein 1	LIMCH1	CSPTVAFVEFPSSPQLK	2 Phospho (STY)	_CS(ph)PTVAFVEFPS(ph)SPQLK_	2;3	1027.44072;685.296242	2052.87	-0.2151	67.188	5.2405e-11	103.13	78.261	0
126	P47712	Cytosolic phospholipase A2	PLA2G4A	CSVSLSNVEAR	Phospho (STY)	_CSVSLS(ph)NVEAR_	2	651.281	1300.55	-0.25766	39.965	0.0086655	50.806	23.325	0
127	Q32MZ4	Leucine-rich repeat flightless-interacting protein 1	LRRFIP1	CTLPEHESPSQDISDACEAESTER	Phospho (STY)	_CTLPEHES(ph)PSQDISDACEAESTER_;_CTLPEHESPS(ph)QDISDACEAESTER_	3	943.372	2827.09	NA	41.9	5.2409e-41	141.79	120.55	0
128	Q86TC9	Myopalladin	MYPN	CVSPIPVSPTSR	2 Phospho (STY)	_CVS(ph)PIPVS(ph)PTSR_	2	730.306	1458.6	-0.45341	34.616	0.00025856	80.316	44.775	0
129	Q8IVF2	Protein AHNAK2	AHNAK2	DAHDVSPTSTDTEAQLTVER	Phospho (STY)	_DAHDVSPT(ph)STDTEAQLTVER_;_DAHDVS(ph)PTSTDTEAQLTVER_;_DAHDVSPTST(ph)DTEAQLTVER_	2;3	1126.48936;751.328665	2250.96	-0.45704	38.202	1.4526e-42	163.6	134.97	0
130	Q8IVF2	Protein AHNAK2	AHNAK2	DAHDVSPTSTDTEAQLTVER	2 Phospho (STY)	_DAHDVS(ph)PTST(ph)DTEAQLTVER_;_DAHDVS(ph)PTS(ph)TDTEAQLTVER_;_DAHDVSPT(ph)S(ph)TDTEAQLTVER_;_DAHDVS(ph)PT(ph)STDTEAQLTVER_;_DAHDVSPTS(ph)T(ph)DTEAQLTVER_	2;3	1166.47252;777.984108	2330.93	-0.94098	38.959	6.7023e-22	124.45	104.78	0
131	Q9Y2D5	A-kinase anchor protein 2	AKAP2	DALGDSLQVPVSPSSTTSSR	Phospho (STY)	_DALGDSLQVPVS(ph)PSSTTSSR_;_DALGDSLQVPVSPSST(ph)TSSR_	2	1042.48	2082.95	-0.26368	51.44	4.0625e-34	147.64	100.55	0
132	Q13523	Serine/threonine-protein kinase PRP4 homolog	PRPF4B	DASPINRWSPTR	2 Phospho (STY)	_DAS(ph)PINRWS(ph)PTR_	2;3	780.323812;520.551634	1558.63	-0.40357	36.577	0.0031001	56.087	41.641	1
133	Q2VPK5	Cytoplasmic tRNA 2-thiolation protein 2	CTU2	DCLIEDSDDEAGQS	Phospho (STY)	_DCLIEDS(ph)DDEAGQS_	2	817.282	1632.55	-0.26732	38.108	7.0355e-54	176.99	151.39	0
134	P24534	Elongation factor 1-beta	EEF1B2	DDDDIDLFGSDDEEESEEAK	Phospho (STY)	_DDDDIDLFGS(ph)DDEEESEEAK_	2	1176.92	2351.83	-0.25232	53.826	1.409e-112	220.47	186.5	0
135	Q9HCK8	Chromodomain-helicase-DNA-binding protein 8	CHD8	DDDLVEFSDLESEDDERPR	2 Phospho (STY)	_DDDLVEFS(ph)DLES(ph)EDDERPR_	2;3	814.307028;1220.9569	2439.9	-0.3135	53.429	8.9298e-34	142.74	128.38	1
136	P23396	40S ribosomal protein S3	RPS3	DEILPTTPISEQK	Phospho (STY)	_DEILPT(ph)TPISEQK_;_DEILPTTPIS(ph)EQK_	2	775.871	1549.73	-0.43425	44.07	0.00080694	72.731	44.298	0
137	Q9Y6R4	Mitogen-activated protein kinase kinase kinase 4	MAP3K4	DEPAYPRGDSSGSTRR	4 Phospho (STY)	_DEPAY(ph)PRGDS(ph)S(ph)GST(ph)RR_	2	1035.84	2069.67	NA	37.86	0.018604	49.592	26.007	2
138	Q7Z6Z7	E3 ubiquitin-protein ligase HUWE1	HUWE1	DEPPPLSPAPLTPATPSSLDPFFSR	3 Phospho (STY)	_DEPPPLS(ph)PAPLT(ph)PAT(ph)PSSLDPFFSR_	3	959.413	2875.22	0.035953	77.277	0.0040539	42.618	30.785	0
139	Q86W92	Liprin-beta-1	PPFIBP1	DFAARSPSASITDEDSNV	2 Phospho (STY)	_DFAARS(ph)PSAS(ph)ITDEDSNV_;_DFAARS(ph)PS(ph)ASITDEDSNV_	2	1021.39	2040.77	-0.5072	44.181	3.6482e-88	199.91	153.7	1
140	Q96KC8	DnaJ homolog subfamily C member 1	DNAJC1	DFDIAEQNESSDEESLRK	2 Phospho (STY)	_DFDIAEQNES(ph)S(ph)DEESLRK_;_DFDIAEQNESS(ph)DEES(ph)LRK_	2;3	1136.43815;757.961192	2270.86	-0.18325	46.589	2.5842e-17	120.32	93.814	1
141	Q9Y6G9	Cytoplasmic dynein 1 light intermediate chain 1	DYNC1LI1	DFQEYVEPGEDFPASPQRR	Phospho (STY)	_DFQEYVEPGEDFPAS(ph)PQRR_	3	783.006	2346	-2.1344	48.888	0.0041086	44.539	20.486	1
142	Q15084	Protein disulfide-isomerase A6	PDIA6	DGELPVEDDIDLSDVELDDLGK	Phospho (STY)	_DGELPVEDDIDLS(ph)DVELDDLGK_	2	1241.04	2480.07	0.55724	67.477	9.6389e-06	81.016	60.765	0
143	Q15084	Protein disulfide-isomerase A6	PDIA6	DGELPVEDDIDLSDVELDDLGKDEL	Phospho (STY)	_DGELPVEDDIDLS(ph)DVELDDLGKDEL_	2	1419.62	2837.23	-0.27226	75.104	3.4666e-102	200.3	179.91	1
144	Q9P2D1	Chromodomain-helicase-DNA-binding protein 7	CHD7	DGETLEGSDAEESLDK	Phospho (STY)	_DGETLEGSDAEES(ph)LDK_	2	887.849	1773.68	-0.17673	35.716	0.0092356	55.453	30.369	0
145	Q7Z6Z7	E3 ubiquitin-protein ligase HUWE1	HUWE1	DGGSGNSTIIVSR	2 Phospho (STY)	_DGGS(ph)GNS(ph)TIIVSR_;_DGGS(ph)GNST(ph)IIVSR_	2	711.787	1421.56	NA	33.045	3.0849e-05	81.606	62.783	0
146	P08670	Vimentin	VIM	DGQVINETSQHHDDLE	Phospho (STY)	_DGQVINETS(ph)QHHDDLE_;_DGQVINET(ph)SQHHDDLE_	2;3	639.593453;958.886541	1915.76	NA	30.438	2.168e-87	203.26	167.77	0
147	Q6UN15	Pre-mRNA 3'-end-processing factor FIP1	FIP1L1	DHSPTPSVFNSDEER	2 Phospho (STY)	_DHS(ph)PTPSVFNS(ph)DEER_	2;3	626.231066;938.84296	1875.67	-0.38523	33.702	3.6366e-05	71.98	53.567	0
148	Q09666	Neuroblast differentiation-associated protein AHNAK	AHNAK	DIDISSPEFK	Phospho (STY)	_DIDISS(ph)PEFK_	2	615.768	1229.52	-0.23542	47.567	2.5248e-09	128.36	68.387	0
149	Q4G0J3	La-related protein 7	LARP7	DIEISTEEEK	2 Phospho (STY)	_DIEIS(ph)T(ph)EEEK_	2	676.749	1351.48	-0.13506	34.043	1.5589e-24	156.96	130.3	0
150	Q15121	Astrocytic phosphoprotein PEA-15	PEA15	DIIRQPSEEEIIK	Phospho (STY)	_DIIRQPS(ph)EEEIIK_	2;3	550.609716;825.410935	1648.81	-0.32971	43.973	2.9515e-05	89.189	68.604	1
151	Q96EV2	RNA-binding protein 33	RBM33	DIKEESDEEEEDDEESGR	Phospho (STY)	_DIKEES(ph)DEEEEDDEESGR_	3	740.604	2218.79	-0.16096	27.114	0.00074917	64.298	49.861	1
152	Q13200	26S proteasome non-ATPase regulatory subunit 2	PSMD2	DKAPVQPQQSPAAAPGGTDEKPSGK	Phospho (STY)	_DKAPVQPQQS(ph)PAAAPGGTDEKPSGK_	4	636.055	2540.19	-0.16158	26.574	0.00086679	56.488	40.176	2
153	Q14498	RNA-binding protein 39	RBM39	DKSPVREPIDNLTPEER	Phospho (STY)	_DKS(ph)PVREPIDNLTPEER_	2;3	692.331681;1037.99388	2073.97	-0.14253	37.019	1.9506e-06	83.751	60.177	2
154	Q96T58	Msx2-interacting protein	SPEN	DLEPGEVPSDSDEDGEHK	2 Phospho (STY)	_DLEPGEVPS(ph)DS(ph)DEDGEHK_	3	705.587	2113.74	-0.41982	33.087	0.0092577	40.857	27.234	0
155	Q9Y3T9	Nucleolar complex protein 2 homolog	NOC2L	DLFDLNSSEEDDTEGFSER	2 Phospho (STY)	_DLFDLNS(ph)S(ph)EEDDTEGFSER_	2;3	1182.92507;788.952474	2363.84	NA	67.277	3.6533e-199	249.25	223.21	0
156	O60763	General vesicular transport factor p115	USO1	DLGHPVEEEDELESGDQEDEDDESEDPGK	Phospho (STY)	_DLGHPVEEEDELES(ph)GDQEDEDDESEDPGK_	3	1108.42	3322.23	-0.55274	39.548	5.1827e-27	124.39	106.12	0
157	O60763	General vesicular transport factor p115	USO1	DLGHPVEEEDELESGDQEDEDDESEDPGKDLDHI	Phospho (STY)	_DLGHPVEEEDELES(ph)GDQEDEDDESEDPGKDLDHI_	3	1306.18	3915.51	-1.0688	54.713	2.144e-13	88.541	72.606	1
158	Q15527	Surfeit locus protein 2	SURF2	DLGSTEDGDGTDDFLTDKEDEK	2 Phospho (STY)	_DLGSTEDGDGT(ph)DDFLT(ph)DKEDEK_;_DLGST(ph)EDGDGTDDFLT(ph)DKEDEK_	3	854.649	2560.93	NA	44.466	1.4826e-85	193.27	159.05	1
159	Q8NDI1	EH domain-binding protein 1	EHBP1	DLSTSPKPSPIPSPVLGR	3 Phospho (STY)	_DLSTS(ph)PKPS(ph)PIPS(ph)PVLGR_;_DLS(ph)TSPKPS(ph)PIPS(ph)PVLGR_;_DLST(ph)SPKPS(ph)PIPS(ph)PVLGR_	2;3	1044.4644;696.645361	2086.91	-0.40721	48.381	1.2705e-13	109.19	70.921	1
160	Q8NDI1	EH domain-binding protein 1	EHBP1	DLSTSPKPSPIPSPVLGR	2 Phospho (STY)	_DLSTS(ph)PKPSPIPS(ph)PVLGR_;_DLST(ph)SPKPSPIPS(ph)PVLGR_	3	669.99	2006.95	-0.40852	51.215	0.0022954	49.076	27.656	1
161	P27348	14-3-3 protein theta	YWHAQ	DNLTLWTSDSAGEECDAAEGAEN	Phospho (STY)	_DNLTLWTS(ph)DSAGEECDAAEGAEN_;_DNLTLWTSDS(ph)AGEECDAAEGAEN_;_DNLTLWT(ph)SDSAGEECDAAEGAEN_	2;3	1267.97869;845.654889	2533.94	-0.7073	58.62	2.5079e-24	121.33	100.41	0
162	P63104	14-3-3 protein zeta/delta	YWHAZ	DNLTLWTSDTQGDEAEAGEGGEN	Phospho (STY)	_DNLTLWTS(ph)DTQGDEAEAGEGGEN_;_DNLTLWTSDT(ph)QGDEAEAGEGGEN_	2;3	1244.98483;830.325649	2487.96	-0.10522	61.344	0.00091947	55.051	38.741	0
163	Q6WCQ1	Myosin phosphatase Rho-interacting protein	MPRIP	DQPDGSSLSPAQSPSQSQPPAASSLR	2 Phospho (STY)	_DQPDGSS(ph)LSPAQS(ph)PSQSQPPAASSLR_	3	919.058	2754.15	-0.19077	38.441	0.00086997	50.783	24.859	0
164	Q6WCQ1	Myosin phosphatase Rho-interacting protein	MPRIP	DQPDGSSLSPAQSPSQSQPPAASSLREPGLESK	2 Phospho (STY)	_DQPDGSSLS(ph)PAQS(ph)PSQSQPPAASSLREPGLESK_	3	1165.85	3494.52	-0.65892	46.341	5.5145e-15	101.04	83.356	1
165	Q14676	Mediator of DNA damage checkpoint protein 1	MDC1	DQPPFGDSDDSVEADK	2 Phospho (STY)	_DQPPFGDS(ph)DDS(ph)VEADK_	2	941.327	1880.64	-0.21236	37.114	3.9102e-16	119.25	89.454	0
166	Q9NXG2	THUMP domain-containing protein 1	THUMPD1	DQQPSGSEGEDDDAEAALK	2 Phospho (STY)	_DQQPS(ph)GS(ph)EGEDDDAEAALK_	2;3	1061.3803;707.922626	2120.75	-0.44495	34.882	8.5613e-66	183.37	159.84	0
167	Q9NXG2	THUMP domain-containing protein 1	THUMPD1	DQQPSGSEGEDDDAEAALKK	2 Phospho (STY)	_DQQPS(ph)GS(ph)EGEDDDAEAALKK_	3	750.621	2248.84	-0.27244	32.548	0.00021505	62.525	41.678	1
168	P09601	Heme oxygenase 1	HMOX1	DQSPSRAPGLR	Phospho (STY)	_DQSPS(ph)RAPGLR_;_DQS(ph)PSRAPGLR_	2;3	421.866231;632.295708	1262.58	-0.25751	21.585	0.014489	54.343	39.898	1
169	Q96D46	60S ribosomal export protein NMD3	NMD3	DSAIPVESDTDDEGAPR	2 Phospho (STY)	_DSAIPVES(ph)DT(ph)DDEGAPR_	2	967.359	1932.7	-0.023843	36.401	1.0241e-87	202.86	173.26	0
170	Q96D46	60S ribosomal export protein NMD3	NMD3	DSAIPVESDTDDEGAPR	Phospho (STY)	_DSAIPVES(ph)DTDDEGAPR_	2	927.375	1852.74	0.77463	37.526	0.036298	40.693	11.825	0
171	Q58WW2	DDB1- and CUL4-associated factor 6	DCAF6	DSALQDTDDSDDDPVLIPGAR	2 Phospho (STY)	_DSALQDT(ph)DDS(ph)DDDPVLIPGAR_;_DS(ph)ALQDT(ph)DDSDDDPVLIPGAR_	2	1187.97	2373.93	-0.74515	55.984	2.1196e-07	88.385	65.312	0
172	O94979	Protein transport protein Sec31A	SEC31A	DSDQVAQSDGEESPAAEEQLLGEHIK	Phospho (STY)	_DSDQVAQS(ph)DGEESPAAEEQLLGEHIK_	3	954.749	2861.22	-0.20573	47.61	2.4505e-15	110.26	87.671	0
173	O94979	Protein transport protein Sec31A	SEC31A	DSDQVAQSDGEESPAAEEQLLGEHIK	2 Phospho (STY)	_DSDQVAQS(ph)DGEES(ph)PAAEEQLLGEHIK_	3	981.404	2941.19	-0.3813	49.04	1.2698e-06	81.876	62.753	0
174	Q5JTV8	Torsin-1A-interacting protein 1	TOR1AIP1	DSHSSEEDEASSQTDLSQTISK	2 Phospho (STY)	_DS(ph)HS(ph)SEEDEASSQTDLSQTISK_;_DS(ph)HSS(ph)EEDEASSQTDLSQTISK_;_DSHS(ph)S(ph)EEDEASSQTDLSQTISK_	2;3	847.656497;1270.98111	2539.95	-0.88917	37.898	3.6797e-60	173.09	151.04	0
175	P46821	Microtubule-associated protein 1B	MAP1B	DSISAVSSEKVSPSKSPSLSPSPPSPLEK	4 Phospho (STY)	_DSISAVSSEKVS(ph)PSKS(ph)PSLS(ph)PSPPS(ph)PLEK_	4	811.849	3243.37	-0.23248	48.585	0.00029996	54.465	39.735	2
176	Q6P2E9	Enhancer of mRNA-decapping protein 4	EDC4	DSQDASAEQSDHDDEVASLASASGGFGTK	Phospho (STY)	_DSQDASAEQSDHDDEVAS(ph)LASASGGFGTK_	3	988.067	2961.18	-0.25455	48.779	0.0022946	45.14	28.83	0
177	Q9NZH7	Interleukin-36 beta	IL36B	DTEFSDK	Phospho (STY)	_DT(ph)EFSDK_	2	461.166	920.316	NA	17.212	0.020811	46.37	19.233	0
178	Q86WB0	Nuclear-interacting partner of ALK	ZC3HC1	DTSATSQSVNGSPQAEQPSLESTSK	Phospho (STY)	_DTSAT(ph)SQSVNGSPQAEQPSLESTSK_;_DTSATSQS(ph)VNGSPQAEQPSLESTSK_	3	872.715	2615.12	-0.65947	34.098	4.66e-06	82.6	56.239	0
179	Q9H4L7	SWI/SNF-related matrix-associated actin-dependent regulator of chromatin subfamily A containing DEAD/H box 1	SMARCAD1	DTVIIVSEPSEDEESQGLPTMAR	Oxidation (M);2 Phospho (STY)	_DTVIIVS(ph)EPS(ph)EDEESQGLPTM(ox)AR_	3	893.71	2678.11	-0.071145	48.453	0.0006993	50.232	50.232	0
180	P17812	CTP synthase 1	CTPS1	DTYSDRSGSSSPDSEITELK	2 Phospho (STY)	_DTYSDRS(ph)GSSS(ph)PDSEITELK_;_DTYSDRSGS(ph)SS(ph)PDSEITELK_;_DTYSDRS(ph)GSS(ph)SPDSEITELK_;_DTYSDRS(ph)GSSSPDS(ph)EITELK_;_DTYSDRS(ph)GS(ph)SSPDSEITELK_	2;3	778.640119;1167.45654	2332.9	-0.53149	42.567	2.6395e-22	126.93	102.1	1
181	P17812	CTP synthase 1	CTPS1	DTYSDRSGSSSPDSEITELK	3 Phospho (STY)	_DTY(ph)SDRSGSS(ph)S(ph)PDSEITELK_;_DTYS(ph)DRS(ph)GSS(ph)SPDSEITELK_;_DTYSDRS(ph)GS(ph)S(ph)SPDSEITELK_	3	805.296	2412.86	-0.38899	44.744	0.001938	56.819	41.456	1
182	Q9H4A3	Serine/threonine-protein kinase WNK1	WNK1	DVDDGSGSPHSPHQLSSK	2 Phospho (STY)	_DVDDGSGSPHSPHQLS(ph)S(ph)K_;_DVDDGS(ph)GSPHS(ph)PHQLSSK_;_DVDDGSGS(ph)PHS(ph)PHQLSSK_	3	670.593	2008.76	-0.74471	23.619	0.0014581	55.097	34.491	0
183	P27816	Microtubule-associated protein 4	MAP4	DVTPPPETEVVLIK	Phospho (STY)	_DVT(ph)PPPETEVVLIK_	2	808.913	1615.81	-0.20202	56.772	0.0068747	67.299	22.873	0
184	Q15185	Prostaglandin E synthase 3	PTGES3	DWEDDSDEDMSNFDR	Oxidation (M);Phospho (STY)	_DWEDDS(ph)DEDM(ox)SNFDR_	2	986.315	1970.62	NA	38.022	1.6062e-191	250.79	186.52	0
185	Q05519	Serine/arginine-rich splicing factor 11	SRSF11	DYDEEEQGYDSEK	Phospho (STY)	_DYDEEEQGYDS(ph)EK_	2	843.788	1685.56	-0.52198	28.264	2.7284e-222	284.46	254.05	0
186	Q9BVJ6	U3 small nucleolar RNA-associated protein 14 homolog A	UTP14A	DYLLSESEDEGDNDGER	2 Phospho (STY)	_DYLLS(ph)ES(ph)EDEGDNDGER_	2	1051.86	2101.7	NA	43.685	2.1169e-26	136.96	110.44	0
187	Q9BVJ6	U3 small nucleolar RNA-associated protein 14 homolog A	UTP14A	DYLLSESEDEGDNDGERK	2 Phospho (STY)	_DYLLS(ph)ES(ph)EDEGDNDGERK_	2;3	1115.90668;744.273547	2229.8	NA	39.694	8.5432e-39	155.31	101.86	1
188	P46087	Probable 28S rRNA (cytosine(4447)-C(5))-methyltransferase	NOP2	EAAAGIQWSEEETEDEEEEK	2 Phospho (STY)	_EAAAGIQWS(ph)EEET(ph)EDEEEEK_	2;3	1234.94874;823.634922	2467.88	-0.20223	42.212	2.2724e-66	186.35	186.35	0
189	Q63HN8	E3 ubiquitin-protein ligase RNF213	RNF213	EAAEPLSEPKEDQEAAELLSEPEEESER	Phospho (STY)	_EAAEPLSEPKEDQEAAELLS(ph)EPEEESER_	3	1074.47	3220.38	-0.21484	51.651	1.8123e-68	174.19	146.64	1
190	Q9Y3T9	Nucleolar complex protein 2 homolog	NOC2L	EAARSPDKPGGSPSASR	2 Phospho (STY)	_EAARS(ph)PDKPGGS(ph)PSASR_	3	610.591	1828.75	-0.48827	17.907	1.0815e-10	99.915	99.915	2
191	Q9BW71	HIRA-interacting protein 3	HIRIP3	EAASSGDDSGRDREPPVQR	3 Phospho (STY)	_EAAS(ph)S(ph)GDDS(ph)GRDREPPVQR_	3	756.949	2267.82	-0.27303	20.751	0.011645	50.722	34.732	2
192	Q9P2I0	Cleavage and polyadenylation specificity factor subunit 2	CPSF2	EADIDSSDESDIEEDIDQPSAHK	3 Phospho (STY)	_EADIDS(ph)S(ph)DES(ph)DIEEDIDQPSAHK_	2	1392.99	2783.96	NA	47.127	1.3133e-09	87.062	55.291	0
193	P55010	Eukaryotic translation initiation factor 5	EIF5	EAEEESSGGEEEDEDENIEVVYSK	2 Phospho (STY)	_EAEEES(ph)S(ph)GGEEEDEDENIEVVYSK_	2;3	1431.51792;954.681036	2861.02	-0.33179	46.808	5.3607e-99	197.13	177.74	0
194	P35612	Beta-adducin	ADD2	EAETKSPLVSPSK	2 Phospho (STY)	_EAETKS(ph)PLVS(ph)PSK_	3	511.56	1531.66	-0.69188	26.998	0.010806	53.448	33.952	1
195	Q9BRV8	Suppressor of IKBKE 1	SIKE1	EAGTALPDQYQEDASDMKDMSK	2 Oxidation (M);Phospho (STY)	_EAGTALPDQYQEDAS(ph)DM(ox)KDM(ox)SK_;_EAGTALPDQYQEDASDM(ox)KDM(ox)S(ph)K_	3	848.005	2540.99	NA	36.856	0.019821	46.962	9.7915	1
196	Q86UU0	B-cell CLL/lymphoma 9-like protein	BCL9L	EAPGSPPLSPR	2 Phospho (STY)	_EAPGS(ph)PPLS(ph)PR_	2	634.26	1266.5	NA	32.589	0.0010755	66.246	44.15	0
197	O75674	TOM1-like protein 1	TOM1L1	EATNTTSEPSAPSQDLLDLSPSPR	Phospho (STY)	_EATNTTSEPSAPSQDLLDLSPS(ph)PR_	3	865.06	2592.16	-0.45795	53.384	0.00018886	62.116	38.087	0
198	O60884	DnaJ homolog subfamily A member 2	DNAJA2	EAYNDSSDEESSSHHGPGVQCAHQ	2 Phospho (STY)	_EAYNDS(ph)S(ph)DEESSSHHGPGVQCAHQ_	3	929.992	2786.95	NA	21.429	6.8159e-14	95.988	79.713	0
199	P05114	Non-histone chromosomal protein HMG-14	HMGN1	EDLPAENGETKTEESPASDEAGEK	2 Phospho (STY)	_EDLPAENGETKTEES(ph)PAS(ph)DEAGEK_	3	898.351	2692.03	0.18459	33.172	0.0062062	40.319	28.297	1
200	P17706	Tyrosine-protein phosphatase non-receptor type 2	PTPN2	EDLSPAFDHSPNK	Phospho (STY)	_EDLSPAFDHS(ph)PNK_	3	512.884	1535.63	-0.31042	32.166	8.4746e-12	120.55	85.059	0
201	Q63HN8	E3 ubiquitin-protein ligase RNF213	RNF213	EDQEAAELLSEPEEESER	Phospho (STY)	_EDQEAAELLS(ph)EPEEESER_	2	1085.44	2168.86	0.2779	46.383	4.1004e-17	118.52	94.114	0
202	Q9Y4B5	Microtubule cross-linking factor 1	MTCL1	EDVTPPLSPDDLK	2 Phospho (STY)	_EDVT(ph)PPLS(ph)PDDLK_	2	793.325	1584.64	0.16067	50.557	0.0048667	77.505	35.6	0
203	P85037	Forkhead box protein K1	FOXK1	EEAPASPLRPLYPQISPLK	2 Phospho (STY)	_EEAPAS(ph)PLRPLYPQIS(ph)PLK_	3	756.036	2265.08	-0.57577	56.32	4.5947e-11	96.773	75.824	1
204	Q9H1E3	Nuclear ubiquitous casein and cyclin-dependent kinase substrate 1	NUCKS1	EEDEEPESPPEK	Phospho (STY)	_EEDEEPES(ph)PPEK_	2	747.78	1493.54	-0.34747	21.293	0.00051731	82.651	57.722	0
205	Q1KMD3	Heterogeneous nuclear ribonucleoprotein U-like protein 2	HNRNPUL2	EEDEPEERSGDETPGSEVPGDK	Phospho (STY)	_EEDEPEERS(ph)GDETPGSEVPGDK_	3	823.326	2466.95	NA	27.517	3.1199e-17	107.72	69.497	1
206	Q8N1G4	Leucine-rich repeat-containing protein 47	LRRC47	EEGSLSDTEADAVSGQLPDPTTNPSAGK	Phospho (STY)	_EEGSLSDT(ph)EADAVSGQLPDPTTNPSAGK_;_EEGS(ph)LSDTEADAVSGQLPDPTTNPSAGK_	3	951.749	2852.22	-0.39494	48.219	0.00054109	49.266	28.529	0
207	P26368	Splicing factor U2AF 65 kDa subunit	U2AF2	EEHGGLIRSPR	Phospho (STY)	_EEHGGLIRS(ph)PR_	2;3	665.816808;444.213631	1329.62	NA	21.394	0.00098391	91.636	91.636	1
208	P14625	Endoplasmin	HSP90B1	EEKEESDDEAAVEEEEEEK	Phospho (STY)	_EEKEES(ph)DDEAAVEEEEEEK_	3	778.295	2331.86	-0.32155	28.802	5.1587e-05	79.393	43.682	1
209	P07900	Heat shock protein HSP 90-alpha	HSP90AA1	EEKESEDKPEIEDVGSDEEEEK	2 Phospho (STY)	_EEKES(ph)EDKPEIEDVGS(ph)DEEEEK_	3	913.682	2738.03	0.26275	30.56	7.0561e-18	117.55	102.01	2
210	Q9Y2X3	Nucleolar protein 58	NOP58	EEPLSEEEPCTSTAIASPEK	2 Phospho (STY)	_EEPLS(ph)EEEPCTSTAIAS(ph)PEK_	2;3	788.646105;1182.46552	2362.92	NA	42.213	7.4488e-67	186.68	148.67	0
211	Q9Y2X3	Nucleolar protein 58	NOP58	EEPLSEEEPCTSTAIASPEKK	2 Phospho (STY)	_EEPLS(ph)EEEPCTSTAIAS(ph)PEKK_	2;3	831.344426;1246.513	2491.01	-0.53455	38.462	3.1207e-22	118.44	66.072	1
212	Q9NR30	Nucleolar RNA helicase 2	DDX21	EEPSQNDISPK	Phospho (STY)	_EEPSQNDIS(ph)PK_;_EEPS(ph)QNDISPK_	2	662.277	1322.54	-0.0065723	22.475	2.021e-05	101.3	68.445	0
213	O00567	Nucleolar protein 56	NOP56	EEPVSSGPEEAVGK	2 Phospho (STY)	_EEPVS(ph)S(ph)GPEEAVGK_	2	787.805	1573.6	-0.077757	34.202	7.5305e-34	153.04	115.39	0
214	O00567	Nucleolar protein 56	NOP56	EEPVSSGPEEAVGK	Phospho (STY)	_EEPVS(ph)SGPEEAVGK_;_EEPVSS(ph)GPEEAVGK_	2	747.822	1493.63	-0.40378	30.072	8.2593e-25	145.04	112.84	0
215	Q01804	OTU domain-containing protein 4	OTUD4	EESSEDENEVSNILR	2 Phospho (STY)	_EES(ph)S(ph)EDENEVSNILR_	2	955.359	1908.7	-0.11913	51.849	3.5302e-114	222.92	158.95	0
216	Q96CW6	Probable RNA polymerase II nuclear localization protein SLC7A6OS	SLC7A6OS	EFGYDSPHDLDSD	2 Phospho (STY)	_EFGYDS(ph)PHDLDS(ph)D_	2	828.761	1655.51	NA	45.155	4.0491e-15	121.32	104.19	0
217	Q99733	Nucleosome assembly protein 1-like 4	NAP1L4	EFITGDVEPTDAESEWHSENEEEEK	Phospho (STY)	_EFITGDVEPTDAESEWHS(ph)ENEEEEK_	3	1006.07	3015.18	0.47071	51.945	3.3012e-17	108.69	82.705	0
218	Q09666	Neuroblast differentiation-associated protein AHNAK	AHNAK	EGAKDIDISSPEFK	Phospho (STY)	_EGAKDIDISS(ph)PEFK_;_EGAKDIDIS(ph)SPEFK_	3	539.247	1614.72	-0.37479	43.375	0.00022365	74.789	20.447	1
219	Q08357	Sodium-dependent phosphate transporter 2	SLC20A2	EGALSRVSDESLSK	2 Phospho (STY)	_EGALSRVS(ph)DES(ph)LSK_	2	819.345	1636.67	-1.5863	31.149	2.9259e-06	97.69	73.309	1
220	Q6NZI2	Polymerase I and transcript release factor	PTRF	EGEELGEGERPEEDAAALELSSDEAVEVEEVIEESR	2 Phospho (STY)	_EGEELGEGERPEEDAAALELS(ph)S(ph)DEAVEVEEVIEESR_	3	1364.24	4089.7	-0.17391	67.37	1.8168e-95	181.59	163.73	1
221	O00264	Membrane-associated progesterone receptor component 1	PGRMC1	EGEEPTVYSDEEEPK	Phospho (STY)	_EGEEPTVYS(ph)DEEEPK_	2	909.354	1816.69	-0.54627	30.771	3.4682e-156	256.33	226.33	0
222	O00264	Membrane-associated progesterone receptor component 1	PGRMC1	EGEEPTVYSDEEEPKDESAR	Phospho (STY)	_EGEEPTVYS(ph)DEEEPKDESAR_;_EGEEPT(ph)VYSDEEEPKDESAR_	3	792.651	2374.93	-0.48988	29.866	5.1366e-34	149.18	130.36	1
223	O00264	Membrane-associated progesterone receptor component 1	PGRMC1	EGEEPTVYSDEEEPKDESARK	Phospho (STY)	_EGEEPTVYS(ph)DEEEPKDESARK_;_EGEEPT(ph)VYSDEEEPKDESARK_	3;4	626.764165;835.349794	2503.03	-0.52045	30.128	3.0657e-05	77.027	58.404	2
224	P20810	Calpastatin	CAST	EGITGPPADSSKPIGPDDAIDALSSDFTCGSPTAAGK	Phospho (STY)	_EGITGPPADSSKPIGPDDAIDALSSDFTCGS(ph)PTAAGK_	3	1228.22	3681.64	-0.98229	66.962	3.115e-11	91.779	80.498	1
225	Q6ZTI6	Protein FAM101A	FAM101A	EGLLDSPDSGLPPSPSPSPPFYSLAPGILDAR	2 Phospho (STY)	_EGLLDSPDSGLPPSPS(ph)PSPPFY(ph)SLAPGILDAR_;_EGLLDSPDSGLPPSPS(ph)PS(ph)PPFYSLAPGILDAR_	3	1137.19	3408.56	0.13709	76.841	6.7228e-05	60.595	46.595	0
226	Q15007	Pre-mRNA-splicing regulator WTAP	WTAP	EGNTTEDDFPSSPGNGNK	Phospho (STY)	_EGNTTEDDFPSS(ph)PGNGNK_	2	973.376	1944.74	0.10399	30.713	2.7075e-05	80.102	56.575	0
227	Q7Z4V5	Hepatoma-derived growth factor-related protein 2	HDGFRP2	EGPDLDRPGSDRQER	Phospho (STY)	_EGPDLDRPGS(ph)DRQER_	3	602.93	1805.77	-0.27472	25.216	0.0020932	55.196	29.788	2
228	O75351	Vacuolar protein sorting-associated protein 4B	VPS4B	EGQPSPADEKGNDSDGEGESDDPEKK	Phospho (STY)	_EGQPSPADEKGNDS(ph)DGEGESDDPEKK_	3	933.037	2796.09	-0.27991	23.75	0.0037218	44.254	33.058	2
229	Q9BVS4	Serine/threonine-protein kinase RIO2	RIOK2	EGSEFSFSDGEVAEK	2 Phospho (STY)	_EGS(ph)EFSFS(ph)DGEVAEK_;_EGSEFS(ph)FS(ph)DGEVAEK_	2	889.316	1776.62	-0.13691	49.08	5.2348e-06	81.807	53.258	0
230	Q9BVS4	Serine/threonine-protein kinase RIO2	RIOK2	EGSEFSFSDGEVAEK	Phospho (STY)	_EGSEFSFS(ph)DGEVAEK_	2	849.333	1696.65	-0.74209	49.437	0.0235	47.726	26.481	0
231	Q9BVS4	Serine/threonine-protein kinase RIO2	RIOK2	EGSEFSFSDGEVAEK	3 Phospho (STY)	_EGS(ph)EFS(ph)FS(ph)DGEVAEK_	2	929.299	1856.58	-0.10718	49.619	4.4033e-105	202.52	180.95	0
232	Q9H307	Pinin	PNN	EIAIVHSDAEK	Phospho (STY)	_EIAIVHS(ph)DAEK_	2;3	431.202509;646.300125	1290.59	-0.26548	28.474	1.3601e-18	145.69	96.359	0
233	Q9H307	Pinin	PNN	EIAIVHSDAEKEQEEEEQK	Phospho (STY)	_EIAIVHS(ph)DAEKEQEEEEQK_	3	774.344	2320.01	0.37657	34.74	1.5736e-11	105.53	73.827	1
234	Q86YS7	C2 domain-containing protein 5	C2CD5	EIPFNEDPNPNTHSSGPSTPLK	2 Phospho (STY)	_EIPFNEDPNPNTHSS(ph)GPST(ph)PLK_;_EIPFNEDPNPNTHSSGPS(ph)T(ph)PLK_;_EIPFNEDPNPNTHS(ph)S(ph)GPSTPLK_;_EIPFNEDPNPNT(ph)HS(ph)SGPSTPLK_;_EIPFNEDPNPNTHSS(ph)GPS(ph)TPLK_	3	846.691	2537.05	-0.16876	43.942	0.00011458	66.606	46.048	0
235	Q9BQG0	Myb-binding protein 1A	MYBBP1A	EIPSATQSPISK	Phospho (STY)	_EIPSATQS(ph)PISK_;_EIPS(ph)ATQSPISK_	2	669.321	1336.63	-0.44208	32.124	0.00029833	89.911	63.793	0
236	Q9BQG0	Myb-binding protein 1A	MYBBP1A	EIPSATQSPISK	2 Phospho (STY)	_EIPS(ph)AT(ph)QSPISK_	2	709.304	1416.59	-0.67109	32.595	0.02471	66.939	40.348	0
237	Q86UP2	Kinectin	KTN1	EIQNGNLHESDSESVPR	Phospho (STY)	_EIQNGNLHES(ph)DSESVPR_;_EIQNGNLHESDS(ph)ESVPR_	2;3	664.288252;995.92874	1989.84	-0.76012	31.717	1.0374e-16	127.3	91.533	0
238	P08238	Heat shock protein HSP 90-beta	HSP90AB1	EISDDEAEEEK	Phospho (STY)	_EIS(ph)DDEAEEEK_	2	687.253	1372.49	-0.27986	23.133	4.3359e-168	264.58	244.95	0
239	P08238	Heat shock protein HSP 90-beta	HSP90AB1	EISDDEAEEEKGEK	Phospho (STY)	_EIS(ph)DDEAEEEKGEK_	3	563.224	1686.65	NA	21.492	6.744e-05	81.278	52.206	1
240	P08238	Heat shock protein HSP 90-beta	HSP90AB1	EISDDEAEEEKGEKEEEDK	Phospho (STY)	_EIS(ph)DDEAEEEKGEKEEEDK_	3	773.307	2316.9	-0.89444	24.583	0.0001233	68.481	40.148	2
241	Q9H1E3	Nuclear ubiquitous casein and cyclin-dependent kinase substrate 1	NUCKS1	EKTPSPKEEDEEPESPPEK	Phospho (STY)	_EKTPSPKEEDEEPES(ph)PPEK_	3	754.661	2260.96	0.074648	25.843	0.00011129	69.069	55.795	2
242	Q9H1E3	Nuclear ubiquitous casein and cyclin-dependent kinase substrate 1	NUCKS1	EKTPSPKEEDEEPESPPEK	2 Phospho (STY)	_EKT(ph)PS(ph)PKEEDEEPESPPEK_	3;4	781.316864;586.239467	2340.93	-0.26431	26.91	5.5986e-27	137.81	137.81	2
243	Q9H1E3	Nuclear ubiquitous casein and cyclin-dependent kinase substrate 1	NUCKS1	EKTPSPKEEDEEPESPPEK	3 Phospho (STY)	_EKT(ph)PS(ph)PKEEDEEPES(ph)PPEK_	2;3;4	807.972308;1211.45482;606.23105	2420.9	-0.3202	25.373	2.8666e-42	152.94	127.07	2
244	Q9BRJ6	Uncharacterized protein C7orf50	C7orf50	ELDEEGSDPPLPGR	Phospho (STY)	_ELDEEGS(ph)DPPLPGR_	2	795.838	1589.66	-0.59801	36.286	0.0046851	53.453	22.134	0
245	Q9Y6D5	Brefeldin A-inhibited guanine nucleotide-exchange protein 2	ARFGEF2	ELEKPIQSKPQSPVIQAAAVSPK	2 Phospho (STY)	_ELEKPIQSKPQS(ph)PVIQAAAVS(ph)PK_	3	869.106	2604.3	-0.2147	41.615	0.010199	56.882	42.667	2
246	Q14C86	GTPase-activating protein and VPS9 domain-containing protein 1	GAPVD1	ELPPAAAIGATSLVAAPHSSSSSPSK	2 Phospho (STY)	_ELPPAAAIGATSLVAAPHS(ph)S(ph)SSSPSK_	3	865.07	2592.19	0.11236	51.986	0.011487	41.672	30.21	0
247	Q99543	DnaJ homolog subfamily C member 2	DNAJC2	ELSEESEDEELQLEEFPMLK	2 Phospho (STY)	_ELS(ph)EES(ph)EDEELQLEEFPMLK_	2	1292.52	2583.03	0.42938	70.032	2.1347e-77	178.2	142.08	0
248	Q9UQ35	Serine/arginine repetitive matrix protein 2	SRRM2	ELSNSPLRENSFGSPLEFR	2 Phospho (STY)	_ELSNS(ph)PLRENSFGS(ph)PLEFR_;_ELS(ph)NSPLRENSFGS(ph)PLEFR_;_ELSNS(ph)PLRENS(ph)FGSPLEFR_;_ELS(ph)NS(ph)PLRENSFGSPLEFR_;_ELS(ph)NSPLRENS(ph)FGSPLEFR_	2;3	780.341679;1170.00888	2338	-0.49409	57.25	5.3933e-53	165.58	133.39	1
249	Q9UQ35	Serine/arginine repetitive matrix protein 2	SRRM2	ELSNSPLRENSFGSPLEFR	Phospho (STY)	_ELSNS(ph)PLRENSFGSPLEFR_	3	753.686	2258.04	-0.43926	55.022	4.5358e-05	79.92	44.243	1
250	Q9UQ35	Serine/arginine repetitive matrix protein 2	SRRM2	ELSNSPLRENSFGSPLEFR	3 Phospho (STY)	_ELSNS(ph)PLRENS(ph)FGS(ph)PLEFR_	2;3	806.997122;1209.99204	2417.97	-0.074873	57.311	4.9281e-12	106.35	85.49	1
251	P00533	Epidermal growth factor receptor	EGFR	ELVEPLTPSGEAPNQALLR	Phospho (STY)	_ELVEPLT(ph)PSGEAPNQALLR_	2	1057.53	2113.05	0.045903	57.197	1.7758e-32	145.04	85.974	0
252	P49792	E3 SUMO-protein ligase RanBP2	RANBP2	ELVGPPLAETVFTPKTSPENVQDR	2 Phospho (STY)	_ELVGPPLAETVFT(ph)PKTS(ph)PENVQDR_;_ELVGPPLAET(ph)VFTPKTS(ph)PENVQDR_	3	928.768	2783.28	-0.70975	58.89	2.5675e-08	90.896	75.301	1
253	Q9UK17	Potassium voltage-gated channel subfamily D member 3	KCND3	ENAERLMDDNDSENNQESMPSLSFR	2 Oxidation (M);2 Phospho (STY)	_ENAERLM(ox)DDNDS(ph)ENNQES(ph)M(ox)PSLSFR_	3	1040.72	3119.15	NA	50.621	0.0010173	61.538	26.888	1
254	Q8TCJ2	Dolichyl-diphosphooligosaccharide--protein glycosyltransferase subunit STT3B	STT3B	ENPPVEDSSDEDDKRNQGNLYDK	2 Phospho (STY)	_ENPPVEDS(ph)S(ph)DEDDKRNQGNLYDK_	3	942.038	2823.09	0.057828	33.378	0.00081331	54.008	33.542	2
255	Q4G0J3	La-related protein 7	LARP7	ENRDIEISTEEEKDTGDLK	2 Phospho (STY)	_ENRDIEIS(ph)T(ph)EEEKDTGDLK_	3	794.331	2379.97	-0.55224	40.605	5.7692e-07	84.375	65.795	2
256	O95218	Zinc finger Ran-binding domain-containing protein 2	ZRANB2	ENVEYIEREESDGEYDEFGR	Phospho (STY)	_ENVEYIEREES(ph)DGEYDEFGR_	3	849.006	2544	-0.087022	43.64	1.0536e-07	93.812	72.776	1
257	P23193	Transcription elongation factor A protein 1	TCEA1	EPAITSQNSPEAR	Phospho (STY)	_EPAITSQNS(ph)PEAR_	2	740.327	1478.64	-0.31298	22.004	3.7649e-23	145.43	114.43	0
258	A0FGR8	Extended synaptotagmin-2	ESYT2	EPTPSIASDISLPIATQELR	2 Phospho (STY)	_EPTPSIAS(ph)DIS(ph)LPIATQELR_;_EPTPS(ph)IASDIS(ph)LPIATQELR_	2;3	1149.53694;766.693718	2297.06	-0.18614	66.657	1.744e-11	100.57	80.274	0
259	P54105	Methylosome subunit pICln	CLNS1A	EPVADEEEEDSDDDVEPITEFR	Phospho (STY)	_EPVADEEEEDS(ph)DDDVEPITEFR_	2;3	882.348119;1323.01854	2644.02	-0.61852	50.559	4.3118e-101	200.3	167.04	0
260	Q15084	Protein disulfide-isomerase A6	PDIA6	EPWDGRDGELPVEDDIDLSDVELDDLGKDEL	Phospho (STY)	_EPWDGRDGELPVEDDIDLS(ph)DVELDDLGKDEL_	3	1193.52	3577.55	-0.43406	77.324	1.0012e-38	140.26	120.61	2
261	Q9P2P6	StAR-related lipid transfer protein 9	STARD9	EQEKTDHAFRPDSSGNPLPSK	3 Phospho (STY)	_EQEKTDHAFRPDS(ph)S(ph)GNPLPS(ph)K_	3	860.678	2579.01	-0.20482	38.929	0.017742	46.461	23.398	2
262	P42167	Lamina-associated polypeptide 2, isoforms beta/gamma	TMPO	EQGTESRSSTPLPTISSSAENTR	2 Phospho (STY)	_EQGTESRS(ph)S(ph)TPLPTISSSAENTR_;_EQGTESRS(ph)ST(ph)PLPTISSSAENTR_;_EQGTES(ph)RSST(ph)PLPTISSSAENTR_	3	865.704	2594.09	-0.59591	37.049	2.8607e-08	92.551	62.948	1
263	Q6UN15	Pre-mRNA 3'-end-processing factor FIP1	FIP1L1	ERDHSPTPSVFNSDEER	Phospho (STY)	_ERDHS(ph)PTPSVFNSDEER_	3	694.624	2080.85	-0.53538	30.764	6.7207e-05	77.324	57.655	1
264	Q6UN15	Pre-mRNA 3'-end-processing factor FIP1	FIP1L1	ERDHSPTPSVFNSDEER	2 Phospho (STY)	_ERDHS(ph)PTPSVFNS(ph)DEER_;_ERDHSPT(ph)PSVFNS(ph)DEER_	3	721.279	2160.82	-0.4361	30.515	7.1206e-06	81.651	59.217	1
265	Q96T88	E3 ubiquitin-protein ligase UHRF1	UHRF1	ERDSELSDTDSGCCLGQSESDK	Phospho (STY)	_ERDSELS(ph)DTDSGCCLGQSESDK_	3	852.323	2553.95	-0.10704	28.543	1.9922e-59	170.02	144.83	1
266	Q9UKL0	REST corepressor 1	RCOR1	EREESEDELEEANGNNPIDIEVDQNK	Phospho (STY)	_EREES(ph)EDELEEANGNNPIDIEVDQNK_	3	1032.44	3094.29	-0.55606	47.698	1.0024e-56	153.88	113.26	1
267	Q53GS9	U4/U6.U5 tri-snRNP-associated protein 2	USP39	EREVDEDSEPEREVR	Phospho (STY)	_EREVDEDS(ph)EPEREVR_	3	651.944	1952.81	-0.25657	25.689	0.0043861	48.288	26.387	2
268	P46821	Microtubule-associated protein 1B	MAP1B	EREVTKGPAESPDEGITTTEGEGECEQTPEELEPVEK	2 Phospho (STY)	_EREVT(ph)KGPAESPDEGITTTEGEGECEQT(ph)PEELEPVEK_	4	1062.45	4245.77	-0.55899	45.645	1.1792e-11	88.986	76.749	2
269	Q9Y2W1	Thyroid hormone receptor-associated protein 3	THRAP3	ERSPALKSPLQSVVVR	2 Phospho (STY)	_ERS(ph)PALKS(ph)PLQSVVVR_	2;3	642.658502;963.484115	1924.95	-0.4014	42.927	1.6065e-07	85.006	62.616	2
270	Q9Y2V2	Calcium-regulated heat stable protein 1	CARHSP1	ERSPSPLRGNVVPSPLPTR	2 Phospho (STY)	_ERS(ph)PS(ph)PLRGNVVPSPLPTR_	3	740.363	2218.07	-0.24562	42.022	4.9622e-11	98.21	78.538	2
271	Q9Y2V2	Calcium-regulated heat stable protein 1	CARHSP1	ERSPSPLRGNVVPSPLPTR	3 Phospho (STY)	_ERS(ph)PS(ph)PLRGNVVPS(ph)PLPTR_	2;3	767.01808;1150.02348	2298.03	-0.63399	42.672	4.1508e-26	135.09	94.597	2
272	Q3KQU3	MAP7 domain-containing protein 1	MAP7D1	ESAAPASPAPSPAPSPTPAPPQK	3 Phospho (STY)	_ESAAPAS(ph)PAPS(ph)PAPS(ph)PTPAPPQK_;_ESAAPAS(ph)PAPS(ph)PAPSPT(ph)PAPPQK_	3	798.334	2391.98	-0.17145	29.101	6.5369e-06	79.021	79.021	0
273	O95232	Luc7-like protein 3	LUC7L3	ESDTKNEVNGTSEDIKSEGDTQSN	Phospho (STY)	_ESDTKNEVNGTSEDIKSEGDTQS(ph)N_	3	888.698	2663.07	-0.50923	30.031	0.0013099	48.597	35.985	2
274	P07900	Heat shock protein HSP 90-alpha	HSP90AA1	ESEDKPEIEDVGSDEEEEK	Phospho (STY)	_ESEDKPEIEDVGS(ph)DEEEEK_	2;3	758.300329;1136.94686	2271.88	-0.72718	32.206	1.1268e-79	197.99	175.45	1
275	P07900	Heat shock protein HSP 90-alpha	HSP90AA1	ESEDKPEIEDVGSDEEEEKK	Phospho (STY)	_ESEDKPEIEDVGS(ph)DEEEEKK_	2;3;4	800.99865;601.000807;1200.99434	2399.97	NA	29.539	1.7728e-78	187.61	153.61	2
276	O43719	HIV Tat-specific factor 1	HTATSF1	ESEEGNPVRGSEEDSPKK	Phospho (STY)	_ESEEGNPVRGSEEDS(ph)PKK_	3	685.295	2052.86	-0.38533	21.262	0.0084825	40.547	12.437	2
277	P25788	Proteasome subunit alpha type-3	PSMA3	ESLKEEDESDDDNM	Oxidation (M);Phospho (STY)	_ESLKEEDES(ph)DDDNM(ox)_	2	876.296	1750.58	-0.24995	22.133	2.9709e-226	282.86	239.48	1
278	P25788	Proteasome subunit alpha type-3	PSMA3	ESLKEEDESDDDNM	Phospho (STY)	_ESLKEEDES(ph)DDDNM_	2	868.298	1734.58	-0.23937	30.172	1.6556e-08	113.54	72.029	1
279	Q6PKG0	La-related protein 1	LARP1	ESPRPLQLPGAEGPAISDGEEGGGEPGAGGGAAGAAGAGR	Phospho (STY)	_ESPRPLQLPGAEGPAIS(ph)DGEEGGGEPGAGGGAAGAAGAGR_	3;4	1203.21848;902.665679	3606.63	-0.36818	46.384	1.9495e-31	124.55	103.95	1
280	Q01082	Spectrin beta chain, non-erythrocytic 1	SPTBN1	ESSPIPSPTSDR	2 Phospho (STY)	_ESS(ph)PIPS(ph)PTSDR_	2	716.773	1431.53	-0.61935	26.924	0.0025995	54.343	20.501	0
281	Q01082	Spectrin beta chain, non-erythrocytic 1	SPTBN1	ESSPIPSPTSDRK	2 Phospho (STY)	_ES(ph)SPIPSPTS(ph)DRK_;_ESS(ph)PIPS(ph)PTSDRK_;_ESS(ph)PIPSPTS(ph)DRK_;_ES(ph)SPIPS(ph)PTSDRK_	2;3	780.820768;520.882938	1559.63	-0.95792	24.238	7.4049e-09	116.04	86.236	1
282	P46821	Microtubule-associated protein 1B	MAP1B	ESSPLYSPTFSDSTSAVK	2 Phospho (STY)	_ESS(ph)PLYS(ph)PTFSDSTSAVK_;_ESS(ph)PLYSPT(ph)FSDSTSAVK_	2	1031.92	2061.82	0.070723	50.55	2.8527e-75	194.56	133.29	0
283	P16949	Stathmin	STMN1	ESVPEFPLSPPK	Phospho (STY)	_ESVPEFPLS(ph)PPK_	2	703.834	1405.65	NA	51.586	5.2306e-11	128.06	112.69	0
284	Q5QJE6	Deoxynucleotidyltransferase terminal-interacting protein 2	DNTTIP2	ESYTEEIVSEAESHVSGISR	3 Phospho (STY)	_ESYT(ph)EEIVSEAES(ph)HVSGIS(ph)R_;_ESYTEEIVS(ph)EAES(ph)HVS(ph)GISR_	2;3	816.979685;1224.96589	2447.92	-0.26755	62.067	4.9227e-05	77.51	51.098	0
285	Q5QJE6	Deoxynucleotidyltransferase terminal-interacting protein 2	DNTTIP2	ESYTEEIVSEAESHVSGISR	2 Phospho (STY)	_ESYTEEIVS(ph)EAES(ph)HVSGISR_	3	790.324	2367.95	0.0034432	64.696	0.0056363	43.752	27.138	0
286	P35612	Beta-adducin	ADD2	ETAPEEPGSPAKSAPASPVQSPAK	3 Phospho (STY)	_ETAPEEPGS(ph)PAKS(ph)APAS(ph)PVQSPAK_	3	858.358	2572.05	-0.41237	32.431	4.1707e-08	93.062	76.138	1
287	Q12888	Tumor suppressor p53-binding protein 1	TP53BP1	ETAVPGPLGIEDISPNLSPDDK	2 Phospho (STY)	_ETAVPGPLGIEDIS(ph)PNLS(ph)PDDK_	3	808.692	2423.05	-0.34348	61.229	3.0373e-11	96.55	80.319	0
288	O95361	Tripartite motif-containing protein 16	TRIM16	ETEEQDSDSAEQGDPAGEGKEVLCDFCLDDTR	Phospho (STY)	_ETEEQDS(ph)DSAEQGDPAGEGKEVLCDFCLDDTR_	3	1228.15	3681.42	-0.39612	61.853	0.00055065	56.664	45.044	1
289	Q6PKG0	La-related protein 1	LARP1	ETESAPGSPRAVTPVPTK	3 Phospho (STY)	_ETES(ph)APGS(ph)PRAVT(ph)PVPTK_;_ET(ph)ESAPGS(ph)PRAVT(ph)PVPTK_	2;3	688.621104;1032.42802	2062.84	-1.3493	30.793	4.3725e-13	114.62	100.09	1
290	Q8IYB3	Serine/arginine repetitive matrix protein 1	SRRM1	ETESEAEDNLDDLEK	Phospho (STY)	_ETES(ph)EAEDNLDDLEK_	2	908.854	1815.69	-30841	46.8	8.9594e-44	165.19	105.46	0
291	Q15424	Scaffold attachment factor B1	SAFB	ETINNLDTSSSDFTILQEIEEPSLEPENEK	2 Phospho (STY)	_ETINNLDT(ph)S(ph)SSDFTILQEIEEPSLEPENEK_;_ET(ph)INNLDT(ph)SSSDFTILQEIEEPSLEPENEK_;_ETINNLDTS(ph)S(ph)SDFTILQEIEEPSLEPENEK_	3	1194.52	3580.53	-0.19633	73.38	9.8852e-10	91.617	68.164	0
292	P08670	Vimentin	VIM	ETNLDSLPLVDTHSK	Phospho (STY)	_ET(ph)NLDSLPLVDTHSK_;_ETNLDS(ph)LPLVDTHSK_	3	583.608	1747.8	-0.56551	48.51	0.00041619	65.022	43.247	0
293	Q9UHB6	LIM domain and actin-binding protein 1	LIMA1	ETPHSPGVEDAPIAK	Phospho (STY)	_ET(ph)PHSPGVEDAPIAK_;_ETPHS(ph)PGVEDAPIAK_	3	543.25	1626.73	NA	27.802	3.1139e-10	116.9	91.372	0
294	Q92954	Proteoglycan 4	PRG4	ETTVETKETTTTNK	3 Phospho (STY)	_ETT(ph)VETKETTT(ph)T(ph)NK_	2	911.843	1821.67	18678	26.314	0.0092792	40.968	23.289	1
295	Q8WWI1	LIM domain only protein 7	LMO7	EVAATEEDVTRLPSPTSPFSSLSQDQAATSK	2 Phospho (STY)	_EVAATEEDVTRLPS(ph)PTSPFS(ph)SLSQDQAATSK_;_EVAATEEDVTRLPS(ph)PTS(ph)PFSSLSQDQAATSK_	3	1137.17	3408.5	-0.20657	60.522	1.5517e-14	98.98	82.268	1
296	Q9Y5B0	RNA polymerase II subunit A C-terminal domain phosphatase	CTDP1	EVDDILGEGSDDSDSEK	2 Phospho (STY)	_EVDDILGEGS(ph)DDS(ph)DSEK_	2;3	985.345395;657.232689	1968.68	-0.15622	44.196	1.7052e-183	258.02	220.73	0
297	Q53GS9	U4/U6.U5 tri-snRNP-associated protein 2	USP39	EVDEDSEPEREVR	Phospho (STY)	_EVDEDS(ph)EPEREVR_	3	556.896	1667.67	-0.31677	25.43	0.01176	51.286	25.944	1
298	O95218	Zinc finger Ran-binding domain-containing protein 2	ZRANB2	EVEDKESEGEEEDEDEDLSK	Phospho (STY)	_EVEDKES(ph)EGEEEDEDEDLSK_	2;3	807.30592;1210.45524	2418.9	-0.43501	27.991	7.1199e-169	248.7	227.75	1
299	O60832	H/ACA ribonucleoprotein complex subunit 4	DKC1	EVELVSE	Phospho (STY)	_EVELVS(ph)E_	1	884.365	883.358	-0.11818	39.117	0.0011983	75.213	75.213	0
300	Q96CP6	GRAM domain-containing protein 1A	GRAMD1A	EVGDVIALSDITSSGAADRSQEPSPVGSR	2 Phospho (STY)	_EVGDVIALSDIT(ph)S(ph)SGAADRSQEPSPVGSR_	3	1020.79	3059.35	-0.013918	60.394	0.0030977	43.696	27.896	1
301	Q9H7N4	Splicing factor, arginine/serine-rich 19	SCAF1	EVLYDSEGLSGEER	2 Phospho (STY)	_EVLYDS(ph)EGLS(ph)GEER_	2	871.832	1741.65	-0.0075347	43.234	1.4075e-05	81.696	59.279	0
302	Q9H6X2	Anthrax toxin receptor 1	ANTXR1	EVPPPPAEESEEEDDDGLPKK	Phospho (STY)	_EVPPPPAEES(ph)EEEDDDGLPKK_	3	796.344	2386.01	0.043151	37.565	4.3402e-05	69.979	46.028	1
303	P46821	Microtubule-associated protein 1B	MAP1B	EVPSKEEPSPVK	Phospho (STY)	_EVPSKEEPS(ph)PVK_	3	469.225	1404.65	-0.52163	26.016	0.0038133	64.104	39.849	1
304	P07900	Heat shock protein HSP 90-alpha	HSP90AA1	EVSDDEAEEKEDKEEEK	Phospho (STY)	_EVS(ph)DDEAEEKEDKEEEK_	2;3;4	706.614248;530.212505;1059.41773	2116.82	NA	20.348	2.4347e-16	120.79	81.361	2
305	Q14C86	GTPase-activating protein and VPS9 domain-containing protein 1	GAPVD1	EVSSRPSTPGLSVVSGISATSEDIPNK	2 Phospho (STY)	_EVSS(ph)RPST(ph)PGLSVVSGISATSEDIPNK_;_EVS(ph)SRPSTPGLSVVSGISAT(ph)SEDIPNK_	3	958.777	2873.31	-0.081161	51.559	4.3035e-26	125.39	110.01	1
306	P18858	NA	NA	EWNGVVSESDSPVK	2 Phospho (STY)	_EWNGVVSES(ph)DS(ph)PVK_	2	846.831	1691.65	0.0096054	42.509	0.022985	44.743	13.095	0
307	Q8NEF9	Serum response factor-binding protein 1	SRFBP1	EYFDDSTEER	Phospho (STY)	_EYFDDS(ph)TEER_	2	685.743	1369.47	-0.41892	31.947	3.0163e-06	113.69	67.869	0
308	P07814	Bifunctional glutamate/proline--tRNA ligase	EPRS	EYIPGQPPLSQSSDSSPTR	Phospho (STY)	_EYIPGQPPLSQSSDS(ph)SPTR_;_EYIPGQPPLSQSSDSS(ph)PTR_;_EYIPGQPPLSQSSDSSPT(ph)R_	2;3	1063.47552;709.319441	2124.94	-0.93433	41.386	1.0884e-94	201.13	201.13	0
309	P07814	Bifunctional glutamate/proline--tRNA ligase	EPRS	EYIPGQPPLSQSSDSSPTR	2 Phospho (STY)	_EYIPGQPPLSQS(ph)SDS(ph)SPTR_;_EYIPGQPPLSQSSDS(ph)S(ph)PTR_;_EYIPGQPPLSQS(ph)S(ph)DSSPTR_;_EYIPGQPPLSQS(ph)SDSSPT(ph)R_;_EYIPGQPPLSQS(ph)SDSS(ph)PTR_;_EYIPGQPPLSQSS(ph)DSS(ph)PTR_	2;3	1103.45869;735.974884	2204.9	-0.59136	43.597	9.7158e-35	151.23	126.87	0
310	P07814	Bifunctional glutamate/proline--tRNA ligase	EPRS	EYIPGQPPLSQSSDSSPTRNSEPAGLETPEAK	2 Phospho (STY)	_EYIPGQPPLSQSS(ph)DS(ph)SPTRNSEPAGLETPEAK_	3	1177.19	3528.53	0.058947	52.64	0.00034627	52.249	38.644	1
311	Q5JSH3	WD repeat-containing protein 44	WDR44	EYVSNDAAQSDDEEKLQSQPTDTDGGR	Phospho (STY)	_EYVSNDAAQS(ph)DDEEKLQSQPTDTDGGR_	3	1012.42	3034.23	-0.21785	36.419	0.00025301	63.906	46.691	1
312	Q5C9Z4	Nucleolar MIF4G domain-containing protein 1	NOM1	FAEDEEKSENSSEDGDITDK	3 Phospho (STY)	_FAEDEEKS(ph)ENS(ph)S(ph)EDGDITDK_	3	828.947	2483.82	NA	31.645	0.00017448	71.143	40.198	1
313	Q96RK0	Protein capicua homolog	CIC	FAELPEFRPEEVLPSPTLQSLATSPR	2 Phospho (STY)	_FAELPEFRPEEVLPS(ph)PTLQSLAT(ph)SPR_;_FAELPEFRPEEVLPSPTLQS(ph)LATS(ph)PR_;_FAELPEFRPEEVLPS(ph)PTLQSLATS(ph)PR_;_FAELPEFRPEEVLPSPT(ph)LQSLATS(ph)PR_	3	1024.49	3070.45	0.042193	68.207	7.5866e-26	124.61	108.81	1
314	P05455	Lupus La protein	SSB	FASDDEHDEHDENGATGPVK	Phospho (STY)	_FAS(ph)DDEHDEHDENGATGPVK_	3;4	750.625481;563.22093	2248.85	-0.13012	25.151	5.1169e-43	157.47	129.63	0
315	P28715	DNA repair protein complementing XP-G cells	ERCC5	FDSSLLSSDDETK	2 Phospho (STY)	_FDSSLLS(ph)S(ph)DDETK_	2	802.294	1602.57	-0.48028	45.728	4.8672e-09	116.73	86.738	0
316	P54105	Methylosome subunit pICln	CLNS1A	FEEESKEPVADEEEEDSDDDVEPITEFR	Phospho (STY)	_FEEESKEPVADEEEEDS(ph)DDDVEPITEFR_	3;4	1132.12251;849.343704	3393.35	-0.33189	50.094	2.8753e-68	173.25	153.95	1
317	Q9Y4P1	Cysteine protease ATG4B	ATG4B	FFDSEDEDFEILSL	Phospho (STY)	_FFDS(ph)EDEDFEILSL_	2	893.361	1784.71	0.096292	80.039	0.0050651	52.576	36.635	0
318	Q15459	Splicing factor 3A subunit 1	SF3A1	FGESEEVEMEVESDEEDDKQEK	Oxidation (M);Phospho (STY)	_FGESEEVEM(ox)EVES(ph)DEEDDKQEK_	3	905.013	2712.02	-0.45223	44.644	0.00026171	60.134	32.067	1
319	Q9NQP4	Prefoldin subunit 4	PFDN4	FGSNINLEADES	Phospho (STY)	_FGS(ph)NINLEADES_	2	688.274	1374.53	-0.0085825	52.909	0.019348	43.501	32.576	0
320	Q09666	Neuroblast differentiation-associated protein AHNAK	AHNAK	FGTFGGLGSK	Phospho (STY)	_FGTFGGLGS(ph)K_	2	525.736	1049.46	-0.18805	46.763	0.0032219	74.649	39.956	0
321	P49023	Paxillin	PXN	FIHQQPQSSSPVYGSSAK	Phospho (STY)	_FIHQQPQSSS(ph)PVYGSSAK_;_FIHQQPQSS(ph)SPVYGSSAK_	3	676.646	2026.91	-0.48576	29.157	7.5497e-05	71.001	43.738	0
322	Q13085	Acetyl-CoA carboxylase 1	ACACA	FIIGSVSEDNSEDEISNLVK	Phospho (STY)	_FIIGSVSEDNS(ph)EDEISNLVK_	2;3	1138.0225;759.017428	2274.03	-0.29601	63.543	3.3829e-27	137.24	77.739	0
323	Q13085	Acetyl-CoA carboxylase 1	ACACA	FIIGSVSEDNSEDEISNLVK	2 Phospho (STY)	_FIIGSVS(ph)EDNS(ph)EDEISNLVK_;_FIIGS(ph)VSEDNS(ph)EDEISNLVK_	2;3	1178.00567;785.672871	2354	-0.1506	68.804	5.7328e-130	229.85	192.32	0
324	O43815	Striatin	STRN	FLESAAADFSDEDEDDDVDGREK	Phospho (STY)	_FLESAAADFS(ph)DEDEDDDVDGREK_	3	885.68	2654.02	-0.20039	46.927	1.2823e-16	110.44	83.492	1
325	Q76FK4	Nucleolar protein 8	NOL8	FLETDSEEEQEEVNEK	2 Phospho (STY)	_FLET(ph)DS(ph)EEEQEEVNEK_	2;3	1057.88997;705.595739	2113.77	-0.55779	39.508	9.0834e-104	220.66	188.19	0
326	Q8NHA6	Putative olfactory receptor 2W6	OR2W6P	FLTLFYTIVTPSVNPLIYTLR	3 Phospho (STY)	_FLT(ph)LFY(ph)TIVT(ph)PSVNPLIYTLR_	3	904.436	2710.29	-12553	45.681	0.006362	47.082	14.285	0
327	Q9NYF8	Bcl-2-associated transcription factor 1	BCLAF1	FNDSEGDDTEETEDYR	Phospho (STY)	_FNDS(ph)EGDDTEETEDYR_	2	1001.35	2000.68	NA	32.58	0	315.76	271.82	0
328	Q09666	NA	NA	FNFSGSK	Phospho (STY)	_FNFS(ph)GSK_	2	433.676	865.337	-0.16023	38.115	0.022706	51.949	21.262	0
329	Q68CZ2	Tensin-3	TNS3	FPGDQVVNGAGPELSTGPSPGSPTLDIDQSIEQLNR	Phospho (STY)	_FPGDQVVNGAGPELSTGPSPGS(ph)PTLDIDQSIEQLNR_	3	1258.26	3771.76	-0.11936	72.019	3.7077e-08	75.794	63.688	0
330	P62070	Ras-related protein R-Ras2	RRAS2	FQEQECPPSPEPTRK	Phospho (STY)	_FQEQECPPS(ph)PEPTRK_	3	637.277	1908.81	-0.3267	25.613	1.9754e-05	77.08	48.531	1
331	Q8IVF2	Protein AHNAK2	AHNAK2	FRTGSGQGPSSTGQPGR	Phospho (STY)	_FRT(ph)GSGQGPSSTGQPGR_;_FRTGS(ph)GQGPSSTGQPGR_	2;3	586.263601;878.891764	1755.77	-0.42181	23.727	0.0014569	67.326	22.045	1
332	Q9Y2W1	Thyroid hormone receptor-associated protein 3	THRAP3	FSGEEGEIEDDESGTENREEK	Phospho (STY)	_FSGEEGEIEDDES(ph)GTENREEK_	3	822.654	2464.94	-0.27422	30.187	1.9745e-16	111.88	78.247	1
333	Q9Y2W1	Thyroid hormone receptor-associated protein 3	THRAP3	FSGEEGEIEDDESGTENREEK	2 Phospho (STY)	_FS(ph)GEEGEIEDDES(ph)GTENREEK_	3	849.309	2544.91	NA	32.003	2.671e-13	108.77	55.836	1
334	O00567	Nucleolar protein 56	NOP56	FSKEEPVSSGPEEAVGK	2 Phospho (STY)	_FSKEEPVS(ph)S(ph)GPEEAVGK_	2;3	968.902486;646.27075	1935.79	-0.34718	36.268	1.7913e-07	87.647	61.824	1
335	Q9NXG2	THUMP domain-containing protein 1	THUMPD1	FTDKDQQPSGSEGEDDDAEAALK	2 Phospho (STY)	_FTDKDQQPS(ph)GS(ph)EGEDDDAEAALK_	3	871.669	2611.98	-0.93376	39.839	6.328e-17	107.09	91.905	1
336	Q9NXG2	THUMP domain-containing protein 1	THUMPD1	FTDKDQQPSGSEGEDDDAEAALKK	2 Phospho (STY)	_FTDKDQQPS(ph)GS(ph)EGEDDDAEAALKK_	3;4	914.366946;686.027029	2740.08	-0.49261	37.243	8.3591e-06	78.212	65.339	2
337	Q9Y6E2	Basic leucine zipper and W2 domain-containing protein 2	BZW2	FVEWLQNAEEESESEGEEN	2 Phospho (STY)	_FVEWLQNAEEES(ph)ES(ph)EGEEN_	2;3	1207.9329;805.624357	2413.85	-0.077676	64.91	1.2392e-06	95.68	80.607	0
338	Q9UBB9	Tuftelin-interacting protein 11	TFIP11	GAAEEAELEDSDDEEK	Phospho (STY)	_GAAEEAELEDS(ph)DDEEK_	2	908.836	1815.66	-0.55233	26.958	0.004262	50.956	29.018	0
339	Q8TDD1	ATP-dependent RNA helicase DDX54	DDX54	GAASQARGSDSEDGEFEIQAEDDAR	2 Phospho (STY)	_GAASQARGS(ph)DS(ph)EDGEFEIQAEDDAR_;_GAAS(ph)QARGSDS(ph)EDGEFEIQAEDDAR_	3	924.354	2770.04	-0.52153	40.027	5.5647e-42	143.09	124.45	1
340	Q99549	M-phase phosphoprotein 8	MPHOSPH8	GAEAFGDSEEDGEDVFEVEK	Phospho (STY)	_GAEAFGDS(ph)EEDGEDVFEVEK_	2	1119.93	2237.85	-0.52587	53.529	3.4573e-43	161.68	140.44	0
341	P46821	Microtubule-associated protein 1B	MAP1B	GAESPFEEK	Phospho (STY)	_GAES(ph)PFEEK_	2	537.213	1072.41	-0.13418	30.886	0.00040345	106.26	57.277	0
342	P35579	Myosin-9	MYH9	GAGDGSDEEVDGKADGAEAK	Phospho (STY)	_GAGDGS(ph)DEEVDGKADGAEAK_	3	653.26	1956.76	0.17499	24.064	0.012225	44.848	27.607	1
343	P35579	Myosin-9	MYH9	GAGDGSDEEVDGKADGAEAKPAE	Phospho (STY)	_GAGDGS(ph)DEEVDGKADGAEAKPAE_	2;3	752.304296;1127.95281	2253.89	-0.3785	26.585	3.9784e-101	207.22	184.16	2
344	P26368	Splicing factor U2AF 65 kDa subunit	U2AF2	GAKEEHGGLIRSPR	Phospho (STY)	_GAKEEHGGLIRS(ph)PR_	3	529.598	1585.77	-0.10732	21.272	0.0009416	61.423	39.767	2
345	Q9Y4B5	Microtubule cross-linking factor 1	MTCL1	GAPPGSPEPPALLAAPLAAGACPGGR	Phospho (STY)	_GAPPGS(ph)PEPPALLAAPLAAGACPGGR_	3	811.398	2431.17	-0.44152	60.938	1.8851e-09	92.098	78.462	0
346	Q5SRE5	Nucleoporin NUP188 homolog	NUP188	GAPSSPATGVLPSPQGK	2 Phospho (STY)	_GAPSS(ph)PATGVLPS(ph)PQGK_	2	855.879	1709.74	-0.69741	35.993	0.00024018	63.883	39.416	0
347	Q9P1Y6	PHD and RING finger domain-containing protein 1	PHRF1	GAVAAEGASDTEREEPTESQGLAAR	Phospho (STY)	_GAVAAEGAS(ph)DTEREEPTESQGLAAR_;_GAVAAEGASDT(ph)EREEPTESQGLAAR_	3	861.384	2581.13	-0.37559	34.688	3.0109e-34	140.27	107.98	1
348	O60678	Protein arginine N-methyltransferase 3	PRMT3	GAVENEEDLPELSDSGDEAAWEDEDDADLPHGK	2 Phospho (STY)	_GAVENEEDLPELS(ph)DS(ph)GDEAAWEDEDDADLPHGK_	3	1238.81	3713.41	-0.27412	53.799	1.2286e-32	130.62	114.33	0
349	O00264	Membrane-associated progesterone receptor component 1	PGRMC1	GDQPAASGDSDDDEPPPLPR	Phospho (STY)	_GDQPAASGDS(ph)DDDEPPPLPR_	2	1058.43	2114.84	-0.024423	36.929	3.0522e-65	176.11	141.85	0
350	Q96EZ8	Microspherule protein 1	MCRS1	GDQVLNFSDAEDLIDDSK	Phospho (STY)	_GDQVLNFS(ph)DAEDLIDDSK_	2	1030.94	2059.86	-0.078468	70.356	8.6456e-50	174.49	136.81	0
351	Q09666	Neuroblast differentiation-associated protein AHNAK	AHNAK	GDRSPEPGQTWTR	Phospho (STY)	_GDRS(ph)PEPGQTWTR_	2;3	522.894738;783.838469	1565.66	-0.33393	26.43	1.1645e-11	126.42	76.045	1
352	P13861	cAMP-dependent protein kinase type II-alpha regulatory subunit	PRKAR2A	GDSESEEDEDLEVPVPSR	2 Phospho (STY)	_GDS(ph)ES(ph)EEDEDLEVPVPSR_	2	1074.9	2147.78	-0.15907	45.402	8.8408e-185	261.92	236.1	0
353	Q5JTH9	RRP12-like protein	RRP12	GDSIEEILADSEDEEDNEEEER	Phospho (STY)	_GDSIEEILADS(ph)EDEEDNEEEER_	2;3	1316.50071;878.0029	2630.99	-0.15948	53.994	1.3501e-118	215.36	174.82	0
354	P29966	Myristoylated alanine-rich C-kinase substrate	MARCKS	GEAAAERPGEAAVASSPSK	Phospho (STY)	_GEAAAERPGEAAVAS(ph)SPSK_;_GEAAAERPGEAAVASS(ph)PSK_	3	622.286	1863.84	-0.26301	21.784	8.3385e-08	94.259	94.259	1
355	Q7Z4V5	Hepatoma-derived growth factor-related protein 2	HDGFRP2	GEAERGSGGSSGDELREDDEPVK	3 Phospho (STY)	_GEAERGS(ph)GGS(ph)S(ph)GDELREDDEPVK_	2;3	872.656041;1308.48042	2614.95	NA	28.337	6.411e-07	87.352	69.197	2
356	Q9UQ35	Serine/arginine repetitive matrix protein 2	SRRM2	GEGDAPFSEPGTTSTQRPSSPETATK	Phospho (STY)	_GEGDAPFSEPGTTS(ph)TQRPSSPETATK_;_GEGDAPFSEPGTTSTQRPS(ph)SPETATK_	3	905.731	2714.17	-0.3751	33.475	5.3062e-13	103.58	103.58	1
357	Q9UQ35	Serine/arginine repetitive matrix protein 2	SRRM2	GEGDAPFSEPGTTSTQRPSSPETATK	2 Phospho (STY)	_GEGDAPFSEPGTTSTQRPS(ph)S(ph)PETATK_;_GEGDAPFSEPGTTST(ph)QRPS(ph)SPETATK_;_GEGDAPFSEPGTTS(ph)TQRPS(ph)SPETATK_	3	932.386	2794.14	-0.3724	35.974	3.1215e-45	143.58	117.57	1
358	P29966	Myristoylated alanine-rich C-kinase substrate	MARCKS	GEPAAAAAPEAGASPVEK	Phospho (STY)	_GEPAAAAAPEAGAS(ph)PVEK_	2	851.888	1701.76	-1.5169	30.15	0.00064917	60.33	43.343	0
359	P49841	Glycogen synthase kinase-3 beta	GSK3B	GEPNVSYICSR	Phospho (STY)	_GEPNVSY(ph)ICSR_	2	681.281	1360.55	-0.18024	33.512	1.1574e-18	143.42	124.18	0
360	Q01082	Spectrin beta chain, non-erythrocytic 1	SPTBN1	GEQVSQNGLPAEQGSPR	Phospho (STY)	_GEQVSQNGLPAEQGS(ph)PR_	2	917.41	1832.81	-0.4839	28.596	1.7092e-87	199.36	169.88	0
361	Q13435	Splicing factor 3B subunit 2	SF3B2	GFEEEHKDSDDDSSDDEQEK	3 Phospho (STY)	_GFEEEHKDS(ph)DDDS(ph)S(ph)DDEQEK_	2;3	860.933129;1290.89606	2579.78	NA	22.989	2.9834e-58	166.52	146.82	1
362	P21291	Cysteine and glycine-rich protein 1	CSRP1	GFGFGQGAGALVHSE	Phospho (STY)	_GFGFGQGAGALVHS(ph)E_	2	757.327	1512.64	-0.063816	52.675	9.1767e-44	164.93	147.25	0
363	O95365	Zinc finger and BTB domain-containing protein 7A	ZBTB7A	GGAPDPSPGATATPGAPAQPSSPDAR	Phospho (STY)	_GGAPDPSPGATATPGAPAQPS(ph)SPDAR_	3	804.027	2409.06	-0.52577	32.098	0.0054381	40.086	20.506	0
364	Q6PD62	RNA polymerase-associated protein CTR9 homolog	CTR9	GGEFDEFVNDDTDDDLPISK	Phospho (STY)	_GGEFDEFVNDDT(ph)DDDLPISK_	3	769.977	2306.91	-0.95176	58.682	0.032749	42.633	21.325	0
365	Q8NE71	ATP-binding cassette sub-family F member 1	ABCF1	GGNVFAALIQDQSEEEEEEEK	Phospho (STY)	_GGNVFAALIQDQS(ph)EEEEEEEK_	2;3	811.011001;1216.01286	2430.01	-0.24579	59.84	1.0451e-192	258.47	258.47	0
366	O15231	Zinc finger protein 185	ZNF185	GGQGDPAVPAQQPADPSTPERQSSPSGSEQLVR	2 Phospho (STY)	_GGQGDPAVPAQQPADPST(ph)PERQS(ph)SPSGSEQLVR_;_GGQGDPAVPAQQPADPSTPERQS(ph)SPS(ph)GSEQLVR_;_GGQGDPAVPAQQPADPST(ph)PERQSSPSGS(ph)EQLVR_;_GGQGDPAVPAQQPADPS(ph)TPERQSSPS(ph)GSEQLVR_;_GGQGDPAVPAQQPADPS(ph)TPERQS(ph)SPSGSEQLVR_	3;4	1164.18058;873.387251	3489.52	-0.17849	40.042	6.2378e-10	87.991	67.765	1
367	O15231	Zinc finger protein 185	ZNF185	GGQGDPAVPTQQPADPSTPEQQNSPSGSEQFVR	2 Phospho (STY)	_GGQGDPAVPTQQPADPST(ph)PEQQNS(ph)PSGSEQFVR_	3	1185.17	3552.48	0.40619	46.255	0.00014028	56.009	32.14	0
368	Q9UQ35	Serine/arginine repetitive matrix protein 2	SRRM2	GGRSRSSSPVTELASR	3 Phospho (STY)	_GGRS(ph)RS(ph)SS(ph)PVTELASR_	3	629.59	1885.75	-0.52873	30.04	0.0011538	69.261	39.154	2
369	P08107	Heat shock 70 kDa protein 1A/1B	HSPA1A	GGSGSGPTIEEVD	Phospho (STY)	_GGSGS(ph)GPTIEEVD_;_GGS(ph)GSGPTIEEVD_	2	642.753	1283.49	0.39687	40.043	0.0121	46.704	46.704	0
370	Q14978	Nucleolar and coiled-body phosphoprotein 1	NOLC1	GGSISVQVNSIKFDSE	Phospho (STY)	_GGSISVQVNSIKFDS(ph)E_	2	873.901	1745.79	-0.16835	50.813	1.8474e-182	256.66	193.6	1
371	Q09666	Neuroblast differentiation-associated protein AHNAK	AHNAK	GGVTGSPEASISGSK	Phospho (STY)	_GGVTGS(ph)PEASISGSK_	2	707.317	1412.62	-0.61922	29.216	2.1724e-18	134.83	100.4	0
372	Q00613	Heat shock factor protein 1	HSF1	GHTDTEGRPPSPPPTSTPEK	2 Phospho (STY)	_GHTDTEGRPPS(ph)PPPT(ph)STPEK_;_GHTDTEGRPPS(ph)PPPTST(ph)PEK_	3	749.982	2246.92	-0.33936	22.669	0.000776	55.031	36.112	1
373	Q09666	Neuroblast differentiation-associated protein AHNAK	AHNAK	GHYEVTGSDDETGK	Phospho (STY)	_GHYEVTGS(ph)DDETGK_;_GHYEVT(ph)GSDDETGK_	2;3	787.803957;525.538397	1573.59	NA	21.472	9.1254e-67	196.65	155.17	0
374	O75821	Eukaryotic translation initiation factor 3 subunit G	EIF3G	GIPLATGDTSPEPELLPGAPLPPPK	2 Phospho (STY)	_GIPLAT(ph)GDT(ph)SPEPELLPGAPLPPPK_;_GIPLAT(ph)GDTS(ph)PEPELLPGAPLPPPK_	3	875.427	2623.26	-0.032604	65.295	0.00012222	68.657	50.106	0
375	O75821	Eukaryotic translation initiation factor 3 subunit G	EIF3G	GIPLATGDTSPEPELLPGAPLPPPK	Phospho (STY)	_GIPLATGDT(ph)SPEPELLPGAPLPPPK_;_GIPLAT(ph)GDTSPEPELLPGAPLPPPK_	3	848.771	2543.29	-0.42149	61.65	0.0040815	53.454	32.354	0
376	Q02952	A-kinase anchor protein 12	AKAP12	GLAEVQQDGEAEEGATSDGEK	Phospho (STY)	_GLAEVQQDGEAEEGATS(ph)DGEK_;_GLAEVQQDGEAEEGAT(ph)SDGEK_	2;3	1100.4499;733.969025	2198.89	-0.51651	32.436	4.8653e-96	207.22	158.87	0
377	Q02952	A-kinase anchor protein 12	AKAP12	GLAEVQQDGEAEEGATSDGEKKR	Phospho (STY)	_GLAEVQQDGEAEEGATS(ph)DGEKKR_	3	828.701	2483.08	0.10032	31.759	0.00087556	50.884	26.855	2
378	Q9BZR8	Apoptosis facilitator Bcl-2-like protein 14	BCL2L14	GLGNCSANESWTEVSWPCR	2 Phospho (STY)	_GLGNCSANES(ph)WT(ph)EVSWPCR_	2	1185.44	2368.86	-0.27634	33.275	0.0055337	65.118	28.847	0
379	P49736	DNA replication licensing factor MCM2	MCM2	GLLYDSDEEDEERPAR	Phospho (STY)	_GLLYDS(ph)DEEDEERPAR_	2;3	987.409849;658.608991	1972.81	-0.49728	36.857	7.1734e-140	243.16	195.48	1
380	P49736	DNA replication licensing factor MCM2	MCM2	GLLYDSDEEDEERPARK	Phospho (STY)	_GLLYDS(ph)DEEDEERPARK_	2;3;4	701.307312;1051.45733;526.232303	2100.9	-0.32547	33.852	1.5817e-36	147.08	105.67	2
381	Q9UK58	Cyclin-L1	CCNL1	GLNPDGTPALSTLGGFSPASKPSSPR	2 Phospho (STY)	_GLNPDGTPALSTLGGFS(ph)PASKPSS(ph)PR_;_GLNPDGTPALSTLGGFSPAS(ph)KPS(ph)SPR_;_GLNPDGTPALSTLGGFS(ph)PASKPS(ph)SPR_	3	891.077	2670.21	-0.70269	56.986	9.7732e-27	129.07	111.35	1
382	Q9UK58	Cyclin-L1	CCNL1	GLNPDGTPALSTLGGFSPASKPSSPR	3 Phospho (STY)	_GLNPDGTPALSTLGGFS(ph)PAS(ph)KPS(ph)SPR_;_GLNPDGTPALSTLGGFS(ph)PAS(ph)KPSS(ph)PR_	3	917.732	2750.18	-0.56855	56.824	5.8771e-06	80.583	62.032	1
383	Q9Y4B5	Microtubule cross-linking factor 1	MTCL1	GLPSTSSKEDVTPPLSPDDLK	2 Phospho (STY)	_GLPSTSSKEDVT(ph)PPLS(ph)PDDLK_	3	781.685	2342.03	-0.1186	49.15	4.7234e-06	81.94	63.785	1
384	Q5JTV8	Torsin-1A-interacting protein 1	TOR1AIP1	GLRDSHSSEEDEASSQTDLSQTISK	3 Phospho (STY)	_GLRDS(ph)HS(ph)S(ph)EEDEASSQTDLSQTISK_	3	983.047	2946.12	-1.3047	38.366	7.9823e-35	140.67	115.89	1
385	Q5JTV8	Torsin-1A-interacting protein 1	TOR1AIP1	GLRDSHSSEEDEASSQTDLSQTISK	2 Phospho (STY)	_GLRDS(ph)HSS(ph)EEDEASSQTDLSQTISK_	3	956.392	2866.15	-0.75347	39.789	2.4993e-09	93.388	71.623	1
386	Q6PKG0	La-related protein 1	LARP1	GLSASLPDLDSENWIEVK	Phospho (STY)	_GLSAS(ph)LPDLDSENWIEVK_	2	1026.98	2051.95	-0.072144	66.794	1.506e-23	140.4	115.98	0
387	P98175	RNA-binding protein 10	RBM10	GLVAAYSGESDSEEEQER	2 Phospho (STY)	_GLVAAYSGES(ph)DS(ph)EEEQER_;_GLVAAYS(ph)GESDS(ph)EEEQER_	2	1058.39	2114.77	-0.4255	38.223	6.8904e-75	188.53	160.53	0
388	P98175	RNA-binding protein 10	RBM10	GLVAAYSGESDSEEEQER	3 Phospho (STY)	_GLVAAYS(ph)GES(ph)DS(ph)EEEQER_	2	1098.38	2194.74	NA	38.001	4.2909e-07	94.955	55.905	0
389	Q9BYC2	Succinyl-CoA:3-ketoacid coenzyme A transferase 2, mitochondrial	OXCT2	GMGGAMDLVSSQKTR	Oxidation (M);3 Phospho (STY)	_GM(ox)GGAMDLVS(ph)S(ph)QKT(ph)R_	2	897.324	1792.63	-0.69153	34.23	0.006098	62.035	13.904	1
390	P51858	Hepatoma-derived growth factor	HDGF	GNAEGSSDEEGKLVIDEPAK	2 Phospho (STY)	_GNAEGS(ph)S(ph)DEEGKLVIDEPAK_	2;3	1102.95344;735.638049	2203.89	-0.22022	41.363	1.0252e-78	187.75	158.17	1
391	P51858	Hepatoma-derived growth factor	HDGF	GNAEGSSDEEGKLVIDEPAKEK	2 Phospho (STY)	_GNAEGS(ph)S(ph)DEEGKLVIDEPAKEK_	3	821.351	2461.03	-0.14784	39.736	9.3456e-17	109.42	80.673	2
392	P49736	DNA replication licensing factor MCM2	MCM2	GNDPLTSSPGR	Phospho (STY)	_GNDPLTSS(ph)PGR_;_GNDPLTS(ph)SPGR_	2	590.753	1179.49	-0.38588	26.109	1.9249e-34	169.3	106.96	0
393	O00499	Myc box-dependent-interacting protein 1	BIN1	GNKSPSPPDGSPAATPEIR	2 Phospho (STY)	_GNKS(ph)PS(ph)PPDGSPAATPEIR_	3	679.961	2036.86	-0.12251	35.172	0.0017123	50.189	50.189	1
394	P46821	Microtubule-associated protein 1B	MAP1B	GPAESPDEGITTTEGEGECEQTPEELEPVEK	2 Phospho (STY)	_GPAES(ph)PDEGITTTEGEGECEQT(ph)PEELEPVEK_	3;4	1168.79848;876.850676	3503.37	-0.70477	50.447	1.7077e-07	83.202	71.444	0
395	Q14676	Mediator of DNA damage checkpoint protein 1	MDC1	GPGAPGLAHLQESQAGSDTDVEEGK	Phospho (STY)	_GPGAPGLAHLQESQAGS(ph)DTDVEEGK_;_GPGAPGLAHLQESQAGSDT(ph)DVEEGK_	3	844.041	2529.1	NA	36.298	1.6509e-69	171.39	149.71	0
396	Q14676	Mediator of DNA damage checkpoint protein 1	MDC1	GPGAPGLAHLQESQAGSDTDVEEGK	2 Phospho (STY)	_GPGAPGLAHLQESQAGS(ph)DT(ph)DVEEGK_	2;3	870.696738;1305.54147	2609.07	-0.66394	37.608	4.0172e-42	147.57	128.08	0
397	O95400	CD2 antigen cytoplasmic tail-binding protein 2	CD2BP2	GPGQPSSPQRLDR	Phospho (STY)	_GPGQPSS(ph)PQRLDR_;_GPGQPS(ph)SPQRLDR_	2;3	492.231461;737.843554	1473.67	-0.77105	21.4	0.0058828	58.079	28.441	1
398	Q6P2E9	Enhancer of mRNA-decapping protein 4	EDC4	GPGQVPTATSALSLELQEVEPLGLPQASPSR	Phospho (STY)	_GPGQVPTATSALSLELQEVEPLGLPQAS(ph)PSR_;_GPGQVPTATSALSLELQEVEPLGLPQASPS(ph)R_	3;4	1070.54117;803.157698	3208.6	-0.36785	71.342	3.5118e-21	111.55	97.216	0
399	A1L390	Pleckstrin homology domain-containing family G member 3	PLEKHG3	GPLPSPTAGLEESSGQGPSSPVALLGQVQDFQQSAECQPK	2 Phospho (STY)	_GPLPSPT(ph)AGLEESSGQGPSS(ph)PVALLGQVQDFQQSAECQPK_	4	1060.48	4237.89	0.12629	77.686	1.1027e-07	67.064	57.749	0
400	P42167	Lamina-associated polypeptide 2, isoforms beta/gamma	TMPO	GPPDFSSDEEREPTPVLGSGAAAAGR	2 Phospho (STY)	_GPPDFS(ph)S(ph)DEEREPTPVLGSGAAAAGR_;_GPPDFS(ph)SDEEREPT(ph)PVLGSGAAAAGR_	2;3;4	1365.57584;910.719654;683.29156	2729.14	-0.86852	46.644	1.575e-57	159.53	132.74	1
401	P42167	Lamina-associated polypeptide 2, isoforms beta/gamma	TMPO	GPPDFSSDEEREPTPVLGSGAAAAGR	Phospho (STY)	_GPPDFS(ph)SDEEREPTPVLGSGAAAAGR_;_GPPDFSS(ph)DEEREPTPVLGSGAAAAGR_	3	884.064	2649.17	-0.69464	43.539	1.4911e-05	75.3	57.285	1
402	P42167	Lamina-associated polypeptide 2, isoforms beta/gamma	TMPO	GPPDFSSDEEREPTPVLGSGAAAAGR	3 Phospho (STY)	_GPPDFS(ph)S(ph)DEEREPT(ph)PVLGSGAAAAGR_	3	937.375	2809.1	-0.33727	45.636	2.3574e-25	122.35	106.24	1
403	P51858	Hepatoma-derived growth factor	HDGF	GPPQEEEEEEDEEEEATKEDAEAPGIRDHESL	Phospho (STY)	_GPPQEEEEEEDEEEEATKEDAEAPGIRDHES(ph)L_	4	926.629	3702.49	-0.45369	45.482	0.0035623	43.636	29.868	2
404	Q8WWM7	Ataxin-2-like protein	ATXN2L	GPPQSPVFEGVYNNSR	Phospho (STY)	_GPPQS(ph)PVFEGVYNNSR_	2;3	914.406715;609.940236	1826.8	-0.067491	45.124	1.0773e-13	111.66	86.729	0
405	Q13573	SNW domain-containing protein 1	SNW1	GPPSPPAPVMHSPSRK	Oxidation (M);2 Phospho (STY)	_GPPS(ph)PPAPVM(ox)HS(ph)PSRK_	3	606.598	1816.77	0.37138	26.735	0.02183	44.44	17.177	1
406	Q5T200	Zinc finger CCCH domain-containing protein 13	ZC3H13	GPRTPSPPPPIPEDIALGK	2 Phospho (STY)	_GPRT(ph)PS(ph)PPPPIPEDIALGK_	3	700.337	2097.99	-0.4213	51.007	3.2982e-22	127.66	105.7	1
407	Q9H7N4	Splicing factor, arginine/serine-rich 19	SCAF1	GPSPAPASSPKREVLYDSEGLSGEER	3 Phospho (STY)	_GPSPAPAS(ph)SPKREVLYDS(ph)EGLS(ph)GEER_	3	985.745	2954.21	-0.014842	43.965	0.00065614	59.539	38.316	2
408	Q86VM9	Zinc finger CCCH domain-containing protein 18	ZC3H18	GPSQEEEDNHSDEEDRASEPK	2 Phospho (STY)	_GPSQEEEDNHS(ph)DEEDRAS(ph)EPK_	3	848.973	2543.9	-0.1502	18.537	0.008884	54.668	30.389	1
409	O95684	FGFR1 oncogene partner	FGFR1OP	GPTTGEGALDLSDVHSPPKSPEGK	2 Phospho (STY)	_GPTTGEGALDLSDVHS(ph)PPKS(ph)PEGK_;_GPTTGEGALDLS(ph)DVHSPPKS(ph)PEGK_	3;4	846.038324;634.780562	2535.09	NA	38.084	4.9764e-08	89.604	73.324	1
410	Q7Z434	Mitochondrial antiviral-signaling protein	MAVS	GPVSPSVSFQPLAR	Phospho (STY)	_GPVS(ph)PSVSFQPLAR_	2	761.377	1520.74	-1.4948	52.822	0.0014208	61.87	29.576	0
411	Q96JM3	Chromosome alignment-maintaining phosphoprotein 1	CHAMP1	GQESSSDQEQVDVESIDFSK	2 Phospho (STY)	_GQES(ph)S(ph)SDQEQVDVESIDFSK_;_GQES(ph)SS(ph)DQEQVDVESIDFSK_;_GQESS(ph)S(ph)DQEQVDVESIDFSK_	2;3	791.971757;1187.454	2372.89	-0.4808	51.176	2.8481e-149	242.68	221.73	0
412	Q86VR2	Protein FAM134C	FAM134C	GQTPLTEGSEDLDGHSDPEESFAR	2 Phospho (STY)	_GQTPLTEGS(ph)EDLDGHS(ph)DPEESFAR_	3	912.023	2733.05	-0.18196	46.853	2.9271e-08	91.166	77.578	0
413	Q7Z333	Probable helicase senataxin	SETX	GQVIIISDSDDDDDER	2 Phospho (STY)	_GQVIIIS(ph)DS(ph)DDDDDER_	2	976.364	1950.71	-0.20242	42.432	1.4327e-05	75.773	52.376	0
414	Q9UKM9	RNA-binding protein Raly	RALY	GRLSPVPVPR	Phospho (STY)	_GRLS(ph)PVPVPR_	2;3	579.313173;386.544541	1156.61	-0.30067	32.099	0.0073471	66.784	46.084	1
415	Q8WXI9	Transcriptional repressor p66-beta	GATAD2B	GRLTPSPDIIVLSDNEASSPR	3 Phospho (STY)	_GRLT(ph)PS(ph)PDIIVLS(ph)DNEASSPR_	3	822.023	2463.05	-0.29618	50.106	1.8227e-16	110.34	88.436	1
416	Q8WXI9	Transcriptional repressor p66-beta	GATAD2B	GRLTPSPDIIVLSDNEASSPR	4 Phospho (STY)	_GRLT(ph)PS(ph)PDIIVLS(ph)DNEASS(ph)PR_	3	848.679	2543.01	-0.47841	52.701	9.1784e-17	109.5	94.904	1
417	Q8TD16	Protein bicaudal D homolog 2	BICD2	GRRSPILLPK	Phospho (STY)	_GRRS(ph)PILLPK_	3	406.236	1215.69	-0.038763	28.493	0.011795	45.908	21.819	2
418	Q96SB4	SRSF protein kinase 1	SRPK1	GSAPHSESDLPEQEEEILGSDDDEQEDPNDYCK	Phospho (STY)	_GSAPHSESDLPEQEEEILGS(ph)DDDEQEDPNDYCK_	3	1272.16	3813.46	-0.53119	46.154	5.7738e-93	183.63	162.12	0
419	Q13619	Cullin-4A	CUL4A	GSFSALVGR	Phospho (STY)	_GS(ph)FSALVGR_	2	487.229	972.443	-0.68019	42.525	0.0050769	64.224	37.517	0
420	Q9Y2W1	Thyroid hormone receptor-associated protein 3	THRAP3	GSFSDTGLGDGK	Phospho (STY)	_GSFS(ph)DTGLGDGK_	2	610.745	1219.48	-0.076663	35.791	1.7231e-21	141.55	107.96	0
421	Q7Z6Z7	E3 ubiquitin-protein ligase HUWE1	HUWE1	GSGTASDDEFENLR	Phospho (STY)	_GSGTAS(ph)DDEFENLR_;_GSGT(ph)ASDDEFENLR_;_GS(ph)GTASDDEFENLR_	2	789.309	1576.6	-0.4277	40.019	3.7151e-54	181.86	157.39	0
422	Q12982	BCL2/adenovirus E1B 19 kDa protein-interacting protein 2	BNIP2	GSITEYTAAEEK	Phospho (STY)	_GSIT(ph)EYTAAEEK_	2	689.792	1377.57	0.3793	32.185	0.014841	53.491	22.927	0
423	O60716	Catenin delta-1	CTNND1	GSLASLDSLRK	2 Phospho (STY)	_GSLAS(ph)LDS(ph)LRK_	2	653.794	1305.57	-0.51211	44.076	3.9391e-10	124.46	82.837	1
424	Q5JTD0	Tight junction-associated protein 1	TJAP1	GSPEEELPLPAFEK	Phospho (STY)	_GS(ph)PEEELPLPAFEK_	2	811.871	1621.73	-1.2012	56.229	0.0053411	51.939	30.164	0
425	Q13242	Serine/arginine-rich splicing factor 9	SRSF9	GSPHYFSPFRPY	2 Phospho (STY)	_GS(ph)PHYFS(ph)PFRPY_	2;3	807.812549;538.877458	1613.61	-0.20959	55.45	5.2956e-11	127.03	111.02	1
426	Q14195	Dihydropyrimidinase-related protein 3	DPYSL3	GSPTRPNPPVR	Phospho (STY)	_GS(ph)PTRPNPPVR_	3	419.875	1256.6	-0.0074261	23.702	0.014057	52.463	26.655	1
427	O43491	Band 4.1-like protein 2	EPB41L2	GSQPPPAAESQSSLRR	Phospho (STY)	_GSQPPPAAES(ph)QSSLRR_;_GSQPPPAAESQSS(ph)LRR_	3	583.276	1746.81	-0.050978	20.305	0.002063	51.798	51.798	1
428	Q96JF6	Zinc finger protein 594	ZNF594	GSSDLIKHHR	Phospho (STY)	_GS(ph)SDLIKHHR_	3	410.531	1228.57	22760	23.412	0.01433	54.259	11.834	1
429	Q9NQC3	Reticulon-4	RTN4	GSSGSVDETLFALPAASEPVIR	2 Phospho (STY)	_GSS(ph)GS(ph)VDETLFALPAASEPVIR_	3	788.357	2362.05	0.00072455	68.363	0.0015544	48.51	18.908	0
430	Q13112	Chromatin assembly factor 1 subunit B	CHAF1B	GSSPGPRPVEGTPASR	Phospho (STY)	_GSS(ph)PGPRPVEGTPASR_;_GS(ph)SPGPRPVEGTPASR_	3	544.589	1630.75	-0.73176	20.721	0.013732	47.088	29.836	1
431	Q92560	Ubiquitin carboxyl-terminal hydrolase BAP1	BAP1	GSSPSIRPIQGSQGSSSPVEK	2 Phospho (STY)	_GS(ph)SPSIRPIQGSQGS(ph)SSPVEK_	3	749.001	2243.98	-0.75957	31.032	0.0045602	56.424	37.127	1
432	P11388	DNA topoisomerase 2-alpha	TOP2A	GSVPLSSSPPATHFPDETEITNPVPK	Phospho (STY)	_GSVPLSS(ph)SPPATHFPDETEITNPVPK_;_GSVPLSSS(ph)PPATHFPDETEITNPVPK_	3	928.776	2783.31	-0.9828	51.275	9.782e-10	93.583	71.682	0
433	O15027	Protein transport protein Sec16A	SEC16A	GSVSQPSTPSPPKPTGIFQTSANSSFEPVK	3 Phospho (STY)	_GSVS(ph)QPST(ph)PS(ph)PPKPTGIFQTSANSSFEPVK_	3	1100.48	3298.42	-0.49244	57.201	0.0091156	41.081	29.799	1
434	P46087	Probable 28S rRNA (cytosine(4447)-C(5))-methyltransferase	NOP2	GTDTQTPAVLSPSK	Phospho (STY)	_GTDTQTPAVLS(ph)PSK_	2	741.348	1480.68	NA	30.935	1.4137e-08	109.65	90.353	0
435	Q16637	Survival motor neuron protein	SMN1	GTGQSDDSDIWDDTALIK	2 Phospho (STY)	_GTGQS(ph)DDS(ph)DIWDDTALIK_;_GT(ph)GQSDDS(ph)DIWDDTALIK_	2;3	1048.9085;699.60809	2095.8	-0.45247	64.666	1.0814e-122	231.29	164.75	0
436	Q16637	Survival motor neuron protein	SMN1	GTGQSDDSDIWDDTALIK	Phospho (STY)	_GTGQS(ph)DDSDIWDDTALIK_	2	1008.93	2015.84	NA	57.357	0.035794	42.185	18.357	0
437	P08240	Signal recognition particle receptor subunit alpha	SRPR	GTGSGGQLQDLDCSSSDDEGAAQNSTKPSATK	3 Phospho (STY)	_GTGSGGQLQDLDCS(ph)S(ph)S(ph)DDEGAAQNSTKPSATK_	3;4	1137.09858;853.075755	3408.27	-0.65435	33.389	5.4751e-18	99.423	78.074	1
438	Q9P0M6	Core histone macro-H2A.2	H2AFY2	GTKGKSETILSPPPEK	3 Phospho (STY)	_GT(ph)KGKS(ph)ETILS(ph)PPPEK_	3	636.943	1907.81	29339	31.324	0.01762	40.137	11.325	2
439	Q9HCN4	GPN-loop GTPase 1	GPN1	GTLDEEDEEADSDTDDIDHR	Phospho (STY)	_GTLDEEDEEADS(ph)DTDDIDHR_	3	786.291	2355.85	NA	33.048	3.5739e-88	193.51	168.5	0
440	Q68CZ2	Tensin-3	TNS3	GVGSGPHPPDTQQPSPSK	Phospho (STY)	_GVGSGPHPPDTQQPSPS(ph)K_;_GVGSGPHPPDTQQPS(ph)PSK_	3	618.279	1851.82	-0.23438	26.168	3.2854e-05	75.877	59.131	0
441	Q15149	Plectin	PLEC	GYYSPYSVSGSGSTAGSR	Phospho (STY)	_GYYSPYSVSGSGS(ph)TAGSR_;_GYYSPYSVSGSGSTAGS(ph)R_	2	931.883	1861.75	-0.62661	38.098	1.3534e-47	156.08	101.69	0
442	Q15149	Plectin	PLEC	GYYSPYSVSGSGSTAGSR	2 Phospho (STY)	_GYYSPYSVSGSGS(ph)T(ph)AGSR_	2	971.866	1941.72	0.085768	44.874	4.4202e-05	76.98	48.167	0
443	Q15149	Plectin	PLEC	GYYSPYSVSGSGSTAGSRTGSR	2 Phospho (STY)	_GYYSPYSVSGS(ph)GST(ph)AGSRTGSR_;_GYYSPYSVSGSGSTAGSRT(ph)GS(ph)R_	3	781.981	2342.92	-0.29727	40.565	1.8532e-07	90.385	69.139	1
444	O60343	TBC1 domain family member 4	TBC1D4	HASAPSHVQPSDSEK	Phospho (STY)	_HASAPS(ph)HVQPSDSEK_	3	552.905	1655.69	-0.36061	17.603	0.0090322	41.996	14.029	0
445	Q9UQ35	Serine/arginine repetitive matrix protein 2	SRRM2	HASSSPESPKPAPAPGSHR	4 Phospho (STY)	_HAS(ph)S(ph)S(ph)PES(ph)PKPAPAPGSHR_	3;4	554.954562;739.603658	2215.79	-0.37665	18.397	0.00027284	71.781	71.781	1
446	Q9UQ35	Serine/arginine repetitive matrix protein 2	SRRM2	HASSSPESPKPAPAPGSHR	2 Phospho (STY)	_HAS(ph)SSPES(ph)PKPAPAPGSHR_;_HAS(ph)SS(ph)PESPKPAPAPGSHR_;_HASSS(ph)PES(ph)PKPAPAPGSHR_	3;4	686.292771;514.971397	2055.86	-0.38075	17.103	0.0039575	45.992	32.006	1
447	Q96T37	Putative RNA-binding protein 15	RBM15	HCAPSPDRSPELSSSR	2 Phospho (STY)	_HCAPS(ph)PDRS(ph)PELSSSR_	2;3	648.255328;971.879354	1941.74	-0.42163	22.06	0.0003412	65.374	35.236	1
448	Q9BRD0	BUD13 homolog	BUD13	HDTPDPSPLR	2 Phospho (STY)	_HDT(ph)PDPS(ph)PLR_	2	647.747	1293.48	-0.34982	24.502	0.00087281	94.023	77.185	0
449	Q96T58	Msx2-interacting protein	SPEN	HGSFHEDEDPIGSPR	2 Phospho (STY)	_HGS(ph)FHEDEDPIGS(ph)PR_	3	613.896	1838.67	-0.36105	32.757	6.2101e-07	89.859	54.988	0
450	Q9Y2X7	ARF GTPase-activating protein GIT1	GIT1	HGSGADSDYENTQSGDPLLGLEGK	2 Phospho (STY)	_HGSGADS(ph)DY(ph)ENTQSGDPLLGLEGK_	3	869.681	2606.02	-0.48661	51.348	2.4534e-24	118.32	95.347	0
451	Q9Y2X3	Nucleolar protein 58	NOP58	HIKEEPLSEEEPCTSTAIASPEK	Phospho (STY)	_HIKEEPLS(ph)EEEPCTSTAIASPEK_	3	888.07	2661.19	NA	40.325	4.4631e-08	93.851	68.232	1
452	Q9Y2X3	Nucleolar protein 58	NOP58	HIKEEPLSEEEPCTSTAIASPEK	2 Phospho (STY)	_HIKEEPLS(ph)EEEPCTSTAIAS(ph)PEK_	3;4	914.725418;686.295882	2741.15	-0.4374	37.479	2.4608e-24	122.29	97.035	1
453	Q9Y2X3	Nucleolar protein 58	NOP58	HIKEEPLSEEEPCTSTAIASPEKK	2 Phospho (STY)	_HIKEEPLS(ph)EEEPCTSTAIAS(ph)PEKK_;_HIKEEPLS(ph)EEEPCTS(ph)TAIASPEKK_	3;4	957.423739;718.319623	2869.25	-0.63228	37.13	1.2115e-11	96.579	61.929	2
454	Q9NYV4	Cyclin-dependent kinase 12	CDK12	HLLTDLPLPPELPGGDLSPPDSPEPK	2 Phospho (STY)	_HLLTDLPLPPELPGGDLS(ph)PPDS(ph)PEPK_	3	964.455	2890.34	-0.26157	69.448	1.5133e-13	104.45	78.088	0
455	Q8IVT2	NA	NA	HLSESSGKPLSTK	Phospho (STY)	_HLS(ph)ESSGKPLSTK_	3	484.236	1449.69	-0.96944	23.078	0.039246	41.621	6.9285	1
456	P78316	Nucleolar protein 14	NOP14	HNDIVDSDSDAEDR	2 Phospho (STY)	_HNDIVDS(ph)DS(ph)DAEDR_	2	874.296	1746.58	-0.35548	24.471	0.000274	68.42	49.473	0
457	Q9C0C2	NA	NA	HNGSLSPGLEAR	2 Phospho (STY)	_HNGS(ph)LS(ph)PGLEAR_	2	699.284	1396.55	0.42356	32.581	0.035347	81.594	51.389	0
458	P35523	Chloride channel protein 1	CLCN1	HNVHPTQIYGHHKEQFSDR	3 Phospho (STY)	_HNVHPT(ph)QIY(ph)GHHKEQFS(ph)DR_	3	857.344	2569.01	NA	33.86	0.019254	50.252	8.7225	1
459	O75569	Interferon-inducible double-stranded RNA-dependent protein kinase activator A	PRKRA	HRAEAPPLEREDSGTFSLGK	Phospho (STY)	_HRAEAPPLEREDS(ph)GTFSLGK_	4	570.022	2276.06	-0.37388	38.837	0.009379	42.58	26.647	2
460	Q8IYB3	Serine/arginine repetitive matrix protein 1	SRRM1	HRPSPPATPPPK	Phospho (STY)	_HRPS(ph)PPATPPPK_	3	454.562	1360.67	-0.40984	21.524	0.038059	42.629	22.988	1
461	Q8IYB3	Serine/arginine repetitive matrix protein 1	SRRM1	HRPSPPATPPPK	2 Phospho (STY)	_HRPS(ph)PPAT(ph)PPPK_	2;3	721.323084;481.217815	1440.63	-0.25712	19.978	0.00041018	76.165	76.165	1
462	O95400	CD2 antigen cytoplasmic tail-binding protein 2	CD2BP2	HSLDSDEEEDDDDGGSSK	Phospho (STY)	_HS(ph)LDSDEEEDDDDGGSSK_;_HSLDS(ph)DEEEDDDDGGSSK_	2	1008.84	2015.68	NA	20.269	2.6424e-184	259.97	240.98	0
463	Q14004	Cyclin-dependent kinase 13	CDK13	HSSISPSTLTLK	2 Phospho (STY)	_HSS(ph)ISPS(ph)TLTLK_	2	715.82	1429.63	-0.47577	42.08	0.01296	53.168	15.2	0
464	Q9NYV4	Cyclin-dependent kinase 12	CDK12	HSSISPVRLPLNSSLGAELSR	2 Phospho (STY)	_HSS(ph)IS(ph)PVRLPLNSSLGAELSR_	3	794.052	2379.13	-0.55443	54.696	6.2826e-06	81.477	47.082	1
465	Q9Y5S2	Serine/threonine-protein kinase MRCK beta	CDC42BPB	HSTPSNSSNPSGPPSPNSPHR	Phospho (STY)	_HSTPSNSSNPSGPPS(ph)PNSPHR_	3	740.985	2219.93	-0.43668	20.174	2.0501e-11	100.01	67.754	0
466	Q9Y5S2	Serine/threonine-protein kinase MRCK beta	CDC42BPB	HSTPSNSSNPSGPPSPNSPHR	2 Phospho (STY)	_HSTPSNSSNPSGPPS(ph)PNS(ph)PHR_	3	767.641	2299.9	-0.64073	20.827	0.00013665	62.739	37.286	0
467	Q96QU8	Exportin-6	XPO6	HSVTAATPPPSPTSGESGDLLSNLLQSPSSAK	2 Phospho (STY)	_HSVTAAT(ph)PPPSPT(ph)SGESGDLLSNLLQSPSSAK_;_HSVTAAT(ph)PPPS(ph)PTSGESGDLLSNLLQSPSSAK_;_HSVTAATPPPSPTSGES(ph)GDLLS(ph)NLLQSPSSAK_	3	1098.5	3292.49	-0.47336	61.168	3.3304e-38	137.85	119.06	0
468	P55795	Heterogeneous nuclear ribonucleoprotein H2	HNRNPH2	HTGPNSPDTANDGFVR	Phospho (STY)	_HTGPNS(ph)PDTANDGFVR_;_HT(ph)GPNSPDTANDGFVR_	2;3	882.870497;588.91609	1763.73	-0.52989	27.873	1.0716e-47	168.83	102.12	0
469	Q5T4S7	E3 ubiquitin-protein ligase UBR4	UBR4	HVTLPSSPR	Phospho (STY)	_HVTLPSS(ph)PR_;_HVTLPS(ph)SPR_	2	537.261	1072.51	NA	26.18	0.0043644	72.531	35.946	0
470	Q92733	Proline-rich protein PRCC	PRCC	IAAPELHKGDSDSEEDEPTK	2 Phospho (STY)	_IAAPELHKGDS(ph)DS(ph)EEDEPTK_	3	776.649	2326.92	-0.47179	32.366	1.3452e-16	107.03	89.461	1
471	Q92769	Histone deacetylase 2	HDAC2	IACDEEFSDSEDEGEGGRR	2 Phospho (STY)	_IACDEEFS(ph)DS(ph)EDEGEGGRR_	3	773.27	2316.79	NA	31.605	9.6601e-06	74.428	56.725	1
472	Q13547	Histone deacetylase 1	HDAC1	IACEEEFSDSEEEGEGGR	2 Phospho (STY)	_IACEEEFS(ph)DS(ph)EEEGEGGR_	3	730.58	2188.72	NA	32.749	4.1044e-05	79.471	60.073	0
473	Q13547	Histone deacetylase 1	HDAC1	IACEEEFSDSEEEGEGGRK	2 Phospho (STY)	_IACEEEFS(ph)DS(ph)EEEGEGGRK_	3	773.278	2316.81	-0.24983	30.582	2.5284e-11	102.16	84.965	1
474	Q8WX93	Palladin	PALLD	IASDEEIQGTK	Phospho (STY)	_IAS(ph)DEEIQGTK_	2	635.782	1269.55	-0.2401	27.155	1.4243e-09	120.92	91.179	0
475	Q8WX93	Palladin	PALLD	IASDEEIQGTKDAVIQDLER	Phospho (STY)	_IAS(ph)DEEIQGTKDAVIQDLER_	3	770.7	2309.08	-0.54169	60.027	2.9503e-21	118.96	118.96	1
476	Q9UBQ5	Eukaryotic translation initiation factor 3 subunit K	EIF3K	IDFDSVSSIMASSQ	Phospho (STY)	_IDFDSVSSIMASS(ph)Q_	2	783.823	1565.63	0.13927	63.458	0.0029607	57.434	37.776	0
477	Q9Y2W1	Thyroid hormone receptor-associated protein 3	THRAP3	IDISPSTFR	Phospho (STY)	_IDIS(ph)PSTFR_;_IDISPS(ph)TFR_	2	558.26	1114.51	-0.0745	49.093	0.00050553	105.2	45.101	0
478	Q9NYF8	Bcl-2-associated transcription factor 1	BCLAF1	IDISPSTLR	Phospho (STY)	_IDIS(ph)PSTLR_	2	541.268	1080.52	-0.12361	44.92	0.00029044	108.98	37.763	0
479	P20020	Plasma membrane calcium-transporting ATPase 1	ATP2B1	IEDSEPHIPLIDDTDAEDDAPTK	Phospho (STY)	_IEDSEPHIPLIDDT(ph)DAEDDAPTK_	3	872.713	2615.12	-0.50203	56.514	3.5828e-11	103.2	80.793	0
480	P08238	Heat shock protein HSP 90-beta	HSP90AB1	IEDVGSDEEDDSGK	Phospho (STY)	_IEDVGS(ph)DEEDDSGK_	2;3	787.790712;525.529567	1573.57	-1.231	24.353	9.1589e-114	230.29	199.71	0
481	P08238	Heat shock protein HSP 90-beta	HSP90AB1	IEDVGSDEEDDSGK	2 Phospho (STY)	_IEDVGS(ph)DEEDDS(ph)GK_	2	827.774	1653.53	-0.23733	24.676	5.1586e-34	156.58	143.46	0
482	P08238	Heat shock protein HSP 90-beta	HSP90AB1	IEDVGSDEEDDSGKDK	Phospho (STY)	_IEDVGS(ph)DEEDDSGKDK_	2;3	606.570202;909.351665	1816.69	-0.62917	23.385	3.5085e-87	205	205	1
483	P08238	Heat shock protein HSP 90-beta	HSP90AB1	IEDVGSDEEDDSGKDK	2 Phospho (STY)	_IEDVGS(ph)DEEDDS(ph)GKDK_	2;3	633.225646;949.334831	1896.66	NA	22.466	1.3127e-06	100.14	51.784	1
484	P08238	Heat shock protein HSP 90-beta	HSP90AB1	IEDVGSDEEDDSGKDKK	Phospho (STY)	_IEDVGS(ph)DEEDDSGKDKK_	3	649.269	1944.78	-0.097591	23.115	2.6592e-16	119.96	99.871	2
485	Q9UEY8	Gamma-adducin	ADD3	IEEVLSPEGSPSK	2 Phospho (STY)	_IEEVLS(ph)PEGS(ph)PSK_	2	766.32	1530.63	-0.079566	35.364	0.0014551	58.024	30.926	0
486	Q96T23	Remodeling and spacing factor 1	RSF1	IETDEEESCDNAHGDANQPAR	Phospho (STY)	_IET(ph)DEEESCDNAHGDANQPAR_	3	813.311	2436.91	-1.0471	20.821	0.0061779	54.764	40.817	0
487	Q14137	Ribosome biogenesis protein BOP1	BOP1	IGDEYAEDSSDEEDIR	2 Phospho (STY)	_IGDEYAEDS(ph)S(ph)DEEDIR_	2;3	1001.84556;668.2328	2001.68	NA	36.993	1.334e-147	227.7	184.23	0
488	P06493	Cyclin-dependent kinase 1	CDK1	IGEGTYGVVYK	Phospho (STY)	_IGEGT(ph)YGVVYK_;_IGEGTY(ph)GVVYK_	2	633.294	1264.57	-0.69817	35.94	1.7908e-06	108.9	63.242	0
489	P06493	Cyclin-dependent kinase 1	CDK1	IGEGTYGVVYK	2 Phospho (STY)	_IGEGT(ph)Y(ph)GVVYK_	2	673.277	1344.54	-0.37687	39.017	3.0708e-18	141.65	60.461	0
490	Q7Z4S6	Kinesin-like protein KIF21A	KIF21A	IGSISRQSSLSEK	2 Phospho (STY)	_IGS(ph)ISRQSS(ph)LSEK_;_IGSIS(ph)RQSS(ph)LSEK_;_IGSISRQS(ph)S(ph)LSEK_	2	776.344	1550.67	-0.45951	32.708	3.6245e-05	90.765	32.88	1
491	P27708	CAD protein	CAD	IHRASDPGLPAEEPK	Phospho (STY)	_IHRAS(ph)DPGLPAEEPK_	3	566.273	1695.8	-0.25415	25.975	2.9937e-07	101.53	73.851	1
492	P61978	Heterogeneous nuclear ribonucleoprotein K	HNRNPK	IIPTLEEGLQLPSPTATSQLPLESDAVECLNYQHYK	Phospho (STY)	_IIPTLEEGLQLPS(ph)PTATSQLPLESDAVECLNYQHYK_	3	1379	4133.99	-0.31172	75.383	2.851e-07	68.96	58.314	0
493	P35251	Replication factor C subunit 1	RFC1	IIYDSDSESEETLQVK	2 Phospho (STY)	_IIYDS(ph)DS(ph)ESEETLQVK_	2;3	1008.41034;672.60932	2014.81	-0.47237	43.881	7.618e-121	227.01	182.27	0
494	P11388	DNA topoisomerase 2-alpha	TOP2A	IKNENTEGSPQEDGVELEGLK	Phospho (STY)	_IKNENTEGS(ph)PQEDGVELEGLK_	3	789.363	2365.07	-0.10647	42.654	6.8986e-22	119.38	83.25	1
495	P46060	Ran GTPase-activating protein 1	RANGAP1	ILDPNTGEPAPVLSSPPPADVSTFLAFPSPEK	2 Phospho (STY)	_ILDPNTGEPAPVLS(ph)SPPPADVSTFLAFPS(ph)PEK_	3	1150.88	3449.61	-0.33379	70.607	0.000285	50.088	37.066	0
496	O15446	DNA-directed RNA polymerase I subunit RPA34	CD3EAP	ILEGPQQSLSGSPLQPIPASPPPQIPPGLRPR	2 Phospho (STY)	_ILEGPQQSLSGS(ph)PLQPIPAS(ph)PPPQIPPGLRPR_	3;4	871.94929;1162.2633	3483.77	-0.2455	57.509	0.00074555	47.73	36.686	1
497	Q9NRZ9	Lymphoid-specific helicase	HELLS	ILENSEDSSPECLF	Phospho (STY)	_ILENSEDSS(ph)PECLF_	2	860.345	1718.67	0.17711	58.259	0.0073998	48.623	35.204	0
498	P06400	Retinoblastoma-associated protein	RB1	IPGGNIYISPLKSPYK	2 Phospho (STY)	_IPGGNIYIS(ph)PLKS(ph)PYK_	3	636.309	1905.9	-0.14819	49.114	8.0284e-08	88.768	72.708	1
499	Q6NXS1	Protein phosphatase inhibitor 2-like protein 3	PPP1R2P3	IQEQESSGEEDSDLSPEER	2 Phospho (STY)	_IQEQES(ph)S(ph)GEEDSDLSPEER_	2;3	1162.42798;775.287745	2322.84	-0.28971	33.058	2.7093e-53	168.59	141.17	0
500	Q6NXS1	Protein phosphatase inhibitor 2-like protein 3	PPP1R2P3	IQEQESSGEEDSDLSPEEREK	2 Phospho (STY)	_IQEQES(ph)S(ph)GEEDSDLSPEEREK_	3	861	2579.98	-0.43642	31.029	6.4025e-12	104.81	77.48	1
501	Q8WVC0	RNA polymerase-associated protein LEO1	LEO1	IQNSDDEERAQGSDEDKLQNSDDDEK	3 Phospho (STY)	_IQNS(ph)DDEERAQGS(ph)DEDKLQNS(ph)DDDEK_	3	1074.06	3219.14	-0.29652	25.298	0.0076041	45.579	35.515	2
502	Q5H9R7	Serine/threonine-protein phosphatase 6 regulatory subunit 3	PPP6R3	IQQFDDGGSDEEDIWEEK	Phospho (STY)	_IQQFDDGGS(ph)DEEDIWEEK_	2;3	1110.43626;740.626599	2218.86	-0.59539	52.638	7.8948e-50	174.61	151.54	0
503	Q9BWH2	FUN14 domain-containing protein 2	FUNDC2	IRKSNQIPTEVR	Phospho (STY)	_IRKS(ph)NQIPTEVR_	3	507.603	1519.79	-0.24234	27.071	0.0014094	63.473	32.906	2
504	P62750	60S ribosomal protein L23a	RPL23A	IRTSPTFR	Phospho (STY)	_IRT(ph)SPTFR_	3	353.178	1056.51	0.26122	27.722	0.017616	46.796	27.34	1
505	P08670	Vimentin	VIM	ISLPLPNFSSLNLR	Phospho (STY)	_ISLPLPNFS(ph)SLNLR_;_ISLPLPNFSS(ph)LNLR_	2	825.934	1649.85	-0.26718	71.782	5.4656e-09	114.9	79.804	0
506	Q9Y6M1	Insulin-like growth factor 2 mRNA-binding protein 2	IGF2BP2	ISYIPDEEVSSPSPPQR	2 Phospho (STY)	_ISYIPDEEVS(ph)SPS(ph)PPQR_;_ISYIPDEEVSS(ph)PS(ph)PPQR_	3	687.625	2059.85	-0.13597	45.493	0.0062554	45.436	23.34	0
507	Q9BXJ9	N-alpha-acetyltransferase 15, NatA auxiliary subunit	NAA15	ITVNGDSSAEAEELANEI	Phospho (STY)	_ITVNGDS(ph)SAEAEELANEI_;_ITVNGDSS(ph)AEAEELANEI_	2	971.42	1940.83	-0.24876	60.572	0.0021918	54.521	38.197	0
508	Q9BXJ9	N-alpha-acetyltransferase 15, NatA auxiliary subunit	NAA15	ITVNGDSSAEAEELANEI	2 Phospho (STY)	_IT(ph)VNGDS(ph)SAEAEELANEI_	2	1011.4	2020.79	0.083751	61.689	0.0025662	51.798	38.697	0
509	P55081	Microfibrillar-associated protein 1	MFAP1	IVEPEVVGESDSEVEGDAWR	2 Phospho (STY)	_IVEPEVVGES(ph)DS(ph)EVEGDAWR_	2;3	787.988971;1181.47982	2360.95	-0.26784	54.713	1.6436e-95	204.7	190.26	0
510	Q9NW38	E3 ubiquitin-protein ligase FANCL	FANCL	IVQQRMQHSPDLMSFMMELK	2 Phospho (STY)	_IVQQRMQHS(ph)PDLMS(ph)FMMELK_	3	870.378	2608.11	-0.85016	59.424	0.018309	49.425	12.768	1
511	O00264	Membrane-associated progesterone receptor component 1	PGRMC1	IVRGDQPAASGDSDDDEPPPLPR	Phospho (STY)	_IVRGDQPAASGDS(ph)DDDEPPPLPR_	3	828.706	2483.1	0.054567	38.058	1.6921e-33	135.81	101.16	1
512	Q15019	Septin-2	2016-09-02	IYHLPDAESDEDEDFK	Phospho (STY)	_IYHLPDAES(ph)DEDEDFK_	2;3	668.269976;1001.90133	2001.79	-0.28562	44.193	3.5142e-87	198.88	159.23	0
513	Q15019	Septin-2	2016-09-02	IYHLPDAESDEDEDFKEQTR	Phospho (STY)	_IYHLPDAES(ph)DEDEDFKEQTR_	3	839.687	2516.04	-0.08803	44.829	6.545e-27	136.96	95.452	1
514	Q9Y463	Dual specificity tyrosine-phosphorylation-regulated kinase 1B	DYRK1B	IYQYIQSR	Phospho (STY)	_IYQY(ph)IQSR_	2	575.768	1149.52	-0.26545	27.322	0.0022987	86.67	86.67	0
515	Q9H0D6	5'-3' exoribonuclease 2	XRN2	KAEDSDSEPEPEDNVR	2 Phospho (STY)	_KAEDS(ph)DS(ph)EPEPEDNVR_	2;3	988.861547;659.57679	1975.71	NA	24.147	6.3272e-88	205.87	173.38	1
516	Q9NYF8	Bcl-2-associated transcription factor 1	BCLAF1	KAEGEPQEESPLK	Phospho (STY)	_KAEGEPQEES(ph)PLK_	2;3	761.345261;507.899266	1520.68	NA	22.19	7.2399e-06	90.697	68.368	1
517	Q8NE71	ATP-binding cassette sub-family F member 1	ABCF1	KAEQGSEEEGEGEEEEEEGGESK	Phospho (STY)	_KAEQGS(ph)EEEGEGEEEEEEGGESK_	2;3	854.655611;1281.47978	2560.95	NA	21.031	2.727e-72	181.51	152.33	1
518	P13051	Uracil-DNA glycosylase	UNG	KAPAGQEEPGTPPSSPLSAEQLDR	2 Phospho (STY)	_KAPAGQEEPGT(ph)PPS(ph)SPLSAEQLDR_;_KAPAGQEEPGT(ph)PPSS(ph)PLSAEQLDR_	3	874.721	2621.14	-0.55522	42.687	1.5499e-05	77.576	54.206	1
519	Q5JTD0	Tight junction-associated protein 1	TJAP1	KDSLTQAQEQGNLLN	Phospho (STY)	_KDS(ph)LTQAQEQGNLLN_;_KDSLT(ph)QAQEQGNLLN_	2	869.904	1737.79	-1.2159	38.16	1.1859e-17	131.72	95.846	1
520	Q9Y6X9	MORC family CW-type zinc finger protein 2	MORC2	KDSNELSDSAGEEDSADLKR	2 Phospho (STY)	_KDSNELS(ph)DS(ph)AGEEDSADLKR_	3	775.976	2324.9	-0.29626	32.095	0.0048023	45.489	11.272	2
521	P19338	Nucleolin	NCL	KEDSDEEEDDDSEEDEEDDEDEDEDEDEIEPAAMK	2 Phospho (STY)	_KEDS(ph)DEEEDDDS(ph)EEDEEDDEDEDEDEDEIEPAAMK_	3	1427.13	4278.37	NA	42.688	0.012861	42.709	28.894	1
522	P05387	60S acidic ribosomal protein P2	RPLP2	KEESEESDDDMGFGLFD	Oxidation (M);Phospho (STY)	_KEESEES(ph)DDDM(ox)GFGLFD_;_KEES(ph)EESDDDM(ox)GFGLFD_	2	1023.36	2044.71	-0.73509	56.848	6.4e-22	132.67	113.65	1
523	P05387	60S acidic ribosomal protein P2	RPLP2	KEESEESDDDMGFGLFD	Phospho (STY)	_KEESEES(ph)DDDMGFGLFD_;_KEES(ph)EESDDDMGFGLFD_	2	1015.37	2028.72	-0.2928	63.368	9.254e-16	123.83	84.281	1
524	P05387	60S acidic ribosomal protein P2	RPLP2	KEESEESDDDMGFGLFD	Oxidation (M);2 Phospho (STY)	_KEES(ph)EES(ph)DDDM(ox)GFGLFD_	2;3	1063.34708;709.233813	2124.68	NA	64.008	1.483e-108	210.29	180.22	1
525	P05387	60S acidic ribosomal protein P2	RPLP2	KEESEESDDDMGFGLFD	2 Phospho (STY)	_KEES(ph)EES(ph)DDDMGFGLFD_	2;3	1055.34962;703.902174	2108.68	NA	70.692	2.6662e-90	193.38	165.05	1
526	P78411	Iroquois-class homeodomain protein IRX-5	IRX5	KENKMTWTPR	Oxidation (M);2 Phospho (STY)	_KENKM(ox)T(ph)WT(ph)PR_	3	489.535	1465.58	38174	30.598	0.0098745	43.308	7.8121	2
527	P35659	Protein DEK	DEK	KESESEDSSDDEPLIKK	4 Phospho (STY)	_KES(ph)ES(ph)EDS(ph)S(ph)DDEPLIKK_	3	752.594	2254.76	0.018671	36.54	0.00035514	64.069	31.878	2
528	Q8IYB3	Serine/arginine repetitive matrix protein 1	SRRM1	KETESEAEDNLDDLEK	Phospho (STY)	_KETES(ph)EAEDNLDDLEK_;_KET(ph)ESEAEDNLDDLEK_	2;3	972.901522;648.936774	1943.79	-1.0334	38.932	6.0325e-120	227.28	172.02	1
529	Q8IYB3	Serine/arginine repetitive matrix protein 1	SRRM1	KETESEAEDNLDDLEK	2 Phospho (STY)	_KET(ph)ES(ph)EAEDNLDDLEK_	2;3	1012.88469;675.592217	2023.75	-0.24476	41.685	6.6429e-261	294.21	239.33	1
530	Q13427	Peptidyl-prolyl cis-trans isomerase G	PPIG	KFDHESSPGTDEDK	3 Phospho (STY)	_KFDHES(ph)S(ph)PGT(ph)DEDK_	3	611.2	1830.58	NA	19.878	0.015344	59.579	42.017	1
531	P62070	Ras-related protein R-Ras2	RRAS2	KFQEQECPPSPEPTRK	Phospho (STY)	_KFQEQECPPSPEPT(ph)RK_	4	510.233	2036.9	-0.41353	27.434	0.0012079	52.891	36.099	2
532	Q09666	Neuroblast differentiation-associated protein AHNAK	AHNAK	KGDRSPEPGQTWTR	Phospho (STY)	_KGDRS(ph)PEPGQTWTR_;_KGDRSPEPGQTWT(ph)R_	2;3	565.593059;847.88595	1693.76	0.21303	25.08	1.0416e-08	108.32	81.776	2
533	Q6PD62	RNA polymerase-associated protein CTR9 homolog	CTR9	KGGEFDEFVNDDTDDDLPISK	Phospho (STY)	_KGGEFDEFVNDDT(ph)DDDLPISK_	3	812.676	2435.01	-0.098179	52.685	9.4751e-34	145.71	108.96	1
534	P51858	Hepatoma-derived growth factor	HDGF	KGNAEGSSDEEGKLVIDEPAK	2 Phospho (STY)	_KGNAEGS(ph)S(ph)DEEGKLVIDEPAK_	2;3	778.33637;1167.00092	2331.99	-0.39248	37.232	4.5426e-27	130.57	106.52	2
535	O95400	CD2 antigen cytoplasmic tail-binding protein 2	CD2BP2	KGPGQPSSPQRLDR	Phospho (STY)	_KGPGQPSS(ph)PQRLDR_;_KGPGQPS(ph)SPQRLDR_	3	534.93	1601.77	-0.19057	21.132	0.011434	42.314	42.314	2
536	Q92922	SWI/SNF complex subunit SMARCC1	SMARCC1	KHSPSPPPPTPTESR	2 Phospho (STY)	_KHS(ph)PS(ph)PPPPTPTESR_	3	592.257	1773.75	-0.1755	19.441	2.9683e-08	105.58	85.905	1
537	Q9NR30	Nucleolar RNA helicase 2	DDX21	KKEEPSQNDISPK	Phospho (STY)	_KKEEPSQNDIS(ph)PK_	3	527.25	1578.73	-0.017746	17.793	0.0040473	51.612	33.275	2
538	P23193	Transcription elongation factor A protein 1	TCEA1	KKEPAITSQNSPEAR	Phospho (STY)	_KKEPAITSQNS(ph)PEAR_;_KKEPAITS(ph)QNSPEAR_	3	579.284	1734.83	-0.37344	19.443	4.2437e-13	122.63	122.63	2
539	Q8N556	Actin filament-associated protein 1	AFAP1	KKPSTDEQTSSAEEDVPTCGYLNVLSNSR	2 Phospho (STY)	_KKPSTDEQT(ph)S(ph)SAEEDVPTCGYLNVLSNSR_	3	1124.82	3371.43	-1.2083	54.809	0.00020983	61.417	44.049	2
540	Q8N8E3	Centrosomal protein of 112 kDa	CEP112	KLCEPSGTGAGIMGR	Oxidation (M);Phospho (STY)	_KLCEPS(ph)GTGAGIM(ox)GR_	2	815.36	1628.71	NA	24.456	0.021587	51.225	7.4574	1
541	P17096	High mobility group protein HMG-I/HMG-Y	HMGA1	KLEKEEEEGISQESSEEEQ	Phospho (STY)	_KLEKEEEEGISQES(ph)SEEEQ_	3	772.992	2315.95	-0.135	29.474	3.2855e-22	127.83	127.83	2
542	P17096	High mobility group protein HMG-I/HMG-Y	HMGA1	KLEKEEEEGISQESSEEEQ	2 Phospho (STY)	_KLEKEEEEGISQES(ph)S(ph)EEEQ_;_KLEKEEEEGIS(ph)QESS(ph)EEEQ_;_KLEKEEEEGIS(ph)QES(ph)SEEEQ_	2;3	1198.96694;799.64705	2395.92	NA	29.178	3.7517e-78	180.13	148.44	2
543	P17096	High mobility group protein HMG-I/HMG-Y	HMGA1	KLEKEEEEGISQESSEEEQ	3 Phospho (STY)	_KLEKEEEEGIS(ph)QES(ph)S(ph)EEEQ_	2;3	826.302494;1238.9501	2475.89	-0.28683	29.755	2.422e-64	176.17	152.27	2
544	Q86VM9	Zinc finger CCCH domain-containing protein 18	ZC3H18	KLGVSVSPSR	2 Phospho (STY)	_KLGVS(ph)VS(ph)PSR_	2	595.273	1188.53	-0.48183	30.414	0.0014785	71.031	42.391	1
545	Q8N556	Actin filament-associated protein 1	AFAP1	KLSSERPSSDGEGVVENGITTCNGK	2 Phospho (STY)	_KLS(ph)SERPS(ph)SDGEGVVENGITTCNGK_	3	927.731	2780.17	-0.10385	38.75	0.017388	48.913	31.327	2
546	Q7Z4S6	Kinesin-like protein KIF21A	KIF21A	KLSSSDAPAQDTGSSAAAVETDASR	Phospho (STY)	_KLSSSDAPAQDT(ph)GSSAAAVETDASR_;_KLS(ph)SSDAPAQDTGSSAAAVETDASR_;_KLSSSDAPAQDTGSS(ph)AAAVETDASR_	3	834.705	2501.09	-0.30132	33.697	0.00044233	56.366	38.05	1
547	Q8NE71	ATP-binding cassette sub-family F member 1	ABCF1	KLSVPTSDEEDEVPAPK	3 Phospho (STY)	_KLS(ph)VPT(ph)S(ph)DEEDEVPAPK_	2;3	1040.91187;694.277003	2079.81	-0.344	41.363	9.2916e-11	96.052	62.011	1
548	Q8NE71	ATP-binding cassette sub-family F member 1	ABCF1	KLSVPTSDEEDEVPAPK	2 Phospho (STY)	_KLSVPT(ph)S(ph)DEEDEVPAPK_	2;3	1000.9287;667.62156	1999.84	-0.68064	39.054	2.4543e-24	141.23	116.33	1
549	Q8NE71	ATP-binding cassette sub-family F member 1	ABCF1	KLSVPTSDEEDEVPAPKPR	2 Phospho (STY)	_KLSVPT(ph)S(ph)DEEDEVPAPKPR_	3	752.006	2253	0.058537	39.585	7.5368e-11	97.235	57.897	2
550	Q8NE71	ATP-binding cassette sub-family F member 1	ABCF1	KLSVPTSDEEDEVPAPKPR	3 Phospho (STY)	_KLS(ph)VPT(ph)S(ph)DEEDEVPAPKPR_	3	778.662	2332.96	-0.30659	41.782	1.9238e-11	104.23	104.23	2
551	P29692	Elongation factor 1-delta	EEF1D	KPATPAEDDEDDDIDLFGSDNEEEDK	Phospho (STY)	_KPATPAEDDEDDDIDLFGS(ph)DNEEEDK_	2;3;4	997.059185;1495.08514;748.046208	2988.16	-0.645	46.98	5.0457e-109	208.46	178.74	1
552	P29692	Elongation factor 1-delta	EEF1D	KPATPAEDDEDDDIDLFGSDNEEEDK	2 Phospho (STY)	_KPAT(ph)PAEDDEDDDIDLFGS(ph)DNEEEDK_	3;4	1023.71463;768.037791	3068.12	-0.30519	50.132	2.5941e-107	198.54	174.03	1
553	P29692	Elongation factor 1-delta	EEF1D	KPATPAEDDEDDDIDLFGSDNEEEDKEAAQLR	Phospho (STY)	_KPATPAEDDEDDDIDLFGS(ph)DNEEEDKEAAQLR_	3	1219.85	3656.52	-0.49394	53.317	2.1658e-42	141.24	122.1	2
554	P29692	Elongation factor 1-delta	EEF1D	KPATPAEDDEDDDIDLFGSDNEEEDKEAAQLR	2 Phospho (STY)	_KPAT(ph)PAEDDEDDDIDLFGS(ph)DNEEEDKEAAQLR_	3	1246.5	3736.48	-0.63034	55.919	2.2805e-14	97.771	80.388	2
555	Q96JM3	Chromosome alignment-maintaining phosphoprotein 1	CHAMP1	KPGPPLSPEIRSPAGSPELR	3 Phospho (STY)	_KPGPPLS(ph)PEIRS(ph)PAGS(ph)PELR_	3	775.686	2324.04	-0.18038	41.145	0.000116	78.95	50.323	2
556	Q15691	Microtubule-associated protein RP/EB family member 1	MAPRE1	KPLTSSSAAPQRPISTQR	Phospho (STY)	_KPLTS(ph)SSAAPQRPISTQR_	3	669.012	2004.02	-0.89221	23.061	0.0011895	55.755	32.159	2
557	Q8IYB3	Serine/arginine repetitive matrix protein 1	SRRM1	KPPAPPSPVQSQSPSTNWSPAVPVK	2 Phospho (STY)	_KPPAPPS(ph)PVQSQS(ph)PSTNWSPAVPVK_	3	915.101	2742.28	-0.14549	47.037	1.4183e-08	86.707	68.009	1
558	P78346	Ribonuclease P protein subunit p30	RPP30	KPRPSEGDEDCLPASK	Phospho (STY)	_KPRPS(ph)EGDEDCLPASK_	3	622.608	1864.8	-0.51858	20.659	0.00050304	62.104	46.589	2
559	Q9Y6G9	Cytoplasmic dynein 1 light intermediate chain 1	DYNC1LI1	KPVTVSPTTPTSPTEGEAS	Phospho (STY)	_KPVTVSPTTPTS(ph)PTEGEAS_;_KPVTVSPTTPT(ph)SPTEGEAS_	2	983.456	1964.9	-0.58995	30.239	2.66e-42	161.26	126.75	1
560	Q9Y6G9	Cytoplasmic dynein 1 light intermediate chain 1	DYNC1LI1	KPVTVSPTTPTSPTEGEAS	2 Phospho (STY)	_KPVTVSPTTPT(ph)S(ph)PTEGEAS_;_KPVTVSPTT(ph)PTS(ph)PTEGEAS_;_KPVTVSPT(ph)TPTS(ph)PTEGEAS_;_KPVTVSPTT(ph)PT(ph)SPTEGEAS_;_KPVT(ph)VSPTT(ph)PTSPTEGEAS_;_KPVT(ph)VSPT(ph)TPTSPTEGEAS_	2	1023.44	2044.86	NA	31.044	1.281e-65	184.38	151.29	1
561	Q9Y6G9	Cytoplasmic dynein 1 light intermediate chain 1	DYNC1LI1	KPVTVSPTTPTSPTEGEAS	3 Phospho (STY)	_KPVTVS(ph)PT(ph)TPT(ph)SPTEGEAS_;_KPVTVS(ph)PT(ph)TPTS(ph)PTEGEAS_	2	1063.42	2124.83	-0.57837	30.842	7.2231e-35	151.59	131.9	1
562	Q9ULL5	Proline-rich protein 12	PRR12	KQETAAVCGETDEEAGESGGEGIFR	2 Phospho (STY)	_KQETAAVCGET(ph)DEEAGES(ph)GGEGIFR_;_KQET(ph)AAVCGETDEEAGES(ph)GGEGIFR_	3	929.7	2786.08	-0.16728	45.562	0.00020316	68.406	51.539	1
563	Q9P2R6	Arginine-glutamic acid dipeptide repeats protein	RERE	KQPASPDGRTSPINEDIR	2 Phospho (STY)	_KQPAS(ph)PDGRTS(ph)PINEDIR_;_KQPAS(ph)PDGRT(ph)SPINEDIR_	3	714.319	2139.94	-0.29295	28.419	0.0046465	48.5	28.709	2
564	O60841	Eukaryotic translation initiation factor 5B	EIF5B	KQSFDDNDSEELEDK	2 Phospho (STY)	_KQS(ph)FDDNDS(ph)EELEDK_	2;3	979.850648;653.569524	1957.69	-0.29186	30.517	3.5921e-201	267.96	267.96	1
565	O60841	Eukaryotic translation initiation factor 5B	EIF5B	KQSFDDNDSEELEDKDSK	Phospho (STY)	_KQSFDDNDS(ph)EELEDKDSK_	3	736.965	2207.87	-0.22334	29.957	0.00186	51.798	32.007	2
566	O60841	Eukaryotic translation initiation factor 5B	EIF5B	KQSFDDNDSEELEDKDSK	2 Phospho (STY)	_KQS(ph)FDDNDS(ph)EELEDKDSK_	3	763.621	2287.84	-0.35159	31.116	8.1036e-11	95.742	72.825	2
567	P60174	Triosephosphate isomerase	TPI1	KQSLGELIGTLNAAK	Phospho (STY)	_KQS(ph)LGELIGTLNAAK_	3	541.622	1621.84	-0.26953	55.682	0.00051875	62.287	40.375	1
568	O60832	H/ACA ribonucleoprotein complex subunit 4	DKC1	KRESESESDETPPAAPQLIK	2 Phospho (STY)	_KRES(ph)ES(ph)ESDETPPAAPQLIK_;_KRES(ph)ESES(ph)DETPPAAPQLIK_	2;3	791.352132;1186.52456	2371.03	-1.5028	36.19	1.0018e-21	121.33	91.726	2
569	O60832	H/ACA ribonucleoprotein complex subunit 4	DKC1	KRESESESDETPPAAPQLIK	3 Phospho (STY)	_KRES(ph)ES(ph)ES(ph)DETPPAAPQLIK_	2;3	818.007575;1226.50772	2451	-0.27487	37.927	6.5277e-16	110.57	69.126	2
570	O43294	Transforming growth factor beta-1-induced transcript 1 protein	TGFB1I1	KRPSLPSSPSPGLPK	2 Phospho (STY)	_KRPSLPS(ph)S(ph)PSPGLPK_;_KRPS(ph)LPS(ph)SPSPGLPK_	2;3	854.41517;569.945872	1706.82	-1.1011	37.123	1.5476e-05	84.249	61.884	2
571	Q9Y6X9	MORC family CW-type zinc finger protein 2	MORC2	KRSVAVSDEEEVEEEAER	2 Phospho (STY)	_KRS(ph)VAVS(ph)DEEEVEEEAER_	3	750.977	2249.91	-0.29807	35.797	1.1875e-17	125.61	101.69	2
572	Q13442	28 kDa heat- and acid-stable phosphoprotein	PDAP1	KSLDSDESEDEEDDYQQK	2 Phospho (STY)	_KSLDS(ph)DES(ph)EDEEDDYQQK_;_KS(ph)LDS(ph)DESEDEEDDYQQK_	2;3	773.940234;1160.40671	2318.8	NA	31.306	5.4335e-28	137.4	115.45	1
573	Q13442	28 kDa heat- and acid-stable phosphoprotein	PDAP1	KSLDSDESEDEEDDYQQKR	2 Phospho (STY)	_KSLDS(ph)DES(ph)EDEEDDYQQKR_	3	825.974	2474.9	NA	30.472	0.017313	51.044	26.978	2
574	Q9Y2W1	Thyroid hormone receptor-associated protein 3	THRAP3	KSPVGKSPPSTGSTYGSSQK	2 Phospho (STY)	_KS(ph)PVGKS(ph)PPSTGSTYGSSQK_	3	713.983	2138.93	-0.83517	21.871	8.301e-05	70.334	46.306	2
575	P15407	Fos-related antigen 1	FOSL1	KSSSSSGDPSSDPLGSPTLLAL	2 Phospho (STY)	_KS(ph)SSSSGDPSSDPLGS(ph)PTLLAL_;_KS(ph)SSSSGDPSSDPLGSPT(ph)LLAL_;_KSSSSS(ph)GDPSSDPLGS(ph)PTLLAL_	2	1131.99	2261.97	-0.15884	65.885	0.00099408	48.533	36.847	1
576	Q09161	Nuclear cap-binding protein subunit 1	NCBP1	KTSDANETEDHLESLICK	Phospho (STY)	_KT(ph)SDANETEDHLESLICK_	3	723.984	2168.93	-0.0842	50.177	0.017236	41.115	41.115	1
577	Q02880	DNA topoisomerase 2-beta	TOP2B	KTSFDQDSDVDIFPSDFPTEPPSLPR	2 Phospho (STY)	_KT(ph)S(ph)FDQDSDVDIFPSDFPTEPPSLPR_;_KT(ph)SFDQDS(ph)DVDIFPSDFPTEPPSLPR_	3	1033.11	3096.3	0.1093	70.923	0.00055416	60.33	46.667	1
578	Q9Y5J1	U3 small nucleolar RNA-associated protein 18 homolog	UTP18	KTSSDDESEEDEDDLLQR	2 Phospho (STY)	_KTSS(ph)DDES(ph)EEDEDDLLQR_	2	1135.91	2269.81	-0.30773	41.355	3.2439e-49	165.31	151.68	1
579	Q9Y5J1	U3 small nucleolar RNA-associated protein 18 homolog	UTP18	KTSSDDESEEDEDDLLQR	3 Phospho (STY)	_KT(ph)SS(ph)DDES(ph)EEDEDDLLQR_	2	1175.9	2349.78	0.21602	46.016	0.00048312	74.776	57.851	1
580	Q9H1E3	Nuclear ubiquitous casein and cyclin-dependent kinase substrate 1	NUCKS1	KTSTSPPPEKSGDEGSEDEAPSGED	3 Phospho (STY)	_KTSTSPPPEKS(ph)GDEGS(ph)EDEAPS(ph)GED_	3	924.994	2771.96	0.34083	25.882	0.0063734	48.146	38.391	2
581	P50502	Hsc70-interacting protein	ST13	KVEEDLKADEPSSEESDLEIDK	2 Phospho (STY)	_KVEEDLKADEPSS(ph)EES(ph)DLEIDK_	3	889.04	2664.1	-0.14881	40.179	2.8669e-11	97.999	65.797	2
582	P50502	Hsc70-interacting protein	ST13	KVEEDLKADEPSSEESDLEIDK	3 Phospho (STY)	_KVEEDLKADEPS(ph)S(ph)EES(ph)DLEIDK_	3	915.695	2744.06	0.003457	41.277	1.4311e-10	98.98	72.628	2
583	Q9NZT2	Opioid growth factor receptor	OGFR	KVEEEGSPGDPDHEASTQGR	Phospho (STY)	_KVEEEGS(ph)PGDPDHEASTQGR_	3	735.641	2203.9	-0.39641	22.352	0.0054792	41.16	24.449	1
584	Q9H3N1	Thioredoxin-related transmembrane protein 1	TMX1	KVEEEQEADEEDVSEEEAESK	Phospho (STY)	_KVEEEQEADEEDVS(ph)EEEAESK_	2;3	1259.49744;840.000719	2516.98	-0.29813	27.955	3.7712e-113	218.88	169.7	1
585	Q9H3N1	Thioredoxin-related transmembrane protein 1	TMX1	KVEEEQEADEEDVSEEEAESKEGTNK	Phospho (STY)	_KVEEEQEADEEDVS(ph)EEEAESKEGTNK_	3;4	1016.41726;762.564765	3046.23	-0.49741	31.935	5.2774e-09	90.475	69.126	2
586	Q8IYB3	Serine/arginine repetitive matrix protein 1	SRRM1	KVELSESEEDK	2 Phospho (STY)	_KVELS(ph)ES(ph)EEDK_	2	726.781	1451.55	NA	25.804	3.049e-10	115.56	75.377	1
587	Q8IYB3	Serine/arginine repetitive matrix protein 1	SRRM1	KVELSESEEDKGGK	2 Phospho (STY)	_KVELS(ph)ES(ph)EEDKGGK_	2;3	847.849723;565.568907	1693.68	-0.44956	25.762	0.00010576	73.984	54.141	2
588	Q9H1E3	Nuclear ubiquitous casein and cyclin-dependent kinase substrate 1	NUCKS1	KVVDYSQFQESDDADEDYGR	Phospho (STY)	_KVVDYSQFQES(ph)DDADEDYGR_;_KVVDYSQFQESDDADEDY(ph)GR_	3	815.995	2444.96	-13915	43.205	0.0053925	41.323	25.042	1
589	Q02880	DNA topoisomerase 2-beta	TOP2B	KVVEAVNSDSDSEFGIPK	2 Phospho (STY)	_KVVEAVNS(ph)DS(ph)DSEFGIPK_	2	1040.95	2079.88	-0.63604	48.295	4.0098e-14	113.33	71.817	1
590	O60841	Eukaryotic translation initiation factor 5B	EIF5B	KWDGSEEDEDNSK	Phospho (STY)	_KWDGS(ph)EEDEDNSK_	2;3	809.798872;540.201673	1617.58	-0.56534	21.504	8.1162e-12	128.38	102.09	1
591	Q8WVC0	RNA polymerase-associated protein LEO1	LEO1	KYVISDEEEEDDD	Phospho (STY)	_KYVIS(ph)DEEEEDDD_	2	833.306	1664.6	NA	37.622	1.8841e-16	133.87	118.07	1
592	P57071	PR domain zinc finger protein 15	PRDM15	KYVTEYMLQKHVQLTHDK	Oxidation (M);2 Phospho (STY)	_KY(ph)VT(ph)EYM(ox)LQKHVQLTHDK_	3	813.039	2436.09	0.85774	26.989	0.0014686	48.899	11.73	2
593	Q14160	Protein scribble homolog	SCRIB	LAEAPSPAPTPSPTPVEDLGPQTSTSPGRLSPDFAEELR	2 Phospho (STY)	_LAEAPSPAPTPSPTPVEDLGPQT(ph)STSPGRLS(ph)PDFAEELR_	3	1392.31	4173.92	-0.67578	64.807	2.2125e-07	68.041	53.261	1
594	Q9UIG0	Tyrosine-protein kinase BAZ1B	BAZ1B	LAEDEGDSEPEAVGQSR	Phospho (STY)	_LAEDEGDS(ph)EPEAVGQSR_	2	934.881	1867.75	-0.41598	29.493	9.6617e-38	160.25	137.63	0
595	Q96JM3	Chromosome alignment-maintaining phosphoprotein 1	CHAMP1	LAPVPSPEPQKPAPVSPESVK	2 Phospho (STY)	_LAPVPS(ph)PEPQKPAPVS(ph)PESVK_	3	772.043	2313.11	-0.26651	40.937	0.00012655	61.942	44.222	1
596	P05412	Transcription factor AP-1	JUN	LASPELER	Phospho (STY)	_LAS(ph)PELER_	2	497.734	993.453	-0.64332	30.91	0.0072066	53.089	26.3	0
597	O60504	Vinexin	SORBS3	LCDDGPQLPTSPR	Phospho (STY)	_LCDDGPQLPT(ph)SPR_;_LCDDGPQLPTS(ph)PR_	2	768.332	1534.65	-0.65303	38.214	8.384e-40	174.4	132.08	0
598	Q13523	Serine/threonine-protein kinase PRP4 homolog	PRPF4B	LCDFGSASHVADNDITPYLVSR	Phospho (STY)	_LCDFGSASHVADNDITPY(ph)LVSR_;_LCDFGSASHVADNDITPYLVS(ph)R_	3	839.709	2516.1	-0.22565	50.661	8.6289e-60	171.85	171.85	0
599	Q5T200	Zinc finger CCCH domain-containing protein 13	ZC3H13	LDDAHSLGSGAGEGYEPISDDELDEILAGDAEK	3 Phospho (STY)	_LDDAHS(ph)LGS(ph)GAGEGYEPIS(ph)DDELDEILAGDAEK_	3	1210.14	3627.41	-0.48802	69	1.5958e-31	124.16	107.45	0
600	O95359	Transforming acidic coiled-coil-containing protein 2	TACC2	LDNTPASPPRSPAEPNDIPIAK	2 Phospho (STY)	_LDNTPAS(ph)PPRS(ph)PAEPNDIPIAK_	3	820.712	2459.11	-0.28569	41.475	4.5524e-24	120.4	102.08	1
601	Q16204	Coiled-coil domain-containing protein 6	CCDC6	LDQPVSAPPSPR	2 Phospho (STY)	_LDQPVS(ph)APPS(ph)PR_	2	712.305	1422.59	-0.16979	31.128	6.2932e-16	131.48	110.09	0
602	Q9C0C2	182 kDa tankyrase-1-binding protein	TNKS1BP1	LDSPPPSPITEASEAAEAAEAGNLAVSSR	2 Phospho (STY)	_LDS(ph)PPPS(ph)PITEASEAAEAAEAGNLAVSSR_;_LDS(ph)PPPSPIT(ph)EASEAAEAAEAGNLAVSSR_	3	999.776	2996.31	-0.17098	68.089	0.00023312	58.319	46.318	0
603	O14545	TRAF-type zinc finger domain-containing protein 1	TRAFD1	LDSQPQETSPELPR	Phospho (STY)	_LDSQPQET(ph)SPELPR_;_LDSQPQETS(ph)PELPR_	2	838.88	1675.75	-0.58551	34.547	7.8921e-18	135.29	101.85	0
604	Q7Z5L9	NA	NA	LEEPPELNRQSPNPR	Phospho (STY)	_LEEPPELNRQS(ph)PNPR_	3	619.295	1854.86	-1.3406	33.055	0.032332	40.751	13.653	1
605	Q9NR09	Baculoviral IAP repeat-containing protein 6	BIRC6	LEGDSDDLLEDSDSEEHSR	Phospho (STY)	_LEGDSDDLLEDS(ph)DSEEHSR_	3	743.289	2226.84	-0.3958	36.213	1.0033e-21	123.17	104.59	0
606	P35579	Myosin-9	MYH9	LEGDSTDLSDQIAELQAQIAELK	Phospho (STY)	_LEGDSTDLS(ph)DQIAELQAQIAELK_;_LEGDS(ph)TDLSDQIAELQAQIAELK_	2;3	856.408984;1284.10984	2566.21	NA	76.954	7.182e-86	187.57	147.14	0
607	Q9UHK0	Nuclear fragile X mental retardation-interacting protein 1	NUFIP1	LEGPPEANADPLGVLINSDSESDKEEK	3 Phospho (STY)	_LEGPPEANADPLGVLINS(ph)DS(ph)ES(ph)DKEEK_	3	1031.76	3092.26	-0.63477	60.08	0.0011382	57.051	38.084	1
608	P19338	Nucleolin	NCL	LELQGPRGSPNAR	Phospho (STY)	_LELQGPRGS(ph)PNAR_	2;3	737.861747;492.24359	1473.71	-1.0661	29.596	1.1385e-05	97.823	74.354	1
609	P04183	Thymidine kinase, cytosolic	TK1	LFAPQQILQCSPAN	Phospho (STY)	_LFAPQQILQCS(ph)PAN_	2	833.887	1665.76	-0.84805	56.903	1.5618e-06	94.781	75.201	0
610	O43719	HIV Tat-specific factor 1	HTATSF1	LFDEEEDSSEK	Phospho (STY)	_LFDEEEDS(ph)SEK_	2	704.264	1406.51	-0.50199	29.717	0.01656	45.614	22.146	0
611	O43719	HIV Tat-specific factor 1	HTATSF1	LFDEEEDSSEKLFDDSDER	2 Phospho (STY)	_LFDEEEDS(ph)S(ph)EKLFDDSDER_	3	822.303	2463.89	-0.25187	49.075	0.0001686	66.068	52.914	1
612	O43719	HIV Tat-specific factor 1	HTATSF1	LFEDDDSNEK	Phospho (STY)	_LFEDDDS(ph)NEK_	2	646.24	1290.47	-0.26554	27.382	1.633e-09	128.85	37.376	0
613	Q13428	Treacle protein	TCOF1	LGAGEGGEASVSPEK	Phospho (STY)	_LGAGEGGEASVS(ph)PEK_	2	734.322	1466.63	0.09465	27.356	2.6997e-07	98.169	58.394	0
614	Q9UNE7	E3 ubiquitin-protein ligase CHIP	STUB1	LGAGGGSPEKSPSAQELK	2 Phospho (STY)	_LGAGGGS(ph)PEKS(ph)PSAQELK_;_LGAGGGS(ph)PEKSPS(ph)AQELK_	3	624.943	1871.81	-0.67619	31.146	0.00029875	62.739	30.587	1
615	P49756	RNA-binding protein 25	RBM25	LGASNSPGQPNSVK	Phospho (STY)	_LGASNS(ph)PGQPNSVK_;_LGAS(ph)NSPGQPNSVK_	2	718.332	1434.65	-0.67043	23.618	0.00012586	74.618	32.376	0
616	P46821	Microtubule-associated protein 1B	MAP1B	LGDVSPTQIDVSQFGSFK	Phospho (STY)	_LGDVS(ph)PTQIDVSQFGSFK_;_LGDVSPT(ph)QIDVSQFGSFK_	2;3	668.981989;1002.96935	2003.92	-0.36068	64.268	2.6123e-29	147.7	94.318	0
617	Q5SW79	Centrosomal protein of 170 kDa	CEP170	LGEASDSELADADK	Phospho (STY)	_LGEAS(ph)DSELADADK_	2	750.809	1499.6	-0.11191	36.417	2.0546e-06	93.371	71.006	0
618	Q9H6F5	Coiled-coil domain-containing protein 86	CCDC86	LGGLRPESPESLTSVSR	Phospho (STY)	_LGGLRPES(ph)PESLTSVSR_	2;3	932.961855;622.310329	1863.91	-0.7743	42.825	0.0018713	59.634	43.619	1
619	Q9NRL3	Striatin-4	STRN4	LGGSVLGQIPFLQNCEDEDSDEDDELDSVQHK	Phospho (STY)	_LGGSVLGQIPFLQNCEDEDS(ph)DEDDELDSVQHK_	3	1223.52	3667.55	-0.1982	72.946	3.1438e-06	71.903	54.246	0
620	Q8TDD1	ATP-dependent RNA helicase DDX54	DDX54	LGPGRPLPTFPTSECTSDVEPDTR	Phospho (STY)	_LGPGRPLPTFPTSECT(ph)SDVEPDTR_;_LGPGRPLPTFPTS(ph)ECTSDVEPDTR_;_LGPGRPLPTFPTSECTS(ph)DVEPDTR_;_LGPGRPLPTFPT(ph)SECTSDVEPDTR_	3	903.746	2708.22	-0.68195	47.834	7.4797e-17	109.83	83.39	1
621	Q14692	Ribosome biogenesis protein BMS1 homolog	BMS1	LGPQNFIDETSDIENLLK	Phospho (STY)	_LGPQNFIDET(ph)SDIENLLK_;_LGPQNFIDETS(ph)DIENLLK_	2	1063.51	2125	-0.20712	73.761	1.6306e-38	156.36	128.69	0
622	O95361	Tripartite motif-containing protein 16	TRIM16	LGRETEEQDSDSAEQGDPAGEGK	Phospho (STY)	_LGRETEEQDS(ph)DSAEQGDPAGEGK_	3	829.005	2483.99	-0.026448	26.776	1.617e-71	177.43	141.1	1
623	P50548	ETS domain-containing transcription factor ERF	ERF	LGRGSVSDCSDGTSELEEPLGEDPR	3 Phospho (STY)	_LGRGS(ph)VS(ph)DCS(ph)DGTSELEEPLGEDPR_	3	968.034	2901.08	-0.18702	47.606	0.00023517	63.657	38.514	1
624	Q14315	Filamin-C	FLNC	LGSFGSITR	Phospho (STY)	_LGS(ph)FGSITR_	2	509.242	1016.47	-0.1496	42.659	1.4299e-14	142.89	105.34	0
625	Q14315	Filamin-C	FLNC	LGSFGSITR	2 Phospho (STY)	_LGS(ph)FGS(ph)ITR_	2	549.225	1096.44	-0.13959	47.871	0.010318	46.704	29.039	0
626	Q5SW79	Centrosomal protein of 170 kDa	CEP170	LGSLSARSDSEATISR	2 Phospho (STY)	_LGS(ph)LSARS(ph)DSEATISR_;_LGS(ph)LSARSDS(ph)EATISR_	2;3	905.39262;603.930839	1808.77	-0.88658	35.467	5.5735e-16	127.2	94.341	1
627	O60343	TBC1 domain family member 4	TBC1D4	LGSVDSFER	Phospho (STY)	_LGS(ph)VDSFER_	2	545.234	1088.45	-0.1989	39.263	0.00072183	102.97	47.194	0
628	O60343	TBC1 domain family member 4	TBC1D4	LGSVDSFER	2 Phospho (STY)	_LGS(ph)VDS(ph)FER_	2	585.217	1168.42	-0.014687	41.758	6.872e-05	113.4	63.308	0
629	Q86VM9	Zinc finger CCCH domain-containing protein 18	ZC3H18	LGVSVSPSR	2 Phospho (STY)	_LGVS(ph)VS(ph)PSR_;_LGVS(ph)VSPS(ph)R_	2	531.225	1060.44	-0.72217	34.442	7.7662e-10	132.06	95.642	0
630	Q86VM9	Zinc finger CCCH domain-containing protein 18	ZC3H18	LGVSVSPSR	Phospho (STY)	_LGVSVS(ph)PSR_;_LGVS(ph)VSPSR_	2	491.242	980.469	-0.40463	32.108	0.006214	59.84	11.556	0
631	O00178	GTP-binding protein 1	GTPBP1	LHGGFDSDCSEDGEALNGEPELDLTSK	2 Phospho (STY)	_LHGGFDS(ph)DCS(ph)EDGEALNGEPELDLTSK_	3	1018.06	3051.17	-1.6197	54.164	2.8462e-13	100.85	81.091	0
632	Q09028	Histone-binding protein RBBP4	RBBP4	LHSFESHK	Phospho (STY)	_LHS(ph)FESHK_	2	532.732	1063.45	NA	18.958	0.01345	53.756	23.192	0
633	P06239	Tyrosine-protein kinase Lck	LCK	LIEDNEYTAR	Phospho (STY)	_LIEDNEY(ph)TAR_	2	652.282	1302.55	-0.41284	25.833	0.0013854	89.266	58.527	0
634	Q9C0C9	E2/E3 hybrid ubiquitin-protein ligase UBE2O	UBE2O	LIHGEDSDSEGEEEGR	2 Phospho (STY)	_LIHGEDS(ph)DS(ph)EGEEEGR_	2;3	959.840614;640.229502	1917.67	NA	22.781	1.5883e-10	109.37	72.193	0
635	P48634	Protein PRRC2A	PRRC2A	LKFSDEEDGRDSDEEGAEGHR	2 Phospho (STY)	_LKFS(ph)DEEDGRDS(ph)DEEGAEGHR_	4	635.242	2536.94	-0.42865	30.027	1.6233e-05	78.225	68.36	2
636	P20700	Lamin-B1	LMNB1	LKLSPSPSSR	2 Phospho (STY)	_LKLS(ph)PS(ph)PSSR_;_LKLS(ph)PSPSS(ph)R_;_LKLS(ph)PSPS(ph)SR_	2;3	616.277811;411.187633	1230.54	-0.15013	30.407	0.002007	70.68	51.403	1
637	Q09666	Neuroblast differentiation-associated protein AHNAK	AHNAK	LKSEDGVEGDLGETQSR	Phospho (STY)	_LKS(ph)EDGVEGDLGETQSR_	2;3	950.420217;633.949237	1898.83	-0.62735	32.106	2.1294e-37	160.15	100.06	1
638	Q8NHU2	Uncharacterized protein C20orf26	C20orf26	LLDTEQRK	Phospho (STY)	_LLDT(ph)EQRK_	2	541.766	1081.52	25870	42.279	0.018663	57.347	12.922	1
639	Q9BW85	Coiled-coil domain-containing protein 94	CCDC94	LLEDSDSEDEAAPSPLQPALRPNPTAILDEAPK	2 Phospho (STY)	_LLEDS(ph)DS(ph)EDEAAPSPLQPALRPNPTAILDEAPK_	3	1220.56	3658.67	-0.4355	62.273	5.9128e-49	147.31	137.78	1
640	O60231	Putative pre-mRNA-splicing factor ATP-dependent RNA helicase DHX16	DHX16	LLEDSEESSEETVSR	2 Phospho (STY)	_LLEDS(ph)EES(ph)SEETVSR_;_LLEDSEES(ph)S(ph)EETVSR_;_LLEDS(ph)EESS(ph)EETVSR_	2	935.356	1868.7	-0.24998	35.23	5.0496e-67	188.27	162.19	0
641	O60231	Putative pre-mRNA-splicing factor ATP-dependent RNA helicase DHX16	DHX16	LLEDSEESSEETVSR	3 Phospho (STY)	_LLEDS(ph)EES(ph)S(ph)EETVSR_	2	975.339	1948.66	NA	36.492	3.675e-18	133.74	115.41	0
642	O00264	Membrane-associated progesterone receptor component 1	PGRMC1	LLKEGEEPTVYSDEEEPKDESAR	Phospho (STY)	_LLKEGEEPTVYS(ph)DEEEPKDESAR_	3;4	683.306197;910.73917	2729.2	-0.091616	36.899	2.1612e-24	123.35	100.33	2
643	O15173	Membrane-associated progesterone receptor component 2	PGRMC2	LLKPGEEPSEYTDEEDTK	Phospho (STY)	_LLKPGEEPSEYT(ph)DEEDTK_	3	720.647	2158.92	NA	32.718	4.2989e-22	135.57	103.42	1
644	O15173	Membrane-associated progesterone receptor component 2	PGRMC2	LLKPGEEPSEYTDEEDTK	2 Phospho (STY)	_LLKPGEEPS(ph)EYT(ph)DEEDTK_	3	747.303	2238.89	-0.34253	33.516	1.9983e-08	94.569	65.942	1
645	Q14676	Mediator of DNA damage checkpoint protein 1	MDC1	LLLAEDSEEEVDFLSER	Phospho (STY)	_LLLAEDS(ph)EEEVDFLSER_	2;3	1037.46683;691.980314	2072.92	-0.24309	61.492	0.0017691	57.227	32.041	0
646	Q8N6N3	UPF0690 protein C1orf52	C1orf52	LLPEGEETLESDDEK	Phospho (STY)	_LLPEGEETLES(ph)DDEK_	2	892.38	1782.74	0.60767	39.073	1.6188e-05	83.229	33.804	0
647	P0C1Z6	TCF3 fusion partner	TFPT	LLPYPTLASPASD	2 Phospho (STY)	_LLPYPTLAS(ph)PAS(ph)D_	2	752.822	1503.63	-0.39532	64.613	6.0491e-05	78.508	46.142	0
648	O75448	Mediator of RNA polymerase II transcription subunit 24	MED24	LLSSNEDDANILSSPTDR	2 Phospho (STY)	_LLS(ph)SNEDDANILSS(ph)PTDR_;_LLSS(ph)NEDDANILSS(ph)PTDR_;_LLSS(ph)NEDDANILS(ph)SPTDR_	2	1053.94	2105.86	-0.91392	49.91	2.4069e-142	244.23	189.36	0
649	Q15643	Thyroid receptor-interacting protein 11	TRIP11	LMSLANSSEGKVDK	Oxidation (M);2 Phospho (STY)	_LM(ox)S(ph)LANS(ph)SEGKVDK_	2	827.843	1653.67	41147	35.751	0.011749	40.693	7.7374	1
650	Q9BPX3	Condensin complex subunit 3	NCAPG	LNLAQFLNEDLS	Phospho (STY)	_LNLAQFLNEDLS(ph)_	2	728.84	1455.66	-0.18194	76.054	0.00077372	73.435	61.852	0
651	Q96AY4	Tetratricopeptide repeat protein 28	TTC28	LNSVTDPTGFLRMVRR	2 Phospho (STY)	_LNS(ph)VT(ph)DPTGFLRMVRR_	3	674.651	2020.93	-16830	17.422	0.017786	40.278	40.278	2
652	Q09666	Neuroblast differentiation-associated protein AHNAK	AHNAK	LPSGSGAASPTGSAVDIR	Phospho (STY)	_LPS(ph)GSGAASPTGSAVDIR_;_LPSGSGAAS(ph)PTGSAVDIR_;_LPSGS(ph)GAASPTGSAVDIR_	2;3	861.906548;574.940124	1721.8	-0.83609	37.054	2.2582e-18	129.11	78.213	0
653	Q09666	Neuroblast differentiation-associated protein AHNAK	AHNAK	LPSGSGAASPTGSAVDIR	2 Phospho (STY)	_LPSGSGAAS(ph)PT(ph)GSAVDIR_;_LPS(ph)GSGAAS(ph)PTGSAVDIR_;_LPSGSGAAS(ph)PTGS(ph)AVDIR_;_LPSGS(ph)GAAS(ph)PTGSAVDIR_;_LPS(ph)GSGAASPTGS(ph)AVDIR_	2	901.89	1801.76	-0.86396	38.727	3.6204e-30	147.03	89.241	0
654	Q14247	Src substrate cortactin	CTTN	LPSSPVYEDAASFK	Phospho (STY)	_LPSS(ph)PVYEDAASFK_	2	795.858	1589.7	-0.43317	47.351	0.00025107	71.402	43.888	0
655	P29317	Ephrin type-A receptor 2	EPHA2	LPSTSGSEGVPFR	2 Phospho (STY)	_LPS(ph)TS(ph)GSEGVPFR_;_LPS(ph)TSGS(ph)EGVPFR_;_LPST(ph)S(ph)GSEGVPFR_;_LPS(ph)T(ph)SGSEGVPFR_	2	747.307	1492.6	-0.10007	45.217	2.1989e-05	83.692	59.639	0
656	Q00839	Heterogeneous nuclear ribonucleoprotein U	HNRNPU	LQAALDDEEAGGRPAMEPGNGSLDLGGDSAGR	Oxidation (M);Phospho (STY)	_LQAALDDEEAGGRPAM(ox)EPGNGS(ph)LDLGGDSAGR_	3	1074.81	3221.39	-0.30268	46.755	1.5406e-10	94.403	74.347	1
657	Q00839	Heterogeneous nuclear ribonucleoprotein U	HNRNPU	LQAALDDEEAGGRPAMEPGNGSLDLGGDSAGR	Phospho (STY)	_LQAALDDEEAGGRPAMEPGNGS(ph)LDLGGDSAGR_	3	1069.47	3205.4	-0.30269	50.971	1.3019e-28	123.03	100.76	1
658	Q9NQ55	Suppressor of SWI4 1 homolog	PPAN	LQDISELLATGAGLSESEAEPDGDHNITELPQAVAGR	2 Phospho (STY)	_LQDISELLATGAGLS(ph)ES(ph)EAEPDGDHNITELPQAVAGR_	3	1321.93	3962.78	-0.29648	69.418	1.4359e-11	91.213	75.615	0
659	Q76FK4	Nucleolar protein 8	NOL8	LQDSSSEEEDVTEETDHR	3 Phospho (STY)	_LQDS(ph)S(ph)S(ph)EEEDVTEETDHR_	3	782.596	2344.77	NA	33.357	6.0359e-05	73.675	48.882	0
660	Q13610	Periodic tryptophan protein 1 homolog	PWP1	LQEEGGGSDEEETGSPSEDGMQSAR	Oxidation (M);Phospho (STY)	_LQEEGGGS(ph)DEEETGSPSEDGM(ox)QSAR_	3	893.34	2677	-0.30628	28.268	1.1933e-08	95.209	77.737	0
661	Q14147	Probable ATP-dependent RNA helicase DHX34	DHX34	LQEEQDGGSSDEDRAGPAPPGASDGVDIQDVK	2 Phospho (STY)	_LQEEQDGGS(ph)S(ph)DEDRAGPAPPGASDGVDIQDVK_	3	1133.8	3398.38	-1.017	42.497	2.3449e-06	65.766	48.121	1
662	Q8IVT2	Mitotic interactor and substrate of PLK1	MISP	LQKSQSSDLLER	Phospho (STY)	_LQKS(ph)QSSDLLER_	2	742.361	1482.71	0.23751	33.527	0.0024254	70.167	39.261	1
663	Q9H6F5	Coiled-coil domain-containing protein 86	CCDC86	LQQGAGLESPQGQPEPGAASPQR	Phospho (STY)	_LQQGAGLESPQGQPEPGAAS(ph)PQR_	2;3	795.039449;1192.05553	2382.1	-0.57915	32.325	9.752e-86	190.23	167.1	0
664	Q9H6F5	Coiled-coil domain-containing protein 86	CCDC86	LQQGAGLESPQGQPEPGAASPQR	2 Phospho (STY)	_LQQGAGLES(ph)PQGQPEPGAAS(ph)PQR_	2;3	821.694892;1232.0387	2462.06	-0.53421	32.188	6.9938e-25	126.76	105.29	0
665	Q9H6F5	Coiled-coil domain-containing protein 86	CCDC86	LQQGAGLESPQGQPEPGAASPQRQQDLHLESPQR	Phospho (STY)	_LQQGAGLESPQGQPEPGAAS(ph)PQRQQDLHLESPQR_	4	929.446	3713.75	-0.087638	41.459	0.0020426	44.893	33.273	1
666	Q14978	NA	NA	LQTPNTFPK	2 Phospho (STY)	_LQT(ph)PNT(ph)FPK_	2	603.254	1204.49	-0.256	36.945	0.025917	76.073	37.29	0
667	P42167	Lamina-associated polypeptide 2, isoforms beta/gamma	TMPO	LREQGTESRSSTPLPTISSSAENTR	2 Phospho (STY)	_LREQGT(ph)ESRSST(ph)PLPTISSSAENTR_	3	955.432	2863.28	-0.33481	37.463	0.0058438	45.072	25.08	2
668	P02545	Prelamin-A/C	LMNA	LRLSPSPTSQR	Phospho (STY)	_LRLS(ph)PSPTSQR_;_LRLSPS(ph)PTSQR_	2;3	661.334833;441.225648	1320.66	-0.38292	29.906	1.0484e-09	126.71	92.383	1
669	P02545	Prelamin-A/C	LMNA	LRLSPSPTSQR	2 Phospho (STY)	_LRLS(ph)PS(ph)PTSQR_;_LRLS(ph)PSPT(ph)SQR_;_LRLSPS(ph)PT(ph)SQR_	2;3	701.317999;467.881091	1400.62	-0.46794	32.244	3.6674e-14	140.68	96.544	1
670	Q8IZL8	Proline-, glutamic acid- and leucine-rich protein 1	PELP1	LRSPRGSPDGSLQTGK	2 Phospho (STY)	_LRS(ph)PRGS(ph)PDGSLQTGK_	3	605.943	1814.81	-0.54771	21.896	0.0012484	58.658	28.616	2
671	P08670	Vimentin	VIM	LRSSVPGVR	Phospho (STY)	_LRS(ph)SVPGVR_;_LRSS(ph)VPGVR_	2;3	525.776423;350.853374	1049.54	-0.28674	26.255	0.008148	76.326	44.692	1
672	Q9UKV3	Apoptotic chromatin condensation inducer in the nucleus	ACIN1	LSEGSQPAEEEEDQETPSR	Phospho (STY)	_LSEGS(ph)QPAEEEEDQETPSR_	2	1099.44	2196.87	-0.30367	32.356	5.3851e-05	75.512	63.94	0
673	Q0JRZ9	FCH domain only protein 2	FCHO2	LSGINEIPRPFSPPVTSNTSPPPAAPLAR	2 Phospho (STY)	_LSGINEIPRPFS(ph)PPVTSNT(ph)SPPPAAPLAR_;_LSGINEIPRPFS(ph)PPVTS(ph)NTSPPPAAPLAR_	3	1048.52	3142.53	-1.3709	60.673	3.6391e-20	115.2	77.58	1
674	Q99549	M-phase phosphoprotein 8	MPHOSPH8	LSLNNDIFEANSDSDQQSETK	2 Phospho (STY)	_LSLNNDIFEANS(ph)DS(ph)DQQSETK_	3	839.002	2513.98	0.079564	56.415	3.4978e-08	93.804	71.179	0
675	Q9H7D0	Dedicator of cytokinesis protein 5	DOCK5	LSPFHGSSPPQSTPLSPPPLTPK	2 Phospho (STY)	_LSPFHGS(ph)SPPQSTPLS(ph)PPPLTPK_;_LSPFHGSS(ph)PPQSTPLS(ph)PPPLTPK_	3	843.732	2528.18	-0.44096	55.714	1.4557e-07	84.166	65.849	0
676	Q9Y446	Plakophilin-3	PKP3	LSSGFDDIDLPSAVK	Phospho (STY)	_LS(ph)SGFDDIDLPSAVK_	2	822.382	1642.75	-0.33734	60.57	1.7273e-05	95.954	57.185	0
677	P62753	40S ribosomal protein S6	RPS6	LSSLRASTSK	2 Phospho (STY)	_LSS(ph)LRAST(ph)SK_;_LSS(ph)LRAS(ph)TSK_	2	605.267	1208.52	-0.55323	24.601	0.011348	59.75	35.25	1
678	P62753	40S ribosomal protein S6	RPS6	LSSLRASTSKSESSQK	4 Phospho (STY)	_LS(ph)SLRASTSKS(ph)ES(ph)S(ph)QK_;_LS(ph)SLRAST(ph)SKSES(ph)S(ph)QK_;_LSS(ph)LRAST(ph)SKS(ph)ESS(ph)QK_;_LSS(ph)LRAS(ph)TSKS(ph)ESS(ph)QK_;_LSS(ph)LRASTSKS(ph)ES(ph)S(ph)QK_;_LSS(ph)LRAS(ph)TSKS(ph)ES(ph)SQK_;_LS(ph)SLRAS(ph)TS(ph)KSESS(ph)QK_;_LSS(ph)LRAS(ph)TSKSES(ph)S(ph)QK_;_LS(ph)SLRAS(ph)TSKS(ph)ESS(ph)QK_;_LS(ph)SLRAS(ph)TSKS(ph)ES(ph)SQK_	2;3	672.589014;1008.37988	2014.75	-0.25066	26.282	5.2691e-38	160.57	126.35	2
679	Q16643	Drebrin	DBN1	LSSPVLHR	Phospho (STY)	_LSS(ph)PVLHR_;_LS(ph)SPVLHR_	2	494.752	987.49	-0.88622	25.764	0.00016046	117.02	76.298	0
680	Q86UE4	NA	NA	LSSQISAGEEK	Phospho (STY)	_LSSQIS(ph)AGEEK_	2	614.776	1227.54	-0.45937	26.235	0.039899	44.925	16.301	0
681	Q12802	A-kinase anchor protein 13	AKAP13	LSSSEETESTQCCPGSPVAQTESPCDLSSIVEEENTDR	Phospho (STY)	_LSSSEETESTQCCPGS(ph)PVAQTESPCDLSSIVEEENTDR_	3	1432.59	4294.73	-0.35601	57.641	1.0624e-05	58.919	45.992	0
682	Q9NRL2	Bromodomain adjacent to zinc finger domain protein 1A	BAZ1A	LSSSFSSR	Phospho (STY)	_LSSSFS(ph)SR_	2	475.703	949.391	-0.28164	31.215	0.007086	66.056	11.272	0
683	O75533	Splicing factor 3B subunit 1	SF3B1	LSSWDQAETPGHTPSLR	2 Phospho (STY)	_LSSWDQAET(ph)PGHT(ph)PSLR_	3	681.285	2040.83	-1.009	41.004	0.00019071	69.069	49.306	0
684	Q8NE71	ATP-binding cassette sub-family F member 1	ABCF1	LSVPTSDEEDEVPAPK	2 Phospho (STY)	_LSVPT(ph)S(ph)DEEDEVPAPK_	2;3	936.88122;624.923239	1871.75	-0.29264	43.885	1.7843e-16	127.32	108.65	0
685	Q8NE71	ATP-binding cassette sub-family F member 1	ABCF1	LSVPTSDEEDEVPAPK	Phospho (STY)	_LSVPTS(ph)DEEDEVPAPK_;_LSVPT(ph)SDEEDEVPAPK_	2	896.898	1791.78	-0.34862	40.543	1.9102e-60	184.66	162.84	0
686	Q8NE71	ATP-binding cassette sub-family F member 1	ABCF1	LSVPTSDEEDEVPAPKPR	2 Phospho (STY)	_LSVPT(ph)S(ph)DEEDEVPAPKPR_	2;3	1063.45816;709.307864	2124.9	-0.47534	42.833	3.2097e-07	85.28	67.919	1
687	Q9Y618	Nuclear receptor corepressor 2	NCOR2	LTESNSAMVKSK	Oxidation (M);2 Phospho (STY)	_LT(ph)ES(ph)NSAM(ox)VKSK_	2	735.801	1469.59	46294	28.668	0.0036719	56.872	16.499	1
688	Q3LFD5	Putative ubiquitin carboxyl-terminal hydrolase 41	USP41	LTHLPQTLTIHLMR	Oxidation (M);2 Phospho (STY)	_LTHLPQT(ph)LT(ph)IHLM(ox)R_	3	617.298	1848.87	-18395	22.416	0.0038591	46.985	13.438	0
689	Q8WXI9	Transcriptional repressor p66-beta	GATAD2B	LTPSPDIIVLSDNEASSPR	2 Phospho (STY)	_LTPSPDIIVLS(ph)DNEASS(ph)PR_	2	1085.99	2169.96	-0.097338	54.506	0.00023954	60.207	41.627	0
690	P46100	Transcriptional regulator ATRX	ATRX	LTPVSLSNSPIK	2 Phospho (STY)	_LTPVS(ph)LSNS(ph)PIK_;_LTPVS(ph)LS(ph)NSPIK_	2	708.333	1414.65	-0.099883	49.271	1.0217e-29	161.99	161.99	0
691	Q13501	Sequestosome-1	SQSTM1	LTPVSPESSSTEEK	Phospho (STY)	_LTPVS(ph)PESSSTEEK_	2	785.848	1569.68	-0.54057	30.295	7.151e-09	113.88	67.472	0
692	Q13501	Sequestosome-1	SQSTM1	LTPVSPESSSTEEK	2 Phospho (STY)	_LTPVS(ph)PESS(ph)STEEK_;_LTPVS(ph)PES(ph)SSTEEK_;_LTPVSPES(ph)SS(ph)TEEK_;_LTPVS(ph)PESSS(ph)TEEK_	2	825.831	1649.65	-0.73027	32.399	2.6608e-54	178.52	148.45	0
693	Q13501	Sequestosome-1	SQSTM1	LTPVSPESSSTEEK	3 Phospho (STY)	_LTPVS(ph)PES(ph)S(ph)STEEK_;_LTPVS(ph)PESS(ph)S(ph)TEEK_;_LTPVS(ph)PESSS(ph)T(ph)EEK_	2	865.814	1729.61	NA	32.949	0.00051366	70.555	29.328	0
694	Q13185	Chromobox protein homolog 3	CBX3	LTWHSCPEDEAQ	Phospho (STY)	_LT(ph)WHSCPEDEAQ_;_LTWHS(ph)CPEDEAQ_	2	776.792	1551.57	-0.13902	41.661	1.4315e-48	184.87	169.48	0
695	Q96G23	Ceramide synthase 2	CERS2	LVEDERSDREETESSEGEEAAAGGGAK	4 Phospho (STY)	_LVEDERS(ph)DREET(ph)ES(ph)S(ph)EGEEAAAGGGAK_	3	1043.37	3127.1	NA	25.636	0.020163	44.474	28.673	2
696	O15014	Zinc finger protein 609	ZNF609	LVEPHSPSPSSK	2 Phospho (STY)	_LVEPHS(ph)PS(ph)PSSK_;_LVEPHS(ph)PSPSS(ph)K_;_LVEPHSPS(ph)PS(ph)SK_	2;3	712.796565;475.533469	1423.58	-0.90096	21.694	0.0010103	63.062	36.03	0
697	Q9Y5B6	PAX3- and PAX7-binding protein 1	PAXBP1	LVREDENDASDDEDDDEK	Phospho (STY)	_LVREDENDAS(ph)DDEDDDEK_	3	730.273	2187.8	NA	20.698	1.1027e-13	114.78	96.783	1
698	O75369	Filamin-B	FLNB	LVSPGSANETSSILVESVTR	Phospho (STY)	_LVS(ph)PGSANETSSILVESVTR_;_LVSPGSANETS(ph)SILVESVTR_	2;3	709.350741;1063.52247	2125.03	-0.27632	60.907	3.8582e-08	94.276	63.407	0
699	O75752	UDP-GalNAc:beta-1,3-N-acetylgalactosaminyltransferase 1	B3GALNT1	MASALWTVLPSRMSLR	2 Oxidation (M);2 Phospho (STY)	_M(ox)AS(ph)ALWT(ph)VLPSRM(ox)SLR_	2	1005.95	2009.89	1.3791	69.438	0.010621	55.415	16.606	1
700	Q9BZW7	Testis-specific gene 10 protein	TSGA10	MEQMSNMTLMKETISTVEK	3 Oxidation (M);3 Phospho (STY)	_M(ox)EQMS(ph)NM(ox)TLM(ox)KET(ph)IST(ph)VEK_	3	840.314	2517.92	11120	32.334	0.019661	46.873	11.001	1
701	P07910	Heterogeneous nuclear ribonucleoproteins C1/C2	HNRNPC	MESEGGADDSAEEGDLLDDDDNEDRGDDQLELIK	Oxidation (M);Phospho (STY)	_M(ox)ESEGGADDS(ph)AEEGDLLDDDDNEDRGDDQLELIK_	3	1269.5	3805.48	-0.60125	52.465	7.6051e-32	121.62	106.64	1
702	P07910	Heterogeneous nuclear ribonucleoproteins C1/C2	HNRNPC	MESEGGADDSAEEGDLLDDDDNEDRGDDQLELIK	Phospho (STY)	_MESEGGADDS(ph)AEEGDLLDDDDNEDRGDDQLELIK_	3	1264.17	3789.48	-0.86173	53.136	2.6457e-31	122.22	105.12	1
703	P07910	Heterogeneous nuclear ribonucleoproteins C1/C2	HNRNPC	MESEGGADDSAEEGDLLDDDDNEDRGDDQLELIKDDEK	Oxidation (M);Phospho (STY)	_M(ox)ESEGGADDS(ph)AEEGDLLDDDDNEDRGDDQLELIKDDEK_	4	1074.17	4292.67	-0.42194	53.632	0.00065697	44.287	33.001	2
704	P22059	Oxysterol-binding protein 1	OSBP	MLAESDESGDEESVSQTDK	Oxidation (M);2 Phospho (STY)	_M(ox)LAES(ph)DES(ph)GDEESVSQTDK_	2	1116.89	2231.77	0.32959	27.682	8.4273e-13	106.58	75.408	0
705	P22059	Oxysterol-binding protein 1	OSBP	MLAESDESGDEESVSQTDKTELQNTLR	Oxidation (M);2 Phospho (STY)	_M(ox)LAES(ph)DES(ph)GDEESVSQTDKTELQNTLR_	3	1063.43	3187.28	-0.55652	50.442	7.7735e-05	64.589	45.725	1
706	P62995	NA	NA	MSDSGEQNYGERESRSASR	Oxidation (M);4 Phospho (STY)	_M(ox)S(ph)DS(ph)GEQNYGERESRS(ph)AS(ph)R_	2	1241.39	2480.77	NA	50.917	0.036347	40.614	18.99	2
707	P50748	Kinetochore-associated protein 1	KNTC1	MWNDIELLTNDDTGSGYLSVGSRK	Oxidation (M);2 Phospho (STY)	_M(ox)WNDIELLT(ph)NDDTGS(ph)GYLSVGSRK_	3	949.736	2846.19	1.1955	33.95	0.010467	45.992	30.271	1
708	Q8WVC0	RNA polymerase-associated protein LEO1	LEO1	NAIASDSEADSDTEVPK	3 Phospho (STY)	_NAIAS(ph)DS(ph)EADS(ph)DTEVPK_;_NAIAS(ph)DS(ph)EADSDT(ph)EVPK_	2;3	994.844181;663.565213	1987.67	-0.42415	33.577	1.7376e-28	145.52	103.99	0
709	Q8IVT2	Mitotic interactor and substrate of PLK1	MISP	NALFPEVFSPTPDENSDQNSR	Phospho (STY)	_NALFPEVFS(ph)PTPDENSDQNSR_	2;3	1222.52373;815.351581	2443.03	-1.2179	64.467	8.166e-35	148.44	128.86	0
710	Q99543	DnaJ homolog subfamily C member 2	DNAJC2	NASASFQELEDK	2 Phospho (STY)	_NAS(ph)AS(ph)FQELEDK_	2	749.779	1497.54	-0.039471	40.144	1.218e-29	161.55	137.5	0
711	Q99543	DnaJ homolog subfamily C member 2	DNAJC2	NASASFQELEDKK	2 Phospho (STY)	_NAS(ph)AS(ph)FQELEDKK_	2;3	542.886459;813.82605	1625.64	-0.56609	36.213	1.0923e-23	148.15	107.35	1
712	Q9NS91	E3 ubiquitin-protein ligase RAD18	RAD18	NDLQDTEISPR	Phospho (STY)	_NDLQDTEIS(ph)PR_	2	684.296	1366.58	-0.62264	30.352	0.0010448	84.508	47.57	0
713	Q96HR8	H/ACA ribonucleoprotein complex non-core subunit NAF1	NAF1	NDQEPPPEALDFSDDEK	Phospho (STY)	_NDQEPPPEALDFS(ph)DDEK_	2	1013.4	2024.79	-0.68732	43.434	0.00023222	69.272	41.746	0
714	Q3YEC7	Rab-like protein 6	RABL6	NDSDLFGLGLEEAGPKESSEEGK	2 Phospho (STY)	_NDSDLFGLGLEEAGPKES(ph)S(ph)EEGK_	3	856.686	2567.04	-0.52464	59.167	2.1863e-24	123.12	105.11	1
715	Q8TC07	TBC1 domain family member 15	TBC1D15	NDSPTQIPVSSDVCR	Phospho (STY)	_NDS(ph)PTQIPVSSDVCR_	2	877.874	1753.73	-0.29837	35.032	0.00013349	71.434	71.434	0
716	P15336	Cyclic AMP-dependent transcription factor ATF-2	ATF2	NDSVIVADQTPTPTR	2 Phospho (STY)	_NDSVIVADQT(ph)PT(ph)PTR_;_NDSVIVADQT(ph)PTPT(ph)R_	2	887.376	1772.74	-0.55234	34.663	5.0117e-57	175.02	129.58	0
717	Q9NR30	Nucleolar RNA helicase 2	DDX21	NEEPSEEEIDAPK	Phospho (STY)	_NEEPS(ph)EEEIDAPK_	2	783.814	1565.61	-0.59174	28.146	7.7825e-08	107.65	85.712	0
718	Q9NR30	Nucleolar RNA helicase 2	DDX21	NEEPSEEEIDAPKPK	Phospho (STY)	_NEEPS(ph)EEEIDAPKPK_	2;3	597.927661;896.387854	1790.76	-0.65261	28.378	2.0721e-06	86.944	68.364	1
719	P54725	UV excision repair protein RAD23 homolog A	RAD23A	NENLAANFLLSQNFDDE	Phospho (STY)	_NENLAANFLLS(ph)QNFDDE_	2	1017.43	2032.84	0.11233	75.003	0.0013995	73.057	49.659	0
720	P11388	DNA topoisomerase 2-alpha	TOP2A	NENTEGSPQEDGVELEGLK	Phospho (STY)	_NENTEGS(ph)PQEDGVELEGLK_;_NENT(ph)EGSPQEDGVELEGLK_	2;3	1062.95208;708.970477	2123.89	-0.95132	44.225	2.7492e-53	172.54	128.7	0
721	O15164	Transcription intermediary factor 1-alpha	TRIM24	NESEDNKFSDDSDDDFVQPR	2 Phospho (STY)	_NESEDNKFS(ph)DDS(ph)DDDFVQPR_	3	840.302	2517.88	-0.17372	41.644	7.2741e-11	100.04	80.461	1
722	Q7Z3K6	Mesoderm induction early response protein 3	MIER3	NFSSEIEDLEK	2 Phospho (STY)	_NFS(ph)S(ph)EIEDLEK_	2	735.775	1469.54	-0.35206	62.9	0.0012188	64.275	45.954	0
723	O00203	AP-3 complex subunit beta-1	AP3B1	NFYESDDDQK	Phospho (STY)	_NFYES(ph)DDDQK_	2	670.738	1339.46	-0.20145	28.275	2.7358e-12	134.98	106.25	0
724	Q9NR30	Nucleolar RNA helicase 2	DDX21	NGFPHPEPDCNPSEAASEESNSEIEQEIPVEQK	2 Phospho (STY)	_NGFPHPEPDCNPSEAASEES(ph)NS(ph)EIEQEIPVEQK_;_NGFPHPEPDCNPS(ph)EAAS(ph)EESNSEIEQEIPVEQK_;_NGFPHPEPDCNPSEAAS(ph)EESNS(ph)EIEQEIPVEQK_	3;4	1285.51859;964.390765	3853.53	-0.59452	49.442	3.6195e-38	134.53	112.29	0
725	Q9NR30	Nucleolar RNA helicase 2	DDX21	NGFPHPEPDCNPSEAASEESNSEIEQEIPVEQK	3 Phospho (STY)	_NGFPHPEPDCNPSEAAS(ph)EES(ph)NS(ph)EIEQEIPVEQK_	3	1312.17	3933.5	-0.57918	50.521	3.8529e-24	115.06	95.469	0
726	Q9H2K8	Serine/threonine-protein kinase TAO3	TAOK3	NGPLNESQEDEEDSEHGTSLNR	Phospho (STY)	_NGPLNES(ph)QEDEEDSEHGTSLNR_	3	846.34	2536	-0.26803	33.44	9.8934e-05	64.331	51.014	0
727	Q9Y266	Nuclear migration protein nudC	NUDC	NGSLDSPGKQDTEEDEEEDEK	Phospho (STY)	_NGSLDS(ph)PGKQDTEEDEEEDEK_	3	810.982	2429.92	-0.58553	28.081	1.7497e-06	86.189	60.194	1
728	Q9Y266	Nuclear migration protein nudC	NUDC	NGSLDSPGKQDTEEDEEEDEK	2 Phospho (STY)	_NGSLDS(ph)PGKQDT(ph)EEDEEEDEK_	3	837.637	2509.89	-0.30788	25.413	3.7807e-28	138.05	114.62	1
729	Q9H4L4	Sentrin-specific protease 3	SENP3	NHLSPQQGGATPQVPSPCCR	2 Phospho (STY)	_NHLS(ph)PQQGGATPQVPS(ph)PCCR_	3	784.32	2349.94	-0.93068	32.581	0.019711	42.679	14.945	0
730	Q9UQ35	Serine/arginine repetitive matrix protein 2	SRRM2	NHSGSRTPPVALNSSR	2 Phospho (STY)	_NHSGS(ph)RT(ph)PPVALNSSR_	3	613.935	1838.78	-0.51137	24.845	0.0017085	54.857	37.426	1
731	Q9UQ35	Serine/arginine repetitive matrix protein 2	SRRM2	NHSGSRTPPVALNSSR	3 Phospho (STY)	_NHS(ph)GS(ph)RT(ph)PPVALNSSR_	2	960.382	1918.75	-0.24852	27.27	0.014482	57.142	38.751	1
732	Q14694	Ubiquitin carboxyl-terminal hydrolase 10	USP10	NHSVNEEEQEEQGEGSEDEWEQVGPR	Phospho (STY)	_NHSVNEEEQEEQGEGS(ph)EDEWEQVGPR_	3	1036.41	3106.21	-0.24973	38.606	9.3568e-68	164.42	147.59	0
733	Q92609	TBC1 domain family member 5	TBC1D5	NISSSPSVESLPGGR	2 Phospho (STY)	_NISSSPS(ph)VES(ph)LPGGR_	2	823.845	1645.67	-0.31363	36.902	0.00029095	65.915	25.542	0
734	Q92614	Unconventional myosin-XVIIIa	MYO18A	NKLEGDSDVDSELEDRVDGVK	2 Phospho (STY)	_NKLEGDS(ph)DVDS(ph)ELEDRVDGVK_	3	827.014	2478.02	-0.046982	50.145	2.5788e-07	85.937	85.937	2
735	O60841	Eukaryotic translation initiation factor 5B	EIF5B	NKPGPNIESGNEDDDASFK	Phospho (STY)	_NKPGPNIES(ph)GNEDDDASFK_	2;3	1057.43914;705.295184	2112.86	-0.45156	32.292	5.5077e-34	150.63	129.59	1
736	Q2KHR3	Glutamine and serine-rich protein 1	QSER1	NLEHLSSFSSDEDDPGYSQDAYK	2 Phospho (STY)	_NLEHLSS(ph)FSS(ph)DEDDPGYSQDAYK_;_NLEHLSSFS(ph)S(ph)DEDDPGYSQDAYK_	3	922.016	2763.03	-0.17032	47.267	3.6737e-17	112.58	88.066	0
737	O75396	Vesicle-trafficking protein SEC22b	SEC22B	NLGSINTELQDVQR	Phospho (STY)	_NLGS(ph)INTELQDVQR_	2	833.893	1665.77	-0.22088	48.671	9.8022e-07	98.804	68.781	0
738	O75379	Vesicle-associated membrane protein 4	VAMP4	NLLEDDSDEEEDFFLR	Phospho (STY)	_NLLEDDS(ph)DEEEDFFLR_	2	1033.42	2064.82	0.65223	72.246	2.0428e-07	84.993	53.079	0
739	Q7Z4S6	Kinesin-like protein KIF21A	KIF21A	NLQDGQISDTGDLGEDIASN	Phospho (STY)	_NLQDGQIS(ph)DTGDLGEDIASN_;_NLQDGQISDT(ph)GDLGEDIASN_	2	1071.45	2140.88	-0.48217	51.24	0.0011461	56.017	33.668	0
740	Q0JRZ9	FCH domain only protein 2	FCHO2	NLSNEELTK	Phospho (STY)	_NLS(ph)NEELTK_	2	564.253	1126.49	-0.095146	30.682	0.0045828	78.529	41.464	0
741	O95453	Poly(A)-specific ribonuclease PARN	PARN	NLSPSQEEAGLEDGVSGEISDTELEQTDSCAEPLSEGR	2 Phospho (STY)	_NLSPS(ph)QEEAGLEDGVSGEIS(ph)DTELEQTDSCAEPLSEGR_	3	1399.24	4194.7	-0.64969	65.4	9.4284e-07	61.669	53.849	0
742	O95453	Poly(A)-specific ribonuclease PARN	PARN	NNSFTAPSTVGK	Phospho (STY)	_NNS(ph)FTAPSTVGK_	2	651.79	1301.57	-0.46327	30.819	0.00411	57.788	36.538	0
743	Q8NE71	ATP-binding cassette sub-family F member 1	ABCF1	NQDEESQEAPELLK	Phospho (STY)	_NQDEES(ph)QEAPELLK_	2	855.367	1708.72	-1.0286	43.166	0.00083592	66.636	25.015	0
744	Q9BQG0	Myb-binding protein 1A	MYBBP1A	NQKPSQVNGAPGSPTEPAGQK	Phospho (STY)	_NQKPSQVNGAPGS(ph)PTEPAGQK_;_NQKPSQVNGAPGSPT(ph)EPAGQK_	3	724.674	2171	0.10309	24.316	5.0377e-07	87.323	58.367	1
745	Q9C0C2	182 kDa tankyrase-1-binding protein	TNKS1BP1	NRSAEEGELAESK	Phospho (STY)	_NRS(ph)AEEGELAESK_	2;3	750.322317;500.550637	1498.63	-1.6382	22.719	1.0122e-11	126.32	104.97	1
746	Q9Y608	NA	NA	NSASATTPLSGNSSR	Phospho (STY)	_NSASATTPLS(ph)GNSSR_	2	765.333	1528.65	-0.75186	27.508	1	NA	NA	0
747	Q13371	Phosducin-like protein	PDCL	NSATCHSEDSDLEID	2 Phospho (STY)	_NSATCHS(ph)EDS(ph)DLEID_;_NSAT(ph)CHSEDS(ph)DLEID_;_NS(ph)AT(ph)CHSEDSDLEID_	2	926.803	1851.59	NA	36.306	1.0393e-06	104.55	104.55	0
748	O43399	Tumor protein D54	TPD52L2	NSATFKSFEDR	Phospho (STY)	_NSATFKS(ph)FEDR_;_NSAT(ph)FKSFEDR_	2;3	691.292831;461.197646	1380.57	-0.42015	36.308	0.0030486	73.279	34.904	1
749	Q14980	Nuclear mitotic apparatus protein 1	NUMA1	NSLISSLEEEVSILNR	2 Phospho (STY)	_NS(ph)LISSLEEEVS(ph)ILNR_	2	981.945	1961.87	-1.0696	59.761	0.0074438	40.137	14.55	0
750	Q9H6S3	Epidermal growth factor receptor kinase substrate 8-like protein 2	EPS8L2	NSQKHSPTSEPTPPGDALPPVSSPHTHR	2 Phospho (STY)	_NS(ph)QKHSPTSEPTPPGDALPPVS(ph)SPHTHR_	4	780.35	3117.37	-0.54464	32.573	0.00033645	58.758	40.488	1
751	Q9UK76	Hematological and neurological expressed 1 protein	HN1	NSSEASSGDFLDLK	Phospho (STY)	_NS(ph)SEASSGDFLDLK_;_NSS(ph)EASSGDFLDLK_	2	775.325	1548.63	-0.18125	50.004	5.4069e-18	137.17	90.18	0
752	Q96AT1	Uncharacterized protein KIAA1143	KIAA1143	NSSLLSFDNEDENE	Phospho (STY)	_NSSLLS(ph)FDNEDENE_	2	846.817	1691.62	-0.38364	54.18	5.3672e-06	83.891	83.891	0
753	Q7Z460	CLIP-associating protein 1	CLASP1	NSSNTSVGSPSNTIGR	Phospho (STY)	_NSSNTSVGS(ph)PSNTIGR_	2	829.363	1656.71	NA	28.995	0.0059116	59.618	21.272	0
754	Q6PKG0	La-related protein 1	LARP1	NTFTAWSDEESDYEIDDRDVNK	2 Phospho (STY)	_NTFTAWS(ph)DEES(ph)DYEIDDRDVNK_	3	937.023	2808.05	-0.52645	50.162	1.496e-11	100.97	82.954	1
755	O00629	Importin subunit alpha-3	KPNA4	NVPHEDICEDSDIDGDYR	Phospho (STY)	_NVPHEDICEDS(ph)DIDGDYR_	3	743.619	2227.84	-0.27782	36.445	1.4872e-17	122.5	101.26	0
756	O00505	Importin subunit alpha-4	KPNA3	NVPQEESLEDSDVDADFK	Phospho (STY)	_NVPQEESLEDS(ph)DVDADFK_	2;3	1058.93335;706.291328	2115.85	-0.55032	46.589	7.1916e-89	204.94	169.91	0
757	O00505	Importin subunit alpha-4	KPNA3	NVPQEESLEDSDVDADFK	2 Phospho (STY)	_NVPQEES(ph)LEDS(ph)DVDADFK_	2	1098.92	2195.82	-0.34907	50.698	5.5853e-18	126.29	96.325	0
758	Q92598	Heat shock protein 105 kDa	HSPH1	NVQQDNSEAGTQPQVQTDAQQTSQSPPSPELTSEENK	Phospho (STY)	_NVQQDNSEAGTQPQVQTDAQQTSQSPPSPELT(ph)SEENK_;_NVQQDNSEAGTQPQVQTDAQQTSQSPPS(ph)PELTSEENK_	3;4	1020.20028;1359.93128	4076.77	-0.49536	34.516	2.1374e-95	177.92	160.3	0
759	Q15154	Pericentriolar material 1 protein	PCM1	NVRSDISDQEEDEESEGCPVSINLSK	2 Phospho (STY)	_NVRS(ph)DIS(ph)DQEEDEESEGCPVSINLSK_	3	1032.75	3095.23	-1.4084	49.521	3.7618e-45	141.69	118.95	1
760	Q15154	Pericentriolar material 1 protein	PCM1	NVRSDISDQEEDEESEGCPVSINLSK	3 Phospho (STY)	_NVRS(ph)DIS(ph)DQEEDEES(ph)EGCPVSINLSK_	3	1059.41	3175.2	-0.22813	47.413	0.0015676	55.34	34.813	1
761	P52292	Importin subunit alpha-1	KPNA2	NVSSFPDDATSPLQENR	Phospho (STY)	_NVSSFPDDATS(ph)PLQENR_;_NVSSFPDDAT(ph)SPLQENR_	2;3	978.920384;652.949348	1955.83	NA	42.989	1.1858e-103	219.16	180.83	0
762	Q9BWU0	Kanadaptin	SLC4A1AP	NWEDEDFYDSDDDTFLDR	Phospho (STY)	_NWEDEDFY(ph)DSDDDTFLDR_;_NWEDEDFYDS(ph)DDDTFLDR_	2	1188.93	2375.84	-0.36766	59.991	0.00025199	79.88	53.781	0
763	P67809	Nuclease-sensitive element-binding protein 1	YBX1	NYQQNYQNSESGEK	Phospho (STY)	_NYQQNYQNS(ph)ESGEK_	2;3	884.844145;590.231855	1767.67	-1.0337	21.251	1.0102e-95	211.89	167.45	0
764	P67809	Nuclease-sensitive element-binding protein 1	YBX1	NYQQNYQNSESGEKNEGSESAPEGQAQQR	Phospho (STY)	_NYQQNY(ph)QNSESGEKNEGSESAPEGQAQQR_;_NYQQNYQNS(ph)ESGEKNEGSESAPEGQAQQR_	3	1113.13	3336.36	-0.44143	28.207	1.6959e-09	93.404	73.202	1
765	P51811	Membrane transport protein XK	XK	PCEPIGKEDLQSSR	2 Phospho (STY)	_PCEPIGKEDLQS(ph)S(ph)R_	2	888.357	1774.7	0.45711	38.011	0.005514	69.456	37.809	1
766	P53992	Protein transport protein Sec24C	SEC24C	PELSLGSYEFLATVDYCKNNK	2 Phospho (STY)	_PELSLGS(ph)YEFLATVDY(ph)CKNNK_	3	870.041	2607.1	0.69724	33.376	0.013544	42.863	22.693	1
767	B3KS81	NA	NA	PSMSLAPSGSSMPTADPK	4 Phospho (STY)	_PS(ph)MS(ph)LAPSGS(ph)SMPT(ph)ADPK_	2	1040.85	2079.68	NA	21.652	0.036463	41.088	18.72	0
768	Q96SE7	Zinc finger protein 347	ZNF347	PYQCNECGKAFSQTSK	2 Phospho (STY)	_PYQCNECGKAFS(ph)QT(ph)SK_	2	1032.88	2063.75	-2.9346	46.435	0.021896	49.768	13.024	1
769	Q9BW71	HIRA-interacting protein 3	HIRIP3	QAREESEESEAEPVQR	2 Phospho (STY)	_QAREES(ph)EES(ph)EAEPVQR_	2;3	678.599818;1017.39609	2032.78	NA	22.266	1.7775e-11	106.63	86.149	1
770	P46937	Yorkie homolog	YAP1	QASTDAGTAGALTPQHVR	Phospho (STY)	_QAS(ph)TDAGTAGALTPQHVR_;_QASTDAGT(ph)AGALTPQHVR_	2;3	620.958178;930.933629	1859.85	-0.51565	29.438	2.7765e-10	98.552	85.133	0
771	Q9BTC0	Death-inducer obliterator 1	DIDO1	QEAIPDLEDSPPVSDSEEQQESAR	2 Phospho (STY)	_QEAIPDLEDS(ph)PPVS(ph)DSEEQQESAR_;_QEAIPDLEDS(ph)PPVSDS(ph)EEQQESAR_	2;3	1408.5628;939.377623	2815.11	-0.1539	51.039	4.0969e-06	80.752	65.203	0
772	Q96SB4	SRSF protein kinase 1	SRPK1	QEESESPVERPLK	2 Phospho (STY)	_QEES(ph)ES(ph)PVERPLK_	2	844.352	1686.69	-0.4859	26.664	4.3235e-11	119.68	76.311	1
773	Q96SB4	SRSF protein kinase 1	SRPK1	QEESESPVERPLK	Phospho (STY)	_QEESES(ph)PVERPLK_	3	536.582	1606.72	-0.18639	23.652	0.001525	68.413	40.181	1
774	P13611	Versican core protein	VCAN	QEIESETTSEEQIQEEK	3 Phospho (STY)	_QEIESET(ph)T(ph)S(ph)EEQIQEEK_	2	1138.91	2275.81	14956	46.866	0.0037178	46.892	22.34	0
775	P54727	UV excision repair protein RAD23 homolog B	RAD23B	QEKPAEKPAETPVATSPTATDSTSGDSSR	Phospho (STY)	_QEKPAEKPAETPVATS(ph)PTATDSTSGDSSR_;_QEKPAEKPAETPVAT(ph)SPTATDSTSGDSSR_	3;4	757.096301;1009.12598	3024.36	-0.36113	27.558	5.9489e-14	101.71	89.028	2
776	Q96G46	tRNA-dihydrouridine(47) synthase [NAD(P)(+)]-like	DUS3L	QENCGAQQVPAGPGTSTPPSSPVR	2 Phospho (STY)	_QENCGAQQVPAGPGTS(ph)TPPS(ph)SPVR_;_QENCGAQQVPAGPGTST(ph)PPS(ph)SPVR_;_QENCGAQQVPAGPGT(ph)S(ph)TPPSSPVR_;_QENCGAQQVPAGPGTST(ph)PPSS(ph)PVR_;_QENCGAQQVPAGPGTSTPPS(ph)S(ph)PVR_	3	861.363	2581.07	-0.55125	31.843	4.8666e-34	139.44	86.38	0
777	Q8TAD8	Smad nuclear-interacting protein 1	SNIP1	QERLSPEVAPPAHR	Phospho (STY)	_QERLS(ph)PEVAPPAHR_	3	556.274	1665.8	-0.57611	27.804	8.0702e-06	86.488	61.635	1
778	Q9Y3T9	Nucleolar complex protein 2 homolog	NOC2L	QFKDLFDLNSSEEDDTEGFSER	2 Phospho (STY)	_QFKDLFDLNS(ph)S(ph)EEDDTEGFSER_	2;3	923.359792;1384.53605	2767.06	-0.43242	70.284	2.351e-11	97.69	73.011	1
779	Q14669	E3 ubiquitin-protein ligase TRIP12	TRIP12	QFSIQAEDERESTDDESNPLGR	2 Phospho (STY)	_QFSIQAEDERES(ph)T(ph)DDESNPLGR_	3	895.023	2682.05	0.10165	44.777	0.00038671	57.045	44.147	1
780	P11166	Solute carrier family 2, facilitated glucose transporter member 1	SLC2A1	QGGASQSDKTPEELFHPLGADSQV	Phospho (STY)	_QGGAS(ph)QSDKTPEELFHPLGADSQV_	3	860.053	2577.14	1.4024	57.371	0.00055495	63.044	39.848	1
781	Q5SW79	Centrosomal protein of 170 kDa	CEP170	QGSFTIEK	Phospho (STY)	_QGS(ph)FTIEK_	2	495.221	988.427	NA	33.76	0.0060354	65.179	15.879	0
782	Q9UQ35	Serine/arginine repetitive matrix protein 2	SRRM2	QGSITSPQANEQSVTPQRR	2 Phospho (STY)	_QGSITS(ph)PQANEQSVT(ph)PQRR_;_QGSIT(ph)SPQANEQSVT(ph)PQRR_;_QGSITS(ph)PQANEQS(ph)VTPQRR_	2;3	748.665044;1122.49393	2242.97	-0.66515	27.198	1.0172e-16	107.95	62.711	1
783	P46821	Microtubule-associated protein 1B	MAP1B	QGSPDQVSPVSEMTSTSLYQDK	2 Phospho (STY)	_QGS(ph)PDQVS(ph)PVSEMTSTSLYQDK_	3	848.68	2543.02	-0.088078	57.708	2.3626e-11	98.804	77.157	0
784	Q3T8J9	GON-4-like protein	GON4L	QHNLTAVNVRNILHEVITNEHVVAMMK	Phospho (STY)	_QHNLTAVNVRNILHEVIT(ph)NEHVVAMMK_	3	1064.21	3189.59	-0.83588	59.535	0.011696	40.668	21.281	1
785	Q8NFC6	Biorientation of chromosomes in cell division protein 1-like 1	BOD1L1	QHYLSSEDEPDDNPDVLDSR	2 Phospho (STY)	_QHY(ph)LS(ph)SEDEPDDNPDVLDSR_;_QHYLS(ph)S(ph)EDEPDDNPDVLDSR_	3	830.983	2489.93	-0.64668	42.712	1.5837e-31	132.87	102.34	0
786	Q15365	Poly(rC)-binding protein 1	PCBP1	QICLVMLETLSQSPQGR	Phospho (STY)	_QICLVMLETLSQS(ph)PQGR_	3	680.66	2038.96	-0.30062	65.817	0.00072104	58.824	36.727	0
787	O14646	Chromodomain-helicase-DNA-binding protein 1	CHD1	QIDSSEEDDDEEDYDNDK	2 Phospho (STY)	_QIDS(ph)S(ph)EEDDDEEDYDNDK_	2	1160.86	2319.71	NA	31.366	0.012691	53.022	36.712	0
788	O15027	Protein transport protein Sec16A	SEC16A	QIDSSPVGGETDETTVSQNYR	Phospho (STY)	_QIDSS(ph)PVGGETDETTVSQNYR_	2	1182.01	2362	-0.52645	40.304	3.2942e-07	85.881	57.957	0
789	Q92733	Proline-rich protein PRCC	PRCC	QITQEEDDSDEEVAPENFFSLPEK	Phospho (STY)	_QITQEEDDS(ph)DEEVAPENFFSLPEK_;_QIT(ph)QEEDDSDEEVAPENFFSLPEK_	3	959.406	2875.2	0.009579	64.042	0.0039733	43.349	32.583	0
790	Q9NYF8	Bcl-2-associated transcription factor 1	BCLAF1	QKFNDSEGDDTEETEDYR	Phospho (STY)	_QKFNDS(ph)EGDDTEETEDYR_	3	753.285	2256.83	-0.0078753	32.604	1.4686e-10	98.062	68.444	1
791	Q9NYF8	Bcl-2-associated transcription factor 1	BCLAF1	QKFNDSEGDDTEETEDYR	2 Phospho (STY)	_QKFNDS(ph)EGDDT(ph)EETEDYR_	2;3	779.940457;1169.40705	2336.8	-0.20978	34.177	2.8935e-61	176.77	138.49	1
792	P27824	Calnexin	CANX	QKSDAEEDGGTVSQEEEDR	2 Phospho (STY)	_QKS(ph)DAEEDGGTVS(ph)QEEEDR_;_QKS(ph)DAEEDGGT(ph)VSQEEEDR_	2;3	756.94409;1134.9125	2267.81	-0.30361	23.524	9.3718e-129	227.96	200.84	1
793	P27824	Calnexin	CANX	QKSDAEEDGGTVSQEEEDR	Phospho (STY)	_QKS(ph)DAEEDGGTVSQEEEDR_	2;3	730.288646;1094.92933	2187.84	-0.57766	21.322	8.5256e-79	191.41	163.45	1
794	P27824	Calnexin	CANX	QKSDAEEDGGTVSQEEEDRK	2 Phospho (STY)	_QKS(ph)DAEEDGGTVS(ph)QEEEDRK_	3;4	799.642411;599.983627	2395.91	-0.44401	20.129	1.5312e-16	108.13	80.183	2
795	P27824	Calnexin	CANX	QKSDAEEDGGTVSQEEEDRK	Phospho (STY)	_QKS(ph)DAEEDGGTVSQEEEDRK_	3	772.987	2315.94	0.45983	19.014	1.5379e-05	79.332	51.618	2
796	P35580	Myosin-10	MYH10	QLHLEGASLELSDDDTESK	2 Phospho (STY)	_QLHLEGAS(ph)LELS(ph)DDDTESK_	2;3	749.641571;1123.95872	2245.9	-0.42068	48.972	3.5128e-05	76.237	76.237	0
797	P35580	Myosin-10	MYH10	QLHLEGASLELSDDDTESK	Phospho (STY)	_QLHLEGASLELS(ph)DDDTESK_	3	722.986	2165.94	-0.54397	47.1	6.5128e-17	112.82	89.93	0
798	P35580	Myosin-10	MYH10	QLHLEGASLELSDDDTESKTSDVNETQPPQSE	Phospho (STY)	_QLHLEGAS(ph)LELSDDDTESKTSDVNETQPPQSE_;_QLHLEGASLELSDDDTES(ph)KTSDVNETQPPQSE_	3	1193.85	3578.54	0.28061	52.775	0.00023422	59.372	43.347	1
799	O15438	Canalicular multispecific organic anion transporter 2	ABCC3	QLSALSSDGEGQGRPVPR	2 Phospho (STY)	_QLS(ph)ALS(ph)SDGEGQGRPVPR_;_QLS(ph)ALSS(ph)DGEGQGRPVPR_	2;3	1007.44318;671.964543	2012.87	-0.21444	38.11	8.4526e-17	120.92	96.185	1
800	O15438	Canalicular multispecific organic anion transporter 2	ABCC3	QLSALSSDGEGQGRPVPR	3 Phospho (STY)	_QLS(ph)ALS(ph)S(ph)DGEGQGRPVPR_	2	1047.43	2092.84	-0.31202	41.355	0.0023465	51.628	22.205	1
801	P04792	Heat shock protein beta-1	HSPB1	QLSSGVSEIR	Phospho (STY)	_QLS(ph)SGVSEIR_	2	578.274	1154.53	-0.15582	33.353	5.7629e-70	201.09	121.81	0
802	Q8WVC0	RNA polymerase-associated protein LEO1	LEO1	QNSDDEEQPQLSDEEK	2 Phospho (STY)	_QNS(ph)DDEEQPQLS(ph)DEEK_	2	1025.86	2049.71	-0.1441	27.714	4.117e-22	138.98	55.351	0
803	Q9H6F5	Coiled-coil domain-containing protein 86	CCDC86	QPEYSPESPR	Phospho (STY)	_QPEYS(ph)PESPR_;_QPEYSPES(ph)PR_	2	635.261	1268.51	-0.31007	22.757	0.0095756	51.726	23.365	0
804	Q96A00	Protein phosphatase 1 regulatory subunit 14A	PPP1R14A	QPGLRQPSPSHDGSLSPLQDR	2 Phospho (STY)	_QPGLRQPS(ph)PSHDGSLS(ph)PLQDR_;_QPGLRQPS(ph)PSHDGS(ph)LSPLQDR_	3	811.363	2431.07	0.17741	39.57	1.8494e-05	77.037	42.108	1
805	Q96A00	Protein phosphatase 1 regulatory subunit 14A	PPP1R14A	QPGLRQPSPSHDGSLSPLQDR	3 Phospho (STY)	_QPGLRQPSPS(ph)HDGS(ph)LS(ph)PLQDR_;_QPGLRQPS(ph)PSHDGS(ph)LS(ph)PLQDR_	3	838.019	2511.03	-0.63046	40.271	0.00021302	68.168	39.337	1
806	Q99613	Eukaryotic translation initiation factor 3 subunit C	EIF3C	QPLLLSEDEEDTK	Phospho (STY)	_QPLLLS(ph)EDEEDTK_	2	798.856	1595.7	-0.51647	41.925	1.7382e-109	231.38	196.48	0
807	Q99613	Eukaryotic translation initiation factor 3 subunit C	EIF3C	QPLLLSEDEEDTKR	Phospho (STY)	_QPLLLS(ph)EDEEDTKR_	2	876.906	1751.8	-0.33579	40.631	6.9571e-08	106.75	80.336	1
808	P43358	Melanoma-associated antigen 4	MAGEA4	QPNEGSSSQEEEGPSTSPDAESLFR	Phospho (STY)	_QPNEGS(ph)SSQEEEGPSTSPDAESLFR_;_QPNEGSS(ph)SQEEEGPSTSPDAESLFR_;_QPNEGSSS(ph)QEEEGPSTSPDAESLFR_	2	1373.06	2744.11	-0.37675	45.586	2.8302e-34	137.36	109.69	0
809	P43358	Melanoma-associated antigen 4	MAGEA4	QPNEGSSSQEEEGPSTSPDAESLFR	2 Phospho (STY)	_QPNEGSS(ph)S(ph)QEEEGPSTSPDAESLFR_;_QPNEGS(ph)SS(ph)QEEEGPSTSPDAESLFR_;_QPNEGS(ph)S(ph)SQEEEGPSTSPDAESLFR_	2;3	1413.04477;942.365606	2824.07	-0.44215	50.273	3.5423e-34	130.29	112.61	0
810	Q8TF74	WAS/WASL-interacting protein family member 2	WIPF2	QPPGVPNGPSSPTNESAPELPQR	Phospho (STY)	_QPPGVPNGPSS(ph)PTNESAPELPQR_	3	812.711	2435.11	-1.1046	39.534	4.9186e-08	90.453	69.453	0
811	Q15121	Astrocytic phosphoprotein PEA-15	PEA15	QPSEEEIIK	Phospho (STY)	_QPS(ph)EEEIIK_	2	576.763	1151.51	-0.24793	31.991	0.0098838	56.205	23.117	0
812	Q96A00	Protein phosphatase 1 regulatory subunit 14A	PPP1R14A	QPSPSHDGSLSPLQDR	2 Phospho (STY)	_QPS(ph)PSHDGSLS(ph)PLQDR_;_QPSPS(ph)HDGSLS(ph)PLQDR_;_QPS(ph)PSHDGS(ph)LSPLQDR_	2;3	940.88242;627.590705	1879.75	-0.21854	37	5.2133e-74	195.43	137.9	0
813	Q96A00	Protein phosphatase 1 regulatory subunit 14A	PPP1R14A	QPSPSHDGSLSPLQDR	3 Phospho (STY)	_QPS(ph)PSHDGS(ph)LS(ph)PLQDR_	2;3	980.865585;654.246149	1959.72	-0.49142	37.794	5.1021e-16	125.53	91.769	0
814	Q9H6F5	Coiled-coil domain-containing protein 86	CCDC86	QQDLHLESPQRQPEYSPESPR	2 Phospho (STY)	_QQDLHLES(ph)PQRQPEYSPES(ph)PR_;_QQDLHLES(ph)PQRQPEYS(ph)PESPR_	3;4	894.384606;671.040274	2680.13	-0.36861	34.414	4.3484e-05	70.907	70.907	1
815	Q9H6F5	Coiled-coil domain-containing protein 86	CCDC86	QQDLHLESPQRQPEYSPESPR	3 Phospho (STY)	_QQDLHLES(ph)PQRQPEYS(ph)PES(ph)PR_;_QQDLHLES(ph)PQRQPEY(ph)SPES(ph)PR_	3;4	921.04005;691.031856	2760.1	-0.65858	35.756	2.1879e-16	111.63	111.63	1
816	Q8NE71	ATP-binding cassette sub-family F member 1	ABCF1	QQPPEPEWIGDGESTSPSDK	Phospho (STY)	_QQPPEPEWIGDGESTS(ph)PSDK_	3	755.318	2262.93	0.020687	42.693	6.2456e-05	70.094	46.637	0
817	Q4KMP7	TBC1 domain family member 10B	TBC1D10B	QQPPLGPSSSLLSLPGLK	2 Phospho (STY)	_QQPPLGPSSS(ph)LLS(ph)LPGLK_;_QQPPLGPS(ph)SSLLS(ph)LPGLK_	2;3	989.986156;660.32653	1977.96	-0.33937	67.547	4.9089e-39	158.91	158.91	0
818	Q12965	Unconventional myosin-Ie	MYO1E	QQSTSSDRVSQTPESLDFLK	2 Phospho (STY)	_QQS(ph)T(ph)SSDRVSQTPESLDFLK_;_QQS(ph)TS(ph)SDRVSQTPESLDFLK_	3	805.016	2412.02	-0.057473	57.991	7.4402e-05	69.422	48.572	1
819	Q9Y520	Protein PRRC2C	PRRC2C	QREESETRSESSDFEVVPK	3 Phospho (STY)	_QREES(ph)ETRS(ph)ES(ph)SDFEVVPK_;_QREES(ph)ETRS(ph)ESS(ph)DFEVVPK_;_QREES(ph)ETRSES(ph)S(ph)DFEVVPK_;_QREES(ph)ET(ph)RSESS(ph)DFEVVPK_	3	826.987	2477.94	NA	37.579	0.00053008	70.783	47.557	2
820	Q9Y520	Protein PRRC2C	PRRC2C	QREESETRSESSDFEVVPK	2 Phospho (STY)	_QREES(ph)ETRS(ph)ESSDFEVVPK_;_QREESETRS(ph)ES(ph)SDFEVVPK_;_QREES(ph)ETRSESS(ph)DFEVVPK_	3	800.332	2397.97	-0.94405	34.308	2.6475e-07	88.427	65.201	2
821	P48634	Protein PRRC2A	PRRC2A	QRGSETGSETHESDLAPSDK	2 Phospho (STY)	_QRGS(ph)ET(ph)GSETHESDLAPSDK_	3	764.3	2289.88	-0.0064165	21.83	0.0063139	40.968	22.033	1
822	P48634	Protein PRRC2A	PRRC2A	QRGSETGSETHESDLAPSDK	3 Phospho (STY)	_QRGS(ph)ETGS(ph)ETHES(ph)DLAPSDK_	3	790.956	2369.85	-0.55613	23.661	0.016178	43.261	20.187	1
823	Q9UMN6	Histone-lysine N-methyltransferase 2B	KMT2B	QRPSYDIFEDSDDSEPGGPPAPR	2 Phospho (STY)	_QRPSYDIFEDS(ph)DDS(ph)EPGGPPAPR_	3	898.025	2691.05	-0.40409	50.79	5.1339e-08	90.729	70.817	1
824	O15061	Synemin	SYNM	QRSPAPGSPDEEGGAEAPAAGIR	2 Phospho (STY)	_QRS(ph)PAPGS(ph)PDEEGGAEAPAAGIR_	3	794.004	2378.99	-1.6968	31.97	5.2599e-07	83.436	61.76	1
825	Q9H7N4	Splicing factor, arginine/serine-rich 19	SCAF1	QRSPSPAPAPAPAAAAGPPTR	2 Phospho (STY)	_QRS(ph)PS(ph)PAPAPAPAAAAGPPTR_	2;3	709.996066;1064.49046	2126.97	-0.72774	27.946	1.91e-17	117.79	92.633	1
826	Q9H7N4	Splicing factor, arginine/serine-rich 19	SCAF1	QRSPSPAPAPAPAAAAGPPTRK	2 Phospho (STY)	_QRS(ph)PS(ph)PAPAPAPAAAAGPPTRK_	3	752.694	2255.06	-0.22561	26.467	2.2253e-05	75.718	48.199	2
827	Q9BYW2	Histone-lysine N-methyltransferase SETD2	SETD2	QSDTPNPPAVPLQVDSTPK	Phospho (STY)	_QSDTPNPPAVPLQVDS(ph)TPK_	3	690.996	2069.97	-0.61676	36.015	0.0024081	47.916	18.336	0
828	O60841	Eukaryotic translation initiation factor 5B	EIF5B	QSFDDNDSEELEDK	Phospho (STY)	_QSFDDNDS(ph)EELEDK_	2	875.82	1749.63	-0.28331	34.131	1.4572e-153	250.39	186.93	0
829	O60841	Eukaryotic translation initiation factor 5B	EIF5B	QSFDDNDSEELEDKDSK	Phospho (STY)	_QSFDDNDS(ph)EELEDKDSK_	2;3	694.267071;1040.89697	2079.78	-0.12364	34.25	6.1061e-13	116.58	87.426	1
830	O75475	PC4 and SFRS1-interacting protein	PSIP1	QSNASSDVEVEEK	Phospho (STY)	_QSNASS(ph)DVEVEEK_	2	751.306	1500.6	-0.35044	22.912	0.00074972	69.024	44.524	0
831	Q8IYB3	Serine/arginine repetitive matrix protein 1	SRRM1	QSPSPSTRPIR	2 Phospho (STY)	_QS(ph)PS(ph)PSTRPIR_	2	693.302	1384.59	-0.44105	20.902	0.0034607	76.574	46.467	1
832	Q9H9A7	RecQ-mediated genome instability protein 1	RMI1	QSSFEPEFVISPRPK	2 Phospho (STY)	_QSS(ph)FEPEFVIS(ph)PRPK_	3	636.616	1906.83	-1.4544	49.821	0.0053781	47.088	30.202	1
833	O15231	Zinc finger protein 185	ZNF185	QSSPSGSEQLVR	Phospho (STY)	_QSS(ph)PSGSEQLVR_	2	677.804	1353.59	-0.49633	29.393	0.025136	48.608	26.07	0
834	Q14738	Serine/threonine-protein phosphatase 2A 56 kDa regulatory subunit delta isoform	PPP2R5D	QSSSRFNLSK	2 Phospho (STY)	_QSS(ph)S(ph)RFNLSK_;_QS(ph)SS(ph)RFNLSK_	2	657.268	1312.52	-0.33361	29.686	1.2139e-11	130.64	76.441	1
835	Q96RT1	Protein LAP2	ERBB2IP	QSSVSSTASVNLGDPGSTR	3 Phospho (STY)	_QSS(ph)VSS(ph)TAS(ph)VNLGDPGSTR_;_QSS(ph)VSST(ph)AS(ph)VNLGDPGSTR_;_QSS(ph)VS(ph)STAS(ph)VNLGDPGSTR_	2	1045.4	2088.78	-0.33045	35.721	5.9558e-79	192.35	171.38	0
836	Q96RT1	Protein LAP2	ERBB2IP	QSSVSSTASVNLGDPGSTR	2 Phospho (STY)	_QSS(ph)VSST(ph)ASVNLGDPGSTR_;_QSSVS(ph)S(ph)TASVNLGDPGSTR_;_QS(ph)SVS(ph)STASVNLGDPGSTR_;_QSS(ph)VSS(ph)TASVNLGDPGSTR_;_QS(ph)SVSS(ph)TASVNLGDPGSTR_	2;3	1005.41428;670.611946	2008.81	-0.5576	35.523	2.7078e-28	137.4	103.69	0
837	Q96RT1	Protein LAP2	ERBB2IP	QSSVSSTASVNLGDPGSTR	Phospho (STY)	_QS(ph)SVSSTASVNLGDPGSTR_	2	965.431	1928.85	-0.61055	33.692	0.00046147	60.561	34.738	0
838	P25054	Adenomatous polyposis coli protein	APC	QSTFIKEAPSPTLRR	4 Phospho (STY)	_QS(ph)T(ph)FIKEAPS(ph)PT(ph)LRR_	3	684.278	2049.81	13656	23.834	0.016149	45.735	10.565	2
839	Q14676	NA	NA	QTDVTGEEELTKGK	3 Phospho (STY)	_QT(ph)DVT(ph)GEEELT(ph)KGK_	2	887.833	1773.65	-1.6382	34.108	0.03138	47.155	10.701	1
840	Q8IZM8	Zinc finger protein 654	ZNF654	QTISLPVSTSK	3 Phospho (STY)	_QTIS(ph)LPVS(ph)TS(ph)K_	2	700.779	1399.54	20000	21.303	0.012363	51.03	7.7139	0
841	O95251	Histone acetyltransferase KAT7	KAT7	QTRSSGSETEQVVDFSDR	3 Phospho (STY)	_QTRS(ph)S(ph)GS(ph)ETEQVVDFSDR_;_QTRS(ph)S(ph)GSET(ph)EQVVDFSDR_;_QT(ph)RS(ph)S(ph)GSETEQVVDFSDR_	3	756.613	2266.82	0.079617	41.933	4.0252e-07	91.401	74.476	1
842	O94804	Serine/threonine-protein kinase 10	STK10	QVAEQGGDLSPAANR	Phospho (STY)	_QVAEQGGDLS(ph)PAANR_	2	796.857	1591.7	-0.47014	26.102	3.5443e-34	155.08	128.59	0
843	Q8TBB5	Kelch domain-containing protein 4	KLHDC4	QVLTAPGSAGQPRSEDEDSLEEAGSPAPGPCPR	2 Phospho (STY)	_QVLTAPGSAGQPRS(ph)EDEDS(ph)LEEAGSPAPGPCPR_;_QVLTAPGS(ph)AGQPRS(ph)EDEDSLEEAGSPAPGPCPR_;_QVLTAPGS(ph)AGQPRSEDEDS(ph)LEEAGSPAPGPCPR_	3;4	1174.83419;881.377461	3521.48	-0.5943	40.587	4.5277e-38	131.62	112.7	1
844	Q96TA1	Niban-like protein 1	FAM129B	QVVSVVQDEEVGLPFEASPESPPPASPDGVTEIR	2 Phospho (STY)	_QVVSVVQDEEVGLPFEASPES(ph)PPPAS(ph)PDGVTEIR_;_QVVSVVQDEEVGLPFEAS(ph)PESPPPAS(ph)PDGVTEIR_	3	1241.24	3720.68	-0.6159	66.772	2.6671e-15	101.86	81.367	0
845	Q96TA1	Niban-like protein 1	FAM129B	QVVSVVQDEEVGLPFEASPESPPPASPDGVTEIR	3 Phospho (STY)	_QVVSVVQDEEVGLPFEAS(ph)PES(ph)PPPAS(ph)PDGVTEIR_	3	1267.89	3800.65	0.33347	77.146	0.0014771	41.551	25.086	0
846	Q3YEC7	Rab-like protein 6	RABL6	RADDFPVRDDPSDVTDEDEGPAEPPPPPK	2 Phospho (STY)	_RADDFPVRDDPS(ph)DVT(ph)DEDEGPAEPPPPPK_	3;4	830.847162;1107.46046	3319.36	-0.59367	41.045	8.0779e-06	72.158	53.305	2
847	Q96C19	EF-hand domain-containing protein D2	EFHD2	RADLNQGIGEPQSPSRR	Phospho (STY)	_RADLNQGIGEPQS(ph)PSRR_;_RADLNQGIGEPQSPS(ph)RR_	3	654.316	1959.93	-1.111	25.434	0.00036061	63.46	41.095	2
848	Q8IVT2	Mitotic interactor and substrate of PLK1	MISP	RALSSDSILSPAPDAR	Phospho (STY)	_RALSS(ph)DSILSPAPDAR_;_RALS(ph)SDSILSPAPDAR_;_RALSSDS(ph)ILSPAPDAR_	2;3	579.284002;868.422365	1734.83	-1.0252	42.489	4.1605e-16	120.21	93.107	1
849	Q8IVT2	Mitotic interactor and substrate of PLK1	MISP	RALSSDSILSPAPDAR	2 Phospho (STY)	_RALSS(ph)DS(ph)ILSPAPDAR_	2	908.406	1814.8	0.15144	44.839	1.6105e-10	95.624	62.828	1
850	P21333	Filamin-A	FLNA	RAPSVANVGSHCDLSLK	Phospho (STY)	_RAPS(ph)VANVGSHCDLSLK_	2;3	630.967908;945.948224	1889.88	-0.49399	35.934	8.4926e-13	110.32	88.503	1
851	P16949	Stathmin	STMN1	RASGQAFELILSPR	2 Phospho (STY)	_RAS(ph)GQAFELILS(ph)PR_	2;3	568.933855;852.897144	1703.78	-0.64783	53.985	8.7509e-09	106.74	59.778	1
852	P16949	Stathmin	STMN1	RASGQAFELILSPR	Phospho (STY)	_RASGQAFELILS(ph)PR_;_RAS(ph)GQAFELILSPR_	3	542.278	1623.81	-0.56468	50.824	5.0068e-07	98.942	60.764	1
853	Q5UIP0	Telomere-associated protein RIF1	RIF1	RASQGLLSSIENSESDSSEAK	2 Phospho (STY)	_RAS(ph)QGLLSSIENSES(ph)DSSEAK_;_RAS(ph)QGLLSSIENSESDSS(ph)EAK_;_RAS(ph)QGLLSSIENS(ph)ESDSSEAK_	2;3	785.663146;1177.99108	2353.97	-0.49837	45.916	3.2221e-44	162.92	135.59	1
854	Q5UIP0	Telomere-associated protein RIF1	RIF1	RASQGLLSSIENSESDSSEAK	3 Phospho (STY)	_RAS(ph)QGLLSSIENS(ph)ES(ph)DSSEAK_	3	812.319	2433.93	-0.78286	47.061	1.1221e-22	123	104.47	1
855	Q9H2G2	STE20-like serine/threonine-protein kinase	SLK	RASSDLSIASSEEDK	2 Phospho (STY)	_RASSDLSIAS(ph)S(ph)EEDK_	2	877.848	1753.68	NA	29.627	1.8852e-22	135.68	77.556	1
856	P43243	Matrin-3	MATR3	RDSFDDRGPSLNPVLDYDHGSR	Phospho (STY)	_RDS(ph)FDDRGPSLNPVLDYDHGSR_	4	650.29	2597.13	-0.60806	42.538	9.9318e-08	91.64	73.084	2
857	Q5UIP0	Telomere-associated protein RIF1	RIF1	RDSFDNCSLGESSK	Phospho (STY)	_RDS(ph)FDNCSLGESSK_	3	561.222	1680.65	-0.57725	28.106	0.0004593	66.246	35.679	1
858	Q96B23	Uncharacterized protein C18orf25	C18orf25	RDSSESQLASTESDKPTTGR	Phospho (STY)	_RDS(ph)SESQLASTESDKPTTGR_	3	744.664	2230.97	-0.49905	24.223	1.6798e-07	88.976	61.262	2
859	Q96B23	Uncharacterized protein C18orf25	C18orf25	RDSSESQLASTESDKPTTGR	2 Phospho (STY)	_RDS(ph)S(ph)ESQLASTESDKPTTGR_;_RDS(ph)SES(ph)QLASTESDKPTTGR_	3	771.319	2310.94	-0.15704	25.334	1.0379e-16	111.38	84.965	2
860	Q1KMD3	Heterogeneous nuclear ribonucleoprotein U-like protein 2	HNRNPUL2	REEDEPEERSGDETPGSEVPGDK	Phospho (STY)	_REEDEPEERS(ph)GDETPGSEVPGDK_	3	875.359	2623.06	NA	26.832	7.4015e-06	79.455	43.579	2
861	Q1KMD3	Heterogeneous nuclear ribonucleoprotein U-like protein 2	HNRNPUL2	REEDEPEERSGDETPGSEVPGDK	3 Phospho (STY)	_REEDEPEERS(ph)GDET(ph)PGS(ph)EVPGDK_	3	928.67	2782.99	-0.57904	25.696	3.1434e-08	95.195	72.939	2
862	Q1KMD3	Heterogeneous nuclear ribonucleoprotein U-like protein 2	HNRNPUL2	REEDEPEERSGDETPGSEVPGDK	2 Phospho (STY)	_REEDEPEERS(ph)GDETPGS(ph)EVPGDK_;_REEDEPEERS(ph)GDET(ph)PGSEVPGDK_	3	902.015	2703.02	-0.30926	26.233	8.2818e-07	83.359	62.898	2
863	P36915	Guanine nucleotide-binding protein-like 1	GNL1	REEQTDTSDGESVTHHIR	2 Phospho (STY)	_REEQT(ph)DTS(ph)DGESVTHHIR_	3	752.969	2255.88	0.40684	21.255	0.0033253	53.21	33.542	1
864	P36915	Guanine nucleotide-binding protein-like 1	GNL1	REEQTDTSDGESVTHHIR	3 Phospho (STY)	_REEQT(ph)DT(ph)S(ph)DGESVTHHIR_	3	779.624	2335.85	-0.24789	22.873	4.1342e-05	76.21	45.121	1
865	O15231	Zinc finger protein 185	ZNF185	RESCGSSVLTDFEGK	Phospho (STY)	_RES(ph)CGSSVLTDFEGK_;_RESCGSS(ph)VLTDFEGK_	2	876.369	1750.72	-0.07705	47.287	2.8921e-06	90.718	56.286	1
866	P46821	Microtubule-associated protein 1B	MAP1B	RESVASGDDRAEEDMDEAIEK	2 Phospho (STY)	_RES(ph)VAS(ph)GDDRAEEDMDEAIEK_	3	837.991	2510.95	-0.4233	44.505	3.1367e-06	82.859	66.578	2
867	P46821	Microtubule-associated protein 1B	MAP1B	RESVASGDDRAEEDMDEAIEK	Oxidation (M);2 Phospho (STY)	_RES(ph)VAS(ph)GDDRAEEDM(ox)DEAIEK_	3	843.323	2526.95	NA	31.196	0.0063318	55.171	36.171	2
868	Q9H7N4	Splicing factor, arginine/serine-rich 19	SCAF1	REVLYDSEGLSGEER	2 Phospho (STY)	_REVLYDS(ph)EGLS(ph)GEER_	2	949.882	1897.75	-0.28544	36.88	1.2421e-09	111.84	83.023	1
869	Q9C0C2	182 kDa tankyrase-1-binding protein	TNKS1BP1	RFSEGVLQSPSQDQEK	Phospho (STY)	_RFS(ph)EGVLQSPSQDQEK_	3	638.958	1913.85	-1.5358	35.863	0.0030773	48.351	26.031	1
870	Q9NYF3	Protein FAM53C	FAM53C	RFSLSPSLGPQASR	2 Phospho (STY)	_RFS(ph)LSPS(ph)LGPQASR_	2	831.874	1661.73	-1.0855	45.908	0.0023559	52.498	27.58	1
871	P18583	Protein SON	SON	RFSRSPIR	2 Phospho (STY)	_RFS(ph)RS(ph)PIR_	2	589.765	1177.52	NA	24.567	0.014583	52.071	7.8784	2
872	Q9UQ35	Serine/arginine repetitive matrix protein 2	SRRM2	RGEGDAPFSEPGTTSTQRPSSPETATK	2 Phospho (STY)	_RGEGDAPFSEPGTTST(ph)QRPSS(ph)PETATK_;_RGEGDAPFSEPGTTSTQRPS(ph)S(ph)PETATK_	3;4	984.420045;738.566853	2950.24	-0.78748	31.842	2.9719e-07	83.247	47.675	2
873	Q9UQ35	Serine/arginine repetitive matrix protein 2	SRRM2	RGEGDAPFSEPGTTSTQRPSSPETATK	Phospho (STY)	_RGEGDAPFSEPGTTSTQRPS(ph)SPETATK_;_RGEGDAPFSEPGTTSTQRPSSPETAT(ph)K_	3;4	957.764601;718.57527	2870.27	-0.60989	29.521	0.00049048	54.56	38.855	2
874	P49736	DNA replication licensing factor MCM2	MCM2	RGLLYDSDEEDEERPAR	Phospho (STY)	_RGLLYDS(ph)DEEDEERPAR_	2;3	710.642695;1065.4604	2128.91	-0.44459	37.099	2.012e-36	145.04	103.55	2
875	P49736	DNA replication licensing factor MCM2	MCM2	RGNDPLTSSPGR	Phospho (STY)	_RGNDPLTS(ph)SPGR_;_RGNDPLTSS(ph)PGR_;_RGNDPLT(ph)SSPGR_	2;3	446.205024;668.803897	1335.59	-0.34994	22.825	6.5686e-10	124.04	87.522	1
876	P49736	DNA replication licensing factor MCM2	MCM2	RGNDPLTSSPGR	2 Phospho (STY)	_RGNDPLTS(ph)S(ph)PGR_	2	708.787	1415.56	0.063351	24.499	0.011126	72.797	47.455	1
877	P51114	Fragile X mental retardation syndrome-related protein 1	FXR1	RGPNYTSGYGTNSELSNPSETESER	2 Phospho (STY)	_RGPNYTSGYGTNSELS(ph)NPS(ph)ETESER_	3	964.717	2891.13	-0.14537	32.795	1.4039e-08	86.793	71.498	1
878	Q9UPN3	Microtubule-actin cross-linking factor 1, isoforms 1/2/3/5	MACF1	RGSDASDFDLLETQSACSDTSESSAAGGQGNSR	Phospho (STY)	_RGS(ph)DASDFDLLETQSACSDTSESSAAGGQGNSR_;_RGSDAS(ph)DFDLLETQSACSDTSESSAAGGQGNSR_	3	1148.47	3442.39	-0.60776	45.315	9.8067e-49	141.92	122.16	1
879	Q9Y608	Leucine-rich repeat flightless-interacting protein 2	LRRFIP2	RGSGDTSSLIDPDTSLSELR	Phospho (STY)	_RGSGDTS(ph)SLIDPDTSLSELR_;_RGS(ph)GDTSSLIDPDTSLSELR_;_RGSGDT(ph)SSLIDPDTSLSELR_	3	729.337	2184.99	-0.22198	50.39	1.8256e-10	102.69	72.966	1
880	O43847	Nardilysin	NRD1	RGSLSNAGDPEIVK	Phospho (STY)	_RGS(ph)LSNAGDPEIVK_;_RGSLS(ph)NAGDPEIVK_	2;3	508.246889;761.866695	1521.72	-0.57427	28.25	1.4134e-18	139.19	93.845	1
881	O94885	SAM and SH3 domain-containing protein 1	SASH1	RGSPASPTSPSDCPPALAPR	2 Phospho (STY)	_RGSPAS(ph)PTSPS(ph)DCPPALAPR_	3	727.645	2179.91	0.2769	33.437	0.006818	42.58	19.354	1
882	Q9NQC3	Reticulon-4	RTN4	RGSSGSVDETLFALPAASEPVIR	2 Phospho (STY)	_RGS(ph)SGS(ph)VDETLFALPAASEPVIR_	3	840.391	2518.15	-0.26015	61.645	1.5276e-07	84.166	30.662	1
883	Q16637	Survival motor neuron protein	SMN1	RGTGQSDDSDIWDDTALIK	2 Phospho (STY)	_RGTGQS(ph)DDS(ph)DIWDDTALIK_;_RGT(ph)GQS(ph)DDSDIWDDTALIK_	2;3	1126.95905;751.641794	2251.9	-0.33938	57.598	6.4146e-34	143.04	123.37	1
884	Q96T37	Putative RNA-binding protein 15	RBM15	RHCAPSPDRSPELSSSR	2 Phospho (STY)	_RHCAPS(ph)PDRS(ph)PELSSSR_	3;4	525.468593;700.289032	2097.85	-0.51672	21.399	1.9259e-07	88.768	73.888	2
885	Q07352	Zinc finger protein 36, C3H1 type-like 1	ZFP36L1	RHSVTLPSSK	Phospho (STY)	_RHS(ph)VTLPSSK_	3	397.868	1190.58	0.11504	22.573	0.0037437	55.353	40.673	1
886	Q92769	Histone deacetylase 2	HDAC2	RIACDEEFSDSEDEGEGGRR	2 Phospho (STY)	_RIACDEEFS(ph)DS(ph)EDEGEGGRR_	2;3;4	825.303623;619.229537;1237.4518	2472.89	-0.88262	29.019	8.6053e-32	135.84	105.84	2
887	Q13547	Histone deacetylase 1	HDAC1	RIACEEEFSDSEEEGEGGRK	2 Phospho (STY)	_RIACEEEFS(ph)DS(ph)EEEGEGGRK_	3;4	825.312008;619.235825	2472.91	-0.74634	29.987	2.1708e-07	88.684	68.543	2
888	Q96E09	Protein FAM122A	FAM122A	RIDFIPVSPAPSPTR	2 Phospho (STY)	_RIDFIPVS(ph)PAPS(ph)PTR_;_RIDFIPVS(ph)PAPSPT(ph)R_	2;3	906.925902;604.953027	1811.84	-0.31297	53.262	2.8382e-13	123.17	85.259	1
889	Q7Z309	Protein FAM122B	FAM122B	RIDFTPVSPAPSPTR	2 Phospho (STY)	_RIDFTPVS(ph)PAPSPT(ph)R_;_RIDFTPVS(ph)PAPS(ph)PTR_	2;3	600.940898;900.907709	1799.8	-0.30194	42.124	6.1674e-45	165.03	120.52	1
890	Q9Y2W1	Thyroid hormone receptor-associated protein 3	THRAP3	RIDISPSTFR	Phospho (STY)	_RIDIS(ph)PSTFR_	2	636.311	1270.61	-0.37647	43.284	0.015633	59.864	32.383	1
891	Q9NYF8	Bcl-2-associated transcription factor 1	BCLAF1	RIDISPSTLR	Phospho (STY)	_RIDIS(ph)PSTLR_	2	619.319	1236.62	0.086768	39.886	0.038814	50.222	15.468	1
892	Q9NYF8	Bcl-2-associated transcription factor 1	BCLAF1	RIDISPSTLRK	Phospho (STY)	_RIDIS(ph)PSTLRK_	3	455.913	1364.72	-0.48977	38.647	0.0057772	50.088	29.881	2
893	P35251	Replication factor C subunit 1	RFC1	RIIYDSDSESEETLQVK	2 Phospho (STY)	_RIIYDS(ph)DS(ph)ESEETLQVK_;_RIIY(ph)DSDS(ph)ESEETLQVK_;_RIIYDS(ph)DSES(ph)EETLQVK_;_RIIY(ph)DS(ph)DSESEETLQVK_	2;3	724.643023;1086.4609	2170.91	-0.28691	42.621	2.6662e-11	103.92	82.694	1
894	Q9H0D6	5'-3' exoribonuclease 2	XRN2	RKAEDSDSEPEPEDNVR	Phospho (STY)	_RKAEDS(ph)DSEPEPEDNVR_	3	684.955	2051.84	NA	22.535	1.1402e-07	90.498	70.605	2
895	Q9H0D6	5'-3' exoribonuclease 2	XRN2	RKAEDSDSEPEPEDNVR	2 Phospho (STY)	_RKAEDS(ph)DS(ph)EPEPEDNVR_	2;3	711.610494;1066.9121	2131.81	-0.27171	21.612	7.6307e-48	171.16	118.39	2
896	Q9H1B7	Interferon regulatory factor 2-binding protein-like	IRF2BPL	RKASPEPPDSAEGALK	Phospho (STY)	_RKAS(ph)PEPPDSAEGALK_	3	578.28	1731.82	0.069578	27.465	0.0083203	42.958	10.969	2
897	Q92922	SWI/SNF complex subunit SMARCC1	SMARCC1	RKHSPSPPPPTPTESR	2 Phospho (STY)	_RKHS(ph)PS(ph)PPPPTPTESR_	2;3	644.29059;965.932247	1929.85	-0.24169	18.305	8.8211e-08	89.604	60.241	2
898	Q92922	SWI/SNF complex subunit SMARCC1	SMARCC1	RKHSPSPPPPTPTESR	3 Phospho (STY)	_RKHS(ph)PS(ph)PPPPTPT(ph)ESR_;_RKHS(ph)PS(ph)PPPPT(ph)PTESR_	3	670.946	2009.82	0.04926	17.479	0.0048204	50.024	20.441	2
899	O15355	Protein phosphatase 1G	PPM1G	RKLEEVLSTEGAEENGNSDK	Phospho (STY)	_RKLEEVLS(ph)TEGAEENGNSDK_	3	762.348	2284.02	-0.016075	34.564	0.021934	46.962	24.911	2
900	Q9H4L7	SWI/SNF-related matrix-associated actin-dependent regulator of chromatin subfamily A containing DEAD/H box 1	SMARCAD1	RKLSSSSEPYEEDEFNDDQSIK	3 Phospho (STY)	_RKLS(ph)S(ph)SS(ph)EPYEEDEFNDDQSIK_;_RKLS(ph)S(ph)S(ph)SEPYEEDEFNDDQSIK_;_RKLS(ph)S(ph)SSEPY(ph)EEDEFNDDQSIK_	3	948.363	2842.07	-0.10679	40.699	4.5805e-16	110.55	85.875	2
901	Q96RK0	Protein capicua homolog	CIC	RKNSTDLDSAPEDPTSPK	3 Phospho (STY)	_RKNST(ph)DLDS(ph)APEDPT(ph)SPK_;_RKNS(ph)TDLDS(ph)APEDPT(ph)SPK_	3	733.287	2196.84	0.014386	25.381	0.0015929	53.21	35.646	2
902	Q9Y5J1	U3 small nucleolar RNA-associated protein 18 homolog	UTP18	RKTSSDDESEEDEDDLLQR	2 Phospho (STY)	_RKTS(ph)SDDES(ph)EEDEDDLLQR_;_RKT(ph)SSDDES(ph)EEDEDDLLQR_	2;3	809.645932;1213.96526	2425.92	-0.80636	34.071	1.8739e-53	172.98	139.31	2
903	Q9Y5J1	U3 small nucleolar RNA-associated protein 18 homolog	UTP18	RKTSSDDESEEDEDDLLQR	3 Phospho (STY)	_RKTS(ph)S(ph)DDES(ph)EEDEDDLLQR_;_RKT(ph)SS(ph)DDES(ph)EEDEDDLLQR_;_RKT(ph)S(ph)SDDES(ph)EEDEDDLLQR_	2;3	836.301376;1253.94843	2505.88	NA	36.299	6.3459e-64	171.56	133.43	2
904	O14974	Protein phosphatase 1 regulatory subunit 12A	PPP1R12A	RLASTSDIEEK	Phospho (STY)	_RLAS(ph)TSDIEEK_	2	664.808	1327.6	NA	26.735	0.0053214	83.252	50.922	1
905	O94808	Glutamine--fructose-6-phosphate aminotransferase [isomerizing] 2	GFPT2	RLDSSACLHAVGDK	Phospho (STY)	_RLDS(ph)SACLHAVGDK_	3	536.912	1607.71	-0.19377	31.441	0.0080593	43.761	14.858	1
906	Q99959	Plakophilin-2	PKP2	RLEISPDSSPER	2 Phospho (STY)	_RLEIS(ph)PDS(ph)SPER_	2	773.321	1544.63	-0.67637	34.696	0.0025702	71.601	49.236	1
907	P50548	ETS domain-containing transcription factor ERF	ERF	RLGRGSVSDCSDGTSELEEPLGEDPR	3 Phospho (STY)	_RLGRGS(ph)VS(ph)DCS(ph)DGTSELEEPLGEDPR_	3	1020.07	3057.18	-0.42336	43.906	3.7351e-05	75.106	58.516	2
908	Q9BW71	HIRA-interacting protein 3	HIRIP3	RLLGDSDSEEEQK	2 Phospho (STY)	_RLLGDS(ph)DS(ph)EEEQK_	2	833.324	1664.63	-0.98899	29.204	1.1667e-23	147.84	118.26	1
909	P78317	E3 ubiquitin-protein ligase RNF4	RNF4	RLPQDHADSCVVSSDDEELSR	2 Phospho (STY)	_RLPQDHADSCVVS(ph)S(ph)DDEELSR_;_RLPQDHADS(ph)CVVS(ph)SDDEELSR_	3	859.01	2574.01	-0.5747	33.176	1.195e-16	112.58	91.986	1
910	Q9H4G0	Band 4.1-like protein 1	EPB41L1	RLPSSPASPSPK	2 Phospho (STY)	_RLPSS(ph)PAS(ph)PSPK_;_RLPSS(ph)PASPS(ph)PK_;_RLPS(ph)S(ph)PASPSPK_;_RLPS(ph)SPAS(ph)PSPK_;_RLPSSPAS(ph)PS(ph)PK_;_RLPS(ph)SPASPS(ph)PK_	2	692.307	1382.6	-0.47706	28.978	3.7667e-05	99.915	64.615	1
911	Q96Q42	Alsin	ALS2	RLSLPGLLSQVSPR	2 Phospho (STY)	_RLS(ph)LPGLLSQVS(ph)PR_	3	561.618	1681.83	0.030019	60.111	0.00047617	68.277	30.62	1
912	Q8IYB3	Serine/arginine repetitive matrix protein 1	SRRM1	RLSPSASPPR	2 Phospho (STY)	_RLS(ph)PSAS(ph)PPR_;_RLS(ph)PS(ph)ASPPR_	2;3	614.267778;409.847611	1226.52	NA	25.596	0.00088196	90.259	66.663	1
913	Q8IYB3	Serine/arginine repetitive matrix protein 1	SRRM1	RLSPSASPPR	3 Phospho (STY)	_RLS(ph)PS(ph)AS(ph)PPR_	2	654.251	1306.49	-0.14364	25.38	0.0013033	80.316	80.316	1
914	P62753	40S ribosomal protein S6	RPS6	RLSSLRASTSK	2 Phospho (STY)	_RLS(ph)S(ph)LRASTSK_;_RLSS(ph)LRAS(ph)TSK_;_RLS(ph)SLRAS(ph)TSK_;_RLSS(ph)LRAST(ph)SK_;_RLS(ph)SLRAST(ph)SK_	2;3	683.317999;455.881091	1364.62	-0.55663	24.852	0.0012861	90.706	47.656	2
915	P62753	40S ribosomal protein S6	RPS6	RLSSLRASTSK	3 Phospho (STY)	_RLS(ph)S(ph)LRAS(ph)TSK_	2;3	723.301164;482.536535	1444.59	-0.64784	26.515	7.4665e-19	144.72	119.79	2
916	Q9Y385	Ubiquitin-conjugating enzyme E2 J1	UBE2J1	RLSTSPDVIQGHQPR	Phospho (STY)	_RLSTS(ph)PDVIQGHQPR_;_RLS(ph)TSPDVIQGHQPR_	3	590.96	1769.86	-1.6993	28.979	1.5765e-07	97.095	80.83	1
917	Q9ULL5	Proline-rich protein 12	PRR12	RNLETLPSFSSDEEDSVAK	2 Phospho (STY)	_RNLETLPSFS(ph)S(ph)DEEDSVAK_	3	761.985	2282.93	-0.49417	54.525	3.3017e-05	74.732	55.434	1
918	O95453	Poly(A)-specific ribonuclease PARN	PARN	RNLSPSQEEAGLEDGVSGEISDTELEQTDSCAEPLSEGR	2 Phospho (STY)	_RNLS(ph)PSQEEAGLEDGVSGEIS(ph)DTELEQTDSCAEPLSEGR_	3	1451.27	4350.8	-0.47422	54.74	1.4625e-16	100.06	79.958	1
919	Q9BX95	Sphingosine-1-phosphate phosphatase 1	SGPP1	RNSLTGEEGQLAR	Phospho (STY)	_RNSLT(ph)GEEGQLAR_;_RNS(ph)LTGEEGQLAR_	2;3	755.854119;504.238505	1509.69	-0.88023	28.67	5.0287e-16	131.06	100.17	1
920	Q9UK76	Hematological and neurological expressed 1 protein	HN1	RNSSEASSGDFLDLK	Phospho (STY)	_RNS(ph)SEASSGDFLDLK_	2;3	569.252479;853.375081	1704.74	NA	43.93	6.3564e-55	180.27	180.27	1
921	Q9H1B7	Interferon regulatory factor 2-binding protein-like	IRF2BPL	RNSSSPVSPASVPGQR	2 Phospho (STY)	_RNSS(ph)S(ph)PVSPASVPGQR_;_RNS(ph)SS(ph)PVSPASVPGQR_;_RNS(ph)SSPVS(ph)PASVPGQR_	2	893.388	1784.76	-0.80735	27.609	6.4039e-22	137.87	105.5	1
922	Q9H1B7	Interferon regulatory factor 2-binding protein-like	IRF2BPL	RNSSSPVSPASVPGQR	3 Phospho (STY)	_RNSS(ph)S(ph)PVSPAS(ph)VPGQR_;_RNS(ph)SS(ph)PVS(ph)PASVPGQR_;_RNSS(ph)S(ph)PVS(ph)PASVPGQR_	2	933.371	1864.73	-0.9441	27.009	2.5914e-11	104.67	55.362	1
923	Q16875	6-phosphofructo-2-kinase/fructose-2,6-bisphosphatase 3	PFKFB3	RNSVTPLASPEPTK	2 Phospho (STY)	_RNS(ph)VTPLAS(ph)PEPTK_	3	552.918	1655.73	-0.38068	32.859	0.0025937	56.29	30.867	1
924	O00505	Importin subunit alpha-4	KPNA3	RNVPQEESLEDSDVDADFK	Phospho (STY)	_RNVPQEESLEDS(ph)DVDADFK_	3	758.325	2271.95	-0.45315	40.135	5.8442e-27	133.86	106.33	1
925	O00505	Importin subunit alpha-4	KPNA3	RNVPQEESLEDSDVDADFK	2 Phospho (STY)	_RNVPQEES(ph)LEDS(ph)DVDADFK_	3	784.98	2351.92	0.92727	45.861	0.023355	40.614	26.995	1
926	Q9BU76	Multiple myeloma tumor-associated protein 2	MMTAG2	RPAEATSSPTSPERPR	2 Phospho (STY)	_RPAEATSSPT(ph)S(ph)PERPR_;_RPAEAT(ph)SSPT(ph)SPERPR_;_RPAEATS(ph)SPT(ph)SPERPR_;_RPAEATSS(ph)PT(ph)SPERPR_;_RPAEAT(ph)SSPTS(ph)PERPR_;_RPAEATS(ph)SPTS(ph)PERPR_	2;3	633.6101;949.911511	1897.81	-0.58376	19.142	3.6569e-36	144.33	99.666	2
927	Q9H7L9	Sin3 histone deacetylase corepressor complex component SDS3	SUDS3	RPASPSSPEHLPATPAESPAQR	2 Phospho (STY)	_RPAS(ph)PS(ph)SPEHLPATPAESPAQR_;_RPAS(ph)PSS(ph)PEHLPATPAESPAQR_	3	815.032	2442.07	NA	30.845	1.9815e-11	100.39	54.812	1
928	Q7Z5L9	Interferon regulatory factor 2-binding protein 2	IRF2BP2	RPASVSSSAAVEHEQR	Phospho (STY)	_RPAS(ph)VSSSAAVEHEQR_;_RPASVSS(ph)SAAVEHEQR_;_RPASVSSS(ph)AAVEHEQR_	3	597.611	1789.81	-0.3836	20.24	2.1094e-05	73.722	31.252	1
929	Q8TAD8	Smad nuclear-interacting protein 1	SNIP1	RPDHSGGSPSPPTSEPAR	2 Phospho (STY)	_RPDHSGGS(ph)PS(ph)PPTSEPAR_	3	664.605	1990.79	-0.39883	18.663	4.3421e-07	84.689	63.269	1
930	Q8TAD8	Smad nuclear-interacting protein 1	SNIP1	RPDHSGGSPSPPTSEPAR	Phospho (STY)	_RPDHSGGS(ph)PSPPTSEPAR_	3	637.95	1910.83	-0.33383	17.994	0.0043016	44.998	22.46	1
931	Q96I25	Splicing factor 45	RBM17	RPDPDSDEDEDYERER	Phospho (STY)	_RPDPDS(ph)DEDEDYERER_	3	701.603	2101.79	-0.54675	22.308	1.117e-07	86.453	70.271	2
932	P40222	Alpha-taxilin	TXLNA	RPEGPGAQAPSSPR	Phospho (STY)	_RPEGPGAQAPSS(ph)PR_;_RPEGPGAQAPS(ph)SPR_	2;3	743.843554;496.231461	1485.67	-0.58061	19.193	1.6434e-33	161.31	92.898	1
933	Q7Z5K2	Wings apart-like protein homolog	WAPAL	RPESPSEISPIK	2 Phospho (STY)	_RPES(ph)PSEIS(ph)PIK_;_RPESPS(ph)EIS(ph)PIK_	2;3	750.330772;500.556273	1498.65	-0.50404	30.165	6.8236e-22	146.84	93.633	1
934	Q86YP4	Transcriptional repressor p66-alpha	GATAD2A	RPPSPDVIVLSDNEQPSSPR	3 Phospho (STY)	_RPPS(ph)PDVIVLS(ph)DNEQPSS(ph)PR_;_RPPS(ph)PDVIVLS(ph)DNEQPS(ph)SPR_	2;3	810.67616;1215.5106	2429.01	-0.4927	44.545	5.9392e-43	154.46	132.78	1
935	Q86YP4	Transcriptional repressor p66-alpha	GATAD2A	RPPSPDVIVLSDNEQPSSPR	2 Phospho (STY)	_RPPS(ph)PDVIVLS(ph)DNEQPSSPR_	3	784.021	2349.04	-0.42636	42.942	3.4419e-05	75.334	54.026	1
936	Q9BW71	NA	NA	RPPTPCSDPERK	2 Phospho (STY)	_RPPT(ph)PCS(ph)DPERK_	3	533.884	1598.63	-0.40429	18.394	0.023365	42.242	30.533	2
937	Q96T58	Msx2-interacting protein	SPEN	RPQSPGASPSQAERLPSDSER	3 Phospho (STY)	_RPQS(ph)PGASPS(ph)QAERLPS(ph)DSER_;_RPQS(ph)PGAS(ph)PSQAERLPS(ph)DSER_	3	831.338	2490.99	-0.42592	32.749	0.019464	46.461	30.149	2
938	Q02952	A-kinase anchor protein 12	AKAP12	RPSESDKEDELDK	2 Phospho (STY)	_RPS(ph)ES(ph)DKEDELDK_	2;3	854.329154;569.888528	1706.64	NA	21.862	0.00015722	75.564	44.349	2
939	Q02952	A-kinase anchor protein 12	AKAP12	RPSESDKEDELDK	Phospho (STY)	_RPS(ph)ESDKEDELDK_	3	543.233	1626.68	-0.15756	22.317	0.00063463	67.415	37.209	2
940	Q5T1M5	FK506-binding protein 15	FKBP15	RPSQEQSASASSGQPQAPLNR	Phospho (STY)	_RPSQEQS(ph)ASASSGQPQAPLNR_;_RPS(ph)QEQSASASSGQPQAPLNR_	3	759.352	2275.03	-0.44492	23.736	1.3696e-43	156	120.37	1
941	O43379	WD repeat-containing protein 62	WDR62	RPSSVGELASLGQELQAITTATTPSLDSEGQEPALR	2 Phospho (STY)	_RPSS(ph)VGELASLGQELQAITTATT(ph)PSLDSEGQEPALR_	3	1290.61	3868.81	0.49116	70.418	1.7671e-05	58.919	41.022	1
942	P46100	Transcriptional regulator ATRX	ATRX	RPTETNPVTSNSDEECNETVK	Phospho (STY)	_RPTETNPVTSNS(ph)DEECNETVK_	3	829.683	2486.03	-0.27185	27.261	5.3488e-44	161.04	131	1
943	Q9UPN3	Microtubule-actin cross-linking factor 1, isoforms 1/2/3/5	MACF1	RQGSFSEDVISHK	Phospho (STY)	_RQGSFS(ph)EDVISHK_	3	523.907	1568.7	-0.69175	33.003	0.01013	42.785	13.707	1
944	O14646	Chromodomain-helicase-DNA-binding protein 1	CHD1	RQIDSSEEDDDEEDYDNDK	2 Phospho (STY)	_RQIDS(ph)S(ph)EEDDDEEDYDNDK_	3	826.278	2475.81	NA	26.818	9.0207e-28	140.96	118.91	1
945	Q92576	PHD finger protein 3	PHF3	RQLQEDQENNLQDNQTSNSSPCR	Phospho (STY)	_RQLQEDQENNLQDNQTSNSS(ph)PCR_	3	947.733	2840.18	1.2121	22.712	2.3249e-33	134.83	84.468	1
946	Q8IYB3	Serine/arginine repetitive matrix protein 1	SRRM1	RQSPSPSTRPIR	2 Phospho (STY)	_RQSPS(ph)PS(ph)TRPIR_;_RQS(ph)PS(ph)PSTRPIR_;_RQS(ph)PSPS(ph)TRPIR_;_RQS(ph)PSPST(ph)RPIR_	2;3	771.352904;514.571028	1540.69	-0.41578	19.746	0.00083239	86.772	67.474	2
947	Q8IYB3	Serine/arginine repetitive matrix protein 1	SRRM1	RQSPSPSTRPIR	Phospho (STY)	_RQS(ph)PSPSTRPIR_	3	487.916	1460.72	-0.54455	18.313	0.0048121	51.009	23.669	2
948	Q96D71	RalBP1-associated Eps domain-containing protein 1	REPS1	RQSSSYDDPWK	2 Phospho (STY)	_RQS(ph)S(ph)SYDDPWK_	2	764.779	1527.54	NA	35.139	1.2769e-06	108.96	69.205	1
949	Q8N9N8	Probable RNA-binding protein EIF1AD	EIF1AD	RQYHESEEESEEEEAA	2 Phospho (STY)	_RQYHES(ph)EEES(ph)EEEEAA_	2	1056.36	2110.7	NA	21.321	1.6364e-05	93.851	65.495	1
950	Q9NTJ3	Structural maintenance of chromosomes protein 4	SMC4	RREEGPPPPSPDGASSDAEPEPPSGR	2 Phospho (STY)	_RREEGPPPPS(ph)PDGASS(ph)DAEPEPPSGR_;_RREEGPPPPS(ph)PDGAS(ph)SDAEPEPPSGR_	3	944.394	2830.16	-0.33275	26.94	2.9503e-09	91.733	66.548	2
951	Q9NTJ3	Structural maintenance of chromosomes protein 4	SMC4	RREEGPPPPSPDGASSDAEPEPPSGR	Phospho (STY)	_RREEGPPPPSPDGASS(ph)DAEPEPPSGR_	3	917.738	2750.19	-0.61735	27.095	0.00074869	51.301	32.335	2
952	Q9NZ63	Uncharacterized protein C9orf78	C9orf78	RRGDSESEEDEQDSEEVR	2 Phospho (STY)	_RRGDS(ph)ES(ph)EEDEQDSEEVR_	2;3	771.283105;1156.42102	2310.83	NA	19.829	4.2331e-28	139.04	111.5	2
953	P49736	DNA replication licensing factor MCM2	MCM2	RRGNDPLTSSPGR	Phospho (STY)	_RRGNDPLT(ph)SSPGR_;_RRGNDPLTS(ph)SPGR_	2	746.854	1491.69	-0.26525	21.575	0.0064169	64.534	31.094	2
954	Q9NQC3	Reticulon-4	RTN4	RRGSSGSVDETLFALPAASEPVIR	2 Phospho (STY)	_RRGSS(ph)GS(ph)VDETLFALPAASEPVIR_;_RRGS(ph)SGS(ph)VDETLFALPAASEPVIR_;_RRGS(ph)S(ph)GSVDETLFALPAASEPVIR_	3	892.425	2674.25	-0.35639	58.056	7.5667e-50	158.52	158.52	2
955	P04920	Anion exchange protein 2	SLC4A2	RRPGASPTGETPTIEEGEEDEDEASEAEGAR	2 Phospho (STY)	_RRPGAS(ph)PTGETPTIEEGEEDEDEAS(ph)EAEGAR_	3	1144.8	3431.37	-0.72203	38.982	0.0001197	59.893	45.678	2
956	Q5UIP0	Telomere-associated protein RIF1	RIF1	RRSEVVESTTESQDK	Phospho (STY)	_RRS(ph)EVVESTTESQDK_	3	610.946	1829.82	-0.26125	18.486	3.6478e-13	123.63	94.986	2
957	P18583	Protein SON	SON	RRSFSISPVR	3 Phospho (STY)	_RRS(ph)FS(ph)IS(ph)PVR_	2;3	722.798591;482.201486	1443.58	-0.75095	34.69	0.00079183	91.355	64.823	2
958	O43318	Mitogen-activated protein kinase kinase kinase 7	MAP3K7	RRSIQDLTVTGTEPGQVSSR	2 Phospho (STY)	_RRS(ph)IQDLTVTGTEPGQVS(ph)SR_;_RRS(ph)IQDLTVTGTEPGQVSS(ph)R_	3	783.032	2346.07	-0.69934	35.802	5.8215e-27	132.5	108.65	2
959	P18754	Regulator of chromosome condensation	RCC1	RRSPPADAIPK	Phospho (STY)	_RRS(ph)PPADAIPK_	3	429.89	1286.65	-0.089391	21.655	0.0013483	68.132	25.049	2
960	Q8IYB3	Serine/arginine repetitive matrix protein 1	SRRM1	RRSPSPAPPPR	2 Phospho (STY)	_RRS(ph)PS(ph)PAPPPR_	3	459.878	1376.61	-0.33667	16.107	0.0047281	55.721	30.868	2
961	P49450	Histone H3-like centromeric protein A	CENPA	RRSPSPTPTPGPSR	2 Phospho (STY)	_RRS(ph)PSPT(ph)PTPGPSR_;_RRS(ph)PS(ph)PTPTPGPSR_;_RRSPS(ph)PT(ph)PTPGPSR_	2;3	826.868918;551.581704	1651.72	-0.10934	18.448	3.174e-17	133.48	103.19	2
962	P62995	Transformer-2 protein homolog beta	TRA2B	RRSPSPYYSR	2 Phospho (STY)	_RRS(ph)PS(ph)PYYSR_;_RRSPS(ph)PY(ph)YSR_;_RRSPS(ph)PYYS(ph)R_;_RRSPS(ph)PYY(ph)SR_;_RRS(ph)PSPYYS(ph)R_;_RRS(ph)PSPY(ph)YSR_	2;3	476.865553;714.794691	1427.57	-0.35894	19.88	9.7724e-05	102.05	62.169	2
963	Q9NYV4	Cyclin-dependent kinase 12	CDK12	RRSSSPFLSK	3 Phospho (STY)	_RRS(ph)S(ph)S(ph)PFLSK_;_RRSS(ph)S(ph)PFLS(ph)K_	2	702.777	1403.54	NA	27.232	0.0033477	55.755	21.913	2
964	Q9NYV4	Cyclin-dependent kinase 12	CDK12	RRSSSPFLSK	2 Phospho (STY)	_RRS(ph)SS(ph)PFLSK_	3	442.199	1323.57	-0.60274	24.728	0.0047478	57.149	28.972	2
965	Q8IYB3	Serine/arginine repetitive matrix protein 1	SRRM1	RRTASPPPPPK	2 Phospho (STY)	_RRT(ph)AS(ph)PPPPPK_	3	455.214	1362.62	-0.29741	18.803	0.0064219	55.755	30.902	2
966	O00193	Small acidic protein	SMAP	RSASPDDDLGSSNWEAADLGNEER	Phospho (STY)	_RSAS(ph)PDDDLGSSNWEAADLGNEER_;_RS(ph)ASPDDDLGSSNWEAADLGNEER_;_RSASPDDDLGSS(ph)NWEAADLGNEER_	2;3	891.03498;1336.04883	2670.08	-0.28935	45.754	1.2278e-158	239.48	209.9	1
967	O00193	Small acidic protein	SMAP	RSASPDDDLGSSNWEAADLGNEERK	Phospho (STY)	_RSAS(ph)PDDDLGSSNWEAADLGNEERK_;_RS(ph)ASPDDDLGSSNWEAADLGNEERK_	3	933.733	2798.18	-0.67295	45.197	7.129e-51	158.11	136.8	2
968	O43520	Phospholipid-transporting ATPase IC	ATP8B1	RSAYAFSHQRGYADLISSGR	4 Phospho (STY)	_RS(ph)AYAFS(ph)HQRGY(ph)ADLIS(ph)SGR_	3	854.664	2560.97	-1.0938	19.377	0.010329	50.358	18.156	2
969	Q14160	Protein scribble homolog	SCRIB	RSEACPCQPDSGSPLPAEEEK	Phospho (STY)	_RSEACPCQPDSGS(ph)PLPAEEEK_	3	808.666	2422.98	-0.28461	28.345	4.4825e-44	161.56	125.85	1
970	Q9UQ35	NA	NA	RSLTRSPPAIR	3 Phospho (STY)	_RS(ph)LT(ph)RS(ph)PPAIR_	3	498.552	1492.64	-0.34952	26.793	0.026214	41.399	13.918	2
971	Q9UQR0	Sex comb on midleg-like protein 2	SCML2	RSPQQTVPYVVPLSPK	2 Phospho (STY)	_RSPQQT(ph)VPYVVPLS(ph)PK_	3	652.651	1954.93	-0.27688	45.898	0.0010369	62.055	40.704	1
972	Q86SQ0	Pleckstrin homology-like domain family B member 2	PHLDB2	RSPSPLGTSVR	2 Phospho (STY)	_RS(ph)PS(ph)PLGTSVR_	2	658.792	1315.57	1.104	29.314	0.010683	42.314	11.83	1
973	P62995	Transformer-2 protein homolog beta	TRA2B	RSPSPYYSR	2 Phospho (STY)	_RS(ph)PS(ph)PYYSR_	2;3	636.744135;424.831849	1271.47	-0.2236	21.946	0.00042978	100.82	63.875	1
974	Q8ND56	Protein LSM14 homolog A	LSM14A	RSPVSTRPLPSASQK	Phospho (STY)	_RSPVS(ph)TRPLPSASQK_	3	564.293	1689.86	-0.28833	22.927	0.0085683	43.794	21.697	2
975	Q13501	Sequestosome-1	SQSTM1	RSRLTPVSPESSSTEEK	2 Phospho (STY)	_RSRLT(ph)PVS(ph)PESSSTEEK_;_RS(ph)RLTPVS(ph)PESSSTEEK_	3	683.968	2048.88	-0.70949	25.02	4.4814e-16	119.94	92.738	2
976	Q13501	Sequestosome-1	SQSTM1	RSRLTPVSPESSSTEEK	3 Phospho (STY)	_RSRLT(ph)PVSPES(ph)S(ph)STEEK_;_RSRLT(ph)PVS(ph)PESS(ph)STEEK_	3	710.623	2128.85	-0.35068	29.603	2.2125e-07	89.663	55.623	2
977	Q4G0J3	La-related protein 7	LARP7	RSRPTSEGSDIESTEPQK	2 Phospho (STY)	_RSRPT(ph)SEGS(ph)DIESTEPQK_	3	721.97	2162.89	-0.61544	24.604	2.2888e-14	117.01	117.01	2
978	Q92466	DNA damage-binding protein 2	DDB2	RSRSPLELEPEAK	Phospho (STY)	_RS(ph)RSPLELEPEAK_;_RSRS(ph)PLELEPEAK_	3	531.266	1590.78	0.029634	31.149	0.00016633	72.731	39.798	2
979	Q13136	Liprin-alpha-1	PPFIA1	RSSDGSLSHEEDLAK	2 Phospho (STY)	_RSS(ph)DGS(ph)LSHEEDLAK_;_RS(ph)SDGS(ph)LSHEEDLAK_	2;3	597.571311;895.853328	1789.69	-0.38565	28.162	0.0051713	48.277	23.042	1
980	Q3KQU3	MAP7 domain-containing protein 1	MAP7D1	RSSQPSPTAVPASDSPPTK	2 Phospho (STY)	_RSS(ph)QPS(ph)PTAVPASDSPPTK_;_RS(ph)SQPSPT(ph)AVPASDSPPTK_;_RS(ph)SQPS(ph)PTAVPASDSPPTK_	3	690.636	2068.89	-0.48681	25.67	0.0013038	54.768	11.507	1
981	Q3KQU3	MAP7 domain-containing protein 1	MAP7D1	RSSQPSPTAVPASDSPPTK	3 Phospho (STY)	_RSS(ph)QPS(ph)PTAVPAS(ph)DSPPTK_;_RS(ph)SQPS(ph)PTAVPAS(ph)DSPPTK_;_RS(ph)SQPS(ph)PTAVPASDS(ph)PPTK_	3	717.292	2148.85	-0.37746	27.122	0.00021092	60.542	44.36	1
982	O15231	Zinc finger protein 185	ZNF185	RSSTSGDTEEEEEEEVVPFSSDEQK	2 Phospho (STY)	_RS(ph)S(ph)TSGDTEEEEEEEVVPFSSDEQK_;_RS(ph)STSGDT(ph)EEEEEEEVVPFSSDEQK_	3	997.383	2989.13	-0.13425	50.245	1.2783e-50	158.89	138.48	1
983	O15231	Zinc finger protein 185	ZNF185	RSSTSGDTEEEEEEEVVPFSSDEQK	Phospho (STY)	_RS(ph)STSGDTEEEEEEEVVPFSSDEQK_;_RSSTSGDT(ph)EEEEEEEVVPFSSDEQK_	3	970.728	2909.16	-0.053512	46.287	1.8907e-09	93.553	70.62	1
984	O15231	Zinc finger protein 185	ZNF185	RSSTSGDTEEEEEEEVVPFSSDEQKR	2 Phospho (STY)	_RSS(ph)TSGDT(ph)EEEEEEEVVPFSSDEQKR_;_RSST(ph)SGDT(ph)EEEEEEEVVPFSSDEQKR_	3	1049.42	3145.23	0.10362	46.912	2.3163e-09	93.196	70.33	2
985	Q86TB9	Protein PAT1 homolog 1	PATL1	RSTSPIIGSPPVR	2 Phospho (STY)	_RST(ph)S(ph)PIIGSPPVR_;_RS(ph)TSPIIGS(ph)PPVR_;_RS(ph)T(ph)SPIIGSPPVR_;_RS(ph)TS(ph)PIIGSPPVR_;_RST(ph)SPIIGS(ph)PPVR_	2	763.86	1525.71	-0.31007	35.272	9.031e-06	93.115	45.001	1
986	P43243	Matrin-3	MATR3	RSYSPDGKESPSDK	2 Phospho (STY)	_RSYS(ph)PDGKES(ph)PSDK_	2;3	571.557002;856.831864	1711.65	-0.2117	17.778	2.3739e-06	97.621	69.907	2
987	P45973	Chromobox protein homolog 5	CBX5	RTADSSSSEDEEEYVVEK	4 Phospho (STY)	_RTADS(ph)S(ph)S(ph)S(ph)EDEEEYVVEK_	2	1190.38	2378.75	NA	38.655	4.7045e-05	75.404	60.514	1
988	P49736	NA	NA	RTDALTSSPGR	Phospho (STY)	_RTDALTSS(ph)PGR_	2	620.788	1239.56	0.038497	21.586	0.032153	61.444	36.748	1
989	Q96B36	Proline-rich AKT1 substrate 1	AKT1S1	RTEARSSDEENGPPSSPDLDR	2 Phospho (STY)	_RTEARSS(ph)DEENGPPS(ph)SPDLDR_;_RTEARS(ph)SDEENGPPS(ph)SPDLDR_;_RTEARS(ph)S(ph)DEENGPPSSPDLDR_	3	825.666	2473.97	-0.80479	26.101	4.7747e-80	191.61	161.04	2
990	Q96B36	Proline-rich AKT1 substrate 1	AKT1S1	RTEARSSDEENGPPSSPDLDR	3 Phospho (STY)	_RTEARS(ph)S(ph)DEENGPPSS(ph)PDLDR_;_RTEARS(ph)S(ph)DEENGPPS(ph)SPDLDR_;_RT(ph)EARS(ph)SDEENGPPS(ph)SPDLDR_	3	852.321	2553.94	NA	27.058	2.0843e-41	147.1	123.44	2
991	Q96B36	Proline-rich AKT1 substrate 1	AKT1S1	RTEARSSDEENGPPSSPDLDR	4 Phospho (STY)	_RTEARS(ph)S(ph)DEENGPPS(ph)S(ph)PDLDR_	3	878.976	2633.91	NA	27.386	0.027276	44.844	25.676	2
992	Q15311	RalA-binding protein 1	RALBP1	RTEGYAAFQEDSSGDEAESPSK	2 Phospho (STY)	_RTEGYAAFQEDS(ph)S(ph)GDEAESPSK_	3	840.986	2519.94	-0.43241	35.388	1.9538e-11	102.9	75.771	1
993	P22059	Oxysterol-binding protein 1	OSBP	RTGSNISGASSDISLDEQYK	2 Phospho (STY)	_RTGS(ph)NIS(ph)GASSDISLDEQYK_;_RT(ph)GSNIS(ph)GASSDISLDEQYK_;_RT(ph)GS(ph)NISGASSDISLDEQYK_	3	763.321	2286.94	-0.20696	40.11	4.9774e-34	144.4	122.35	1
994	P22059	Oxysterol-binding protein 1	OSBP	RTGSNISGASSDISLDEQYK	3 Phospho (STY)	_RTGS(ph)NIS(ph)GAS(ph)SDISLDEQYK_;_RTGS(ph)NIS(ph)GASS(ph)DISLDEQYK_;_RT(ph)GS(ph)NISGASS(ph)DISLDEQYK_;_RT(ph)GS(ph)NISGAS(ph)SDISLDEQYK_;_RT(ph)GSNIS(ph)GAS(ph)SDISLDEQYK_	2;3	789.976275;1184.46077	2366.91	-0.35448	41.381	3.3494e-07	91.622	69.037	1
995	Q13017	Rho GTPase-activating protein 5	ARHGAP5	RTHSDASDDEAFTTSK	2 Phospho (STY)	_RTHS(ph)DAS(ph)DDEAFTTSK_;_RT(ph)HSDAS(ph)DDEAFTTSK_	2;3	643.241742;964.358974	1926.7	-0.59847	25.738	6.769e-16	119	93.083	1
996	P18858	DNA ligase 1	LIG1	RTIQEVLEEQSEDEDREAK	Phospho (STY)	_RTIQEVLEEQS(ph)EDEDREAK_	3	795.359	2383.05	-0.57513	39.737	1.2529e-07	91.238	91.238	2
997	O60343	TBC1 domain family member 4	TBC1D4	RTSSTCSNESLSVGGTSVTPR	2 Phospho (STY)	_RT(ph)S(ph)STCSNESLSVGGTSVTPR_;_RT(ph)SSTCS(ph)NESLSVGGTSVTPR_;_RT(ph)SSTCSNES(ph)LSVGGTSVTPR_;_RTS(ph)STCS(ph)NESLSVGGTSVTPR_;_RTSS(ph)TCS(ph)NESLSVGGTSVTPR_	2;3	1171.98782;781.660971	2341.96	-0.33649	33.559	1.4982e-28	139.63	98.187	1
998	O60343	TBC1 domain family member 4	TBC1D4	RTSSTCSNESLSVGGTSVTPR	3 Phospho (STY)	_RTS(ph)STCS(ph)NES(ph)LSVGGTSVTPR_;_RTS(ph)S(ph)TCS(ph)NESLSVGGTSVTPR_;_RTSS(ph)TCS(ph)NES(ph)LSVGGTSVTPR_;_RT(ph)S(ph)STCSNES(ph)LSVGGTSVTPR_;_RT(ph)S(ph)STCS(ph)NESLSVGGTSVTPR_;_RT(ph)SSTCS(ph)NES(ph)LSVGGTSVTPR_;_RT(ph)S(ph)ST(ph)CSNESLSVGGTSVTPR_	2;3	1211.97098;808.316415	2421.93	-0.52581	35.948	2.1704e-35	149.76	124.99	1
999	Q6BDS2	UHRF1-binding protein 1	UHRF1BP1	RTVSQQSFDGVSLDSSGPEDR	2 Phospho (STY)	_RT(ph)VSQQS(ph)FDGVSLDSSGPEDR_	3	809.667	2425.98	-0.45738	44.455	2.071e-07	90.718	57.069	1
1000	P23497	Nuclear autoantigen Sp-100	SP100	RVIGQDHDFSESSEEEAPAEASSGALR	3 Phospho (STY)	_RVIGQDHDFS(ph)ES(ph)S(ph)EEEAPAEASSGALR_	3	1038.74	3113.21	-0.37889	41.589	9.2909e-10	92.886	74.616	1
1001	Q9UQ35	Serine/arginine repetitive matrix protein 2	SRRM2	RVPSPTPAPK	Phospho (STY)	_RVPS(ph)PTPAPK_	2	565.292	1128.57	-0.11042	21.428	0.013615	61.423	16.809	1
1002	Q9UJX2	Cell division cycle protein 23 homolog	CDC23	RVSPLNLSSVTP	2 Phospho (STY)	_RVS(ph)PLNLSSVT(ph)P_	2	715.328	1428.64	-0.69358	50.201	0.00051046	80.69	64.071	1
1003	P46013	Antigen KI-67	MKI67	RVSRSSFSSDPDEK	2 Phospho (STY)	_RVS(ph)RS(ph)SFSSDPDEK_;_RVS(ph)RSS(ph)FSSDPDEK_	3	586.236	1755.69	-0.31705	22.707	0.00089137	64.224	38.776	2
1004	P13861	cAMP-dependent protein kinase type II-alpha regulatory subunit	PRKAR2A	RVSVCAETYNPDEEEEDTDPR	Phospho (STY)	_RVS(ph)VCAETYNPDEEEEDTDPR_	3	864.346	2590.02	-0.91907	35.777	5.4043e-54	166.52	149.9	1
1005	Q15154	Pericentriolar material 1 protein	PCM1	RVTNDISPESSPGVGR	Phospho (STY)	_RVTNDIS(ph)PESSPGVGR_	2;3	875.909622;584.275507	1749.8	-0.81386	29.758	5.9665e-10	101.62	77.77	1
1006	Q15154	Pericentriolar material 1 protein	PCM1	RVTNDISPESSPGVGR	2 Phospho (STY)	_RVTNDIS(ph)PES(ph)SPGVGR_	2	915.893	1829.77	-0.53319	32.475	2.3801e-06	89.721	61.094	1
1007	Q13541	Eukaryotic translation initiation factor 4E-binding protein 1	EIF4EBP1	RVVLGDGVQLPPGDYSTTPGGTLFSTTPGGTR	2 Phospho (STY)	_RVVLGDGVQLPPGDYSTT(ph)PGGTLFSTT(ph)PGGTR_;_RVVLGDGVQLPPGDYST(ph)TPGGTLFSTT(ph)PGGTR_;_RVVLGDGVQLPPGDYSTT(ph)PGGTLFST(ph)TPGGTR_	3	1121.86	3362.56	-0.53998	61.036	1.2188e-09	84.515	43.468	1
1008	Q14157	Ubiquitin-associated protein 2-like	UBAP2L	RYPSSISSSPQK	2 Phospho (STY)	_RYPS(ph)SISS(ph)SPQK_;_RYPSS(ph)ISSS(ph)PQK_;_RYPSSIS(ph)SS(ph)PQK_;_RYPS(ph)SIS(ph)SSPQK_;_RYPS(ph)SISSS(ph)PQK_;_RYPSSIS(ph)S(ph)SPQK_	2;3	748.812746;499.544256	1495.61	-0.50313	26.815	4.0626e-05	99.371	62.005	1
1009	Q14157	Ubiquitin-associated protein 2-like	UBAP2L	RYPSSISSSPQK	Phospho (STY)	_RYPSSISSS(ph)PQK_	2;3	472.888813;708.829581	1415.64	-0.31076	22.764	0.00019782	87.216	46.72	1
1010	Q8IYB3	Serine/arginine repetitive matrix protein 1	SRRM1	RYSPSPPPK	2 Phospho (STY)	_RYS(ph)PS(ph)PPPK_	2	594.746	1187.48	-0.029494	21.205	0.0043968	56.569	33.101	1
1011	Q13428	Treacle protein	TCOF1	SAEPSANTTLVSETEEEGSVPAFGAAAK	Phospho (STY)	_SAEPSANTTLVS(ph)ETEEEGSVPAFGAAAK_	3	944.094	2829.26	-0.36774	53.384	0.00062567	48.961	34.543	0
1012	Q02952	A-kinase anchor protein 12	AKAP12	SAESPTSPVTSETGSTFK	2 Phospho (STY)	_SAES(ph)PTS(ph)PVTSETGSTFK_	2	986.895	1971.78	-0.50638	40.06	3.7109e-14	113.51	90.385	0
1013	Q66PJ3	ADP-ribosylation factor-like protein 6-interacting protein 4	ARL6IP4	SAGEEEDGPVLTDEQK	Phospho (STY)	_S(ph)AGEEEDGPVLTDEQK_	2	892.367	1782.72	-0.43311	31.947	3.603e-37	156.67	156.67	0
1014	Q96RN1	Testis anion transporter 1	SLC26A8	SAISGFSSKSR	3 Phospho (STY)	_SAIS(ph)GFS(ph)S(ph)KSR_	2	683.746	1365.48	24910	33.823	0.0049248	55.335	8.5382	1
1015	O00193	Small acidic protein	SMAP	SASPDDDLGSSNWEAADLGNEER	Phospho (STY)	_SAS(ph)PDDDLGSSNWEAADLGNEER_;_S(ph)ASPDDDLGSSNWEAADLGNEER_	2	1258	2513.98	-0.26071	51.05	4.5509e-158	247.7	215.19	0
1016	O60271	C-Jun-amino-terminal kinase-interacting protein 4	SPAG9	SASQSSLDKLDQELK	2 Phospho (STY)	_SAS(ph)QS(ph)SLDKLDQELK_;_SASQS(ph)S(ph)LDKLDQELK_;_SAS(ph)QSS(ph)LDKLDQELK_	2;3	904.889379;603.595345	1807.76	-0.32855	47.607	4.7519e-26	152.09	109.41	1
1017	O60271	C-Jun-amino-terminal kinase-interacting protein 4	SPAG9	SASQSSLDKLDQELKEQQK	2 Phospho (STY)	_SAS(ph)QS(ph)SLDKLDQELKEQQK_;_SAS(ph)QSS(ph)LDKLDQELKEQQK_	3	774.68	2321.02	-0.406	47.828	2.1635e-07	89.663	69.258	2
1018	Q8TEA8	D-tyrosyl-tRNA(Tyr) deacylase 1	DTD1	SASSGAEGDVSSEREP	Phospho (STY)	_SASS(ph)GAEGDVSSEREP_;_SAS(ph)SGAEGDVSSEREP_	2	822.823	1643.63	-0.28303	25.716	3.3555e-120	227.57	195.62	1
1019	Q8TEA8	D-tyrosyl-tRNA(Tyr) deacylase 1	DTD1	SASSGAEGDVSSEREP	2 Phospho (STY)	_SASS(ph)GAEGDVSS(ph)EREP_;_S(ph)AS(ph)SGAEGDVSSEREP_	2	862.806	1723.6	-0.91539	27.826	1.0932e-08	91.64	51.716	1
1020	Q9UQ35	Serine/arginine repetitive matrix protein 2	SRRM2	SATRPSPSPERSSTGPEPPAPTPLLAER	2 Phospho (STY)	_SATRPS(ph)PS(ph)PERSSTGPEPPAPTPLLAER_;_SATRPSPS(ph)PERS(ph)STGPEPPAPTPLLAER_;_SATRPS(ph)PSPERS(ph)STGPEPPAPTPLLAER_;_S(ph)ATRPSPS(ph)PERSSTGPEPPAPTPLLAER_	3;4	1015.80746;762.107416	3044.4	-0.5016	42.553	7.4795e-19	111.56	93.018	2
1021	Q9UQ35	Serine/arginine repetitive matrix protein 2	SRRM2	SATRPSPSPERSSTGPEPPAPTPLLAER	3 Phospho (STY)	_SATRPS(ph)PS(ph)PERSS(ph)TGPEPPAPTPLLAER_;_SATRPS(ph)PS(ph)PERS(ph)STGPEPPAPTPLLAER_;_S(ph)ATRPSPS(ph)PERSST(ph)GPEPPAPTPLLAER_;_SATRPS(ph)PS(ph)PERSST(ph)GPEPPAPTPLLAER_;_SATRPS(ph)PSPERSS(ph)T(ph)GPEPPAPTPLLAER_;_SATRPS(ph)PSPERS(ph)S(ph)TGPEPPAPTPLLAER_;_SATRPS(ph)PSPERS(ph)ST(ph)GPEPPAPTPLLAER_;_S(ph)ATRPSPS(ph)PERS(ph)STGPEPPAPTPLLAER_;_S(ph)AT(ph)RPSPSPERS(ph)STGPEPPAPTPLLAER_;_SAT(ph)RPSP…	3;4	1042.46291;782.098999	3124.37	-0.50485	44.578	1.731e-12	97.592	66.697	2
1022	P20020	Plasma membrane calcium-transporting ATPase 1	ATP2B1	SATSSSPGSPLHSLETSL	2 Phospho (STY)	_SATSSS(ph)PGS(ph)PLHSLETSL_;_SATSS(ph)SPGS(ph)PLHSLETSL_;_SATSSSPGS(ph)PLHSLETS(ph)L_;_SATSSSPGS(ph)PLHSLET(ph)SL_	2	959.398	1916.78	-0.21071	61.897	1.6567e-39	162.46	115.42	0
1023	P20020	Plasma membrane calcium-transporting ATPase 1	ATP2B1	SATSSSPGSPLHSLETSL	Phospho (STY)	_SATSSSPGSPLHSLETS(ph)L_	2	919.414	1836.81	-0.96115	52.353	1.0281e-10	95.751	64.137	0
1024	Q96JG6	Coiled-coil domain-containing protein 132	CCDC132	SAYQEYDSDSDVPEELK	2 Phospho (STY)	_SAYQEYDS(ph)DS(ph)DVPEELK_	2	1067.89	2133.77	1.0177	44.49	1.2808e-05	78.758	56.22	0
1025	Q96JG6	Coiled-coil domain-containing protein 132	CCDC132	SAYQEYDSDSDVPEELKR	2 Phospho (STY)	_SAYQEYDS(ph)DS(ph)DVPEELKR_	3	764.298	2289.87	-0.50228	41.039	0.00060724	59.728	41.183	1
1026	Q5VYK3	Proteasome-associated protein ECM29 homolog	ECM29	SCAFAMGHLVRTSRDSSTEK	Oxidation (M);2 Phospho (STY)	_S(ph)CAFAM(ox)GHLVRTSRDS(ph)STEK_	3	805.999	2414.97	-1.8604	41.213	0.0045105	60.618	34.118	2
1027	D3W0D1	Killer cell lectin-like receptor subfamily F member 2	KLRF2	SCAVITGNWVYSEDCSSTFK	3 Phospho (STY)	_S(ph)CAVIT(ph)GNWVYSEDCSS(ph)TFK_	3	850.971	2549.89	NA	36.167	0.013467	52.198	15.041	0
1028	Q9UQ35	Serine/arginine repetitive matrix protein 2	SRRM2	SCFESSPDPELK	Phospho (STY)	_SCFESS(ph)PDPELK_;_SCFES(ph)SPDPELK_	2	738.292	1474.57	-0.37057	36.111	8.7953e-38	171.11	143.34	0
1029	Q9UQ35	Serine/arginine repetitive matrix protein 2	SRRM2	SCFESSPDPELK	2 Phospho (STY)	_SCFES(ph)S(ph)PDPELK_	2	778.275	1554.54	-0.46044	39.704	1.6329e-90	213.51	191.96	0
1030	Q8IZT6	Abnormal spindle-like microcephaly-associated protein	ASPM	SCNRSIPCMEVIR	Oxidation (M);Phospho (STY)	_SCNRS(ph)IPCM(ox)EVIR_	2	859.365	1716.71	-0.70444	30.663	0.0086615	65.038	7.2508	1
1031	P27824	Calnexin	CANX	SDAEEDGGTVSQEEEDR	Phospho (STY)	_SDAEEDGGTVS(ph)QEEEDR_	2	966.853	1931.69	-0.46877	23.047	6.5325e-11	103.53	73.952	0
1032	P27824	Calnexin	CANX	SDAEEDGGTVSQEEEDRKPK	Phospho (STY)	_SDAEEDGGTVS(ph)QEEEDRKPK_	3;4	572.240591;762.651696	2284.93	-0.72882	22.721	8.7138e-08	91.964	59.507	2
1033	P46821	Microtubule-associated protein 1B	MAP1B	SDISPLTPR	2 Phospho (STY)	_SDIS(ph)PLT(ph)PR_	2	573.236	1144.46	-0.15037	38.584	4.5889e-06	120.6	90.036	0
1034	Q9BY44	Eukaryotic translation initiation factor 2A	EIF2A	SDKSPDLAPTPAPQSTPR	Phospho (STY)	_SDKS(ph)PDLAPTPAPQSTPR_;_S(ph)DKSPDLAPTPAPQSTPR_	3	648.974	1943.9	-0.43985	29.099	0.00049625	67.646	40.383	1
1035	O00566	U3 small nucleolar ribonucleoprotein protein MPP10	MPHOSPH10	SDLRKSPVFSDEDSDLDFDISK	3 Phospho (STY)	_SDLRKS(ph)PVFS(ph)DEDS(ph)DLDFDISK_	3	919.032	2754.08	-0.03108	57.513	7.0232e-12	104.35	80.405	2
1036	P55884	Eukaryotic translation initiation factor 3 subunit B	EIF3B	SDSRAQAVSEDAGGNEGR	Phospho (STY)	_SDS(ph)RAQAVSEDAGGNEGR_;_S(ph)DSRAQAVSEDAGGNEGR_	2;3	629.260585;943.387239	1884.76	-0.54509	21.042	2.269e-20	129.05	100.41	1
1037	Q01831	DNA repair protein complementing XP-C cells	XPC	SEAAAPHTDAGGGLSSDEEEGTSSQAEAAR	2 Phospho (STY)	_SEAAAPHTDAGGGLS(ph)S(ph)DEEEGTSSQAEAAR_	3	1016.73	3047.17	-0.44965	31.549	2.8124e-60	154.17	137.26	0
1038	Q02880	DNA topoisomerase 2-beta	TOP2B	SEDDSAKFDSNEEDSASVFSPSFGLK	Phospho (STY)	_SEDDSAKFDS(ph)NEEDSASVFSPSFGLK_	3	959.066	2874.18	-0.41934	60.45	0.0071609	46.295	29.971	1
1039	P23497	Nuclear autoantigen Sp-100	SP100	SEPVINNDNPLESNDEK	Phospho (STY)	_SEPVINNDNPLES(ph)NDEK_	2	997.423	1992.83	-0.6495	39.423	0	314.74	255.49	0
1040	O94888	UBX domain-containing protein 7	UBXN7	SESLIDASEDSQLEAAIR	2 Phospho (STY)	_S(ph)ESLIDASEDS(ph)QLEAAIR_;_SES(ph)LIDAS(ph)EDSQLEAAIR_;_SES(ph)LIDASEDS(ph)QLEAAIR_	2;3	1047.43742;698.627373	2092.86	-0.12993	56.083	1.1588e-17	122.6	80.9	0
1041	P09651	Heterogeneous nuclear ribonucleoprotein A1	HNRNPA1	SESPKEPEQLR	Phospho (STY)	_SES(ph)PKEPEQLR_;_S(ph)ESPKEPEQLR_	2;3	460.544935;690.313764	1378.61	-0.51051	23.842	4.9591e-14	140.31	140.31	1
1042	P09651	Heterogeneous nuclear ribonucleoprotein A1	HNRNPA1	SESPKEPEQLRK	Phospho (STY)	_SES(ph)PKEPEQLRK_	2;3	503.243256;754.361245	1506.71	-0.43162	21.503	0.00041718	77.744	77.744	2
1043	P16401	Histone H1.5	HIST1H1B	SETAPAETATPAPVEKSPAK	Phospho (STY)	_SETAPAETATPAPVEKS(ph)PAK_	3	687.996	2060.97	-0.15687	24.997	0.0012212	58.688	33.787	1
1044	Q69YN4	Protein virilizer homolog	KIAA1429	SFLSEPSSPGR	Phospho (STY)	_SFLSEPS(ph)SPGR_;_SFLSEPSS(ph)PGR_	2	622.271	1242.53	-0.52502	36.43	0.00020824	98.592	58.808	0
1045	P18583	Protein SON	SON	SFSISPVR	2 Phospho (STY)	_SFS(ph)IS(ph)PVR_	2	526.714	1051.41	-0.27011	45.613	0.02479	40.475	21.803	0
1046	Q9Y580	RNA-binding protein 7	RBM7	SFSSPENFQR	Phospho (STY)	_SFS(ph)SPENFQR_	2	639.761	1277.51	-0.056992	37.949	1.642e-08	120.84	89.241	0
1047	P02545	Prelamin-A/C	LMNA	SGAQASSTPLSPTR	Phospho (STY)	_SGAQASST(ph)PLSPTR_;_SGAQASSTPLS(ph)PTR_;_SGAQASS(ph)TPLSPTR_	2	720.33	1438.65	-0.21731	24.929	7.8105e-55	186.15	143.63	0
1048	P02545	Prelamin-A/C	LMNA	SGAQASSTPLSPTR	2 Phospho (STY)	_SGAQASS(ph)TPLS(ph)PTR_;_SGAQASST(ph)PLS(ph)PTR_	2	760.313	1518.61	-0.27946	23.452	1.019e-33	156.61	109.68	0
1049	P85037	Forkhead box protein K1	FOXK1	SGGLQTPECLSREGSPIPHDPEFGSK	3 Phospho (STY)	_SGGLQT(ph)PECLS(ph)REGS(ph)PIPHDPEFGSK_	3	1008.07	3021.2	-0.42374	46.363	9.083e-06	76.807	56.048	1
1050	P46013	Antigen KI-67	MKI67	SGGSGHAVAEPASPEQELDQNK	Phospho (STY)	_SGGSGHAVAEPAS(ph)PEQELDQNK_	3	763.332	2286.98	-0.43167	32.03	2.4598e-49	155.24	122.25	0
1051	Q01518	Adenylyl cyclase-associated protein 1	CAP1	SGPKPFSAPKPQTSPSPK	Phospho (STY)	_SGPKPFSAPKPQT(ph)SPSPK_	3	639.987	1916.94	-0.17711	29.546	0.018751	47.64	24.414	2
1052	P42858	Huntingtin	HTT	SGSIVELIAGGGSSCSPVLSR	2 Phospho (STY)	_SGS(ph)IVELIAGGGSSCS(ph)PVLSR_;_S(ph)GSIVELIAGGGS(ph)SCSPVLSR_;_SGS(ph)IVELIAGGGSS(ph)CSPVLSR_;_S(ph)GSIVELIAGGGSSCS(ph)PVLSR_;_SGS(ph)IVELIAGGGS(ph)SCSPVLSR_	2;3	731.660131;1096.98656	2191.96	-0.59321	62.044	3.7308e-170	249.49	217.21	0
1053	P17812	CTP synthase 1	CTPS1	SGSSSPDSEITELK	2 Phospho (STY)	_SGSS(ph)S(ph)PDSEITELK_	2	798.808	1595.6	-0.00074315	43.62	1.5192e-113	221.9	171.65	0
1054	P17812	CTP synthase 1	CTPS1	SGSSSPDSEITELK	Phospho (STY)	_SGSSS(ph)PDSEITELK_	2	758.824	1515.63	-0.55491	38.66	9.9879e-67	196.45	147.83	0
1055	P17812	CTP synthase 1	CTPS1	SGSSSPDSEITELKFPSINHD	2 Phospho (STY)	_S(ph)GSSS(ph)PDSEITELKFPSINHD_;_SGS(ph)S(ph)SPDSEITELKFPSINHD_	2	1203.99	2405.97	0.19417	64.262	6.8876e-22	122.6	99.795	1
1056	Q9UQ35	Serine/arginine repetitive matrix protein 2	SRRM2	SGTPPRQGSITSPQANEQSVTPQRR	3 Phospho (STY)	_SGT(ph)PPRQGS(ph)ITSPQANEQS(ph)VTPQRR_;_S(ph)GTPPRQGS(ph)ITSPQANEQSVT(ph)PQRR_;_SGT(ph)PPRQGSITSPQANEQS(ph)VT(ph)PQRR_;_SGT(ph)PPRQGS(ph)ITSPQANEQSVT(ph)PQRR_;_SGT(ph)PPRQGSITS(ph)PQANEQS(ph)VTPQRR_;_S(ph)GTPPRQGSITS(ph)PQANEQSVT(ph)PQRR_	3	973.756	2918.25	-0.42536	28.122	0.00065403	58.796	47.795	2
1057	Q9UQ35	Serine/arginine repetitive matrix protein 2	SRRM2	SGTPPRQGSITSPQANEQSVTPQRR	4 Phospho (STY)	_S(ph)GTPPRQGS(ph)ITS(ph)PQANEQSVT(ph)PQRR_;_SGT(ph)PPRQGS(ph)IT(ph)SPQANEQSVT(ph)PQRR_	3	1000.41	2998.21	-0.30862	26.676	0.00090383	57.306	44.473	2
1058	Q8N556	Actin filament-associated protein 1	AFAP1	SGTSSPQSPVFR	Phospho (STY)	_SGTSSPQS(ph)PVFR_	2	665.295	1328.58	-0.24321	31.075	1.945e-22	151.49	113.05	0
1059	Q8N556	Actin filament-associated protein 1	AFAP1	SGTSSPQSPVFR	2 Phospho (STY)	_SGTS(ph)SPQS(ph)PVFR_	2	705.279	1408.54	0.00018103	36.29	0.0054042	47.222	21.104	0
1060	Q12872	Splicing factor, suppressor of white-apricot homolog	SFSWAP	SGVSSDNEDDDDEEDGNYLHPSLFASK	Phospho (STY)	_SGVS(ph)SDNEDDDDEEDGNYLHPSLFASK_;_SGVSS(ph)DNEDDDDEEDGNYLHPSLFASK_	3	1008.06	3021.17	-0.44663	48.975	1.0439e-34	131.97	114.13	0
1061	Q99523	Sortilin	SORT1	SGYHDDSDEDLLE	Phospho (STY)	_SGYHDDS(ph)DEDLLE_	2	787.78	1573.55	NA	37.706	0.015698	65.179	24.07	0
1062	Q9UJM3	ERBB receptor feedback inhibitor 1	ERRFI1	SHSGPAGSFNK	Phospho (STY)	_SHS(ph)GPAGSFNK_	2	584.743	1167.47	-0.33758	19.79	0.0045964	58.32	45.363	0
1063	Q9P2M7	Cingulin	CGN	SHSQASLAGPGPVDPSNR	2 Phospho (STY)	_S(ph)HSQAS(ph)LAGPGPVDPSNR_;_SHS(ph)QAS(ph)LAGPGPVDPSNR_	3	646.27	1935.79	-0.56244	29.792	0.00016833	68.576	41.805	0
1064	P46937	Yorkie homolog	YAP1	SHSRQASTDAGTAGALTPQHVR	2 Phospho (STY)	_SHS(ph)RQAS(ph)TDAGTAGALTPQHVR_;_S(ph)HSRQAS(ph)TDAGTAGALTPQHVR_	3	803.355	2407.04	-0.57827	28.521	3.3192e-05	71.434	53.212	1
1065	Q9P2E9	Ribosome-binding protein 1	RRBP1	SHVEDGDIAGAPASSPEAPPAEQDPVQLK	Phospho (STY)	_SHVEDGDIAGAPASS(ph)PEAPPAEQDPVQLK_;_SHVEDGDIAGAPAS(ph)SPEAPPAEQDPVQLK_	3	998.124	2991.35	-0.39478	45.861	2.0074e-19	111.56	82.405	0
1066	O75971	snRNA-activating protein complex subunit 5	SNAPC5	SHVTEEEEEEEEEESDS	Phospho (STY)	_SHVTEEEEEEEEEES(ph)DS_	2	1051.86	2101.7	NA	24.703	1.1324e-104	209.23	182.21	0
1067	Q13131	5'-AMP-activated protein kinase catalytic subunit alpha-1	PRKAA1	SIDDEITEAKSGTATPQR	2 Phospho (STY)	_SIDDEITEAKSGT(ph)AT(ph)PQR_;_SIDDEITEAKS(ph)GTAT(ph)PQR_	2	1039.94	2077.86	-0.067917	39.504	1.0726e-29	147.03	113.41	1
1068	Q9UPQ0	LIM and calponin homology domains-containing protein 1	LIMCH1	SINHQIESPSER	Phospho (STY)	_SINHQIESPS(ph)ER_	3	492.887	1475.64	-0.73148	25.916	0.0017653	59.709	42.936	0
1069	O43318	Mitogen-activated protein kinase kinase kinase 7	MAP3K7	SIQDLTVTGTEPGQVSSR	2 Phospho (STY)	_S(ph)IQDLTVTGTEPGQVS(ph)SR_	2	1017.94	2033.87	-0.30427	44.509	0.002927	46.494	46.494	0
1070	P18615	Negative elongation factor E	NELFE	SISADDDLQESSR	Phospho (STY)	_SIS(ph)ADDDLQESSR_	2	751.804	1501.59	NA	31.627	5.9505e-92	217.65	181.02	0
1071	Q08AD1	Calmodulin-regulated spectrin-associated protein 2	CAMSAP2	SISNEGLTLNNSHVSK	Phospho (STY)	_SIS(ph)NEGLTLNNSHVSK_	3	593.947	1778.82	-0.68572	37.022	7.2714e-06	80.541	57.557	0
1072	Q9BRZ2	E3 ubiquitin-protein ligase TRIM56	TRIM56	SISREPSPALGPNLDGSGLLPR	2 Phospho (STY)	_S(ph)ISREPS(ph)PALGPNLDGSGLLPR_	3	798.38	2392.12	-0.33698	58.126	0.00090424	50.237	20.278	1
1073	Q13813	Spectrin alpha chain, non-erythrocytic 1	SPTAN1	SKLGESQTLQQFSR	Phospho (STY)	_SKLGESQTLQQFS(ph)R_	2	844.904	1687.79	16588	52.666	0.019733	47.548	7.7224	1
1074	Q5T200	Zinc finger CCCH domain-containing protein 13	ZC3H13	SKLSPSPSLR	2 Phospho (STY)	_SKLS(ph)PS(ph)PSLR_	2	616.278	1230.54	-0.092918	29.989	0.012004	59.367	33.666	1
1075	Q5T200	Zinc finger CCCH domain-containing protein 13	ZC3H13	SKLSPSPSLRK	2 Phospho (STY)	_SKLS(ph)PSPS(ph)LRK_;_SKLS(ph)PS(ph)PSLRK_	3	453.886	1358.64	-1.0075	24.463	0.0041193	57.149	44.191	2
1076	Q16513	NA	NA	SKSGSSRNLLK	3 Phospho (STY)	_S(ph)KS(ph)GSS(ph)RNLLK_	3	472.861	1415.56	0.95723	24.665	0.042214	41.164	8.9456	2
1077	Q9UKV3	Apoptotic chromatin condensation inducer in the nucleus	ACIN1	SKSPSPPRLTEDR	2 Phospho (STY)	_SKS(ph)PS(ph)PPRLTEDR_;_SKS(ph)PSPPRLT(ph)EDR_;_S(ph)KSPS(ph)PPRLTEDR_	2;3	543.905965;815.355309	1628.7	-0.069173	26.537	4.3429e-05	86.488	44.174	2
1078	Q96L73	Histone-lysine N-methyltransferase, H3 lysine-36 and H4 lysine-20 specific	NSD1	SLAFDSEHSADEK	2 Phospho (STY)	_SLAFDS(ph)EHS(ph)ADEK_	2	798.287	1594.56	0.078677	36.827	0.010859	52.071	19.742	0
1079	Q92614	Unconventional myosin-XVIIIa	MYO18A	SLAPDRSDDEHDPLDNTSRPR	Phospho (STY)	_SLAPDRS(ph)DDEHDPLDNTSRPR_	4	619.024	2472.07	-0.1174	32.326	0.00012932	67.168	50.45	2
1080	Q9NVH2	Integrator complex subunit 7	INTS7	SLASRYGDLYQASFDADSATLR	3 Phospho (STY)	_SLASRYGDLYQAS(ph)FDADS(ph)AT(ph)LR_	2	1324.03	2646.04	NA	54.294	0.0086631	54.167	28.682	1
1081	Q13442	28 kDa heat- and acid-stable phosphoprotein	PDAP1	SLDSDESEDEEDDYQQK	2 Phospho (STY)	_SLDS(ph)DES(ph)EDEEDDYQQK_;_S(ph)LDSDES(ph)EDEEDDYQQK_;_S(ph)LDS(ph)DESEDEEDDYQQK_	2;3	1096.35923;731.241913	2190.7	NA	31.808	4.8694e-280	288.31	247.01	0
1082	P23588	Eukaryotic translation initiation factor 4B	EIF4B	SLENETLNK	Phospho (STY)	_S(ph)LENETLNK_	2	564.253	1126.49	-0.26769	27.82	0.0047395	82.831	27.461	0
1083	Q99638	Cell cycle checkpoint control protein RAD9A	RAD9A	SLFFGSILAPVRSPQGPSPVLAEDSEGEG	2 Phospho (STY)	_SLFFGSILAPVRS(ph)PQGPSPVLAEDS(ph)EGEG_;_SLFFGSILAPVRS(ph)PQGPS(ph)PVLAEDSEGEG_	3	1035.14	3102.4	-0.40645	75.74	0.00017067	59.359	46.207	1
1084	O15085	Rho guanine nucleotide exchange factor 11	ARHGEF11	SLGGESSGGTTPVGSFHTEAAR	2 Phospho (STY)	_SLGGES(ph)S(ph)GGTTPVGSFHTEAAR_;_SLGGESS(ph)GGTT(ph)PVGSFHTEAAR_	3	755.646	2263.91	-0.33492	40.378	1.8972e-05	76.21	54.534	0
1085	Q13428	Treacle protein	TCOF1	SLGNILQAKPTSSPAK	Phospho (STY)	_SLGNILQAKPT(ph)SSPAK_	3	564.629	1690.87	-0.30736	41.543	0.013661	53.946	20.642	1
1086	Q9BW71	HIRA-interacting protein 3	HIRIP3	SLKESEQESEEEILAQK	2 Phospho (STY)	_SLKES(ph)EQES(ph)EEEILAQK_;_S(ph)LKESEQES(ph)EEEILAQK_	3	712.971	2135.89	NA	39.567	1.2089e-10	97.073	64.744	1
1087	Q9BW71	HIRA-interacting protein 3	HIRIP3	SLKESEQESEEEILAQKK	2 Phospho (STY)	_SLKES(ph)EQES(ph)EEEILAQKK_	3	755.669	2263.99	-0.74062	38.894	0.0028987	49.076	31.716	2
1088	P52594	Arf-GAP domain and FG repeat-containing protein 1	AGFG1	SLLGDSAPTLHLNKGTPSQSPVVGR	2 Phospho (STY)	_SLLGDSAPTLHLNKGT(ph)PSQS(ph)PVVGR_;_SLLGDSAPTLHLNKGT(ph)PS(ph)QSPVVGR_	3	897.768	2690.28	-0.049206	52.329	5.5681e-18	107.78	94.172	1
1089	O75976	Carboxypeptidase D	CPD	SLLSHEFQDETDTEEETLYSSK	2 Phospho (STY)	_SLLSHEFQDET(ph)DT(ph)EEETLYSSK_	3	916.7	2747.08	-1.1985	51.199	1.2329e-44	146.15	126.82	0
1090	P46821	Microtubule-associated protein 1B	MAP1B	SLMSSPEDLTK	Oxidation (M);2 Phospho (STY)	_SLM(ox)S(ph)S(ph)PEDLTK_	2	692.261	1382.51	-0.13965	42.039	7.4082e-45	181.97	160.17	0
1091	P46821	Microtubule-associated protein 1B	MAP1B	SLMSSPEDLTK	2 Phospho (STY)	_SLMS(ph)S(ph)PEDLTK_	2	684.264	1366.51	0.11295	56.426	1.8804e-46	187	159.57	0
1092	Q5JVS0	Intracellular hyaluronan-binding protein 4	HABP4	SLPAPVAQRPDSPGGGLQAPGQK	Phospho (STY)	_SLPAPVAQRPDS(ph)PGGGLQAPGQK_	3	770.053	2307.14	0.037551	38.656	0.00094507	75.334	45.716	1
1093	Q6PKG0	La-related protein 1	LARP1	SLPTTVPESPNYR	Phospho (STY)	_SLPTTVPES(ph)PNYR_;_SLPTTVPESPNY(ph)R_	2	770.856	1539.7	-0.41069	38.792	8.4616e-24	151.11	101.97	0
1094	Q96PB8	Leucine-rich repeat-containing protein 3B	LRRC3B	SLSMCLLLQSFVLMILCFHSASMCPK	Oxidation (M);4 Phospho (STY)	_S(ph)LS(ph)MCLLLQS(ph)FVLM(ox)ILCFHSAS(ph)MCPK_	3	1137.12	3408.34	9985.1	64.712	0.0063008	40.88	22.478	0
1095	Q9H4G0	Band 4.1-like protein 1	EPB41L1	SLSPIIGK	Phospho (STY)	_SLS(ph)PIIGK_	2	447.738	893.462	-0.059257	45.467	0.0040104	80.916	32.315	0
1096	Q5T200	Zinc finger CCCH domain-containing protein 13	ZC3H13	SLSPSHLTEDR	Phospho (STY)	_SLS(ph)PSHLTEDR_	2	661.293	1320.57	NA	34.16	0.010685	67.385	20.083	0
1097	Q9Y2X7	ARF GTPase-activating protein GIT1	GIT1	SLSSPTDNLELSLR	Phospho (STY)	_SLS(ph)SPTDNLELSLR_;_SLSS(ph)PTDNLELSLR_	2	806.385	1610.76	-1.0202	55.44	0.0016149	60.541	33.212	0
1098	Q9H3Z4	DnaJ homolog subfamily C member 5	DNAJC5	SLSTSGESLYHVLGLDK	Phospho (STY)	_SLS(ph)TSGESLYHVLGLDK_;_SLST(ph)SGESLYHVLGLDK_	2;3	629.302951;943.450788	1884.89	-0.028622	62.288	3.9534e-38	161.35	121.07	0
1099	Q9UQ35	Serine/arginine repetitive matrix protein 2	SRRM2	SLSYSPVER	2 Phospho (STY)	_SLS(ph)YS(ph)PVER_	2	599.233	1196.45	-0.1114	35.3	6.5734e-16	151.74	92.508	0
1100	Q9H2U2	Inorganic pyrophosphatase 2, mitochondrial	PPA2	SLVESVSSSPNK	Phospho (STY)	_SLVESVSSS(ph)PNK_;_SLVESVSS(ph)SPNK_	2	657.303	1312.59	-0.30619	29.663	2.4806e-74	200	200	0
1101	P08670	Vimentin	VIM	SLYASSPGGVYATR	Phospho (STY)	_SLYASS(ph)PGGVYATR_	2	754.843	1507.67	-0.94119	38.396	1.8977e-113	227	184.53	0
1102	A7E2F4	Golgin subfamily A member 8A	GOLGA8A	SLYLSPKSSSASSSLHAR	4 Phospho (STY)	_S(ph)LYLS(ph)PKSSS(ph)AS(ph)SSLHAR_	2	1099.42	2196.83	12749	43.677	0.0012414	49.595	16.736	1
1103	Q86WB0	Nuclear-interacting partner of ALK	ZC3HC1	SMGTGDTPGLEVPSSPLRK	Oxidation (M);3 Phospho (STY)	_SM(ox)GTGDT(ph)PGLEVPS(ph)S(ph)PLRK_	2	1092.94	2183.86	0.74014	20.817	0.0089628	60.517	23.86	1
1104	Q9NZM3	Intersectin-2	ITSN2	SNPYCEISMGSQSYTTR	3 Phospho (STY)	_SNPY(ph)CEIS(ph)MGS(ph)QSYTTR_	2	1110.87	2219.73	NA	36.382	0.021527	54.008	28.555	0
1105	O95835	Serine/threonine-protein kinase LATS1	LATS1	SNSFNNPLGNR	Phospho (STY)	_SNS(ph)FNNPLGNR_	2	650.278	1298.54	-0.62941	37.333	0.002422	66.246	19.367	0
1106	Q09666	Neuroblast differentiation-associated protein AHNAK	AHNAK	SNSFSDEREFSGPSTPTGTLEFEGGEVSLEGGK	Phospho (STY)	_SNS(ph)FSDEREFSGPSTPTGTLEFEGGEVSLEGGK_;_S(ph)NSFSDEREFSGPSTPTGTLEFEGGEVSLEGGK_	3	1172.18	3513.51	-0.25235	61.057	5.2143e-38	137.42	111.74	1
1107	Q09666	Neuroblast differentiation-associated protein AHNAK	AHNAK	SNSFSDEREFSGPSTPTGTLEFEGGEVSLEGGK	2 Phospho (STY)	_S(ph)NSFSDEREFSGPS(ph)TPTGTLEFEGGEVSLEGGK_	3	1198.83	3593.48	0.84488	63.59	4.8428e-24	112.6	79.749	1
1108	O96013	Serine/threonine-protein kinase PAK 4	PAK4	SNSLRRDSPPPPAR	2 Phospho (STY)	_SNS(ph)LRRDS(ph)PPPPAR_	3	570.589	1708.74	-0.29151	20.132	0.00039583	69.352	52.627	2
1109	P35658	Nuclear pore complex protein Nup214	NUP214	SPGSTPTTPTSSQAPQK	2 Phospho (STY)	_SPGS(ph)TPTT(ph)PTSSQAPQK_;_SPGSTPT(ph)TPT(ph)SSQAPQK_	2;3	916.379178;611.255211	1830.74	-1.1094	21.151	0.0011582	58.712	34.297	0
1110	Q13098	COP9 signalosome complex subunit 1	GPS1	SPPREGSQGELTPANSQSR	Phospho (STY)	_SPPREGS(ph)QGELTPANSQSR_	2;3	693.314801;1039.46856	2076.92	-0.63814	25.011	0.00029522	69.422	53.908	1
1111	Q99638	Cell cycle checkpoint control protein RAD9A	RAD9A	SPQGPSPVLAEDSEGEG	Phospho (STY)	_SPQGPSPVLAEDS(ph)EGEG_	2	868.357	1734.7	-0.59065	38.408	0.00024274	69.088	50.153	0
1112	O95785	Protein Wiz	WIZ	SPQLSLSPRPASPK	2 Phospho (STY)	_SPQLS(ph)LSPRPAS(ph)PK_;_SPQLSLS(ph)PRPAS(ph)PK_	3	542.255	1623.74	-0.24379	35.33	0.0024509	55.196	37.609	1
1113	Q86UU0	B-cell CLL/lymphoma 9-like protein	BCL9L	SPQVLGSSLSVRSPTGSPSR	2 Phospho (STY)	_SPQVLGSSLSVRS(ph)PTGS(ph)PSR_;_SPQVLGSSLSVRS(ph)PTGSPS(ph)R_	3	720.335	2157.98	-0.36851	41.257	0.00010867	67.367	47.698	1
1114	Q9BVC5	Ashwin	C2orf49	SPSGPVKSPPLSPVGTTPVK	2 Phospho (STY)	_SPSGPVKS(ph)PPLS(ph)PVGTTPVK_;_SPS(ph)GPVKSPPLS(ph)PVGTTPVK_	3	698.009	2091.01	-0.28698	40.228	6.4692e-06	81.854	55.082	1
1115	P46821	Microtubule-associated protein 1B	MAP1B	SPSLSPSPPSPLEK	2 Phospho (STY)	_SPS(ph)LSPSPPS(ph)PLEK_;_SPSLS(ph)PS(ph)PPSPLEK_;_SPS(ph)LSPS(ph)PPSPLEK_	2	791.844	1581.67	0.015672	45.019	2.3202e-06	84.297	57.706	0
1116	Q86VR2	Protein FAM134C	FAM134C	SPSSDLDTDAEGDDFELLDQSELSQLDPASSR	2 Phospho (STY)	_S(ph)PSSDLDT(ph)DAEGDDFELLDQSELSQLDPASSR_;_SPS(ph)SDLDT(ph)DAEGDDFELLDQSELSQLDPASSR_	3	1200.49	3598.44	-0.18076	77.77	1.1522e-09	89.08	77.248	0
1117	Q9NVD7	Alpha-parvin	PARVA	SPSVPKSPTPKSPPSR	2 Phospho (STY)	_SPSVPKS(ph)PTPKS(ph)PPSR_	3	603.616	1807.83	0.036293	26.746	0.0024132	54.402	38.22	2
1118	O00566	U3 small nucleolar ribonucleoprotein protein MPP10	MPHOSPH10	SPVFSDEDSDLDFDISK	3 Phospho (STY)	_S(ph)PVFS(ph)DEDS(ph)DLDFDISK_	2;3	719.252635;1078.37531	2154.74	-0.37708	61.578	0.00018475	71.097	52.272	0
1119	P16989	Y-box-binding protein 3	YBX3	SPVGSGAPQAAAPAPAAHVAGNPGGDAAPAATGTAAAASLATAAGSEDAEK	Phospho (STY)	_S(ph)PVGSGAPQAAAPAPAAHVAGNPGGDAAPAATGTAAAASLATAAGSEDAEK_	3	1487.03	4458.07	-0.38994	46.112	9.1808e-07	52.432	43.738	0
1120	Q14676	Mediator of DNA damage checkpoint protein 1	MDC1	SQASMVINSDTDDEEEVSAALTLAHLK	2 Phospho (STY)	_SQASMVINS(ph)DT(ph)DDEEEVSAALTLAHLK_	3	1012.1	3033.29	-0.26337	66.592	2.0023e-57	157.96	144.06	0
1121	Q86WB0	Nuclear-interacting partner of ALK	ZC3HC1	SQDATFSPGSEQAEK	2 Phospho (STY)	_SQDATFS(ph)PGS(ph)EQAEK_	2	871.321	1740.63	-0.78492	28.66	1.6093e-05	91.276	60.387	0
1122	Q86WB0	Nuclear-interacting partner of ALK	ZC3HC1	SQDATFSPGSEQAEKSPGPIVSR	2 Phospho (STY)	_SQDATFS(ph)PGS(ph)EQAEKSPGPIVSR_;_SQDATFS(ph)PGSEQAEKS(ph)PGPIVSR_;_SQDATFSPGS(ph)EQAEKS(ph)PGPIVSR_	3	845.698	2534.07	-0.40667	39.037	7.3554e-06	79.383	60.436	1
1123	Q86UE4	Protein LYRIC	MTDH	SQEPIPDDQKVSDDDK	Phospho (STY)	_SQEPIPDDQKVS(ph)DDDK_	2;3	632.601725;948.39895	1894.78	-0.36298	26.425	4.4478e-87	203.58	159.78	1
1124	Q86UE4	Protein LYRIC	MTDH	SQEPIPDDQKVSDDDKEK	Phospho (STY)	_SQEPIPDDQKVS(ph)DDDKEK_	3	718.314	2151.92	-0.21029	28.009	0.00019917	66.738	48.504	2
1125	Q9NZT2	Opioid growth factor receptor	OGFR	SQGDEAGGHGEDRPEPLSPK	Phospho (STY)	_SQGDEAGGHGEDRPEPLS(ph)PK_	3	714.974	2141.9	-0.3774	26.341	0.0084543	46.877	36.965	1
1126	O75116	Rho-associated protein kinase 2	ROCK2	SQLQALHIGLDSSSIGSGPGDAEADDGFPESR	2 Phospho (STY)	_SQLQALHIGLDSSS(ph)IGS(ph)GPGDAEADDGFPESR_	3	1125.15	3372.42	-0.10226	65.047	5.1638e-21	107.58	89.774	0
1127	P26006	Integrin alpha-3	ITGA3	SQPSETERLTDDY	Phospho (STY)	_SQPS(ph)ETERLTDDY_	2	810.825	1619.64	-0.28314	42.151	0.0031795	82.774	51.178	1
1128	Q86YS7	C2 domain-containing protein 5	C2CD5	SQSESSDEVTELDLSHGK	2 Phospho (STY)	_S(ph)QSES(ph)SDEVTELDLSHGK_;_SQSES(ph)S(ph)DEVTELDLSHGK_;_SQS(ph)ES(ph)SDEVTELDLSHGK_	3	703.275	2106.8	-0.68763	40.173	8.2382e-14	111.73	81.828	0
1129	Q86YS7	C2 domain-containing protein 5	C2CD5	SQSESSDEVTELDLSHGK	3 Phospho (STY)	_S(ph)QSES(ph)S(ph)DEVTELDLSHGK_;_SQS(ph)ES(ph)S(ph)DEVTELDLSHGK_	3	729.93	2186.77	-0.25782	41.896	0.00059983	58.361	45.207	0
1130	Q96TC7	Regulator of microtubule dynamics protein 3	RMDN3	SQSLPNSLDYTQTSDPGR	Phospho (STY)	_SQS(ph)LPNSLDYTQTSDPGR_	2	1023.44	2044.87	-0.58457	40.933	2.7923e-17	122.1	87.005	0
1131	P28290	Sperm-specific antigen 2	SSFA2	SQSLPTTLLSPVR	2 Phospho (STY)	_SQS(ph)LPTTLLS(ph)PVR_;_S(ph)QS(ph)LPTTLLSPVR_;_S(ph)QSLPTTLLS(ph)PVR_;_S(ph)QSLPT(ph)TLLSPVR_	2	779.868	1557.72	-0.23882	55.298	1.0613e-05	84.375	46.115	0
1132	O95817	BAG family molecular chaperone regulator 3	BAG3	SQSPAASDCSSSSSSASLPSSGR	Phospho (STY)	_S(ph)QSPAASDCSSSSSSASLPSSGR_;_SQS(ph)PAASDCSSSSSSASLPSSGR_	2	1140.46	2278.9	-0.22409	26.967	6.0835e-62	175.74	157.42	0
1133	Q14676	Mediator of DNA damage checkpoint protein 1	MDC1	SQTTTERDSDTDVEEEELPVENR	2 Phospho (STY)	_SQTTTERDS(ph)DT(ph)DVEEEELPVENR_;_S(ph)QT(ph)TTERDSDTDVEEEELPVENR_;_SQTT(ph)TERDSDT(ph)DVEEEELPVENR_;_S(ph)QTTTERDSDT(ph)DVEEEELPVENR_;_SQT(ph)T(ph)TERDSDTDVEEEELPVENR_;_SQTTT(ph)ERDSDT(ph)DVEEEELPVENR_	2;3;4	947.044532;1420.06316;710.535218	2838.11	-0.27744	37.348	7.6871e-60	165.49	165.49	1
1134	Q14676	Mediator of DNA damage checkpoint protein 1	MDC1	SQTTTERDSDTDVEEEELPVENR	3 Phospho (STY)	_S(ph)QT(ph)T(ph)TERDSDTDVEEEELPVENR_	3	973.7	2918.08	NA	39.73	0.0096057	53.444	34.899	1
1135	Q07157	Tight junction protein ZO-1	TJP1	SREDLSAQPVQTK	Phospho (STY)	_S(ph)REDLSAQPVQTK_	3	513.579	1537.71	-0.23841	26.337	0.0085873	54.953	21.202	1
1136	Q13501	Sequestosome-1	SQSTM1	SRLTPVSPESSSTEEK	2 Phospho (STY)	_SRLT(ph)PVS(ph)PESSSTEEK_;_S(ph)RLTPVS(ph)PESSSTEEK_;_SRLT(ph)PVSPES(ph)SSTEEK_	2;3	947.397568;631.934138	1892.78	-0.61553	27.211	5.0373e-74	197.69	136.28	1
1137	Q13501	Sequestosome-1	SQSTM1	SRLTPVSPESSSTEEK	3 Phospho (STY)	_SRLT(ph)PVS(ph)PES(ph)SSTEEK_	2	987.381	1972.75	-0.41496	27.932	8.3469e-08	94.594	75.647	1
1138	Q4G0J3	La-related protein 7	LARP7	SRPTSEGSDIESTEPQK	Phospho (STY)	_S(ph)RPTSEGSDIESTEPQK_	3	643.281	1926.82	-0.24905	26.641	0.0016827	59.975	27.823	1
1139	Q4G0J3	La-related protein 7	LARP7	SRPTSEGSDIESTEPQK	2 Phospho (STY)	_SRPT(ph)SEGS(ph)DIESTEPQK_;_SRPTS(ph)EGS(ph)DIESTEPQK_;_S(ph)RPTSEGS(ph)DIESTEPQK_	2;3	669.936318;1004.40084	2006.79	-0.57258	26.947	2.1806e-120	227.3	170.1	1
1140	Q9UPQ0	LIM and calponin homology domains-containing protein 1	LIMCH1	SRQTPSPDVVLR	2 Phospho (STY)	_SRQT(ph)PS(ph)PDVVLR_	2	757.842	1513.67	-0.32565	37.582	1.9605e-15	130.77	84.453	1
1141	O75122	CLIP-associating protein 2	CLASP2	SRSDIDVNAAAGAK	Phospho (STY)	_SRS(ph)DIDVNAAAGAK_;_S(ph)RSDIDVNAAAGAK_	3	485.559	1453.66	-0.50533	28.812	0.0098322	51.726	35.156	1
1142	Q7Z460	CLIP-associating protein 1	CLASP1	SRSDIDVNAAASAK	Phospho (STY)	_SRS(ph)DIDVNAAASAK_	2	742.841	1483.67	-0.52344	27.093	0.0087936	54.812	39.474	1
1143	O75494	Serine/arginine-rich splicing factor 10	SRSF10	SRSFDYNYR	2 Phospho (STY)	_S(ph)RS(ph)FDYNYR_	3	456.499	1366.47	-0.52151	32.09	0.013332	47.429	38.833	1
1144	Q86WR7	Proline and serine-rich protein 2	PROSER2	SRSFTLDDESLK	Phospho (STY)	_SRS(ph)FTLDDESLK_	2	739.332	1476.65	-0.2128	42.966	0.001833	71.879	14.704	1
1145	Q16629	Serine/arginine-rich splicing factor 7	SRSF7	SRSISLRR	3 Phospho (STY)	_S(ph)RS(ph)IS(ph)LRR_	3	405.5	1213.48	-0.30367	26.941	0.019883	46.994	19.112	2
1146	Q96N67	Dedicator of cytokinesis protein 7	DOCK7	SRSLSNSNPDISGTPTSPDDEVR	2 Phospho (STY)	_SRS(ph)LSNSNPDISGT(ph)PTSPDDEVR_	3	864.36	2590.06	-0.23995	32.876	2.3414e-08	93.029	75.661	1
1147	Q9UQ35	Serine/arginine repetitive matrix protein 2	SRRM2	SRSPLAIR	2 Phospho (STY)	_S(ph)RS(ph)PLAIR_	3	353.83	1058.47	-0.31884	27.629	0.0034553	69.864	20.915	1
1148	B3KS81	NA	NA	SRSPNKQSGYSR	Phospho (STY)	_SRSPNKQS(ph)GYSR_	2	723.828	1445.64	19363	19.915	0.032445	42.52	42.52	2
1149	Q8WX93	Palladin	PALLD	SRSRDSGDENEPIQER	2 Phospho (STY)	_SRS(ph)RDS(ph)GDENEPIQER_;_S(ph)RSRDS(ph)GDENEPIQER_	3	678.935	2033.78	-0.405	22.757	0.00091306	59.884	45.309	2
1150	Q9UQ35	NA	NA	SRSRTPLISR	3 Phospho (STY)	_SRS(ph)RT(ph)PLIS(ph)R_	2	706.796	1411.58	-0.17937	25.396	0.042691	40.941	40.941	2
1151	Q14C86	GTPase-activating protein and VPS9 domain-containing protein 1	GAPVD1	SRSSDIVSSVR	Phospho (STY)	_SRSS(ph)DIVSSVR_	2	636.801	1271.59	-0.53199	27.428	0.0068955	61.419	19.423	1
1152	Q9UQ35	Serine/arginine repetitive matrix protein 2	SRRM2	SRTPLLPR	2 Phospho (STY)	_S(ph)RT(ph)PLLPR_	3	367.174	1098.5	-0.067109	31.491	0.0049422	62.799	28.832	1
1153	Q9UQ35	NA	NA	SRTPPAIR	2 Phospho (STY)	_S(ph)RT(ph)PPAIR_	2	529.233	1056.45	0.046382	32.574	0.040619	61.962	30.541	1
1154	Q12894	Interferon-related developmental regulator 2	IFRD2	SSAQADSGSSDDEAASEAR	2 Phospho (STY)	_SSAQADS(ph)GSSDDEAAS(ph)EAR_;_SS(ph)AQADSGSSDDEAAS(ph)EAR_	2	1000.84	1999.67	NA	41.572	9.8722e-06	74.408	41.924	0
1155	Q96B36	Proline-rich AKT1 substrate 1	AKT1S1	SSDEENGPPSSPDLDR	Phospho (STY)	_SSDEENGPPS(ph)SPDLDR_	2	891.347	1780.68	-0.51772	31.251	0.0077629	57.197	34.78	0
1156	Q96B36	Proline-rich AKT1 substrate 1	AKT1S1	SSDEENGPPSSPDLDR	2 Phospho (STY)	_SS(ph)DEENGPPS(ph)SPDLDR_;_SS(ph)DEENGPPSS(ph)PDLDR_	2	931.33	1860.65	-0.2004	30.012	8.9083e-08	85.176	65.498	0
1157	O00571	ATP-dependent RNA helicase DDX3X	DDX3X	SSFFSDRGSGSR	Phospho (STY)	_SSFFSDRGS(ph)GSR_	2	685.28	1368.55	0.124	33.386	0.0099308	56.768	28.06	1
1158	Q9UQ35	Serine/arginine repetitive matrix protein 2	SRRM2	SSGHSSSELSPDAVEK	2 Phospho (STY)	_SSGHSS(ph)SELS(ph)PDAVEK_;_SS(ph)GHSSSELS(ph)PDAVEK_;_SSGHSSS(ph)ELS(ph)PDAVEK_	3	592.896	1775.67	-0.40968	29.476	0.00021905	68.639	44.214	0
1159	P51991	Heterogeneous nuclear ribonucleoprotein A3	HNRNPA3	SSGSPYGGGYGSGGGSGGYGSR	Phospho (STY)	_SS(ph)GSPYGGGYGSGGGSGGYGSR_;_SSGS(ph)PYGGGYGSGGGSGGYGSR_	2	995.882	1989.75	-0.36493	28.431	9.3167e-102	208.16	208.16	0
1160	Q8WWY3	U4/U6 small nuclear ribonucleoprotein Prp31	PRPF31	SSGTASSVAFTPLQGLEIVNPQAAEK	2 Phospho (STY)	_S(ph)SGTASSVAFT(ph)PLQGLEIVNPQAAEK_	3	921.428	2761.26	-0.6744	68.406	0.0037516	45.735	28.352	0
1161	Q09666	Neuroblast differentiation-associated protein AHNAK	AHNAK	SSKASLGSLEGEAEAEASSPK	2 Phospho (STY)	_S(ph)S(ph)KASLGSLEGEAEAEASSPK_	3	732.31	2193.91	0.23759	53.589	0.039751	40.492	20.14	1
1162	Q09666	Neuroblast differentiation-associated protein AHNAK	AHNAK	SSKASLGSLEGEAEAEASSPK	3 Phospho (STY)	_SS(ph)KAS(ph)LGSLEGEAEAEASS(ph)PK_;_S(ph)S(ph)KASLGSLEGEAEAEASS(ph)PK_	3	758.965	2273.87	0.061181	51.482	0.0025309	52.556	33.6	1
1163	Q9UGH3	Solute carrier family 23 member 2	SLC23A2	SSLAETLDSTGSLDPQR	2 Phospho (STY)	_SSLAETLDS(ph)T(ph)GSLDPQR_;_SSLAETLDST(ph)GS(ph)LDPQR_	2	968.9	1935.79	-0.15729	48.494	3.9258e-16	119.28	85.131	0
1164	Q13435	Splicing factor 3B subunit 2	SF3B2	SSLGQSASETEEDTVSVSK	2 Phospho (STY)	_SSLGQS(ph)AS(ph)ETEEDTVSVSK_;_S(ph)S(ph)LGQSASETEEDTVSVSK_	2;3	1050.91652;700.946771	2099.82	-0.32394	36.47	1.3844e-80	198.32	166.43	0
1165	Q13435	Splicing factor 3B subunit 2	SF3B2	SSLGQSASETEEDTVSVSK	Phospho (STY)	_SSLGQSAS(ph)ETEEDTVSVSK_	2	1010.93	2019.85	-0.44645	36.265	0.0099209	42.663	20.466	0
1166	Q13435	Splicing factor 3B subunit 2	SF3B2	SSLGQSASETEEDTVSVSK	3 Phospho (STY)	_SS(ph)LGQS(ph)ASET(ph)EEDTVSVSK_;_SSLGQS(ph)AS(ph)ET(ph)EEDTVSVSK_	2	1090.9	2179.78	-0.51054	34.993	3.5284e-05	75.718	53.945	0
1167	Q13435	Splicing factor 3B subunit 2	SF3B2	SSLGQSASETEEDTVSVSKK	2 Phospho (STY)	_SSLGQS(ph)AS(ph)ETEEDTVSVSKK_;_SSLGQS(ph)ASETEEDT(ph)VSVSKK_	2;3	743.645093;1114.964	2227.91	-0.30919	37.702	5.9188e-06	82.541	67.612	1
1168	Q5T1M5	FK506-binding protein 15	FKBP15	SSLSGDEEDELFK	2 Phospho (STY)	_SS(ph)LS(ph)GDEEDELFK_	2	808.294	1614.57	0.029564	53.569	2.3506e-128	236.68	211.72	0
1169	Q6UWF6	Putative uncharacterized protein UNQ3029/PRO9830	UNQ3029/PRO9830	SSPFIQQSSR	2 Phospho (STY)	_S(ph)S(ph)PFIQQSSR_	2	648.755	1295.49	0.046052	37.125	0.0020741	59.225	13.879	0
1170	Q14166	Tubulin--tyrosine ligase-like protein 12	TTLL12	SSPGQTPEEGAQALAEFAALHGPALR	Phospho (STY)	_SS(ph)PGQTPEEGAQALAEFAALHGPALR_	3	895.76	2684.26	-0.37681	64.307	5.0418e-10	94.359	76.043	0
1171	O75676	Ribosomal protein S6 kinase alpha-4	RPS6KA4	SSPPLRTPDVLESSGPAVR	2 Phospho (STY)	_S(ph)SPPLRT(ph)PDVLESSGPAVR_	3	708.996	2123.97	-0.5839	43.791	0.0071248	40.614	18.563	1
1172	Q8ND56	Protein LSM14 homolog A	LSM14A	SSPQLDPLRK	Phospho (STY)	_SS(ph)PQLDPLRK_	3	407.539	1219.6	0.028033	33.556	1.8571e-07	117.71	81.281	1
1173	Q96AY2	Crossover junction endonuclease EME1	EME1	SSPSLDSGDSDSEELPTFAFLK	2 Phospho (STY)	_SSPSLDS(ph)GDS(ph)DSEELPTFAFLK_	2	1245.01	2488	-0.37685	73.128	1.929e-11	96.317	74.475	0
1174	Q8NHZ8	Anaphase-promoting complex subunit CDC26	CDC26	SSQFGSLEF	Phospho (STY)	_SSQFGS(ph)LEF_	2	541.216	1080.42	0.26204	65.682	0.008187	57.885	46.154	0
1175	Q9BYW2	Histone-lysine N-methyltransferase SETD2	SETD2	SSQSEGIFLGSESDEDSVR	2 Phospho (STY)	_SSQSEGIFLGS(ph)ES(ph)DEDSVR_	2	1094.92	2187.82	0.13824	48.142	5.4953e-43	159.13	130.72	0
1176	Q4G0J3	La-related protein 7	LARP7	SSSEDAESLAPR	2 Phospho (STY)	_SS(ph)S(ph)EDAESLAPR_;_S(ph)S(ph)SEDAESLAPR_	2	704.755	1407.5	-0.057797	31.29	0.004552	48.216	24.76	0
1177	O60292	Signal-induced proliferation-associated 1-like protein 3	SIPA1L3	SSSEITLSECDAEDAGEPR	Phospho (STY)	_S(ph)SSEITLSECDAEDAGEPR_;_SSS(ph)EITLSECDAEDAGEPR_;_SS(ph)SEITLSECDAEDAGEPR_	2	1066.92	2131.83	NA	44.315	4.1885e-65	178.77	142.03	0
1178	Q8TF01	Arginine/serine-rich protein PNISR	PNISR	SSSESPGSSKEKK	2 Phospho (STY)	_SSS(ph)ESPGS(ph)SKEKK_;_SS(ph)SESPGS(ph)SKEKK_	2	749.297	1496.58	56114	29.59	0.0021525	67.252	27.721	2
1179	Q13283	Ras GTPase-activating protein-binding protein 1	G3BP1	SSSPAPADIAQTVQEDLR	Phospho (STY)	_SS(ph)SPAPADIAQTVQEDLR_;_SSS(ph)PAPADIAQTVQEDLR_;_S(ph)SSPAPADIAQTVQEDLR_	2;3	982.951684;655.636881	1963.89	-0.19378	58.648	3.3691e-292	312.26	271.27	0
1180	Q07960	Rho GTPase-activating protein 1	ARHGAP1	SSSPELVTHLK	Phospho (STY)	_SSS(ph)PELVTHLK_	2	639.31	1276.61	-0.071559	36.32	0.0085211	51.073	30.333	0
1181	O95218	NA	NA	SSSPSSSRSRSR	4 Phospho (STY)	_SSSPS(ph)S(ph)S(ph)RS(ph)RSR_	2	800.751	1599.49	NA	25.882	0.024933	55.011	22.152	2
1182	Q8IZ21	Phosphatase and actin regulator 4	PHACTR4	SSSPVQVEEEPVR	Phospho (STY)	_SS(ph)SPVQVEEEPVR_;_SSS(ph)PVQVEEEPVR_	2	761.843	1521.67	-0.51752	31.299	1.1053e-12	129.05	97.905	0
1183	Q9UQ35	Serine/arginine repetitive matrix protein 2	SRRM2	SSSPVTELASRSPIR	2 Phospho (STY)	_SSS(ph)PVTELAS(ph)RSPIR_;_SS(ph)SPVTELASRS(ph)PIR_;_S(ph)SSPVT(ph)ELASRSPIR_;_SSS(ph)PVTELASRS(ph)PIR_	2;3	582.932291;873.894799	1745.78	-0.93711	39.377	2.8862e-05	75.589	52.497	1
1184	Q9UQ35	Serine/arginine repetitive matrix protein 2	SRRM2	SSSPVTELASRSPIRQDR	2 Phospho (STY)	_S(ph)SSPVTELAS(ph)RSPIRQDR_;_SSS(ph)PVTELASRS(ph)PIRQDR_;_SS(ph)SPVTELASRS(ph)PIRQDR_;_SS(ph)SPVTELAS(ph)RSPIRQDR_;_SSS(ph)PVTELAS(ph)RSPIRQDR_;_SSS(ph)PVT(ph)ELASRSPIRQDR_;_S(ph)SSPVTELASRS(ph)PIRQDR_	2;3	1073.48811;715.994502	2144.96	-0.45726	36.025	8.262e-18	126.86	126.86	2
1185	Q8N5U6	RING finger protein 10	RNF10	SSSQKSKTFNK	2 Phospho (STY)	_S(ph)SSQKS(ph)KTFNK_	3	467.865	1400.57	59917	17.91	0.018321	42.242	12.519	2
1186	Q9BTA9	WW domain-containing adapter protein with coiled-coil	WAC	SSSQRSPSPGPNHTSNSSNASNATVVPQNSSAR	2 Phospho (STY)	_SSSQRSPSPGPNHTS(ph)NS(ph)SNASNATVVPQNSSAR_	4	868.373	3469.46	-0.40669	23.146	0.0027269	42.922	42.922	1
1187	A0FGR8	Extended synaptotagmin-2	ESYT2	SSSSLLASPGHISVKEPTPSIASDISLPIATQELR	3 Phospho (STY)	_S(ph)SSSLLASPGHISVKEPTPSIAS(ph)DIS(ph)LPIATQELR_	4	957.958	3827.8	0.018832	69.259	3.9598e-05	54.241	42.31	1
1188	P15407	Fos-related antigen 1	FOSL1	SSSSSGDPSSDPLGSPTLLAL	2 Phospho (STY)	_S(ph)SSSSGDPSSDPLGS(ph)PTLLAL_	2	1067.95	2133.88	-0.046813	75.005	8.1846e-17	107.51	91.71	0
1189	P15407	Fos-related antigen 1	FOSL1	SSSSSGDPSSDPLGSPTLLAL	Phospho (STY)	_S(ph)SSSSGDPSSDPLGSPTLLAL_	2	1027.96	2053.91	-0.14492	70.479	0.0070541	43.752	18.387	0
1190	P15407	Fos-related antigen 1	FOSL1	SSSSSGDPSSDPLGSPTLLAL	3 Phospho (STY)	_S(ph)S(ph)SSSGDPSSDPLGS(ph)PTLLAL_	2	1107.93	2213.84	-0.27487	94.574	0.00030361	61.477	61.477	0
1191	Q15149	Plectin	PLEC	SSSVGSSSSYPISPAVSR	Phospho (STY)	_SSS(ph)VGSSSSYPISPAVSR_;_SSSVGSSSSYPIS(ph)PAVSR_;_S(ph)SSVGSSSSYPISPAVSR_	2;3	917.91457;612.278806	1833.81	-0.26769	38.16	5.623e-75	195.09	195.09	0
1192	Q15149	Plectin	PLEC	SSSVGSSSSYPISPAVSR	2 Phospho (STY)	_SSS(ph)VGSSSSYPIS(ph)PAVSR_;_SSS(ph)VGS(ph)SSSYPISPAVSR_;_SS(ph)SVGS(ph)SSSYPISPAVSR_;_S(ph)SSVGSSSSYPIS(ph)PAVSR_;_SSS(ph)VGSS(ph)SSYPISPAVSR_;_S(ph)SSVGS(ph)SSSYPISPAVSR_;_SS(ph)SVGSSSSYPIS(ph)PAVSR_	2;3	957.897735;638.934249	1913.78	-0.29186	40.946	1.1656e-75	197.07	161.45	0
1193	O95817	BAG family molecular chaperone regulator 3	BAG3	SSTPLHSPSPIR	2 Phospho (STY)	_SS(ph)TPLHS(ph)PSPIR_	2	719.81	1437.61	0.52974	32.475	0.0098026	85.469	55.746	0
1194	P42167	Lamina-associated polypeptide 2, isoforms beta/gamma	TMPO	SSTPLPTISSSAENTR	Phospho (STY)	_SST(ph)PLPTISSSAENTR_;_SSTPLPTISS(ph)SAENTR_;_SSTPLPTISSS(ph)AENTR_;_SSTPLPTIS(ph)SSAENTR_	2;3	864.396013;576.599768	1726.78	-0.061019	39.306	2.7227e-48	174.02	120.51	0
1195	P42167	Lamina-associated polypeptide 2, isoforms beta/gamma	TMPO	SSTPLPTISSSAENTR	2 Phospho (STY)	_SSTPLPTIS(ph)S(ph)SAENTR_;_SSTPLPTIS(ph)SS(ph)AENTR_	2	904.379	1806.74	0.0052686	45.952	4.9056e-06	81.003	30.173	0
1196	Q86WC4	Osteopetrosis-associated transmembrane protein 1	OSTM1	SSTSFANIQENSN	Phospho (STY)	_SSTS(ph)FANIQENSN_;_S(ph)STSFANIQENSN_	2	739.793	1477.57	-0.2102	38.197	0.0045626	55.335	45.204	0
1197	P35606	Coatomer subunit beta'	COPB2	STAQQELDGKPASPTPVIVASHTANK	Phospho (STY)	_STAQQELDGKPAS(ph)PTPVIVASHTANK_	3;4	682.589186;909.783156	2726.33	-0.17223	34.98	5.1641e-09	86.508	68.363	1
1198	Q9NYF8	Bcl-2-associated transcription factor 1	BCLAF1	STFREESPLR	Phospho (STY)	_STFREES(ph)PLR_	2;3	651.297917;434.53437	1300.58	-0.41462	27.801	0.0059757	77.124	42.163	1
1199	O14974	Protein phosphatase 1 regulatory subunit 12A	PPP1R12A	STGVSFWTQDSDENEQEQQSDTEEGSNKK	2 Phospho (STY)	_STGVSFWTQDS(ph)DENEQEQQS(ph)DTEEGSNKK_	3	1150.78	3449.31	-1.8654	44.969	0.0067508	47.105	27.676	1
1200	Q12888	Tumor suppressor p53-binding protein 1	TP53BP1	STPFIVPSSPTEQEGR	Phospho (STY)	_STPFIVPSS(ph)PTEQEGR_;_STPFIVPSSPT(ph)EQEGR_;_STPFIVPS(ph)SPTEQEGR_	2	906.414	1810.81	-0.2019	44.849	1.1104e-28	149.36	116.84	0
1201	P35269	General transcription factor IIF subunit 1	GTF2F1	STPQPPSGKTTPNSGDVQVTEDAVR	2 Phospho (STY)	_STPQPPS(ph)GKTT(ph)PNSGDVQVTEDAVR_	3	910.067	2727.18	-0.58495	35.475	0.00090233	49.125	31.979	1
1202	Q9UBC2	Epidermal growth factor receptor substrate 15-like 1	EPS15L1	STPSHGSVSSLNSTGSLSPK	2 Phospho (STY)	_STPS(ph)HGSVSSLNSTGSLS(ph)PK_	3	697.299	2088.88	-0.75766	31.693	0.00094408	55.031	34.939	0
1203	Q14157	Ubiquitin-associated protein 2-like	UBAP2L	STSAPQMSPGSSDNQSSSPQPAQQK	Oxidation (M);Phospho (STY)	_STSAPQM(ox)SPGS(ph)SDNQSSSPQPAQQK_;_STSAPQM(ox)S(ph)PGSSDNQSSSPQPAQQK_	3	876.701	2627.08	-0.86527	20.951	0.00020655	70.15	43.738	0
1204	Q5T200	NA	NA	STSPAGQHHSPISSR	5 Phospho (STY)	_S(ph)T(ph)S(ph)PAGQHHSPIS(ph)S(ph)R_	2	974.795	1947.58	NA	62.072	0.035073	42.639	18.948	0
1205	Q8IWV8	E3 ubiquitin-protein ligase UBR2	UBR2	STVLSKNRSK	3 Phospho (STY)	_ST(ph)VLS(ph)KNRS(ph)K_	2	680.277	1358.54	41206	30.536	0.0045743	71.545	36.79	2
1206	O15234	Protein CASC3	CASC3	STVTGERQSGDGQESTEPVENK	Phospho (STY)	_STVTGERQS(ph)GDGQESTEPVENK_	3	805.682	2414.02	-0.40179	22.244	6.0649e-33	137.99	120.79	1
1207	Q9H694	Protein bicaudal C homolog 1	BICC1	STVYLQGTIESVCLAR	5 Phospho (STY)	_S(ph)T(ph)VY(ph)LQGT(ph)IES(ph)VCLAR_	2	1098.88	2195.75	NA	33.067	0.016734	50.858	24.871	0
1208	P02545	Prelamin-A/C	LMNA	SVGGSGGGSFGDNLVTR	Phospho (STY)	_SVGGSGGGS(ph)FGDNLVTR_	2	823.862	1645.71	-0.41652	45.334	2.8151e-29	151.06	116.63	0
1209	Q8IUD2	ELKS/Rab6-interacting/CAST family member 1	ERC1	SVGKVEPSSQSPGRSPR	Phospho (STY)	_SVGKVEPSSQSPGRS(ph)PR_	3	612.298	1833.87	-0.35932	21.559	0.002467	50.358	27.502	2
1210	Q8IUD2	ELKS/Rab6-interacting/CAST family member 1	ERC1	SVGKVEPSSQSPGRSPR	2 Phospho (STY)	_SVGKVEPSSQS(ph)PGRS(ph)PR_	3	638.954	1913.84	0.11785	22.548	0.011448	40.693	23.608	2
1211	O94806	Serine/threonine-protein kinase D3	PRKD3	SVLPTAIPAVLPAASPCSSPK	2 Phospho (STY)	_SVLPTAIPAVLPAASPCS(ph)S(ph)PK_;_SVLPTAIPAVLPAAS(ph)PCS(ph)SPK_;_SVLPTAIPAVLPAAS(ph)PCSS(ph)PK_	3	741.689	2222.05	-0.39228	63.791	2.0541e-18	118.05	98.699	0
1212	P82094	TATA element modulatory factor	TMF1	SVSEINSDDELSGK	Phospho (STY)	_SVSEINS(ph)DDELSGK_;_SVS(ph)EINSDDELSGK_	2	780.327	1558.64	-0.45653	34.725	1.1692e-24	141.83	117.36	0
1213	Q13409	Cytoplasmic dynein 1 intermediate chain 2	DYNC1I2	SVSTPSEAGSQDSGDGAVGSR	Phospho (STY)	_SVSTPSEAGSQDS(ph)GDGAVGSR_	2	1015.92	2029.82	-0.38367	29.033	0.001429	51.688	32.341	0
1214	Q13409	Cytoplasmic dynein 1 intermediate chain 2	DYNC1I2	SVSTPSEAGSQDSGDGAVGSR	2 Phospho (STY)	_SVSTPSEAGS(ph)QDS(ph)GDGAVGSR_	2	1055.9	2109.79	0.066938	31.016	3.1772e-05	70.784	44.493	0
1215	P11388	DNA topoisomerase 2-alpha	TOP2A	SVVSDLEADDVK	Phospho (STY)	_SVVS(ph)DLEADDVK_	2	678.8	1355.59	-0.3639	49.856	1.4649e-06	107.82	84.97	0
1216	P11388	DNA topoisomerase 2-alpha	TOP2A	SVVSDLEADDVK	2 Phospho (STY)	_S(ph)VVS(ph)DLEADDVK_	2	718.783	1435.55	-0.14319	48.654	5.7433e-07	109.04	86.99	0
1217	Q15424	Scaffold attachment factor B1	SAFB	SVVSFDK	Phospho (STY)	_SVVS(ph)FDK_	2	431.191	860.368	NA	36.86	8.4638e-07	106.88	65.454	0
1218	P43243	Matrin-3	MATR3	SYSPDGKESPSDK	2 Phospho (STY)	_SYS(ph)PDGKES(ph)PSDK_;_SY(ph)SPDGKES(ph)PSDK_	2;3	778.781309;519.523298	1555.55	-0.94219	20.115	2.0147e-75	200.4	137.71	1
1219	P43243	Matrin-3	MATR3	SYSPDGKESPSDKK	2 Phospho (STY)	_SYS(ph)PDGKES(ph)PSDKK_	3	562.222	1683.64	NA	18.04	0.031674	53.947	29.018	2
1220	Q9UQ80	Proliferation-associated protein 2G4	PA2G4	TAENATSGETLEENEAGD	Phospho (STY)	_TAENATSGET(ph)LEENEAGD_	2	959.365	1916.72	-0.7326	31.873	3.0555e-48	172.96	172.96	0
1221	Q8IWS0	PHD finger protein 6	PHF6	TAHNSEADLEESFNEHELEPSSPK	2 Phospho (STY)	_TAHNSEADLEES(ph)FNEHELEPS(ph)SPK_;_TAHNSEADLEES(ph)FNEHELEPSS(ph)PK_	4	715.036	2856.12	-0.43258	40.196	0.00013312	61.959	48.105	0
1222	Q8IWS0	PHD finger protein 6	PHF6	TAHNSEADLEESFNEHELEPSSPK	Phospho (STY)	_TAHNSEADLEESFNEHELEPS(ph)SPK_	4	695.045	2776.15	-0.32739	42.917	0.0035602	44.238	28.513	0
1223	Q86UU0	B-cell CLL/lymphoma 9-like protein	BCL9L	TAMPSPGVSQNK	2 Phospho (STY)	_TAMPS(ph)PGVS(ph)QNK_	2	688.769	1375.52	-40697	40.131	0.0085135	43.592	18.119	0
1224	Q9UKV3	Apoptotic chromatin condensation inducer in the nucleus	ACIN1	TAQVPSPPR	Phospho (STY)	_TAQVPS(ph)PPR_	2	516.747	1031.48	-0.22731	27.947	0.016857	49.298	22.856	0
1225	Q9Y4H2	Insulin receptor substrate 2	IRS2	TASEGDGGAAAGAAAAGAR	Phospho (STY)	_TAS(ph)EGDGGAAAGAAAAGAR_	2	806.342	1610.67	-0.43017	28.256	0.0014865	55.907	34.847	0
1226	P30622	CAP-Gly domain-containing linker protein 1	CLIP1	TASESISNLSEAGSIK	2 Phospho (STY)	_TASESISNLS(ph)EAGS(ph)IK_	2	877.368	1752.72	-0.29699	40.091	2.0375e-103	216.58	154.62	0
1227	P48634	Protein PRRC2A	PRRC2A	TASETRSEGSEYEEIPK	3 Phospho (STY)	_T(ph)ASETRS(ph)EGSEY(ph)EEIPK_;_TAS(ph)ETRS(ph)EGSEY(ph)EEIPK_;_TAS(ph)ETRS(ph)EGS(ph)EYEEIPK_;_TASET(ph)RS(ph)EGS(ph)EYEEIPK_;_TAS(ph)ET(ph)RSEGS(ph)EYEEIPK_;_TASET(ph)RS(ph)EGSEY(ph)EEIPK_	2;3	718.263534;1076.89166	2151.77	-1.0034	35.881	1.0952e-10	99.873	77.987	1
1228	P48634	Protein PRRC2A	PRRC2A	TASETRSEGSEYEEIPK	2 Phospho (STY)	_T(ph)ASET(ph)RSEGSEYEEIPK_;_TAS(ph)ET(ph)RSEGSEYEEIPK_;_TAS(ph)ETRS(ph)EGSEYEEIPK_;_T(ph)ASETRS(ph)EGSEYEEIPK_	2;3	691.60809;1036.9085	2071.8	NA	33.184	1.3219e-07	89.624	70.369	1
1229	P53396	ATP-citrate synthase	ACLY	TASFSESRADEVAPAK	Phospho (STY)	_TAS(ph)FSESRADEVAPAK_;_T(ph)ASFSESRADEVAPAK_	2;3	873.390731;582.596246	1744.77	NA	33.77	3.2544e-07	86.214	57.781	1
1230	P53396	ATP-citrate synthase	ACLY	TASFSESRADEVAPAKK	Phospho (STY)	_TAS(ph)FSESRADEVAPAKK_	3	625.295	1872.86	-0.01201	30.521	2.3577e-05	77.357	62.965	2
1231	Q92597	Protein NDRG1	NDRG1	TASGSSVTSLDGTR	Phospho (STY)	_TASGS(ph)SVTSLDGTR_	2	709.812	1417.61	-0.21326	33.014	0.0061428	50.088	32.459	0
1232	P46821	Microtubule-associated protein 1B	MAP1B	TATCHSSSSPPIDAASAEPYGFR	Phospho (STY)	_TATCHS(ph)SSSPPIDAASAEPYGFR_;_TATCHSSSS(ph)PPIDAASAEPYGFR_;_TAT(ph)CHSSSSPPIDAASAEPYGFR_;_TATCHSSS(ph)SPPIDAASAEPYGFR_	3	830.353	2488.04	-0.27299	45.442	7.3894e-41	144.74	121.98	0
1233	P06400	Retinoblastoma-associated protein	RB1	TAVIPINGSPR	Phospho (STY)	_TAVIPINGS(ph)PR_	2	602.808	1203.6	-0.50999	38.11	0.001592	71.316	52.981	0
1234	P06400	Retinoblastoma-associated protein	RB1	TAVIPINGSPRTPR	2 Phospho (STY)	_TAVIPINGS(ph)PRT(ph)PR_	2;3	819.891862;546.930334	1637.77	-0.45317	37.209	0.0028621	62.162	29.595	1
1235	Q92804	TATA-binding protein-associated factor 2N	TAF15	TDADSESDNSDNNTIFVQGLGEGVSTDQVGEFFK	Phospho (STY)	_T(ph)DADSESDNSDNNTIFVQGLGEGVSTDQVGEFFK_;_TDADSESDNS(ph)DNNTIFVQGLGEGVSTDQVGEFFK_	3	1234.86	3701.55	0.052898	73.003	8.0747e-05	54.017	37.965	0
1236	Q9UJV9	Probable ATP-dependent RNA helicase DDX41	DDX41	TDEVPAGGSRSEAEDEDDEDYVPYVPLR	2 Phospho (STY)	_TDEVPAGGS(ph)RS(ph)EAEDEDDEDYVPYVPLR_;_TDEVPAGGSRS(ph)EAEDEDDEDY(ph)VPYVPLR_	3	1090.77	3269.3	0.061477	54.945	1.7197e-07	83.317	65.696	1
1237	P12270	Nucleoprotein TPR	TPR	TDGFAEAIHSPQVAGVPR	Phospho (STY)	_TDGFAEAIHS(ph)PQVAGVPR_	3	644.639	1930.89	-0.70434	44.024	1.6157e-11	103.66	83.421	0
1238	P51116	Fragile X mental retardation syndrome-related protein 2	FXR2	TDGSISGDRQPVTVADYISR	2 Phospho (STY)	_TDGS(ph)IS(ph)GDRQPVTVADYISR_;_T(ph)DGSIS(ph)GDRQPVTVADYISR_	2;3	1148.99597;766.333072	2295.98	-0.79932	49.783	6.4811e-22	122.87	104.93	1
1239	Q8NC51	Plasminogen activator inhibitor 1 RNA-binding protein	SERBP1	TDKSSASAPDVDDPEAFPALA	Phospho (STY)	_T(ph)DKSSASAPDVDDPEAFPALA_	2	1092.47	2182.93	-1.111	57.809	0.0011226	68.309	42.982	1
1240	P10644	cAMP-dependent protein kinase type I-alpha regulatory subunit	PRKAR1A	TDSREDEISPPPPNPVVK	Phospho (STY)	_TDSREDEIS(ph)PPPPNPVVK_	3	686.324	2055.95	-0.65366	35.204	0.00073395	64.5	39.626	1
1241	P17544	Cyclic AMP-dependent transcription factor ATF-7	ATF7	TDSVIIADQTPTPTR	2 Phospho (STY)	_TDSVIIADQT(ph)PT(ph)PTR_	2	887.887	1773.76	-0.36572	38.919	1.6702e-95	210.66	184.11	0
1242	Q9C0C2	182 kDa tankyrase-1-binding protein	TNKS1BP1	TEAQDLCRASPEPPGPESSSR	Phospho (STY)	_TEAQDLCRAS(ph)PEPPGPESSSR_	3	784.337	2349.99	-0.3421	31.198	2.4778e-34	145.52	122.3	1
1243	Q96B36	Proline-rich AKT1 substrate 1	AKT1S1	TEARSSDEENGPPSSPDLDR	2 Phospho (STY)	_T(ph)EARSSDEENGPPS(ph)SPDLDR_;_TEARS(ph)SDEENGPPS(ph)SPDLDR_	3	773.632	2317.87	-0.082043	31.542	1.8496e-27	137.52	137.52	1
1244	O43719	HIV Tat-specific factor 1	HTATSF1	TEDGGEFEEGASENNAKESSPEK	2 Phospho (STY)	_TEDGGEFEEGASENNAKES(ph)S(ph)PEK_	3	867.656	2599.95	0.56382	27.354	0.00017421	61.985	47.88	1
1245	P55884	Eukaryotic translation initiation factor 3 subunit B	EIF3B	TEPAAEAEAASGPSESPSPPAAEELPGSHAEPPVPAQGEAPGEQAR	Phospho (STY)	_TEPAAEAEAASGPSES(ph)PSPPAAEELPGSHAEPPVPAQGEAPGEQAR_	4	1135.26	4537.02	-0.039813	44.236	5.3133e-06	57.306	40.761	0
1246	Q96RT1	Protein LAP2	ERBB2IP	TEPHDSDCSVDLGISK	2 Phospho (STY)	_TEPHDS(ph)DCS(ph)VDLGISK_	2	960.36	1918.71	0.4462	36.157	3.236e-10	109.42	80.395	0
1247	Q9NTJ3	Structural maintenance of chromosomes protein 4	SMC4	TESPATAAETASEELDNR	Phospho (STY)	_TES(ph)PATAAETASEELDNR_;_T(ph)ESPATAAETASEELDNR_;_TESPAT(ph)AAETASEELDNR_	2;3	986.412589;657.944151	1970.81	-0.11741	47.618	4.1179e-30	149.86	149.86	0
1248	Q9UPN9	E3 ubiquitin-protein ligase TRIM33	TRIM33	TFAPLPEFEQEEDDGEVTEDSDEDFIQPR	2 Phospho (STY)	_TFAPLPEFEQEEDDGEVT(ph)EDS(ph)DEDFIQPR_	3	1182.13	3543.38	-0.00016874	76.309	0.0069383	41.908	29.444	0
1249	Q9Y2V2	Calcium-regulated heat stable protein 1	CARHSP1	TFSATVR	Phospho (STY)	_TFS(ph)ATVR_;_TFSAT(ph)VR_	2	431.197	860.379	NA	29.688	3.7879e-07	133.86	34.724	0
1250	O95239	Chromosome-associated kinesin KIF4A	KIF4A	TFSLTEVR	Phospho (STY)	_TFS(ph)LTEVR_	2	516.742	1031.47	-0.41983	44.372	0.0017819	103.31	59.354	0
1251	Q15637	Splicing factor 1	SF1	TGDLGIPPNPEDRSPSPEPIYNSEGK	2 Phospho (STY)	_TGDLGIPPNPEDRS(ph)PS(ph)PEPIYNSEGK_;_TGDLGIPPNPEDRS(ph)PSPEPIY(ph)NSEGK_	3;4	976.089636;732.319046	2925.25	-0.23385	46.83	1.2414e-25	121.35	101.32	1
1252	Q15637	Splicing factor 1	SF1	TGDLGIPPNPEDRSPSPEPIYNSEGKR	2 Phospho (STY)	_TGDLGIPPNPEDRS(ph)PSPEPIYNS(ph)EGKR_;_TGDLGIPPNPEDRS(ph)PS(ph)PEPIYNSEGKR_	3	1028.12	3081.35	-0.21896	46.901	0.00014546	65.915	54.108	2
1253	Q9ULU4	Protein kinase C-binding protein 1	ZMYND8	TGQAGSLSGSPKPFSPQLSAPITTK	2 Phospho (STY)	_TGQAGS(ph)LS(ph)GSPKPFSPQLSAPITTK_;_TGQAGS(ph)LSGS(ph)PKPFSPQLSAPITTK_	3	873.082	2616.22	0.019556	52.671	0.00048054	57.222	37.529	1
1254	Q9UPT8	Zinc finger CCCH domain-containing protein 4	ZC3H4	TGSGSPFAGNSPAR	2 Phospho (STY)	_TGSGS(ph)PFAGNS(ph)PAR_	2	733.279	1464.54	-0.052484	27.413	5.1749e-05	75.319	36.323	0
1255	Q9UPT8	Zinc finger CCCH domain-containing protein 4	ZC3H4	TGSGSPFAGNSPAREGEQDAASLK	2 Phospho (STY)	_TGSGS(ph)PFAGNS(ph)PAREGEQDAASLK_;_T(ph)GSGSPFAGNS(ph)PAREGEQDAASLK_;_TGS(ph)GSPFAGNS(ph)PAREGEQDAASLK_	2;3	832.01429;1247.5178	2493.02	-0.60542	43.174	7.0826e-08	84.03	64.45	1
1256	P49023	Paxillin	PXN	TGSSSPPGGPPKPGSQLDSMLGSLQSDLNK	Phospho (STY)	_TGSS(ph)SPPGGPPKPGSQLDSMLGSLQSDLNK_;_TGSSS(ph)PPGGPPKPGSQLDSMLGSLQSDLNK_	3	1007.14	3018.4	0.43878	68.693	0.00016277	65.881	50.675	1
1257	O14974	Protein phosphatase 1 regulatory subunit 12A	PPP1R12A	TGSYGALAEITASK	Phospho (STY)	_TGS(ph)YGALAEITASK_;_T(ph)GSYGALAEITASK_	2	724.837	1447.66	-0.071707	47.712	0.0071831	66.784	47.507	0
1258	Q12846	Syntaxin-4	STX4	THELRQGDDSSDEEDKER	2 Phospho (STY)	_THELRQGDDS(ph)S(ph)DEEDKER_	3	769.292	2304.85	-0.44029	20.385	0.00094707	58.246	43.728	2
1259	Q9UGV2	Protein NDRG3	NDRG3	THSTSSSLGSGESPFSR	Phospho (STY)	_T(ph)HSTSSSLGSGESPFSR_	3	601.923	1802.75	-0.59655	33.122	0.0018528	64.407	42.078	0
1260	Q9UGV2	Protein NDRG3	NDRG3	THSTSSSLGSGESPFSR	2 Phospho (STY)	_THS(ph)TSS(ph)SLGSGESPFSR_	2	942.364	1882.71	-0.31316	35.792	8.0646e-11	97.689	79.276	0
1261	Q9UQ35	Serine/arginine repetitive matrix protein 2	SRRM2	THTTALAGRSPSPASGR	2 Phospho (STY)	_THTTALAGRS(ph)PS(ph)PASGR_;_THTTALAGRSPS(ph)PAS(ph)GR_;_THTTALAGRS(ph)PSPAS(ph)GR_;_THTT(ph)ALAGRSPS(ph)PASGR_	2;3;4	609.603057;913.900947;457.454112	1825.79	-0.28037	20.69	1.327e-73	195.94	195.94	1
1262	Q9UQ35	Serine/arginine repetitive matrix protein 2	SRRM2	THTTALAGRSPSPASGRR	2 Phospho (STY)	_THTTALAGRS(ph)PS(ph)PASGRR_;_THTT(ph)ALAGRS(ph)PSPASGRR_;_THTTALAGRSPS(ph)PAS(ph)GRR_	2;3;4	661.63676;496.479389;991.951502	1981.89	-0.35983	19.254	1.6119e-05	80.994	60.91	2
1263	Q8NFL0	UDP-GlcNAc:betaGal beta-1,3-N-acetylglucosaminyltransferase 7	B3GNT7	THYQQLLAYEDR	3 Phospho (STY)	_T(ph)HY(ph)QQLLAY(ph)EDR_	2	888.825	1775.64	2.5581	38.232	0.019782	60.968	7.7999	0
1264	Q9BQE3	Tubulin alpha-1C chain	TUBA1C	TIGGGDDSFNTFFSETGAGK	Phospho (STY)	_TIGGGDDS(ph)FNTFFSETGAGK_	2	1044.43	2086.85	-1.2003	59.448	4.3661e-34	147.26	111.18	0
1265	Q9NY28	Probable polypeptide N-acetylgalactosaminyltransferase 8	GALNT8	TIPDTRDYR	2 Phospho (STY)	_TIPDT(ph)RDY(ph)R_	2	648.755	1295.49	-0.46718	34.886	0.012146	45.661	8.7166	1
1266	P18858	DNA ligase 1	LIG1	TIQEVLEEQSEDEDREAK	Phospho (STY)	_TIQEVLEEQS(ph)EDEDREAK_	3	743.325	2226.95	-0.72221	37.227	5.702e-07	89.47	62.36	1
1267	P05455	Lupus La protein	SSB	TKFASDDEHDEHDENGATGPVK	Phospho (STY)	_TKFAS(ph)DDEHDEHDENGATGPVK_;_T(ph)KFASDDEHDEHDENGATGPVK_	3;4	827.006362;620.50659	2478	-0.45173	25.262	2.1595e-16	109.37	78.509	1
1268	P18887	DNA repair protein XRCC1	XRCC1	TKPTQAAGPSSPQKPPTPEETK	2 Phospho (STY)	_TKPTQAAGPS(ph)SPQKPPT(ph)PEETK_;_TKPTQAAGPSS(ph)PQKPPT(ph)PEETK_;_TKPT(ph)QAAGPSSPQKPPT(ph)PEETK_;_TKPTQAAGPSS(ph)PQKPPTPEET(ph)K_;_TKPTQAAGPS(ph)SPQKPPTPEET(ph)K_	3;4	813.039777;610.031652	2436.1	-0.31771	23.967	3.3764e-07	83.723	68.322	2
1269	P29317	Ephrin type-A receptor 2	EPHA2	TLADFDPRVSIRLPSTSGSEGVPFR	3 Phospho (STY)	_TLADFDPRVS(ph)IRLPS(ph)TSGS(ph)EGVPFR_	3	982.106	2943.3	-0.021984	70.735	0.000212	63.979	43.199	2
1270	P16383	GC-rich sequence DNA-binding factor 2	GCFC2	TLDVSTDEEDK	2 Phospho (STY)	_TLDVS(ph)T(ph)DEEDK_	2	706.249	1410.48	-0.24985	29.551	1.095e-18	146.3	146.3	0
1271	Q9BPX3	Condensin complex subunit 3	NCAPG	TLHCEGTEINSDDEQESK	Phospho (STY)	_TLHCEGTEINS(ph)DDEQESK_	2;3	724.619339;1086.42537	2170.84	NA	25.346	4.8706e-75	195.59	169.6	0
1272	Q9BPX3	Condensin complex subunit 3	NCAPG	TLHCEGTEINSDDEQESKEVEETATAK	Phospho (STY)	_TLHCEGT(ph)EINSDDEQESKEVEETATAK_;_TLHCEGTEINS(ph)DDEQESKEVEETATAK_	3;4	1044.10625;783.331508	3129.3	-0.33274	41.242	1.3734e-07	83.359	71.166	1
1273	Q9Y519	Transmembrane protein 184B	TMEM184B	TLLLSSDDEF	2 Phospho (STY)	_TLLLS(ph)S(ph)DDEF_	2	650.243	1298.47	-0.12771	70.556	0.0046887	50.222	37.074	0
1274	Q7L2J0	7SK snRNA methylphosphate capping enzyme	MEPCE	TLNAETPKSSPLPAK	2 Phospho (STY)	_TLNAET(ph)PKS(ph)SPLPAK_	3	571.934	1712.78	-0.53844	30.285	0.00031733	67.136	39.706	1
1275	O60292	Signal-induced proliferation-associated 1-like protein 3	SIPA1L3	TLSDESLCSGR	Phospho (STY)	_TLS(ph)DESLCSGR_	2	652.763	1303.51	0.054957	34.352	0.00037126	94.09	75.465	0
1276	Q92882	Osteoclast-stimulating factor 1	OSTF1	TLSNAEDYLDDEDSD	Phospho (STY)	_TLSNAEDYLDDEDS(ph)D_	2	891.317	1780.62	-0.341	49.248	3.9453e-05	76.82	57.24	0
1277	Q9H788	SH2 domain-containing protein 4A	SH2D4A	TLSSSAQEDIIR	Phospho (STY)	_TLS(ph)SSAQEDIIR_	2	700.327	1398.64	-0.16245	38.356	2.4806e-74	200	122.37	0
1278	Q8TAQ2	SWI/SNF complex subunit SMARCC2	SMARCC2	TLTDEVNSPDSDRR	Phospho (STY)	_TLT(ph)DEVNSPDSDRR_;_TLTDEVNS(ph)PDSDRR_	2;3	562.243984;842.862338	1683.71	-0.59411	26.336	0.00032649	68.329	55.211	1
1279	Q9Y248	DNA replication complex GINS protein PSF2	GINS2	TNLQPLESTQSQDF	Phospho (STY)	_TNLQPLESTQS(ph)QDF_	2	844.364	1686.71	-0.096876	52.751	1.044e-06	98.281	98.281	0
1280	Q6VY07	Phosphofurin acidic cluster sorting protein 1	PACS1	TNSSDSERSPDLGHSTQIPR	2 Phospho (STY)	_TNS(ph)SDS(ph)ERSPDLGHSTQIPR_	3	781.992	2342.95	-0.74983	31.474	3.6334e-05	73.057	34.882	1
1281	P50548	ETS domain-containing transcription factor ERF	ERF	TPADTGFAFPDWAYKPESSPGSR	Phospho (STY)	_TPADTGFAFPDWAYKPESS(ph)PGSR_	3	855.376	2563.11	0.17054	55.936	0.00041505	64.035	45.88	1
1282	P35221	Catenin alpha-1	CTNNA1	TPEELDDSDFETEDFDVR	Phospho (STY)	_TPEELDDS(ph)DFETEDFDVR_;_T(ph)PEELDDSDFETEDFDVR_	2;3	1119.93355;746.958126	2237.85	-0.51921	54.953	2.7594e-162	254.24	215.57	0
1283	Q8TB72	Pumilio homolog 2	PUM2	TPGSRQASPTEVVER	2 Phospho (STY)	_TPGS(ph)RQASPT(ph)EVVER_;_TPGSRQAS(ph)PT(ph)EVVER_;_TPGS(ph)RQAS(ph)PTEVVER_	2;3	887.382056;591.923796	1772.75	-1.0145	29.229	0.00047447	64.798	45.862	1
1284	P00533	Epidermal growth factor receptor	EGFR	TPLLSSLSATSNNSTVACIDR	2 Phospho (STY)	_TPLLSSLSATS(ph)NNS(ph)TVACIDR_;_TPLLSSLSATS(ph)NNST(ph)VACIDR_	2;3	1184.01859;789.681484	2366.02	-0.8817	59.065	4.1832e-11	95.954	74.645	0
1285	P00533	Epidermal growth factor receptor	EGFR	TPLLSSLSATSNNSTVACIDR	3 Phospho (STY)	_TPLLS(ph)SLSAT(ph)SNNST(ph)VACIDR_;_TPLLSSLSAT(ph)S(ph)NNS(ph)TVACIDR_;_TPLLSSLS(ph)ATS(ph)NNS(ph)TVACIDR_;_TPLLSSLS(ph)ATSNNS(ph)T(ph)VACIDR_	2;3	816.336927;1224.00175	2445.99	-1.2915	58.328	9.497e-05	64.705	39.991	0
1286	Q05209	Tyrosine-protein phosphatase non-receptor type 12	PTPN12	TPLSFTNPLHSDDSDSDER	2 Phospho (STY)	_TPLS(ph)FTNPLHSDDS(ph)DSDER_	3	764.961	2291.86	-0.27986	50.368	0.00029788	61.495	38.662	0
1287	Q05209	Tyrosine-protein phosphatase non-receptor type 12	PTPN12	TPLSFTNPLHSDDSDSDERNSDGAVTQNK	2 Phospho (STY)	_TPLSFTNPLHS(ph)DDS(ph)DSDERNSDGAVTQNK_	4	827.591	3306.34	-0.18486	46.768	0.0021513	47.105	32.123	1
1288	Q9H1E3	Nuclear ubiquitous casein and cyclin-dependent kinase substrate 1	NUCKS1	TPSPKEEDEEPESPPEK	Phospho (STY)	_TPSPKEEDEEPES(ph)PPEK_;_TPS(ph)PKEEDEEPESPPEK_	2;3	668.948902;1002.91972	2003.82	-0.55373	23.736	6.5353e-17	128.88	96.872	1
1289	Q9H1E3	Nuclear ubiquitous casein and cyclin-dependent kinase substrate 1	NUCKS1	TPSPKEEDEEPESPPEK	2 Phospho (STY)	_TPS(ph)PKEEDEEPES(ph)PPEK_	3	695.604	2083.79	-0.53224	26.01	2.6989e-07	83.826	61.391	1
1290	Q9H1E3	Nuclear ubiquitous casein and cyclin-dependent kinase substrate 1	NUCKS1	TPSPKEEDEEPESPPEKK	Phospho (STY)	_TPSPKEEDEEPES(ph)PPEKK_	3	711.647	2131.92	-0.93082	23.834	0.0005163	59.728	32.014	2
1291	Q86TC9	Myopalladin	MYPN	TPVDESDDEIQHDEIPTGK	Phospho (STY)	_TPVDES(ph)DDEIQHDEIPTGK_	3	735.646	2203.92	-0.09333	34.755	0.005042	43.557	29.291	0
1292	P46013	Antigen KI-67	MKI67	TPVQYSQQQNSPQK	Phospho (STY)	_TPVQYSQQQNS(ph)PQK_	3	571.593	1711.76	-0.20237	21.828	2.4947e-05	80.746	27.509	0
1293	Q13112	Chromatin assembly factor 1 subunit B	CHAF1B	TQDPSSPGTTPPQAR	2 Phospho (STY)	_TQDPS(ph)SPGTT(ph)PPQAR_;_TQDPSS(ph)PGTT(ph)PPQAR_;_TQDPS(ph)S(ph)PGTTPPQAR_;_TQDPSSPGT(ph)T(ph)PPQAR_	2	850.34	1698.67	NA	21.74	1.0088e-05	79.837	45.995	0
1294	Q15149	Plectin	PLEC	TQLASWSDPTEETGPVAGILDTETLEK	Phospho (STY)	_T(ph)QLASWSDPTEETGPVAGILDTETLEK_	3	990.129	2967.36	-0.4576	74.787	0.0022668	56.562	30.735	0
1295	Q8ND56	Protein LSM14 homolog A	LSM14A	TQLSQGRSSPQLDPLR	2 Phospho (STY)	_TQLS(ph)QGRS(ph)SPQLDPLR_;_TQLS(ph)QGRSS(ph)PQLDPLR_	3	648.298	1941.87	-0.46662	41.254	0.0030412	49.188	33.561	1
1296	Q8ND56	Protein LSM14 homolog A	LSM14A	TQLSQGRSSPQLDPLRK	2 Phospho (STY)	_TQLS(ph)QGRS(ph)SPQLDPLRK_;_TQLS(ph)QGRSS(ph)PQLDPLRK_;_T(ph)QLSQGRS(ph)SPQLDPLRK_;_T(ph)QLSQGRSS(ph)PQLDPLRK_	2;3;4	690.995954;518.498785;1035.99029	2069.97	-0.39231	36.844	0.00020408	72.302	47.51	2
1297	Q14980	Nuclear mitotic apparatus protein 1	NUMA1	TQPDGTSVPGEPASPISQR	Phospho (STY)	_TQPDGTSVPGEPAS(ph)PISQR_;_TQPDGTSVPGEPASPIS(ph)QR_	2;3	1002.45713;668.640514	2002.9	-0.083882	34.841	5.6712e-112	218.78	157.64	0
1298	Q9NQW6	Actin-binding protein anillin	ANLN	TQSLPVTEK	Phospho (STY)	_TQS(ph)LPVTEK_	2	541.76	1081.51	-0.36576	26.652	0.0033015	88.803	59.029	0
1299	Q14247	Src substrate cortactin	CTTN	TQTPPVSPAPQPTEER	2 Phospho (STY)	_TQT(ph)PPVS(ph)PAPQPTEER_;_T(ph)QT(ph)PPVSPAPQPTEER_;_T(ph)QTPPVS(ph)PAPQPTEER_	2;3	947.902821;632.270973	1893.79	-0.16411	28.085	7.159e-48	170.5	100.63	0
1300	Q14247	Src substrate cortactin	CTTN	TQTPPVSPAPQPTEERLPSSPVYEDAASFK	2 Phospho (STY)	_TQT(ph)PPVSPAPQPTEERLPS(ph)SPVYEDAASFK_;_TQT(ph)PPVS(ph)PAPQPTEERLPSSPVYEDAASFK_;_T(ph)QTPPVSPAPQPTEERLPS(ph)SPVYEDAASFK_	3;4	1129.51249;847.386189	3385.52	-0.17955	53.829	1.751e-14	99.423	84.843	1
1301	Q14247	Src substrate cortactin	CTTN	TQTPPVSPAPQPTEERLPSSPVYEDAASFK	3 Phospho (STY)	_TQT(ph)PPVS(ph)PAPQPTEERLPS(ph)SPVYEDAASFK_;_T(ph)QTPPVS(ph)PAPQPTEERLPS(ph)SPVYEDAASFK_;_T(ph)QTPPVS(ph)PAPQPTEERLPSS(ph)PVYEDAASFK_;_TQT(ph)PPVS(ph)PAPQPTEERLPSSPVY(ph)EDAASFK_;_T(ph)QTPPVS(ph)PAPQPT(ph)EERLPSSPVYEDAASFK_	3;4	1156.16794;867.377771	3465.48	-0.27042	53.958	9.9763e-15	104.89	86.53	1
1302	Q9UKM9	RNA-binding protein Raly	RALY	TRDDGDEEGLLTHSEEELEHSQDTDADDGALQ	Phospho (STY)	_TRDDGDEEGLLT(ph)HSEEELEHSQDTDADDGALQ_	3	1203.15	3606.44	-0.52085	43.645	1.5144e-09	93.596	77.678	1
1303	Q96PK6	RNA-binding protein 14	RBM14	TRLSPPR	Phospho (STY)	_TRLS(ph)PPR_	2	453.731	905.448	-0.14567	25.837	0.0092888	44.349	13.06	1
1304	O43379	WD repeat-containing protein 62	WDR62	TRLSTASEETVQNR	Phospho (STY)	_T(ph)RLSTASEETVQNR_	3	557.928	1670.76	-0.15792	27.362	0.0015997	70.373	33.009	1
1305	Q6P2E9	Enhancer of mRNA-decapping protein 4	EDC4	TRSPDVISSASTALSQDIPEIASEALSR	2 Phospho (STY)	_T(ph)RSPDVISSASTALS(ph)QDIPEIASEALSR_;_TRS(ph)PDVISSASTALS(ph)QDIPEIASEALSR_	3	1021.14	3060.41	-0.71235	77.49	2.5637e-13	96.533	68.575	1
1306	Q6P2E9	Enhancer of mRNA-decapping protein 4	EDC4	TRSPDVISSASTALSQDIPEIASEALSR	Phospho (STY)	_T(ph)RSPDVISSASTALSQDIPEIASEALSR_;_TRSPDVISS(ph)ASTALSQDIPEIASEALSR_;_TRSPDVIS(ph)SASTALSQDIPEIASEALSR_	3	994.487	2980.44	-0.32122	73.643	3.9347e-34	133.58	97.84	1
1307	Q13523	Serine/threonine-protein kinase PRP4 homolog	PRPF4B	TRSPSPDDILER	2 Phospho (STY)	_TRS(ph)PS(ph)PDDILER_	2	773.321	1544.63	-0.32659	40.998	3.9572e-06	107.51	85.697	1
1308	Q9UKV3	Apoptotic chromatin condensation inducer in the nucleus	ACIN1	TRSQEQEVLER	Phospho (STY)	_TRS(ph)QEQEVLER_	2;3	727.835395;485.559355	1453.66	-0.68443	26.57	1.4356e-22	141.71	69.03	1
1309	Q9NQZ2	Something about silencing protein 10	UTP3	TSAAACAVTDLSDDSDFDEK	2 Phospho (STY)	_TSAAACAVTDLS(ph)DDS(ph)DFDEK_	2;3	1139.41074;759.942921	2276.81	-0.32529	45.775	8.6053e-113	219.96	194.03	0
1310	Q9NQZ2	Something about silencing protein 10	UTP3	TSAAACAVTDLSDDSDFDEKAK	2 Phospho (STY)	_TSAAACAVTDLS(ph)DDS(ph)DFDEKAK_	3	826.32	2475.94	-0.54369	46.933	1.1682e-17	116.83	95.815	1
1311	Q09161	Nuclear cap-binding protein subunit 1	NCBP1	TSDANETEDHLESLICK	Phospho (STY)	_TS(ph)DANETEDHLESLICK_	3	681.286	2040.83	-0.31793	50.979	2.3671e-17	128.74	113.9	0
1312	Q9H910	Hematological and neurological expressed 1-like protein	HN1L	TSDIFGSPVTATSR	Phospho (STY)	_TSDIFGS(ph)PVTATSR_	2	759.845	1517.68	-0.089271	47.695	0.0010042	65.265	41.274	0
1313	Q96CV9	Optineurin	OPTN	TSDSDQQAYLVQR	Phospho (STY)	_TS(ph)DSDQQAYLVQR_	2	795.843	1589.67	-0.32707	36.766	6.765e-24	151.44	116.69	0
1314	Q8IWW6	Rho GTPase-activating protein 12	ARHGAP12	TSFSQEQSCDSAGEGSER	Phospho (STY)	_TSFSQEQSCDS(ph)AGEGSER_	2	1021.38	2040.74	0.17604	29.732	3.0946e-23	139.51	108.65	0
1315	Q9NRY4	Rho GTPase-activating protein 35	ARHGAP35	TSFSVGSDDELGPIR	Phospho (STY)	_TSFSVGS(ph)DDELGPIR_	2	830.367	1658.72	-0.86823	52.008	3.2378e-34	155.88	122.2	0
1316	P49585	Choline-phosphate cytidylyltransferase A	PCYT1A	TSPPCSPANLSR	2 Phospho (STY)	_TS(ph)PPCS(ph)PANLSR_	2	723.778	1445.54	-0.11093	30.704	5.272e-05	96.756	53.337	0
1317	Q9UQ35	Serine/arginine repetitive matrix protein 2	SRRM2	TSPPLLDR	Phospho (STY)	_TS(ph)PPLLDR_	2	489.736	977.458	NA	36.446	0.0030985	92.239	51.122	0
1318	O75044	SLIT-ROBO Rho GTPase-activating protein 2	SRGAP2	TSPVVAPTSEPSSPLHTQLLK	2 Phospho (STY)	_TSPVVAPTS(ph)EPS(ph)SPLHTQLLK_;_TSPVVAPTS(ph)EPSSPLHT(ph)QLLK_	3	783.709	2348.11	-1.1044	48.761	0.00024848	60.093	41.881	0
1319	Q13428	Treacle protein	TCOF1	TSQVGAASAPAKESPRK	Phospho (STY)	_TSQVGAASAPAKES(ph)PRK_	3	588.96	1763.86	-0.57578	18.521	2.87e-05	75.968	61.885	2
1320	Q99460	26S proteasome non-ATPase regulatory subunit 1	PSMD1	TSSAFVGKTPEASPEPK	2 Phospho (STY)	_TSSAFVGKT(ph)PEAS(ph)PEPK_;_TSS(ph)AFVGKTPEAS(ph)PEPK_	3	631.607	1891.8	-0.59023	31.23	0.00033512	63.374	42.536	1
1321	Q9Y5J1	U3 small nucleolar RNA-associated protein 18 homolog	UTP18	TSSDDESEEDEDDLLQR	2 Phospho (STY)	_TSS(ph)DDES(ph)EEDEDDLLQR_;_T(ph)SSDDES(ph)EEDEDDLLQR_	2	1071.87	2141.72	NA	41.028	0	298.09	238.17	0
1322	Q13439	Golgin subfamily A member 4	GOLGA4	TSSFTEQLDEGTPNR	Phospho (STY)	_TSS(ph)FTEQLDEGTPNR_	2	881.37	1760.73	-0.097814	39.812	7.8728e-44	166.47	117.74	0
1323	Q01082	Spectrin beta chain, non-erythrocytic 1	SPTBN1	TSSKESSPIPSPTSDRK	3 Phospho (STY)	_TS(ph)SKES(ph)SPIPS(ph)PTSDRK_;_TSS(ph)KESS(ph)PIPS(ph)PTSDRK_;_TSSKES(ph)S(ph)PIPS(ph)PTSDRK_;_T(ph)SSKESS(ph)PIPS(ph)PTSDRK_;_T(ph)S(ph)SKESSPIPS(ph)PTSDRK_;_TS(ph)SKESS(ph)PIPS(ph)PTSDRK_;_TSS(ph)KES(ph)SPIPS(ph)PTSDRK_	2;3	681.940614;1022.40728	2042.8	-0.19328	26.264	6.4659e-08	91.67	68.444	2
1324	Q01082	Spectrin beta chain, non-erythrocytic 1	SPTBN1	TSSKESSPIPSPTSDRK	2 Phospho (STY)	_TS(ph)S(ph)KESSPIPSPTSDRK_;_TSSKES(ph)S(ph)PIPSPTSDRK_	3	655.285	1962.83	-0.36749	27.206	0.00045218	63.302	41.882	2
1325	O60293	Zinc finger C3H1 domain-containing protein	ZFC3H1	TSSSSPANSDVEIDGIGR	2 Phospho (STY)	_TSSSS(ph)PANS(ph)DVEIDGIGR_	2	976.388	1950.76	-0.75406	41.524	6.4289e-14	110.06	83.717	0
1326	P49023	Paxillin	PXN	TSSVSNPQDSVGSPCSR	Phospho (STY)	_TSSVSNPQDSVGS(ph)PCSR_	2	922.878	1843.74	-0.03466	24.559	0.012149	60.133	29.259	0
1327	Q9UER7	Death domain-associated protein 6	DAXX	TSVATQCDPEEIIVLSDSD	2 Phospho (STY)	_TSVATQCDPEEIIVLS(ph)DS(ph)D_	2	1119.94	2237.87	-0.59679	56.851	0.00036223	58.952	38.96	0
1328	Q9UQ35	Serine/arginine repetitive matrix protein 2	SRRM2	TVARTPLGQRSR	2 Phospho (STY)	_TVART(ph)PLGQRS(ph)R_	3	501.239	1500.7	-0.25674	22.927	0.0069916	53.034	21.556	2
1329	Q8NHQ9	ATP-dependent RNA helicase DDX55	DDX55	TVDLGISDLEDDC	Phospho (STY)	_TVDLGIS(ph)DLEDDC_	2	766.297	1530.58	0.044282	62.757	5.4808e-23	142.08	124.58	0
1330	Q9BYG3	MKI67 FHA domain-interacting nucleolar phosphoprotein	NIFK	TVDSQGPTPVCTPTFLER	2 Phospho (STY)	_TVDSQGPT(ph)PVCT(ph)PTFLER_;_TVDSQGPT(ph)PVCTPT(ph)FLER_;_T(ph)VDSQGPTPVCTPT(ph)FLER_	2;3	722.305577;1082.95473	2163.89	-0.4802	49.478	2.9347e-11	102.72	67.866	0
1331	Q9BYG3	MKI67 FHA domain-interacting nucleolar phosphoprotein	NIFK	TVDSQGPTPVCTPTFLER	3 Phospho (STY)	_TVDS(ph)QGPT(ph)PVCT(ph)PTFLER_;_T(ph)VDSQGPT(ph)PVCTPT(ph)FLER_	2;3	748.96102;1122.93789	2243.86	-0.289	52.243	1.3051e-05	78.244	60.883	0
1332	Q09666	Neuroblast differentiation-associated protein AHNAK	AHNAK	TVIRLPSGSGAASPTGSAVDIR	Phospho (STY)	_TVIRLPS(ph)GSGAASPTGSAVDIR_	3	731.374	2191.1	-0.15482	50.375	1.6214e-17	117.55	92.631	1
1333	Q09666	Neuroblast differentiation-associated protein AHNAK	AHNAK	TVIRLPSGSGAASPTGSAVDIR	2 Phospho (STY)	_TVIRLPSGS(ph)GAAS(ph)PTGSAVDIR_;_TVIRLPS(ph)GSGAAS(ph)PTGSAVDIR_;_TVIRLPS(ph)GS(ph)GAASPTGSAVDIR_;_TVIRLPS(ph)GSGAASPT(ph)GSAVDIR_;_TVIRLPSGS(ph)GAASPT(ph)GSAVDIR_	2;3	758.029324;1136.54035	2271.07	-0.35811	51.53	1.0525e-10	97.106	69.075	1
1334	Q09666	Neuroblast differentiation-associated protein AHNAK	AHNAK	TVIRLPSGSGAASPTGSAVDIR	3 Phospho (STY)	_TVIRLPS(ph)GSGAAS(ph)PTGS(ph)AVDIR_;_TVIRLPS(ph)GS(ph)GAASPT(ph)GSAVDIR_;_T(ph)VIRLPSGSGAAS(ph)PT(ph)GSAVDIR_	2;3	1176.52351;784.684767	2351.03	-0.42372	55.573	1.8746e-07	88.574	56.383	1
1335	P78362	SRSF protein kinase 2	SRPK2	TVSASSTGDLPK	2 Phospho (STY)	_TVS(ph)ASST(ph)GDLPK_;_TVS(ph)AS(ph)STGDLPK_;_TVSAS(ph)ST(ph)GDLPK_	2	661.767	1321.52	-0.2192	31.492	2.0243e-07	116.58	87.455	0
1336	Q05209	Tyrosine-protein phosphatase non-receptor type 12	PTPN12	TVSLTPSPTTQVETPDLVDHDNTSPLFR	2 Phospho (STY)	_TVS(ph)LTPS(ph)PTTQVETPDLVDHDNTSPLFR_;_TVSLT(ph)PS(ph)PTTQVETPDLVDHDNTSPLFR_	3	1076.49	3226.45	-0.95957	61.215	4.3261e-09	86.617	73.16	0
1337	Q05209	Tyrosine-protein phosphatase non-receptor type 12	PTPN12	TVSLTPSPTTQVETPDLVDHDNTSPLFR	3 Phospho (STY)	_TVSLT(ph)PS(ph)PTTQVET(ph)PDLVDHDNTSPLFR_;_TVS(ph)LTPS(ph)PTTQVETPDLVDHDNT(ph)SPLFR_;_T(ph)VSLTPS(ph)PTTQVETPDLVDHDNT(ph)SPLFR_;_TVSLT(ph)PS(ph)PTTQVETPDLVDHDNT(ph)SPLFR_	3	1103.15	3306.41	-1.2539	64.297	0.00013228	61.437	45.883	0
1338	Q05209	Tyrosine-protein phosphatase non-receptor type 12	PTPN12	TVSLTPSPTTQVETPDLVDHDNTSPLFR	Phospho (STY)	_TVSLTPSPTTQVETPDLVDHDNT(ph)SPLFR_	3	1049.83	3146.48	-0.78556	59.682	0.0021041	49.765	33.053	0
1339	Q9NZM3	Intersectin-2	ITSN2	TVSPGSVSPIHGQGQVVENLK	2 Phospho (STY)	_TVS(ph)PGSVS(ph)PIHGQGQVVENLK_	3	765.026	2292.06	-0.64474	44.668	1.3904e-28	140.28	121.27	0
1340	O76094	Signal recognition particle subunit SRP72	SRP72	TVSSPPTSPRPGSAATVSASTSNIIPPR	2 Phospho (STY)	_TVS(ph)S(ph)PPTSPRPGSAATVSASTSNIIPPR_;_TVSS(ph)PPT(ph)SPRPGSAATVSASTSNIIPPR_;_TVS(ph)SPPTSPRPGS(ph)AATVSASTSNIIPPR_;_T(ph)VSSPPT(ph)SPRPGSAATVSASTSNIIPPR_;_TVS(ph)SPPT(ph)SPRPGSAATVSASTSNIIPPR_;_TVSSPPT(ph)S(ph)PRPGSAATVSASTSNIIPPR_;_TVS(ph)SPPTS(ph)PRPGSAATVSASTSNIIPPR_	3	965.793	2894.36	-0.25687	42.666	8.082e-05	66.474	51.424	1
1341	Q16555	Dihydropyrimidinase-related protein 2	DPYSL2	TVTPASSAKTSPAKQQAPPVR	3 Phospho (STY)	_TVT(ph)PAS(ph)SAKT(ph)SPAKQQAPPVR_	3	788.025	2361.05	0.13824	28.857	0.00083951	52.359	52.359	2
1342	P08670	NA	NA	TYSLGSALRPSTSR	Phospho (STY)	_TYS(ph)LGSALRPSTSR_	3	525.922	1574.75	0.0016249	41.944	0.037099	40.767	26.54	1
1343	Q9BTU6	Phosphatidylinositol 4-kinase type 2-alpha	PI4K2A	VAAAAGSGPSPPGSPGHDRER	2 Phospho (STY)	_VAAAAGSGPS(ph)PPGS(ph)PGHDRER_;_VAAAAGS(ph)GPSPPGS(ph)PGHDRER_	3	711.635	2131.88	-0.56214	22.348	5.1981e-05	69.99	46.628	1
1344	P13861	cAMP-dependent protein kinase type II-alpha regulatory subunit	PRKAR2A	VADAKGDSESEEDEDLEVPVPSR	2 Phospho (STY)	_VADAKGDS(ph)ES(ph)EEDEDLEVPVPSR_	2;3	878.356159;1317.0306	2632.05	-0.38074	43.417	1.5721e-40	149.1	117.94	1
1345	P28482	Mitogen-activated protein kinase 1	MAPK1	VADPDHDHTGFLTEYVATR	2 Phospho (STY)	_VADPDHDHTGFLT(ph)EY(ph)VATR_;_VADPDHDHTGFLTEY(ph)VAT(ph)R_;_VADPDHDHTGFLT(ph)EYVAT(ph)R_	3	768.651	2302.93	-0.062325	43.639	1.001e-18	119.96	96.974	0
1346	Q6QNY0	Biogenesis of lysosome-related organelles complex 1 subunit 3	BLOC1S3	VAGEAAETDSEPEPEPEPTAAPR	2 Phospho (STY)	_VAGEAAET(ph)DS(ph)EPEPEPEPTAAPR_	2;3	1255.50402;837.33844	2508.99	-0.59174	33.024	1.2108e-07	87.739	61.822	0
1347	Q14764	Major vault protein	MVP	VASGPSPGEGISPQSAQAPQAPGDNHVVPVLR	Phospho (STY)	_VASGPSPGEGISPQS(ph)AQAPQAPGDNHVVPVLR_	3	1067.19	3198.55	-0.5603	49.035	0.00013333	55.662	40.17	0
1348	O95674	Phosphatidate cytidylyltransferase 2	CDS2	VDGETASDSESRAESAPLPVSADDTPEVLNR	Phospho (STY)	_VDGET(ph)ASDSESRAESAPLPVSADDTPEVLNR_;_VDGETAS(ph)DSESRAESAPLPVSADDTPEVLNR_	3	1098.83	3293.46	0.016687	51.143	1.6183e-28	123.62	106.66	1
1349	Q07955	Serine/arginine-rich splicing factor 1	SRSF1	VDGPRSPSYGR	Phospho (STY)	_VDGPRS(ph)PSYGR_	2;3	424.190715;635.782434	1269.55	-0.18568	20.406	0.0038641	67.997	36.782	1
1350	Q07955	Serine/arginine-rich splicing factor 1	SRSF1	VDGPRSPSYGRSR	3 Phospho (STY)	_VDGPRS(ph)PS(ph)YGRS(ph)R_	2	837.315	1672.62	-0.30002	20.884	4.258e-05	80.733	60.345	2
1351	Q01130	Serine/arginine-rich splicing factor 2	SRSF2	VDNLTYRTSPDTLR	Phospho (STY)	_VDNLTYRT(ph)SPDTLR_;_VDNLTYRTS(ph)PDTLR_	2;3	577.608486;865.909091	1729.8	-0.16533	38.961	0.0014263	68.033	36.997	1
1352	Q01130	Serine/arginine-rich splicing factor 2	SRSF2	VDNLTYRTSPDTLRR	Phospho (STY)	_VDNLTYRTS(ph)PDTLRR_	3	629.642	1885.9	-0.041671	35.129	0.00046697	65.105	30.176	2
1353	Q06210	Glutamine--fructose-6-phosphate aminotransferase [isomerizing] 1	GFPT1	VDSTTCLFPVEEK	Phospho (STY)	_VDS(ph)TTCLFPVEEK_	2	802.849	1603.68	-0.060237	50.183	4.7894e-23	143.43	112.34	0
1354	Q8NHW5	60S acidic ribosomal protein P0-like	RPLP0P6	VEAKEESEESDEDMGFGLFD	Oxidation (M);2 Phospho (STY)	_VEAKEES(ph)EES(ph)DEDM(ox)GFGLFD_	2;3	1219.92897;813.621736	2437.84	NA	61.834	2.4803e-52	164.48	142.64	1
1355	Q8NHW5	60S acidic ribosomal protein P0-like	RPLP0P6	VEAKEESEESDEDMGFGLFD	2 Phospho (STY)	_VEAKEES(ph)EES(ph)DEDMGFGLFD_	2	1211.93	2421.85	NA	69.247	1.2012e-23	121.56	97.79	1
1356	Q7Z5K2	Wings apart-like protein homolog	WAPAL	VEEESTGDPFGFDSDDESLPVSSK	Phospho (STY)	_VEEESTGDPFGFDS(ph)DDESLPVSSK_	3	885.029	2652.06	-0.40849	57.106	0.00099463	48.896	34.273	0
1357	Q5UIP0	Telomere-associated protein RIF1	RIF1	VEEPSQCLASGTAISELIIEDNNASPQK	Phospho (STY)	_VEEPSQCLASGTAISELIIEDNNAS(ph)PQK_	3	1027.48	3079.41	-0.17954	60.18	0.00014895	60.86	40.382	0
1358	Q86TV6	Tetratricopeptide repeat protein 7B	TTC7B	VEQALSEVASSLQSSAPK	2 Phospho (STY)	_VEQALSEVAS(ph)S(ph)LQSSAPK_	3	664.297	1989.87	-28132	30.173	0.0082889	42.059	10.992	0
1359	Q3SXM5	Inactive hydroxysteroid dehydrogenase-like protein 1	HSDL1	VETDIIVADFSSGR	Phospho (STY)	_VET(ph)DIIVADFSSGR_	2	794.866	1587.72	-35264	27.051	0.018087	49.343	23.732	0
1360	O43719	HIV Tat-specific factor 1	HTATSF1	VFDDESDEKEDEEYADEK	Phospho (STY)	_VFDDES(ph)DEKEDEEYADEK_	3	757.949	2270.83	0.33256	31.77	0.0060919	50.098	31.424	1
1361	Q9BUR4	Telomerase Cajal body protein 1	WRAP53	VFPEPTESGDEGEELGLPLLSTR	Phospho (STY)	_VFPEPT(ph)ESGDEGEELGLPLLSTR_;_VFPEPTES(ph)GDEGEELGLPLLSTR_	2;3	851.398308;1276.59382	2551.17	-0.43413	69.247	5.8776e-33	132.81	112.69	0
1362	Q14684	Ribosomal RNA processing protein 1 homolog B	RRP1B	VGDGDLSAEEIPENEVSLR	Phospho (STY)	_VGDGDLS(ph)AEEIPENEVSLR_	2	1054.97	2107.93	-0.92638	47.635	0.0058436	46.46	22.924	0
1363	Q9NZ63	Uncharacterized protein C9orf78	C9orf78	VGDTEKPEPERSPPNR	Phospho (STY)	_VGDTEKPEPERS(ph)PPNR_	3	629.958	1886.85	-0.12425	22.342	0.010578	40.278	20.75	2
1364	P49792	E3 SUMO-protein ligase RanBP2	RANBP2	VGEDEDGSDEEVVHNEDIHFEPIVSLPEVEVK	Phospho (STY)	_VGEDEDGS(ph)DEEVVHNEDIHFEPIVSLPEVEVK_	4	918.413	3669.62	0.37926	66.41	0.0031866	41.366	24.218	0
1365	Q9NQ55	Suppressor of SWI4 1 homolog	PPAN	VGGSDEEASGIPSR	Phospho (STY)	_VGGS(ph)DEEASGIPSR_	2	720.804	1439.59	-0.32302	28.149	1.44e-33	154.74	125.43	0
1366	O60716	NA	NA	VGGSSVDLHR	Phospho (STY)	_VGGS(ph)SVDLHR_	2	553.753	1105.49	0.34786	27.729	0.023213	43.798	12.649	0
1367	Q2M2I8	AP2-associated protein kinase 1	AAK1	VGSLTPPSSPK	2 Phospho (STY)	_VGS(ph)LTPPS(ph)SPK_;_VGS(ph)LTPPSS(ph)PK_;_VGSLT(ph)PPS(ph)SPK_;_VGS(ph)LT(ph)PPSSPK_	2	615.264	1228.51	-0.25493	31.669	0.0011277	65.528	34.53	0
1368	Q96T23	Remodeling and spacing factor 1	RSF1	VGSPLDYSLVDLPSTNGQSPGK	2 Phospho (STY)	_VGSPLDY(ph)SLVDLPSTNGQS(ph)PGK_;_VGS(ph)PLDYSLVDLPST(ph)NGQSPGK_;_VGS(ph)PLDYSLVDLPSTNGQS(ph)PGK_	3	797.689	2390.04	-0.95972	60.198	2.6892e-11	97.713	75.662	0
1369	Q6Y7W6	PERQ amino acid-rich with GYF domain-containing protein 2	GIGYF2	VGVEASEETPQTSSSSARPGTPSDHQSQEASQFER	Phospho (STY)	_VGVEASEETPQTSSSSARPGT(ph)PSDHQSQEASQFER_	4	946.665	3782.63	-0.60603	34.59	0.00063938	43.324	24.201	1
1370	O95696	Bromodomain-containing protein 1	BRD1	VHGEPTSDLSDID	2 Phospho (STY)	_VHGEPTS(ph)DLS(ph)DID_;_VHGEPT(ph)SDLS(ph)DID_	2	772.781	1543.55	-0.13913	41.482	0.0010294	66.267	51.92	0
1371	Q9UQ35	Serine/arginine repetitive matrix protein 2	SRRM2	VKAQTPPGPSLSGSKSPCPQEK	2 Phospho (STY)	_VKAQTPPGPS(ph)LSGS(ph)KSPCPQEK_	3	814.037	2439.09	-0.96119	31.527	0.00086539	53.254	28.832	2
1372	P28749	Retinoblastoma-like protein 1	RBL1	VKSPVSLTAHSLIGASPK	2 Phospho (STY)	_VKS(ph)PVSLTAHSLIGAS(ph)PK_	3	651.327	1950.96	-0.45592	44.11	0.0017558	52.172	36.658	1
1373	Q8N122	Regulatory-associated protein of mTOR	RPTOR	VLDTSSLTQSAPASPTNK	2 Phospho (STY)	_VLDTSSLTQS(ph)APAS(ph)PTNK_;_VLDTSSLT(ph)QSAPAS(ph)PTNK_;_VLDTSSLTQS(ph)APASPT(ph)NK_	2;3	988.934318;659.625304	1975.85	-0.24774	38.265	6.1794e-40	163.6	94.919	0
1374	P18858	DNA ligase 1	LIG1	VLGSEGEEEDEALSPAK	Phospho (STY)	_VLGS(ph)EGEEEDEALSPAK_	2	920.398	1838.78	-0.5316	43.173	3.2164e-16	122.19	102.1	0
1375	P18858	DNA ligase 1	LIG1	VLGSEGEEEDEALSPAK	2 Phospho (STY)	_VLGS(ph)EGEEEDEALS(ph)PAK_	2;3	960.381584;640.590148	1918.75	-0.69752	38.928	5.8732e-122	232.39	184.02	0
1376	Q9Y2U8	Inner nuclear membrane protein Man1	LEMD3	VLLGFSSDESDVEASPR	3 Phospho (STY)	_VLLGFS(ph)S(ph)DES(ph)DVEASPR_	2	1024.39	2046.76	-0.020513	58.541	0.001804	58.938	43.641	0
1377	O75122	CLIP-associating protein 2	CLASP2	VLNTGSDVEEAVADALK	Phospho (STY)	_VLNTGS(ph)DVEEAVADALK_	2	905.927	1809.84	NA	71.938	0.0074624	57.768	31.851	0
1378	Q9H694	Protein bicaudal C homolog 1	BICC1	VLSANHGDPSIQTSGSEQTSPK	Phospho (STY)	_VLSANHGDPSIQTSGSEQTS(ph)PK_;_VLSANHGDPSIQTSGSEQT(ph)SPK_	3	774.02	2319.04	-0.19611	30.93	5.2099e-12	104.49	81.44	0
1379	P46821	Microtubule-associated protein 1B	MAP1B	VLSPLRSPPLIGSESAYESFLSADDK	2 Phospho (STY)	_VLS(ph)PLRS(ph)PPLIGSESAYESFLSADDK_	3	980.122	2937.34	-0.11751	73.196	7.2241e-68	167.87	150.16	1
1380	P46821	Microtubule-associated protein 1B	MAP1B	VLSPLRSPPLIGSESAYESFLSADDKASGR	2 Phospho (STY)	_VLS(ph)PLRS(ph)PPLIGSESAYESFLSADDKASGR_	4	828.141	3308.54	0.0428	69.586	3.0029e-14	95.666	95.666	2
1381	Q8NI08	Nuclear receptor coactivator 7	NCOA7	VLSSTSEEDEPGVVK	2 Phospho (STY)	_VLS(ph)S(ph)TSEEDEPGVVK_;_VLS(ph)STS(ph)EEDEPGVVK_	2	868.357	1734.7	-1.1399	36.73	4.0731e-07	89.344	40.203	0
1382	Q5JTV8	Torsin-1A-interacting protein 1	TOR1AIP1	VNFSEEGETEEDDQDSSHSSVTTVK	2 Phospho (STY)	_VNFS(ph)EEGET(ph)EEDDQDSSHSSVTTVK_	3	972.704	2915.09	-0.51696	36.847	4.6301e-25	120.25	97.602	0
1383	P11388	DNA topoisomerase 2-alpha	TOP2A	VPDEEENEESDNEKETEK	Phospho (STY)	_VPDEEENEES(ph)DNEKETEK_	3	743.957	2228.85	-0.71998	23.434	0.0019122	58.796	45.774	1
1384	Q8IYB3	Serine/arginine repetitive matrix protein 1	SRRM1	VPKPEPIPEPKEPSPEK	Phospho (STY)	_VPKPEPIPEPKEPS(ph)PEK_	3	660.003	1976.99	0.14303	34.703	6.9126e-05	71.434	49.62	2
1385	P31350	Ribonucleoside-diphosphate reductase subunit M2	RRM2	VPLAPITDPQQLQLSPLK	Phospho (STY)	_VPLAPITDPQQLQLS(ph)PLK_	2;3	680.037658;1019.55285	2037.09	-0.11788	60.653	4.8614e-06	82.59	52.518	0
1386	O95817	BAG family molecular chaperone regulator 3	BAG3	VPPAPVPCPPPSPGPSAVPSSPK	2 Phospho (STY)	_VPPAPVPCPPPS(ph)PGPSAVPS(ph)SPK_;_VPPAPVPCPPPS(ph)PGPSAVPSS(ph)PK_	3	793.7	2378.08	-0.25536	41.143	3.5827e-08	92.474	70.572	0
1387	Q9UJM3	ERBB receptor feedback inhibitor 1	ERRFI1	VPPREPLSPSNSRTPSPK	4 Phospho (STY)	_VPPREPLS(ph)PS(ph)NSRT(ph)PS(ph)PK_	3	755.975	2264.9	-0.12263	29.039	0.0076007	52.93	35.944	2
1388	Q9Y606	tRNA pseudouridine synthase A, mitochondrial	PUS1	VPSPLEGSEGDGDTD	2 Phospho (STY)	_VPSPLEGS(ph)EGDGDT(ph)D_	2	817.779	1633.54	-0.14463	40.286	0.012138	43.548	34.635	0
1389	Q9C0C2	182 kDa tankyrase-1-binding protein	TNKS1BP1	VPSSDEEVVEEPQSR	2 Phospho (STY)	_VPS(ph)S(ph)DEEVVEEPQSR_	2;3	923.860819;616.242971	1845.71	-0.84002	35.287	2.9552e-67	192.64	166.77	0
1390	Q9Y5J1	U3 small nucleolar RNA-associated protein 18 homolog	UTP18	VQEHEDSGDSEVENEAK	2 Phospho (STY)	_VQEHEDS(ph)GDS(ph)EVENEAK_	2;3	687.915583;1031.36974	2060.72	-0.34091	24.894	6.7836e-88	200.52	184.23	0
1391	Q13765	Nascent polypeptide-associated complex subunit alpha	NACA	VQGEAVSNIQENTQTPTVQEESEEEEVDETGVEVK	Phospho (STY)	_VQGEAVSNIQENTQTPTVQEES(ph)EEEEVDETGVEVK_;_VQGEAVSNIQENTQTPT(ph)VQEESEEEEVDETGVEVK_	3;4	1314.24962;985.939032	3939.73	-0.43898	45.888	8.069e-53	147.73	132.17	0
1392	Q07157	Tight junction protein ZO-1	TJP1	VQIPVSRPDPEPVSDNEEDSYDEEIHDPR	2 Phospho (STY)	_VQIPVSRPDPEPVS(ph)DNEEDS(ph)YDEEIHDPR_;_VQIPVSRPDPEPVS(ph)DNEEDSY(ph)DEEIHDPR_	3;4	1175.15733;881.619813	3522.45	-0.29356	44.717	1.1053e-19	111.33	92.971	1
1393	Q01804	OTU domain-containing protein 4	OTUD4	VQRPKEESSEDENEVSNILR	2 Phospho (STY)	_VQRPKEES(ph)S(ph)EDENEVSNILR_	3	840.033	2517.08	-0.58412	42.059	1.0131e-35	152.59	129.61	2
1394	P46821	Microtubule-associated protein 1B	MAP1B	VQSLEGEKLSPKSDISPLTPR	3 Phospho (STY)	_VQSLEGEKLS(ph)PKS(ph)DISPLT(ph)PR_	3	841.051	2520.13	-0.14993	49.34	0.00050077	58.755	45.857	2
1395	Q12789	General transcription factor 3C polypeptide 1	GTF3C1	VRKNSSTDQGSDEEGSLQK	2 Phospho (STY)	_VRKNS(ph)STDQGSDEEGS(ph)LQK_;_VRKNS(ph)STDQGS(ph)DEEGSLQK_	3	742.309	2223.9	0.1331	22.254	0.00020956	66.201	30.172	2
1396	P46821	Microtubule-associated protein 1B	MAP1B	VSAEAEVAPVSPEVTQEVVEEHCASPEDK	2 Phospho (STY)	_VSAEAEVAPVS(ph)PEVT(ph)QEVVEEHCASPEDK_;_VSAEAEVAPVS(ph)PEVTQEVVEEHCAS(ph)PEDK_	3	1094.8	3281.37	-0.22079	52.12	5.8933e-14	102.29	84.446	0
1397	Q01082	Spectrin beta chain, non-erythrocytic 1	SPTBN1	VSEEAESQQQWDTSKGEQVSQNGLPAEQGSPR	Phospho (STY)	_VSEEAESQQQWDTSKGEQVSQNGLPAEQGS(ph)PR_	3	1189.53	3565.56	-2.905	42.071	6.552e-06	65.744	45.818	1
1398	Q9UQ35	Serine/arginine repetitive matrix protein 2	SRRM2	VSGRTSPPLLDR	Phospho (STY)	_VSGRTS(ph)PPLLDR_	2;3	459.901053;689.347941	1376.68	-0.40325	31.398	0.0027203	69.314	48.276	1
1399	P29317	Ephrin type-A receptor 2	EPHA2	VSIRLPSTSGSEGVPFR	2 Phospho (STY)	_VSIRLPST(ph)SGS(ph)EGVPFR_;_VSIRLPS(ph)TS(ph)GSEGVPFR_;_VSIRLPS(ph)TSGS(ph)EGVPFR_	2	974.95	1947.89	-0.25761	58.13	2.3782e-05	82.177	48.912	1
1400	Q13459	Unconventional myosin-IXb	MYO9B	VSPPAPGSAPETPEDK	2 Phospho (STY)	_VSPPAPGS(ph)APET(ph)PEDK_	2	869.852	1737.69	-0.40307	29.596	3.1618e-08	93.407	66.945	0
1401	P46821	Microtubule-associated protein 1B	MAP1B	VSPSKSPSLSPSPPSPLEK	2 Phospho (STY)	_VSPSKS(ph)PSLSPSPPS(ph)PLEK_;_VSPS(ph)KSPSLSPSPPS(ph)PLEK_	3	694.325	2079.95	-0.53162	42.687	3.3922e-11	99.371	82.13	1
1402	P46821	Microtubule-associated protein 1B	MAP1B	VSPSKSPSLSPSPPSPLEK	3 Phospho (STY)	_VS(ph)PSKSPSLS(ph)PSPPS(ph)PLEK_	3	720.98	2159.92	-0.029514	43.066	0.0114	46.399	32.697	1
1403	Q9NR30	Nucleolar RNA helicase 2	DDX21	VTKNEEPSEEEIDAPKPK	Phospho (STY)	_VTKNEEPS(ph)EEEIDAPKPK_	3	707.331	2118.97	-0.44506	29.466	0.0017794	52.273	33.957	2
1404	Q15154	Pericentriolar material 1 protein	PCM1	VTNDISPESSPGVGR	Phospho (STY)	_VTNDIS(ph)PESSPGVGR_	2	797.859	1593.7	NA	33.709	0.016572	55.575	19.703	0
1405	Q5VZL5	Zinc finger MYM-type protein 4	ZMYM4	VTQHESDNENEIQIQNK	Phospho (STY)	_VT(ph)QHESDNENEIQIQNK_;_VTQHES(ph)DNENEIQIQNK_	3	702.643	2104.91	-0.87734	27.387	6.5031e-11	101.01	87.026	0
1406	Q8WWI1	LIM domain only protein 7	LMO7	VTTEIQLPSQSPVEEQSPASLSSLR	Phospho (STY)	_VTTEIQLPSQS(ph)PVEEQSPASLSSLR_	3	921.786	2762.34	-0.9925	55.815	3.9761e-06	77.689	65.675	0
1407	Q9H1E3	Nuclear ubiquitous casein and cyclin-dependent kinase substrate 1	NUCKS1	VVDYSQFQESDDADEDYGR	Phospho (STY)	_VVDYSQFQES(ph)DDADEDYGR_	2;3	1159.44207;773.297142	2316.87	0.025689	43.318	1.4402e-65	182.09	164.8	0
1408	Q9H1E3	Nuclear ubiquitous casein and cyclin-dependent kinase substrate 1	NUCKS1	VVDYSQFQESDDADEDYGRDSGPPTK	Phospho (STY)	_VVDYSQFQES(ph)DDADEDYGRDSGPPTK_	3	1000.74	2999.2	0.055662	41.903	2.1667e-79	177.32	154.2	1
1409	Q02880	DNA topoisomerase 2-beta	TOP2B	VVEAVNSDSDSEFGIPK	2 Phospho (STY)	_VVEAVNS(ph)DS(ph)DSEFGIPK_;_VVEAVNSDS(ph)DS(ph)EFGIPK_;_VVEAVNS(ph)DSDS(ph)EFGIPK_	2;3	976.899944;651.602388	1951.79	NA	51.164	1.5073e-60	178.05	148.6	0
1410	Q02880	DNA topoisomerase 2-beta	TOP2B	VVEAVNSDSDSEFGIPKK	2 Phospho (STY)	_VVEAVNS(ph)DS(ph)DSEFGIPKK_	3	694.301	2079.88	-0.072058	44.836	0.0046101	46.892	31.091	1
1411	Q9BRS2	Serine/threonine-protein kinase RIO1	RIOK1	VVPGQFDDADSSDSENR	Phospho (STY)	_VVPGQFDDADS(ph)SDSENR_;_VVPGQFDDADSS(ph)DSENR_	2	959.379	1916.74	-0.47725	36.333	3.0374e-48	171.9	125.65	0
1412	Q9BRS2	Serine/threonine-protein kinase RIO1	RIOK1	VVPGQFDDADSSDSENRDLK	2 Phospho (STY)	_VVPGQFDDADS(ph)S(ph)DSENRDLK_;_VVPGQFDDADS(ph)SDS(ph)ENRDLK_;_VVPGQFDDADSS(ph)DS(ph)ENRDLK_	3	785.312	2352.91	NA	38.592	3.1747e-05	74.408	53.947	1
1413	Q14126	Desmoglein-2	DSG2	VVPSFLPVDQGGSLVGR	Phospho (STY)	_VVPSFLPVDQGGS(ph)LVGR_	2	903.961	1805.91	0.11984	65.155	4.5117e-16	119.16	95.463	0
1414	Q68CZ6	HAUS augmin-like complex subunit 3	HAUS3	WAEESLHSLTSK	2 Phospho (STY)	_WAEESLHS(ph)LTS(ph)K_	2	774.313	1546.61	21995	28.625	0.0021114	56.514	23.812	0
1415	Q4ZHG4	Fibronectin type III domain-containing protein 1	FNDC1	WPSSSTPRGGK	2 Phospho (STY)	_WPS(ph)S(ph)STPRGGK_	2	660.263	1318.51	-1.5567	31.631	0.0036857	73.758	16.651	1
1416	Q6P5R6	60S ribosomal protein L22-like 1	RPL22L1	YFQISQDEDESESED	Phospho (STY)	_YFQISQDEDES(ph)ESED_	2	950.836	1899.66	0.064369	43.631	9.9152e-07	88.561	72.761	0
1417	P52948	Nuclear pore complex protein Nup98-Nup96	NUP98	YGLQDSDEEEEEHPSK	Phospho (STY)	_YGLQDS(ph)DEEEEEHPSK_	3	657.921	1970.74	-0.60062	27.349	2.5771e-21	130.09	112.85	0
1418	P24534	Elongation factor 1-beta	EEF1B2	YGPADVEDTTGSGATDSKDDDDIDLFGSDDEEESEEAK	Phospho (STY)	_YGPADVEDTTGSGATDSKDDDDIDLFGS(ph)DDEEESEEAK_	3	1368.87	4103.58	-0.5097	53.443	1.0421e-45	133.13	114.27	1
1419	P24534	Elongation factor 1-beta	EEF1B2	YGPADVEDTTGSGATDSKDDDDIDLFGSDDEEESEEAKR	Phospho (STY)	_YGPADVEDTTGSGATDSKDDDDIDLFGS(ph)DDEEESEEAKR_	3;4	1420.90138;1065.92786	4259.68	-0.62591	54.906	2.9174e-12	80.166	66.457	2
1420	P24534	Elongation factor 1-beta	EEF1B2	YGPADVEDTTGSGATDSKDDDDIDLFGSDDEEESEEAKR	2 Phospho (STY)	_YGPADVEDTTGSGATDS(ph)KDDDDIDLFGS(ph)DDEEESEEAKR_	3	1447.56	4339.65	-0.60287	57.342	5.4885e-12	81.732	67.814	2
1421	Q9H1C4	Protein unc-93 homolog B1	UNC93B1	YLEEDNSDESDAEGEHGDGAEEEAPPAGPRPGPEPAGLGR	2 Phospho (STY)	_YLEEDNS(ph)DES(ph)DAEGEHGDGAEEEAPPAGPRPGPEPAGLGR_	4	1066.68	4262.69	-0.028198	44.089	0.00024042	46.655	38.291	1
1422	P11388	DNA topoisomerase 2-alpha	TOP2A	YLEESDEDDLF	Phospho (STY)	_YLEES(ph)DEDDLF_	2	727.766	1453.52	0.15832	61.983	0.0084109	51.276	22.549	0
1423	Q8WUB8	PHD finger protein 10	PHF10	YLPLNTALYEPPLDPELPALDSDGDSDDGEDGRGDEK	2 Phospho (STY)	_YLPLNTALYEPPLDPELPALDS(ph)DGDS(ph)DDGEDGRGDEK_	3	1383.59	4147.73	-0.25896	69.64	9.9178e-09	81.28	68.816	1
1424	Q9NY61	Protein AATF	AATF	YLVDGTKPNAGSEEISSEDDELVEEK	3 Phospho (STY)	_YLVDGTKPNAGS(ph)EEIS(ph)S(ph)EDDELVEEK_	3	1031.74	3092.21	-0.63786	49.347	8.2139e-45	144.95	124.49	1
1425	Q9HC84	NA	NA	YMQNCPKSQR	Oxidation (M);Phospho (STY)	_Y(ph)M(ox)QNCPKSQR_	2	704.281	1406.55	0.61688	37.044	0.035871	44.425	8.3177	1
1426	O95218	Zinc finger Ran-binding domain-containing protein 2	ZRANB2	YNLDASEEEDSNK	Phospho (STY)	_YNLDAS(ph)EEEDSNK_;_Y(ph)NLDASEEEDSNK_	2;3	797.301247;531.869924	1592.59	-0.31545	30.394	1.0021e-62	197.94	155.48	0
1427	Q13283	Ras GTPase-activating protein-binding protein 1	G3BP1	YQDEVFGGFVTEPQEESEEEVEEPEER	Phospho (STY)	_YQDEVFGGFVTEPQEES(ph)EEEVEEPEER_	3;4	824.838324;1099.44867	3295.32	-0.42388	58.103	0.00061018	50.432	31.029	0
1428	Q6P6C2	RNA demethylase ALKBH5	ALKBH5	YQEDSDPERSDYEEQQLQK	2 Phospho (STY)	_YQEDS(ph)DPERS(ph)DYEEQQLQK_;_Y(ph)QEDSDPERS(ph)DYEEQQLQK_	3	849.658	2545.95	-1.8218	32.194	3.5946e-22	127.61	111.01	1
1429	Q15021	Condensin complex subunit 1	NCAPD2	YQPLASTASDNDFVTPEPR	2 Phospho (STY)	_YQPLAS(ph)TAS(ph)DNDFVTPEPR_	2	1134.47	2266.92	-0.39723	51.46	0.00086841	53.777	36.212	0
1430	Q9HC84	NA	NA	YSAEAQAMQHQCTCCQER	Oxidation (M);Phospho (STY)	_YS(ph)AEAQAM(ox)QHQCTCCQER_	3	785.287	2352.84	NA	33.04	0.037552	42.708	18.641	0
1431	Q9NYF8	Bcl-2-associated transcription factor 1	BCLAF1	YSPSQNSPIHHIPSR	2 Phospho (STY)	_YS(ph)PS(ph)QNSPIHHIPSR_;_YS(ph)PSQNS(ph)PIHHIPSR_;_Y(ph)SPSQNSPIHHIPS(ph)R_;_Y(ph)SPSQNS(ph)PIHHIPSR_;_Y(ph)S(ph)PSQNSPIHHIPSR_;_YSPS(ph)QNS(ph)PIHHIPSR_	2;3	627.267785;940.39804	1878.78	-1.0861	31.027	6.2292e-07	89.831	72.616	0
1432	P24928	DNA-directed RNA polymerase II subunit RPB1	POLR2A	YSPTSPTYSPTSPK	2 Phospho (STY)	_YS(ph)PTSPT(ph)YSPTSPK_;_YSPTS(ph)PTYSPT(ph)SPK_;_YSPT(ph)SPTYSPT(ph)SPK_	2	836.831	1671.65	-1.5636	33.365	0.005104	50.884	11.535	0
1433	P05387	60S acidic ribosomal protein P2	RPLP2	YVASYLLAALGGNSSPSAK	Phospho (STY)	_YVASYLLAALGGNSS(ph)PSAK_;_YVASYLLAALGGNS(ph)SPSAK_	3	650.319	1947.93	-0.52721	65.112	2.413e-05	77.191	37.562	0
1434	Q14677	Clathrin interactor 1	CLINT1	YVGVSSDSVGGFRYSER	4 Phospho (STY)	_YVGVS(ph)S(ph)DSVGGFRY(ph)S(ph)ER_;_YVGVS(ph)S(ph)DS(ph)VGGFRYS(ph)ER_	2	1092.88	2183.74	NA	68.482	0.015442	51.568	17.675	1
1435	Q8WVC0	RNA polymerase-associated protein LEO1	LEO1	YVISDEEEEDDD	Phospho (STY)	_YVIS(ph)DEEEEDDD_	2	769.259	1536.5	-0.2122	38.735	0.00061695	79.07	63.272	0
1436	Q8NFC6	Biorientation of chromosomes in cell division protein 1-like 1	BOD1L1	YYSDSDDELTVEQR	2 Phospho (STY)	_YYS(ph)DS(ph)DDELTVEQR_	2	940.337	1878.66	-0.62434	37.796	1.0065e-12	123.55	93.069	0
