# Supplementary material for: MCM2-regulated functional networks in lung cancer by multi-dimensional proteomic approach
Source: Sci Rep. 2017 Oct 16;7:13302. doi: 10.1038/s41598-017-13440-x (PMC5643318; doi:10.1038/s41598-017-13440-x)
Supplement: Supplementary file 3 — Supplementary Table S2 [file 41598_2017_13440_MOESM3_ESM.xls]

## Sheet: Instructions for Supp.Table S2
Instructions for Supplementary Table S2. All identified phosphosites of siMCM2 and pMCM2 phosphoproteome in NSCLC.
Items	Definition
No.	Identifier of this table.
Accession number	Unique identifier for proteins in Uniprot database.
Protein name	The name of identified proteins this peptide is associated with.
Gene name	The name of identified genes this peptide is associated with.
Sequence window	The sequence of matched peptide.
Modified sequence	The sequence of matched peptide including the location(s) of modified amino acid.
Phosphorylated residue	The residue of phosphorylation within this peptide.
Phosphosites position in protein	The position of the phosphorylated residues within this protein.
Phosphosite position in peptide	The position of the phosphorylated residues within this peptide.
Best phosphosite localization probability	The best probability of phosphorylation localization at the position in this peptide.
Class (site localization)	The classification of phosphosite localization.
Peptide charge	Charge state of the precursor ion.
m/z	The recalibrated m/z of selected precursor ion.
Mass error [ppm]	The observed mass of the precursor ion minus the expected peptide mass.
Posterior Error Probability (PEP)	The posterior error probability of the best identified modified peptide containing this site.
Peptide score	The score for the best associted MS/MS spectrum in Andromenda or Mascot. The higher the better.
Normalized Log2 Ratio (pMCM2/Control)	Log2 transformed value of the normalized pMCM2/Control ratio.
Normalized Ratio (pMCM2/Control)	Normalized ratio of the raw pMCM2/Control ratio.
Ratio (pMCM2/Control) variability (%)	Variability of the pMCM2/Control ratios.
Normalized Log2Ratio (siMCM2/Control)	Log2 transformed value of the normalized siMCM2/Control ratio.
Normalized Ratio (siMCM2/Control)	Normalized ratio of the raw siMCM2/Control ratio.
Ratio (siMCM2/Control) variability (%)	Variability of the siMCM2/Control ratios.
p-value	Significance B test from Maxquant

## Sheet: Supplementary Table S2
Supplementary Table S2. All identified phosphosites of siMCM2 and pMCM2 phosphoproteome in NSCLC. Phosphopeptide identification was performed by Maxquant.
No.	Accession number	Protein name	Gene name	Sequence window	Modified sequence	Phosphorylated residue	Phosphosites position in protein	Phosphosite position in peptide	Best phosphosite localization probability	Class (site localization)	Peptide charge	m/z	Mass error [ppm]	Posterior Error Probability (PEP)	Andromeda score	Normalized Log2 Ratio (pMCM2/Control)	Normalized Ratio (pMCM2/Control)	Ratio (pMCM2/Control) variability (%)	p-value (pMCM2/Control)	Normalized Log2Ratio (siMCM2/Control)	Normalized Ratio (siMCM2/Control)	Ratio (siMCM2/Control) variability (%)	p-value (siMCM2/Control)
1	A0FGR8	Extended synaptotagmin-2	ESYT2	LLASPGHISVKEPTPSIASDISLPIATQELR	_EPTPS(ph)IASDIS(ph)LPIATQELR_	S	755	5	0.662714	II	3	1149.54	-0.014973	1.48688e-05	79.94	0.0187766	1.0131	NA	0.399209	NA	NA	NA	NA
2	A0FGR8	Extended synaptotagmin-2	ESYT2	SPGHISVKEPTPSIASDISLPIATQELRQRL	_EPTPSIAS(ph)DIS(ph)LPIATQELR_	S	758	8	0.934516	I	3	766.694	-0.18366	1.744e-11	100.57	0.00100953	1.0007	5.1899	0.422242	0.392427	1.3126	27.963	0.0856777
3	A0FGR8	Extended synaptotagmin-2	ESYT2	HISVKEPTPSIASDISLPIATQELRQRLRQL	_EPTPSIAS(ph)DIS(ph)LPIATQELR_	S	761	11	0.999873	I	2	740.327	-0.17306	1.744e-11	100.57	-0.00598516	0.99586	3.2137	0.430334	-0.203701	0.86832	30.93	0.24487
4	A0FGR8	Extended synaptotagmin-2	ESYT2	QPPEAGPQGLHDLGRSSSSLLASPGHISVKE	_S(ph)SSSLLASPGHISVKEPTPSIAS(ph)DIS(ph)LPIATQELR_	S	736	1	0.417538	III	4	868.373	0.018523	3.95982e-05	54.241	NA	NA	NA	NA	NA	NA	NA	NA
5	A1L390	Pleckstrin homology domain-containing family G member 3	PLEKHG3	SPTAGLEESSGQGPSSPVALLGQVQDFQQSA	_GPLPSPT(ph)AGLEESSGQGPSS(ph)PVALLGQVQDFQQSAECQPK_	S	1169	20	0.795675	I	4	803.158	0.12441	1.10275e-07	67.064	-0.397923	0.75895	NA	0.187712	NA	NA	NA	NA
6	A7E2F4	Golgin subfamily A member 8A	GOLGA8A	LPAETAHTQPSPNDRSLYLSPKSSSASSSLH	_S(ph)LYLS(ph)PKSSS(ph)AS(ph)SSLHAR_	S	78	1	0.539292	II	2	754.843	0.71179	0.00124142	49.595	0.0133551	1.0093	12.215	0.489832	NA	NA	NA	NA
7	A7E2F4	Golgin subfamily A member 8A	GOLGA8A	TAHTQPSPNDRSLYLSPKSSSASSSLHARQS	_S(ph)LYLS(ph)PKSSS(ph)AS(ph)SSLHAR_	S	82	5	0.454729	III	2	754.843	0.71179	0.00124142	49.595	NA	NA	NA	NA	NA	NA	NA	NA
8	A7E2F4	Golgin subfamily A member 8A	GOLGA8A	PSPNDRSLYLSPKSSSASSSLHARQSPCQEQ	_S(ph)LYLS(ph)PKSSS(ph)AS(ph)SSLHAR_	S	87	10	0.664013	II	2	754.843	0.71179	0.00124142	49.595	0.0133551	1.0093	12.215	0.489832	NA	NA	NA	NA
9	A7E2F4	Golgin subfamily A member 8A	GOLGA8A	PNDRSLYLSPKSSSASSSLHARQSPCQEQAA	_S(ph)LYLS(ph)PKSSS(ph)AS(ph)SSLHAR_	S	89	12	0.547807	II	2	754.843	0.71179	0.00124142	49.595	0.0133551	1.0093	12.215	0.489832	NA	NA	NA	NA
10	Q99613;B5ME19	Eukaryotic translation initiation factor 3 subunit C;Eukaryotic translation initiation factor 3 subunit C	EIF3C;EIF3C	TKPVGGNYGKQPLLLSEDEEDTKRVVRSAKD	_QPLLLS(ph)EDEEDTK_	S	39;39	6	1	I	2	798.856	-0.45999	1.7382e-109	231.38	-0.249942	0.84093	9.9381	0.178756	-0.259098	0.83561	8.0225	0.141416
11	D3W0D1	Killer cell lectin-like receptor subfamily F member 2	KLRF2	LVPELFSVIGPTDDRSCAVITGNWVYSEDCS	_S(ph)CAVIT(ph)GNWVYSEDCSS(ph)TFK_	S	171	1	0.987842	I	3	805.999	-0.34125	0.0134673	52.198	NA	NA	NA	NA	NA	NA	NA	NA
12	D3W0D1	Killer cell lectin-like receptor subfamily F member 2	KLRF2	CAVITGNWVYSEDCSSTFKGICQRDAILTHN	_S(ph)CAVIT(ph)GNWVYSEDCSS(ph)TFK_	S	187	17	0.426583	III	3	805.999	-0.34125	0.0134673	52.198	NA	NA	NA	NA	NA	NA	NA	NA
13	Q13765;E9PAV3	Nascent polypeptide-associated complex subunit alpha;Nascent polypeptide-associated complex subunit alpha	NACA;NACA	SNIQENTQTPTVQEESEEEEVDETGVEVKDI	_VQGEAVSNIQENTQTPTVQEES(ph)EEEEVDETGVEVK_	S	166;2029	22	0.999631	I	3	1314.25	-0.37161	8.06904e-53	147.73	-0.399026	0.75837	22.483	0.0669113	-0.0198431	0.98634	6.6622	0.492287
14	O00178	GTP-binding protein 1	GTPBP1	ARAAAAAARLHGGFDSDCSEDGEALNGEPEL	_LHGGFDS(ph)DCS(ph)EDGEALNGEPELDLTSK_	S	44	7	1	I	3	1018.06	-0.82924	2.84618e-13	100.85	-0.0807286	0.94558	15.632	0.385888	0.114634	1.0827	20.518	0.361144
15	O00178	GTP-binding protein 1	GTPBP1	AAAAARLHGGFDSDCSEDGEALNGEPELDLT	_LHGGFDS(ph)DCS(ph)EDGEALNGEPELDLTSK_	S	47	10	1	I	3	1018.06	-0.82924	2.84618e-13	100.85	-0.0807286	0.94558	15.632	0.385888	0.114634	1.0827	20.518	0.361144
16	O00193	Small acidic protein	SMAP	_MSAARESHPHGVKRSASPDDDLGSSNWEAA	_RS(ph)ASPDDDLGSSNWEAADLGNEER_	S	15	2	0.62187	II	3	891.035	-0.13076	1.26194e-72	182.13	-0.133068	0.91189	23.215	0.320555	0.304978	1.2354	26.814	0.14651
17	O00193	Small acidic protein	SMAP	SAARESHPHGVKRSASPDDDLGSSNWEAADL	_SAS(ph)PDDDLGSSNWEAADLGNEER_	S	17	3	0.977206	I	2	683.746	-0.063489	1.22781e-158	247.7	-0.164108	0.89248	15.369	0.278698	0.566084	1.4805	23.308	0.00664306
18	O00193	Small acidic protein	SMAP	HGVKRSASPDDDLGSSNWEAADLGNEERKQK	_RSASPDDDLGSS(ph)NWEAADLGNEER_	S	25	12	0.287844	III	3	891.035	-0.041747	2.14281e-17	109.85	NA	NA	NA	NA	NA	NA	NA	NA
19	O00203	AP-3 complex subunit beta-1	AP3B1	KEGDELEDNGKNFYESDDDQKEKTDKKKKPY	_NFYES(ph)DDDQK_	S	276	5	1	I	2	670.738	0.068279	2.73578e-12	134.98	-1.25243	0.41974	NA	0.0198014	-0.170102	0.88878	21.552	0.247258
20	O00264	Membrane-associated progesterone receptor component 1	PGRMC1	HVGKLLKEGEEPTVYSDEEEPKDESARKND_	_EGEEPTVYS(ph)DEEEPK_	S	181	9	0.999997	I	2	909.354	0.095004	3.46818e-156	256.33	0.139077	1.1012	96.766	0.282052	-0.0673794	0.95437	15.972	0.408256
21	O00264	Membrane-associated progesterone receptor component 1	PGRMC1	LYKIVRGDQPAASGDSDDDEPPPLPRLKRRD	_GDQPAASGDS(ph)DDDEPPPLPR_	S	57	10	0.999712	I	2	1058.43	-0.0015083	3.05219e-65	176.11	-0.4281	0.74324	18.471	0.0713453	0.291839	1.2242	9.2938	0.156952
22	O00499	Myc box-dependent-interacting protein 1	BIN1	VKAQPSDNAPAKGNKSPSPPDGSPAATPEIR	_GNKS(ph)PS(ph)PPDGSPAATPEIR_	S	296	4	0.999089	I	3	590.753	-0.11872	0.00171233	50.189	0.264717	1.2014	9.5214	0.215043	NA	NA	NA	NA
23	O00499	Myc box-dependent-interacting protein 1	BIN1	AQPSDNAPAKGNKSPSPPDGSPAATPEIRVN	_GNKS(ph)PS(ph)PPDGSPAATPEIR_	S	298	6	0.998496	I	3	590.753	-0.11872	0.00171233	50.189	0.264717	1.2014	9.5214	0.215043	NA	NA	NA	NA
24	O00505	Importin subunit alpha-4	KPNA3	RDEHLLKKRNVPQEESLEDSDVDADFKAQNV	_RNVPQEES(ph)LEDS(ph)DVDADFK_	S	56	8	1	I	3	758.325	0.90233	5.58527e-18	126.29	0.0214797	1.015	24.242	0.479993	-0.472369	0.72078	23.312	0.117604
25	O00505	Importin subunit alpha-4	KPNA3	LLKKRNVPQEESLEDSDVDADFKAQNVTLEA	_RNVPQEES(ph)LEDS(ph)DVDADFK_	S	60	12	1	I	3	758.325	0.90233	7.19164e-89	204.94	0.090447	1.0647	24.248	0.322743	0.0272956	1.0191	21.714	0.429198
26	O00566	U3 small nucleolar ribonucleoprotein protein MPP10	MPHOSPH10	MGERAENSSKSDLRKSPVFSDEDSDLDFDIS	_S(ph)PVFS(ph)DEDS(ph)DLDFDISK_	S	163	1	1	I	2	719.253	0.22153	7.02318e-12	104.35	-0.357363	0.78059	15.615	0.110022	-0.0377545	0.97417	20.557	0.425787
27	O00566	U3 small nucleolar ribonucleoprotein protein MPP10	MPHOSPH10	AENSSKSDLRKSPVFSDEDSDLDFDISKLEQ	_SDLRKS(ph)PVFS(ph)DEDS(ph)DLDFDISK_	S	167	10	1	I	3	919.032	-0.03108	7.02318e-12	104.35	-0.357363	0.78059	15.615	0.110022	-0.0377545	0.97417	20.557	0.425787
28	O00566	U3 small nucleolar ribonucleoprotein protein MPP10	MPHOSPH10	SKSDLRKSPVFSDEDSDLDFDISKLEQQSKV	_S(ph)PVFS(ph)DEDS(ph)DLDFDISK_	S	171	9	0.999971	I	2	719.253	0.22153	7.02318e-12	104.35	-0.357363	0.78059	15.615	0.110022	-0.0377545	0.97417	20.557	0.425787
29	O00567	Nucleolar protein 56	NOP56	SGSKKKRKFSKEEPVSSGPEEAVGKSSSKKK	_EEPVS(ph)S(ph)GPEEAVGK_	S	569	5	1	I	2	787.805	0.024113	7.53046e-34	153.04	-0.895771	0.53746	NA	0.00030326	0.214498	1.1603	5.9974	0.0668903
30	O00567	Nucleolar protein 56	NOP56	GSKKKRKFSKEEPVSSGPEEAVGKSSSKKKK	_EEPVS(ph)S(ph)GPEEAVGK_	S	570	6	1	I	2	787.805	0.024113	7.53046e-34	153.04	-0.878693	0.54386	NA	0.000386416	-0.0814306	0.94512	8.2871	0.417097
31	O00571	ATP-dependent RNA helicase DDX3X	DDX3X	RSDSRGKSSFFSDRGSGSRGRFDDRGRSDYD	_SSFFSDRGS(ph)GSR_	S	90	9	0.937661	I	2	931.33	0.12169	0.00993082	56.768	-0.273901	0.82708	15.851	0.172608	NA	NA	NA	NA
32	O00629	Importin subunit alpha-3	KPNA4	LLKRRNVPHEDICEDSDIDGDYRVQNTSLEA	_NVPHEDICEDS(ph)DIDGDYR_	S	60	11	0.999902	I	3	743.619	0.11638	1.48724e-17	122.5	NA	NA	NA	NA	-0.473711	0.72011	29.119	0.0347602
33	O14545	TRAF-type zinc finger domain-containing protein 1	TRAFD1	TSCNPSRALPSLNTGSSSPRGVEEPDVIFQN	_ALPSLNTGS(ph)SSPR_	S	325	9	0.320594	III	2	683.822	-0.27758	0.00586788	59.345	NA	NA	NA	NA	NA	NA	NA	NA
34	O14545	TRAF-type zinc finger domain-containing protein 1	TRAFD1	SCNPSRALPSLNTGSSSPRGVEEPDVIFQNF	_ALPSLNTGSS(ph)SPR_	S	326	10	0.857157	I	2	548.753	-0.10598	2.21758e-05	85.469	-0.241305	0.84598	NA	0.391085	-0.216753	0.8605	8.6864	0.228227
35	O14545	TRAF-type zinc finger domain-containing protein 1	TRAFD1	CNPSRALPSLNTGSSSPRGVEEPDVIFQNFL	_ALPSLNTGSSS(ph)PR_	S	327	11	0.654888	II	2	683.822	0.13872	0.000776926	68.845	NA	NA	NA	NA	-0.414095	0.75049	NA	0.15211
36	O14545	TRAF-type zinc finger domain-containing protein 1	TRAFD1	VTEGIPRLDSQPQETSPELPRRRVRHQGDLS	_LDSQPQETS(ph)PELPR_	S	415	9	0.802807	I	2	838.88	0.2056	7.89208e-18	135.29	0.0961269	1.0689	NA	0.385018	0.277271	1.2119	20.891	0.158465
37	O14646	Chromodomain-helicase-DNA-binding protein 1	CHD1	KNGKKILGQKKRQIDSSEEDDDEEDYDNDKR	_RQIDS(ph)S(ph)EEDDDEEDYDNDK_	S	215	5	1	I	3	523.907	-0.14409	9.02069e-28	140.96	NA	NA	NA	NA	NA	NA	NA	NA
38	O14646	Chromodomain-helicase-DNA-binding protein 1	CHD1	NGKKILGQKKRQIDSSEEDDDEEDYDNDKRS	_RQIDS(ph)S(ph)EEDDDEEDYDNDK_	S	216	6	1	I	3	523.907	-0.14409	9.02069e-28	140.96	NA	NA	NA	NA	NA	NA	NA	NA
39	P19105;P24844;O14950	Myosin regulatory light chain 12A;Myosin regulatory light chain 12A;Myosin regulatory light chain 12A	MYL12A;MYL12A;MYL12A	KRTKTKTKKRPQRATSNVFAMFDQSQIQEFK	_AT(ph)SNVFAMFDQSQIQEFK_	S	19;20;20	3	0.499997	III	3	960.454	-0.25666	9.59593e-07	90.385	0.147567	1.1077	NA	0.282882	NA	NA	NA	NA
40	O14974	Protein phosphatase 1 regulatory subunit 12A	PPP1R12A	TRLAYVAPTIPRRLASTSDIEEKENRDSSSL	_RLAS(ph)TSDIEEK_	S	507	4	0.988491	I	2	664.808	0.22712	0.00532142	83.252	0.172359	1.1269	39.603	0.305554	0.245252	1.1853	28.591	0.1844
41	O14974	Protein phosphatase 1 regulatory subunit 12A	PPP1R12A	REKRRSTGVSFWTQDSDENEQEQQSDTEEGS	_STGVSFWTQDS(ph)DENEQEQQS(ph)DTEEGSNKK_	S	862	11	0.880538	I	3	434.534	-1.8654	0.0067508	47.105	NA	NA	NA	NA	-0.673555	0.62696	NA	0.0410932
42	O14974	Protein phosphatase 1 regulatory subunit 12A	PPP1R12A	SFWTQDSDENEQEQQSDTEEGSNKKETQTDS	_STGVSFWTQDS(ph)DENEQEQQS(ph)DTEEGSNKK_	S	871	20	0.722289	II	3	434.534	-1.8654	0.0067508	47.105	NA	NA	NA	NA	-0.673555	0.62696	NA	0.0410932
43	O14974	Protein phosphatase 1 regulatory subunit 12A	PPP1R12A	DESPATWRLGLRKTGSYGALAEITASKEGQK	_TGS(ph)YGALAEITASK_	S	445	3	0.908385	I	2	724.837	0.42785	0.0109332	65.808	NA	NA	NA	NA	-1.72676	0.30213	NA	1.89041e-06
44	O15014	Zinc finger protein 609	ZNF609	PARSATPKVRLVEPHSPSPSSKFSTKGLCKK	_LVEPHS(ph)PS(ph)PSSK_	S	576	6	0.999076	I	3	712.797	0.34342	0.00101031	63.062	-0.0570464	0.96123	15.287	0.473035	0.00662118	1.0046	17.697	0.445098
45	O15014	Zinc finger protein 609	ZNF609	RSATPKVRLVEPHSPSPSSKFSTKGLCKKKL	_LVEPHS(ph)PS(ph)PSSK_	S	578	8	0.950544	I	2	712.797	-0.67557	0.00101031	63.062	-0.0570464	0.96123	15.287	0.473035	-0.00974216	0.99327	18.171	0.465775
46	O15014	Zinc finger protein 609	ZNF609	ATPKVRLVEPHSPSPSSKFSTKGLCKKKLSG	_LVEPHSPS(ph)PS(ph)SK_	S	580	10	0.688679	II	2	475.533	-0.15851	0.00975025	42.149	NA	NA	NA	NA	0.518837	1.4328	NA	0.0702932
47	O15014	Zinc finger protein 609	ZNF609	TPKVRLVEPHSPSPSSKFSTKGLCKKKLSGE	_LVEPHS(ph)PSPSS(ph)K_	S	581	11	0.489667	III	3	712.797	-0.16314	0.0099034	46.352	NA	NA	NA	NA	NA	NA	NA	NA
48	O15027	Protein transport protein Sec16A	SEC16A	ETDETTVSQNYRGSVSQPSTPSPPKPTGIFQ	_GSVS(ph)QPST(ph)PS(ph)PPKPTGIFQTSANSSFEPVK_	S	411	4	0.580115	II	3	928.776	-0.16142	0.00911563	41.081	0.00201836	1.0014	18.92	0.415313	-0.0397997	0.97279	14.577	0.494867
49	O15027	Protein transport protein Sec16A	SEC16A	VSQNYRGSVSQPSTPSPPKPTGIFQTSANSS	_GSVS(ph)QPST(ph)PS(ph)PPKPTGIFQTSANSSFEPVK_	S	417	10	0.637427	II	3	928.776	-0.16142	0.00911563	41.081	0.00201836	1.0014	18.92	0.415313	-0.0397997	0.97279	14.577	0.494867
50	O15027	Protein transport protein Sec16A	SEC16A	PEDEASGSFFKQIDSSPVGGETDETTVSQNY	_QIDSS(ph)PVGGETDETTVSQNYR_	S	391	5	0.950453	I	2	1182.01	-0.52645	3.29416e-07	85.881	0.842375	1.793	NA	0.0161382	NA	NA	NA	NA
51	O15061	Synemin	SYNM	KAVESVVRESLSRQRSPAPGSPDEEGGAEAP	_QRS(ph)PAPGS(ph)PDEEGGAEAPAAGIR_	S	1044	3	1	I	3	794.004	-1.145	5.25986e-07	83.436	0.1644	1.1207	12.924	0.322235	-0.653083	0.63592	30.455	0.00539776
52	O15061	Synemin	SYNM	VVRESLSRQRSPAPGSPDEEGGAEAPAAGIR	_QRS(ph)PAPGS(ph)PDEEGGAEAPAAGIR_	S	1049	8	1	I	3	794.004	-1.145	5.25986e-07	83.436	0.1644	1.1207	12.924	0.322235	-0.653083	0.63592	30.455	0.00539776
53	O15085	Rho guanine nucleotide exchange factor 11	ARHGEF11	MELAHRELLKSLGGESSGGTTPVGSFHTEAA	_SLGGES(ph)S(ph)GGTTPVGSFHTEAAR_	S	1457	6	0.661985	II	3	1035.14	-0.28185	1.89723e-05	76.21	0.317188	1.2459	18.431	0.171454	0.232661	1.175	7.9199	0.236486
54	O15085	Rho guanine nucleotide exchange factor 11	ARHGEF11	ELAHRELLKSLGGESSGGTTPVGSFHTEAAR	_SLGGES(ph)S(ph)GGTTPVGSFHTEAAR_	S	1458	7	0.707545	II	3	1035.14	-0.28185	1.89723e-05	76.21	0.317188	1.2459	18.431	0.171454	0.232661	1.175	7.9199	0.236486
55	O15164	Transcription intermediary factor 1-alpha	TRIM24	FPKPEFRNESEDNKFSDDSDDDFVQPRKKRL	_NESEDNKFS(ph)DDS(ph)DDDFVQPR_	S	1025	9	0.999982	I	3	840.302	-0.071639	7.27405e-11	100.04	0.276437	1.2112	9.7259	0.156536	0.073409	1.0522	15.69	0.394365
56	O15164	Transcription intermediary factor 1-alpha	TRIM24	PEFRNESEDNKFSDDSDDDFVQPRKKRLKSI	_NESEDNKFS(ph)DDS(ph)DDDFVQPR_	S	1028	12	0.999999	I	3	840.302	0.44542	7.27405e-11	100.04	0.276437	1.2112	9.7259	0.156536	0.073409	1.0522	15.69	0.394365
57	O15173	Membrane-associated progesterone receptor component 2	PGRMC2	KYDYVGRLLKPGEEPSEYTDEEDTKDHNKQD	_LLKPGEEPS(ph)EYT(ph)DEEDTK_	S	208	9	0.998629	I	3	747.303	0.13604	1.99831e-08	94.569	NA	NA	NA	NA	-0.257942	0.83628	34.036	0.20381
58	O15231	Zinc finger protein 185	ZNF185	GQGDPAVPAQQPADPSTPERQSSPSGSEQLV	_GGQGDPAVPAQQPADPS(ph)TPERQS(ph)SPSGSEQLVR_	S	446	17	0.467745	III	3	1164.18	-0.17722	0.000135033	56.573	NA	NA	NA	NA	NA	NA	NA	NA
59	O15231	Zinc finger protein 185	ZNF185	VPAQQPADPSTPERQSSPSGSEQLVRRESCG	_GGQGDPAVPAQQPADPST(ph)PERQS(ph)SPSGSEQLVR_	S	452	23	0.38683	III	3	873.387	-0.13003	1.83399e-07	82.169	NA	NA	NA	NA	NA	NA	NA	NA
60	O15231	Zinc finger protein 185	ZNF185	PAQQPADPSTPERQSSPSGSEQLVRRESCGS	_QSS(ph)PSGSEQLVR_	S	453	3	0.848205	I	2	636.616	0.43116	1.83399e-07	82.169	-0.547953	0.68399	37.95	0.10749	NA	NA	NA	NA
61	O15231	Zinc finger protein 185	ZNF185	QQPADPSTPERQSSPSGSEQLVRRESCGSSV	_GGQGDPAVPAQQPADPSTPERQS(ph)SPS(ph)GSEQLVR_	S	455	26	0.500829	II	4	1164.18	0.001541	1.83399e-07	82.169	-0.277429	0.82506	NA	0.273472	NA	NA	NA	NA
62	O15231	Zinc finger protein 185	ZNF185	PADPSTPERQSSPSGSEQLVRRESCGSSVLT	_GGQGDPAVPAQQPADPST(ph)PERQSSPSGS(ph)EQLVR_	S	457	28	0.516082	II	3	873.387	0.16172	6.23777e-10	87.991	-0.169096	0.8894	10.619	0.381709	NA	NA	NA	NA
63	O15231	Zinc finger protein 185	ZNF185	PTQQPADPSTPEQQNSPSGSEQFVRRESCTS	_GGQGDPAVPTQQPADPST(ph)PEQQNS(ph)PSGSEQFVR_	S	519	24	0.797424	I	3	1164.18	0.48171	0.000140277	56.009	0.0783366	1.0558	NA	0.401967	NA	NA	NA	NA
64	O15231	Zinc finger protein 185	ZNF185	QQPADPSTPEQQNSPSGSEQFVRRESCTSRV	_GGQGDPAVPTQQPADPST(ph)PEQQNS(ph)PSGSEQFVR_	S	521	26	0.398029	III	3	1185.17	0.40335	0.000151907	55.406	NA	NA	NA	NA	NA	NA	NA	NA
65	O15231	Zinc finger protein 185	ZNF185	PADPSTPEQQNSPSGSEQFVRRESCTSRVRS	_GGQGDPAVPTQQPADPST(ph)PEQQNS(ph)PSGSEQFVR_	S	523	28	0.365737	III	3	1185.17	0.40335	0.000151907	55.406	NA	NA	NA	NA	NA	NA	NA	NA
66	O15231	Zinc finger protein 185	ZNF185	RQSSPSGSEQLVRRESCGSSVLTDFEGKDVA	_RES(ph)CGSSVLTDFEGK_	S	465	3	0.999578	I	2	779.624	-0.074745	2.89215e-06	90.718	0.217851	1.163	NA	0.227129	NA	NA	NA	NA
67	O15231	Zinc finger protein 185	ZNF185	PSGSEQLVRRESCGSSVLTDFEGKDVATKVG	_RESCGSS(ph)VLTDFEGK_	S	469	7	0.705515	II	2	876.369	0.11685	0.0192918	50.158	0.0169241	1.0118	NA	0.400982	NA	NA	NA	NA
68	O15231	Zinc finger protein 185	ZNF185	TTEDYKKLAPYNIRRSSTSGDTEEEEEEEVV	_RS(ph)STSGDT(ph)EEEEEEEVVPFSSDEQK_	S	152	2	0.93063	I	3	997.383	-0.11774	1.27831e-50	158.89	-0.148257	0.90234	NA	0.299742	NA	NA	NA	NA
69	O15231	Zinc finger protein 185	ZNF185	TEDYKKLAPYNIRRSSTSGDTEEEEEEEVVP	_RSS(ph)TSGDT(ph)EEEEEEEVVPFSSDEQKR_	S	153	3	0.630113	II	3	970.728	0.17854	2.31626e-09	93.196	0.551491	1.4656	NA	0.0777487	NA	NA	NA	NA
70	O15231	Zinc finger protein 185	ZNF185	DYKKLAPYNIRRSSTSGDTEEEEEEEVVPFS	_RS(ph)STSGDTEEEEEEEVVPFSSDEQK_	S	155	5	0.362332	III	3	970.728	0.18763	9.49826e-09	86.987	NA	NA	NA	NA	NA	NA	NA	NA
71	O15234	Protein CASC3	CASC3	EEKPDTKSTVTGERQSGDGQESTEPVENKVG	_STVTGERQS(ph)GDGQESTEPVENK_	S	148	9	0.999933	I	3	805.682	0.11518	6.06493e-33	137.99	0.227248	1.1706	3.4836	0.249766	0.277866	1.2124	17.021	0.178106
72	O15355	Protein phosphatase 1G	PPM1G	ELQPESGKRKLEEVLSTEGAEENGNSDKKKK	_RKLEEVLS(ph)TEGAEENGNSDK_	S	527	8	0.852236	I	3	670.946	-0.016075	0.021934	46.962	0.968939	1.9574	NA	0.00455166	NA	NA	NA	NA
73	O15438	Canalicular multispecific organic anion transporter 2	ABCC3	DPVTYVVQKQFMRQLSALSSDGEGQGRPVPR	_QLS(ph)ALS(ph)S(ph)DGEGQGRPVPR_	S	908	3	1	I	2	1047.43	-0.30732	8.4526e-17	120.92	-0.00765211	0.99471	9.9145	0.491823	NA	NA	NA	NA
74	O15438	Canalicular multispecific organic anion transporter 2	ABCC3	TYVVQKQFMRQLSALSSDGEGQGRPVPRRHL	_QLS(ph)ALS(ph)S(ph)DGEGQGRPVPR_	S	911	6	1	I	2	1047.43	-0.30732	8.4526e-17	120.92	-0.0999737	0.93305	6.5385	0.460089	NA	NA	NA	NA
75	O15438	Canalicular multispecific organic anion transporter 2	ABCC3	YVVQKQFMRQLSALSSDGEGQGRPVPRRHLG	_QLS(ph)ALS(ph)S(ph)DGEGQGRPVPR_	S	912	7	1	I	2	1047.43	-0.30732	0.000773016	58.107	0.0426443	1.03	9.445	0.416375	NA	NA	NA	NA
76	O15446	DNA-directed RNA polymerase I subunit RPA34	CD3EAP	GTLRILEGPQQSLSGSPLQPIPASPPPQIPP	_ILEGPQQSLSGS(ph)PLQPIPAS(ph)PPPQIPPGLRPR_	S	128	12	0.969247	I	4	871.949	-0.24382	0.000745546	47.73	-0.514511	0.70003	29.723	0.122788	-0.452688	0.73068	NA	0.0412357
77	O15446	DNA-directed RNA polymerase I subunit RPA34	CD3EAP	PQQSLSGSPLQPIPASPPPQIPPGLRPRFCA	_ILEGPQQSLSGS(ph)PLQPIPAS(ph)PPPQIPPGLRPR_	S	136	20	0.999702	I	3	871.949	-0.15582	0.000745546	47.73	-0.711819	0.61055	22.452	0.0519506	-0.215831	0.86105	13.898	0.197088
78	O15541	RING finger protein 113A	RNF113A	KTRDSGKQKAAYGDLSSEEEEENEPESLGVV	_AAYGDLS(ph)S(ph)EEEEENEPESLGVVYK_	S	84	7	0.684051	II	3	1080.96	-0.39242	0.000478322	57.806	NA	NA	NA	NA	0.141564	1.1031	13.374	0.326723
79	O15541	RING finger protein 113A	RNF113A	TRDSGKQKAAYGDLSSEEEEENEPESLGVVY	_AAYGDLS(ph)S(ph)EEEEENEPESLGVVYK_	S	85	8	0.684051	II	3	1080.96	-0.39242	0.000478322	57.806	NA	NA	NA	NA	0.141564	1.1031	13.374	0.326723
80	O43159	Ribosomal RNA-processing protein 8	RRP8	LEAASLSQHPPSLCISDSEEEEEERKKKCPK	_ALEAASLSQHPPSLCIS(ph)DS(ph)EEEEEER_	S	62	17	0.999938	I	3	1025.08	-0.2963	5.25869e-13	98.881	-0.153639	0.89898	2.5388	0.292516	-0.0716486	0.95155	36.046	0.376884
81	O43159	Ribosomal RNA-processing protein 8	RRP8	AASLSQHPPSLCISDSEEEEEERKKKCPKKA	_ALEAASLSQHPPSLCIS(ph)DS(ph)EEEEEER_	S	64	19	0.999962	I	3	1025.08	-0.2963	5.25869e-13	98.881	-0.153639	0.89898	2.5388	0.292516	-0.0716486	0.95155	36.046	0.376884
82	O43294	Transforming growth factor beta-1-induced transcript 1 protein	TGFB1I1	SGEQKEDQSEDKKRPSLPSSPSPGLPKASAT	_KRPS(ph)LPS(ph)SPSPGLPK_	S	137	4	0.998374	I	3	854.415	0.10526	0.00408787	52.769	-0.287466	0.81934	7.9399	0.16113	NA	NA	NA	NA
83	O43294	Transforming growth factor beta-1-induced transcript 1 protein	TGFB1I1	QKEDQSEDKKRPSLPSSPSPGLPKASATSAT	_KRPSLPS(ph)S(ph)PSPGLPK_	S	140	7	0.770709	I	2	818.008	-0.4452	1.54758e-05	84.249	-0.504039	0.70513	NA	0.0424547	NA	NA	NA	NA
84	O43294	Transforming growth factor beta-1-induced transcript 1 protein	TGFB1I1	KEDQSEDKKRPSLPSSPSPGLPKASATSATL	_KRPSLPS(ph)S(ph)PSPGLPK_	S	141	8	0.89292	I	2	569.946	-0.34955	1.54758e-05	84.249	-0.00942265	0.99349	21.806	0.480581	NA	NA	NA	NA
85	O43318	Mitogen-activated protein kinase kinase kinase 7	MAP3K7	VPEIVISGNGQPRRRSIQDLTVTGTEPGQVS	_RRS(ph)IQDLTVTGTEPGQVS(ph)SR_	S	439	3	0.999913	I	3	482.201	0.15647	5.82154e-27	132.5	0.0718999	1.0511	12.547	0.419439	0.0754642	1.0537	15.565	0.350554
86	O43318	Mitogen-activated protein kinase kinase kinase 7	MAP3K7	SIQDLTVTGTEPGQVSSRSSSPSVRMITTSG	_RRS(ph)IQDLTVTGTEPGQVS(ph)SR_	S	454	18	0.726312	II	3	783.032	-0.091931	5.82154e-27	132.5	0.0522768	1.0369	NA	0.367551	0.428357	1.3457	NA	0.10849
87	O43318	Mitogen-activated protein kinase kinase kinase 7	MAP3K7	IQDLTVTGTEPGQVSSRSSSPSVRMITTSGP	_RRS(ph)IQDLTVTGTEPGQVSS(ph)R_	S	455	19	0.832222	I	3	783.032	-0.31886	5.82154e-27	132.5	-0.182852	0.88096	NA	0.352187	0.514703	1.4287	NA	0.0717761
88	O43379	WD repeat-containing protein 62	WDR62	GPIVATLAQPLRRPSSVGELASLGQELQAIT	_RPSS(ph)VGELASLGQELQAITTATT(ph)PSLDSEGQEPALR_	S	1249	4	0.685442	II	3	759.352	0.49116	1.76712e-05	58.919	NA	NA	NA	NA	NA	NA	NA	NA
89	O43399	Tumor protein D54	TPD52L2	ISRKLGDMRNSATFKSFEDRVGTIKSKVVGD	_NSATFKS(ph)FEDR_	S	166	7	0.727153	II	2	926.803	0.12202	0.00304863	91.789	-0.058488	0.96027	3.1572	0.429967	NA	NA	NA	NA
90	O43491	Band 4.1-like protein 2	EPB41L2	DPEEEKGSQPPPAAESQSSLRRQKREKETSE	_GSQPPPAAES(ph)QSSLRR_	S	55	10	0.494454	III	3	583.276	-0.01981	0.00206298	51.798	NA	NA	NA	NA	NA	NA	NA	NA
91	O43491	Band 4.1-like protein 2	EPB41L2	EEEKGSQPPPAAESQSSLRRQKREKETSESR	_GSQPPPAAES(ph)QSSLRR_	S	57	12	0.333299	III	3	583.276	-0.047386	0.00721644	42.317	NA	NA	NA	NA	NA	NA	NA	NA
92	O43491	Band 4.1-like protein 2	EPB41L2	EEKGSQPPPAAESQSSLRRQKREKETSESRG	_GSQPPPAAESQSS(ph)LRR_	S	58	13	0.629095	II	3	583.276	0.25165	0.00721644	42.317	NA	NA	NA	NA	-0.0650382	0.95592	NA	0.422855
93	O43520	Phospholipid-transporting ATPase IC	ATP8B1	QRRQQVFRRGVSTRRSAYAFSHQRGYADLIS	_RS(ph)AYAFS(ph)HQRGY(ph)ADLIS(ph)SGR_	S	1207	2	0.957066	I	3	933.733	-1.0938	0.0103285	50.358	NA	NA	NA	NA	NA	NA	NA	NA
94	O43520	Phospholipid-transporting ATPase IC	ATP8B1	VFRRGVSTRRSAYAFSHQRGYADLISSGRSI	_RS(ph)AYAFS(ph)HQRGY(ph)ADLIS(ph)SGR_	S	1212	7	0.983115	I	3	933.733	-1.0938	0.0103285	50.358	NA	NA	NA	NA	NA	NA	NA	NA
95	O43520	Phospholipid-transporting ATPase IC	ATP8B1	SAYAFSHQRGYADLISSGRSIRKKRSPLDAI	_RS(ph)AYAFS(ph)HQRGY(ph)ADLIS(ph)SGR_	S	1222	17	0.512184	II	3	854.664	0.61972	0.0103285	50.358	NA	NA	NA	NA	NA	NA	NA	NA
96	O43520	Phospholipid-transporting ATPase IC	ATP8B1	AYAFSHQRGYADLISSGRSIRKKRSPLDAIV	_RS(ph)AYAFS(ph)HQRGY(ph)ADLIS(ph)SGR_	S	1223	18	0.505674	II	3	933.733	-1.0938	0.0103285	50.358	NA	NA	NA	NA	NA	NA	NA	NA
97	O43719	HIV Tat-specific factor 1	HTATSF1	KESEEGNPVRGSEEDSPKKESKKKTLKNDCE	_ESEEGNPVRGSEEDS(ph)PKK_	S	498	15	0.997929	I	3	601.001	-0.36759	0.00848247	40.547	-0.196128	0.87289	7.4874	0.421952	NA	NA	NA	NA
98	O43719	HIV Tat-specific factor 1	HTATSF1	EDDDSNEKLFDEEEDSSEKLFDDSDERGTLG	_LFDEEEDS(ph)S(ph)EKLFDDSDER_	S	713	8	0.999995	I	3	822.303	0.1424	0.000168602	66.068	-2.00845	0.24854	NA	4.71139e-12	0.628634	1.5461	75.223	0.0169693
99	O43719	HIV Tat-specific factor 1	HTATSF1	DDDSNEKLFDEEEDSSEKLFDDSDERGTLGG	_LFDEEEDS(ph)S(ph)EKLFDDSDER_	S	714	9	0.999993	I	3	704.264	-0.079418	0.000168602	66.068	-0.645932	0.63908	25.965	0.0137915	-0.116145	0.92265	35.341	0.416336
100	O43719	HIV Tat-specific factor 1	HTATSF1	KEVEDADEKLFEDDDSNEKLFDEEEDSSEKL	_LFEDDDS(ph)NEK_	S	702	7	1	I	2	646.24	0.24749	1.63304e-09	128.85	-0.863966	0.54944	3.5039	0.000474637	-0.051743	0.96477	9.9785	0.435116
101	O43719	HIV Tat-specific factor 1	HTATSF1	GGEFEEGASENNAKESSPEKEAEEGCPEKES	_TEDGGEFEEGASENNAKES(ph)S(ph)PEK_	S	452	19	0.999406	I	3	773.632	0.54679	0.000174213	61.985	NA	NA	NA	NA	-0.0980422	0.9343	5.7919	0.380953
102	O43719	HIV Tat-specific factor 1	HTATSF1	GEFEEGASENNAKESSPEKEAEEGCPEKESE	_TEDGGEFEEGASENNAKES(ph)S(ph)PEK_	S	453	20	0.999841	I	3	773.632	0.54679	0.000174213	61.985	NA	NA	NA	NA	-0.0980422	0.9343	5.7919	0.380953
103	O43719	HIV Tat-specific factor 1	HTATSF1	KEEEEDTYEKVFDDESDEKEDEEYADEKGLE	_VFDDES(ph)DEKEDEEYADEK_	S	642	6	0.969347	I	3	794.866	0.88478	0.00609191	50.098	NA	NA	NA	NA	0.09815	1.0704	18.009	0.362541
104	O43815	Striatin	STRN	VLDNFKFLESAAADFSDEDEDDDVDGREKSV	_FLESAAADFS(ph)DEDEDDDVDGREK_	S	245	10	1	I	3	885.68	-0.19647	1.28225e-16	110.44	0.309525	1.2393	4.4774	0.134272	NA	NA	NA	NA
105	O43847	Nardilysin	NRD1	ARLGADESEEEGRRGSLSNAGDPEIVKSPSD	_RGS(ph)LSNAGDPEIVK_	S	94	3	0.999897	I	2	508.247	-0.01893	6.68607e-12	124.77	NA	NA	NA	NA	-0.531969	0.69161	22.609	0.0115339
106	O43847	Nardilysin	NRD1	LGADESEEEGRRGSLSNAGDPEIVKSPSDPK	_RGSLS(ph)NAGDPEIVK_	S	96	5	0.897646	I	3	761.867	-0.09457	1.41336e-18	139.19	NA	NA	NA	NA	-0.12688	0.91581	18.168	0.310889
107	O60231	Putative pre-mRNA-splicing factor ATP-dependent RNA helicase DHX16	DHX16	RALLEKNRSYRLLEDSEESSEETVSRAGSSL	_LLEDS(ph)EES(ph)S(ph)EETVSR_	S	103	5	1	I	2	975.339	0.55773	5.04957e-67	188.27	0.105008	1.0755	12.119	0.327222	-0.0868597	0.94157	6.8828	0.409535
108	O60231	Putative pre-mRNA-splicing factor ATP-dependent RNA helicase DHX16	DHX16	LEKNRSYRLLEDSEESSEETVSRAGSSLQKK	_LLEDS(ph)EES(ph)S(ph)EETVSR_	S	106	8	0.999997	I	2	975.339	0.0283	5.04957e-67	188.27	0.0458623	1.0323	5.215	0.411622	-0.106778	0.92866	8.7075	0.382096
109	O60231	Putative pre-mRNA-splicing factor ATP-dependent RNA helicase DHX16	DHX16	EKNRSYRLLEDSEESSEETVSRAGSSLQKKR	_LLEDS(ph)EES(ph)S(ph)EETVSR_	S	107	9	0.999991	I	2	975.339	0.0283	9.61597e-56	186.06	0.0458623	1.0323	NA	0.371268	-0.0389991	0.97333	5.9711	0.477048
110	O60271	C-Jun-amino-terminal kinase-interacting protein 4	SPAG9	DVAGLDTEGSKQRSASQSSLDKLDQELKEQQ	_SAS(ph)QSS(ph)LDKLDQELK_	S	730	3	0.990144	I	2	603.595	-0.10972	4.75189e-26	152.09	0.173255	1.1276	30.969	0.239991	-0.392951	0.76157	11.52	0.07032
111	O60271	C-Jun-amino-terminal kinase-interacting protein 4	SPAG9	AGLDTEGSKQRSASQSSLDKLDQELKEQQKE	_SAS(ph)QS(ph)SLDKLDQELKEQQK_	S	732	5	0.876269	I	3	904.889	-0.38779	1.02183e-17	129.74	0.173255	1.1276	15.091	0.239991	-0.392951	0.76157	NA	0.166146
112	O60271	C-Jun-amino-terminal kinase-interacting protein 4	SPAG9	GLDTEGSKQRSASQSSLDKLDQELKEQQKEL	_SASQS(ph)S(ph)LDKLDQELK_	S	733	6	0.939781	I	2	904.889	0.064461	4.75189e-26	152.09	0.14091	1.1026	27.625	0.279709	-0.445637	0.73426	13.173	0.0453891
113	O60292	Signal-induced proliferation-associated 1-like protein 3	SIPA1L3	WPRSPGRAFLPLRHRSSSEITLSECDAEDAG	_S(ph)SSEITLSECDAEDAGEPR_	S	170	1	0.378085	III	2	704.755	-0.14549	2.30132e-22	128.88	NA	NA	NA	NA	NA	NA	NA	NA
114	O60292	Signal-induced proliferation-associated 1-like protein 3	SIPA1L3	PRSPGRAFLPLRHRSSSEITLSECDAEDAGE	_SS(ph)SEITLSECDAEDAGEPR_	S	171	2	0.640652	II	2	1066.92	-0.10462	1.03898e-42	159.95	NA	NA	NA	NA	NA	NA	NA	NA
115	O60292	Signal-induced proliferation-associated 1-like protein 3	SIPA1L3	RSPGRAFLPLRHRSSSEITLSECDAEDAGEP	_SSS(ph)EITLSECDAEDAGEPR_	S	172	3	0.735967	II	2	1066.92	0.13836	4.18853e-65	178.77	0.1956	1.1452	17.693	0.295031	NA	NA	NA	NA
116	O60292	Signal-induced proliferation-associated 1-like protein 3	SIPA1L3	RDTGQSPQKGLQRTLSDESLCSGRREPSFAS	_TLS(ph)DESLCSGR_	S	1544	3	0.999663	I	2	652.763	0.65499	0.000371258	94.09	-0.164302	0.89236	12.685	0.387029	NA	NA	NA	NA
117	O60293	Zinc finger C3H1 domain-containing protein	ZFC3H1	KQRLIKSDQLKTSSSSPANSDVEIDGIGRIA	_TSSSS(ph)PANS(ph)DVEIDGIGR_	S	805	5	0.625688	II	2	655.285	-0.52705	6.42895e-14	110.06	-0.392005	0.76207	2.1905	0.293912	0.581881	1.4968	16.876	0.0233794
118	O60293	Zinc finger C3H1 domain-containing protein	ZFC3H1	IKSDQLKTSSSSPANSDVEIDGIGRIAMVTK	_TSSSS(ph)PANS(ph)DVEIDGIGR_	S	809	9	0.998655	I	2	655.285	-0.52705	6.42895e-14	110.06	-0.392005	0.76207	2.1905	0.293912	0.581881	1.4968	16.876	0.0233794
119	O60343	TBC1 domain family member 4	TBC1D4	GSQKSQPRRRHASAPSHVQPSDSEKNRTMLF	_HASAPS(ph)HVQPSDSEK_	S	344	6	0.829525	I	3	781.981	-0.22581	0.00903215	41.996	NA	NA	NA	NA	0.204642	1.1524	8.0702	0.259906
120	O60343	TBC1 domain family member 4	TBC1D4	NIFSRGANRMRGRLGSVDSFERSNSLASEKD	_LGS(ph)VDS(ph)FER_	S	588	3	1	I	2	585.217	0.49753	6.87199e-05	113.4	0.151989	1.1111	26.852	0.333339	0.090447	1.0647	12.547	0.327179
121	O60343	TBC1 domain family member 4	TBC1D4	SRGANRMRGRLGSVDSFERSNSLASEKDYSP	_LGS(ph)VDS(ph)FER_	S	591	6	1	I	2	585.217	0.49753	6.87199e-05	113.4	NA	NA	NA	NA	0.257011	1.195	18.493	0.123431
122	O60343	TBC1 domain family member 4	TBC1D4	DTASESSDGEGRKRTSSTCSNESLSVGGTSV	_RTS(ph)STCS(ph)NESLSVGGTSVTPR_	S	750	3	0.78671	I	2	781.661	0.76823	2.17039e-35	149.76	NA	NA	NA	NA	-0.0364667	0.97504	17.628	0.46165
123	O60343	TBC1 domain family member 4	TBC1D4	TASESSDGEGRKRTSSTCSNESLSVGGTSVT	_RTSS(ph)TCS(ph)NESLSVGGTSVTPR_	S	751	4	0.823934	I	2	1171.99	0.15492	1.01745e-27	130.32	NA	NA	NA	NA	0.115033	1.083	NA	0.290282
124	O60343	TBC1 domain family member 4	TBC1D4	ESSDGEGRKRTSSTCSNESLSVGGTSVTPRR	_RTS(ph)STCS(ph)NES(ph)LSVGGTSVTPR_	S	754	7	0.957958	I	2	1211.97	0.038436	2.17039e-35	149.76	NA	NA	NA	NA	0.0392788	1.0276	14.69	0.409234
125	O60343	TBC1 domain family member 4	TBC1D4	DGEGRKRTSSTCSNESLSVGGTSVTPRRISW	_RTS(ph)STCS(ph)NES(ph)LSVGGTSVTPR_	S	757	10	0.999169	I	2	1211.97	0.038436	2.17039e-35	149.76	-0.475314	0.71931	NA	0.245486	0.0226164	1.0158	NA	0.437046
126	O60343	TBC1 domain family member 4	TBC1D4	EGRKRTSSTCSNESLSVGGTSVTPRRISWRQ	_RT(ph)S(ph)STCS(ph)NESLSVGGTSVTPR_	S	759	12	0.494549	III	3	808.316	0.01001	0.000134293	60.09	NA	NA	NA	NA	NA	NA	NA	NA
127	O60504	Vinexin	SORBS3	EPRLRLCDDGPQLPTSPRLTAAARSARHPSS	_LCDDGPQLPTS(ph)PR_	S	530	11	0.939848	I	2	768.332	-0.13586	8.38398e-40	174.4	-0.13193	0.91261	9.0672	0.423466	0.347779	1.2726	61.919	0.110186
128	O60678	Protein arginine N-methyltransferase 3	PRMT3	GGRGAVENEEDLPELSDSGDEAAWEDEDDAD	_GAVENEEDLPELS(ph)DS(ph)GDEAAWEDEDDADLPHGK_	S	25	13	1	I	3	1238.81	-0.093109	1.22863e-32	130.62	0.270947	1.2066	NA	0.160453	0.377957	1.2995	32.249	0.0470887
129	O60678	Protein arginine N-methyltransferase 3	PRMT3	RGAVENEEDLPELSDSGDEAAWEDEDDADLP	_GAVENEEDLPELS(ph)DS(ph)GDEAAWEDEDDADLPHGK_	S	27	15	1	I	3	1238.81	-0.093109	1.22863e-32	130.62	0.270947	1.2066	NA	0.160453	0.377957	1.2995	32.249	0.0470887
130	O60716	Catenin delta-1	CTNND1	YYWAPLAQHERGSLASLDSLRKGGPPPPNWR	_GSLAS(ph)LDS(ph)LRK_	S	349	5	0.999997	I	2	653.794	0.20723	3.93911e-10	124.46	-0.175338	0.88556	9.4195	0.264238	0.00331439	1.0023	22.617	0.486536
131	O60716	Catenin delta-1	CTNND1	APLAQHERGSLASLDSLRKGGPPPPNWRQPE	_GSLAS(ph)LDS(ph)LRK_	S	352	8	1	I	2	653.794	0.20723	3.93911e-10	124.46	-0.175338	0.88556	9.4195	0.264238	0.00331439	1.0023	22.617	0.486536
132	O60763	General vesicular transport factor p115	USO1	LKDLGHPVEEEDELESGDQEDEDDESEDPGK	_DLGHPVEEEDELES(ph)GDQEDEDDESEDPGK_	S	942	14	1	I	3	1108.42	-0.054699	5.18265e-27	124.39	-0.676157	0.62583	29.217	0.00500265	0.181421	1.134	11.887	0.201673
133	O60832	H/ACA ribonucleoprotein complex subunit 4	DKC1	KKKSKKDKKAKAGLESGAEPGDGDSDTTKKK	_AGLES(ph)GAEPGDGDS(ph)DTTKK_	S	485	5	1	I	3	665.592	-0.040279	3.40775e-75	193.73	0.0550568	1.0389	20.398	0.398114	0.102591	1.0737	29.295	0.308713
134	O60832	H/ACA ribonucleoprotein complex subunit 4	DKC1	AKAGLESGAEPGDGDSDTTKKKKKKKKAKEV	_AGLESGAEPGDGDS(ph)DTTK_	S	494	14	0.999981	I	2	893.854	0.10568	2.5976e-162	254.36	-0.0555613	0.96222	NA	0.434437	-0.118054	0.92143	5.6056	0.324709
135	O60832	H/ACA ribonucleoprotein complex subunit 4	DKC1	KKKKKKKKAKEVELVSE______________	_EVELVS(ph)E_	S	513	6	1	I	1	884.365	0.27572	0.000241846	114.76	-0.0799049	0.94612	4.8689	0.397568	-0.0871202	0.9414	3.8034	0.374967
136	O60832	H/ACA ribonucleoprotein complex subunit 4	DKC1	QVVAEAAKTAKRKRESESESDETPPAAPQLI	_KRES(ph)ES(ph)ES(ph)DETPPAAPQLIK_	S	451	4	0.999936	I	3	818.008	0.10645	1.00176e-21	121.33	-0.504141	0.70508	12.73	0.127828	-0.0975327	0.93463	18.308	0.35776
137	O60832	H/ACA ribonucleoprotein complex subunit 4	DKC1	VAEAAKTAKRKRESESESDETPPAAPQLIKK	_KRES(ph)ES(ph)ES(ph)DETPPAAPQLIK_	S	453	6	0.999995	I	3	818.008	0.10645	1.00176e-21	121.33	-0.504141	0.70508	12.73	0.127828	-0.110199	0.92646	14.812	0.337214
138	O60832	H/ACA ribonucleoprotein complex subunit 4	DKC1	EAAKTAKRKRESESESDETPPAAPQLIKKEK	_KRES(ph)ES(ph)ES(ph)DETPPAAPQLIK_	S	455	8	0.999719	I	3	818.008	0.10645	3.47924e-21	118.85	NA	NA	NA	NA	0.0395596	1.0278	18.669	0.408768
139	O60841	Eukaryotic translation initiation factor 5B	EIF5B	TSKDKKKKGQKGKKQSFDDNDSEELEDKDSK	_KQS(ph)FDDNDS(ph)EELEDKDSK_	S	107	3	1	I	3	763.621	0.19316	3.59206e-201	267.96	-0.609354	0.65549	87.186	0.0102746	0.108759	1.0783	22.793	0.299512
140	O60841	Eukaryotic translation initiation factor 5B	EIF5B	KKGQKGKKQSFDDNDSEELEDKDSKSKKTAK	_QSFDDNDS(ph)EELEDK_	S	113	8	1	I	2	875.82	0.019983	3.59206e-201	267.96	0.0335111	1.0235	66.443	0.429931	-0.011748	0.99189	9.8863	0.471914
141	O60841	Eukaryotic translation initiation factor 5B	EIF5B	KAKGKAQKSNKKWDGSEEDEDNSKKIKERSR	_KWDGS(ph)EEDEDNSK_	S	164	5	1	I	2	809.799	0.25902	8.11615e-12	128.38	-0.352658	0.78314	29.668	0.217794	-0.0713454	0.95175	18.239	0.414764
142	O60841	Eukaryotic translation initiation factor 5B	EIF5B	GQKKNQKNKPGPNIESGNEDDDASFKIKTVA	_NKPGPNIES(ph)GNEDDDASFK_	S	214	9	1	I	2	1057.44	-0.2577	5.50769e-34	150.63	0.172744	1.1272	10.518	0.240595	-0.0261169	0.98206	24.435	0.495416
143	O60884	DnaJ homolog subfamily A member 2	DNAJA2	TRGSGGGQRREAYNDSSDEESSSHHGPGVQC	_EAYNDS(ph)S(ph)DEESSSHHGPGVQCAHQ_	S	394	6	0.998316	I	3	865.06	0.055186	6.81593e-14	95.988	NA	NA	NA	NA	NA	NA	NA	NA
144	O60884	DnaJ homolog subfamily A member 2	DNAJA2	RGSGGGQRREAYNDSSDEESSSHHGPGVQCA	_EAYNDS(ph)S(ph)DEESSSHHGPGVQCAHQ_	S	395	7	0.993732	I	3	865.06	0.055186	6.81593e-14	95.988	NA	NA	NA	NA	NA	NA	NA	NA
145	O60927	Protein phosphatase 1 regulatory subunit 11	PPP1R11	SKCCCIYEKPRAFGESSTESDEEEEEGCGHT	_AFGES(ph)S(ph)T(ph)ES(ph)DEEEEEGCGHTHCVR_	S	73	5	0.999991	I	3	816.039	-0.69959	0.00119165	61.504	NA	NA	NA	NA	NA	NA	NA	NA
146	O60927	Protein phosphatase 1 regulatory subunit 11	PPP1R11	KCCCIYEKPRAFGESSTESDEEEEEGCGHTH	_AFGES(ph)S(ph)T(ph)ES(ph)DEEEEEGCGHTHCVR_	S	74	6	0.999991	I	3	816.039	-0.69959	0.00119165	61.504	NA	NA	NA	NA	NA	NA	NA	NA
147	O60927	Protein phosphatase 1 regulatory subunit 11	PPP1R11	CIYEKPRAFGESSTESDEEEEEGCGHTHCVR	_AFGES(ph)S(ph)T(ph)ES(ph)DEEEEEGCGHTHCVR_	S	77	9	0.999994	I	3	816.039	-0.69959	0.00119165	61.504	NA	NA	NA	NA	NA	NA	NA	NA
148	O75044	SLIT-ROBO Rho GTPase-activating protein 2	SRGAP2	DTLEPLKTSPVVAPTSEPSSPLHTQLLKDPE	_TSPVVAPTS(ph)EPS(ph)SPLHTQLLK_	S	990	9	0.752919	I	3	489.736	0.21631	0.000248482	60.093	0.026446	1.0185	8.3695	0.452356	0.0561673	1.0397	28.486	0.416982
149	O75044	SLIT-ROBO Rho GTPase-activating protein 2	SRGAP2	EPLKTSPVVAPTSEPSSPLHTQLLKDPEPAF	_TSPVVAPTS(ph)EPS(ph)SPLHTQLLK_	S	993	12	0.49468	III	3	489.736	0.21631	0.00676051	41.31	NA	NA	NA	NA	NA	NA	NA	NA
150	O75044	SLIT-ROBO Rho GTPase-activating protein 2	SRGAP2	PLKTSPVVAPTSEPSSPLHTQLLKDPEPAFQ	_TSPVVAPTS(ph)EPS(ph)SPLHTQLLK_	S	994	13	0.49468	III	3	489.736	0.21631	0.00676051	41.31	NA	NA	NA	NA	NA	NA	NA	NA
151	O75116	Rho-associated protein kinase 2	ROCK2	LRSQLQALHIGLDSSSIGSGPGDAEADDGFP	_SQLQALHIGLDSSS(ph)IGS(ph)GPGDAEADDGFPESR_	S	1134	14	0.702499	II	3	1125.15	-0.10133	5.16382e-21	107.58	0.0017302	1.0012	5.6946	0.477644	NA	NA	NA	NA
152	O75116	Rho-associated protein kinase 2	ROCK2	QLQALHIGLDSSSIGSGPGDAEADDGFPESR	_SQLQALHIGLDSSS(ph)IGS(ph)GPGDAEADDGFPESR_	S	1137	17	0.999264	I	3	1125.15	-0.10133	5.16382e-21	107.58	0.0017302	1.0012	5.6946	0.477644	NA	NA	NA	NA
153	O75122	CLIP-associating protein 2	CLASP2	SSKASSLPGSLQRSRSDIDVNAAAGAKAHHA	_SRS(ph)DIDVNAAAGAK_	S	370	3	0.86223	I	3	757.842	-0.20531	0.00983223	51.726	-0.012068	0.99167	22.724	0.490305	NA	NA	NA	NA
154	O75122	CLIP-associating protein 2	CLASP2	RLSSSVSAMRVLNTGSDVEEAVADALKKPAR	_VLNTGS(ph)DVEEAVADALK_	S	596	6	0.830281	I	2	1024.39	-0.58034	0.00746236	57.768	NA	NA	NA	NA	NA	NA	NA	NA
155	O75351	Vacuolar protein sorting-associated protein 4B	VPS4B	VKEGQPSPADEKGNDSDGEGESDDPEKKKLQ	_EGQPSPADEKGNDS(ph)DGEGESDDPEKK_	S	102	14	0.952347	I	3	602.93	-0.020793	0.00372181	44.254	-0.45109	0.73149	30.3	0.259112	NA	NA	NA	NA
156	O75369	Filamin-B	FLNB	VGSPFKAKVTGQRLVSPGSANETSSILVESV	_LVS(ph)PGSANETSSILVESVTR_	S	2478	3	0.989244	I	2	709.351	0.36168	3.85821e-08	94.276	0.69964	1.6241	25.092	0.036938	NA	NA	NA	NA
157	O75369	Filamin-B	FLNB	PFKAKVTGQRLVSPGSANETSSILVESVTRS	_LVS(ph)PGSANETSSILVESVTR_	S	2481	6	0.438562	III	3	730.273	-0.078391	2.41872e-07	85.046	NA	NA	NA	NA	NA	NA	NA	NA
158	O75369	Filamin-B	FLNB	VTGQRLVSPGSANETSSILVESVTRSSTETC	_LVSPGSANETS(ph)SILVESVTR_	S	2486	11	0.471877	III	3	1063.52	-0.27311	0.000899455	53.453	NA	NA	NA	NA	NA	NA	NA	NA
159	O75379	Vesicle-associated membrane protein 4	VAMP4	TGSVKSERRNLLEDDSDEEEDFFLRGPSGPR	_NLLEDDS(ph)DEEEDFFLR_	S	30	7	1	I	2	833.893	0.64413	2.04283e-07	84.993	0.571434	1.486	NA	0.0522024	NA	NA	NA	NA
160	O75396	Vesicle-trafficking protein SEC22b	SEC22B	TKKLYIDSCARRNLGSINTELQDVQRIMVAN	_NLGS(ph)INTELQDVQR_	S	137	4	0.999806	I	2	833.893	0.023551	9.80224e-07	98.804	NA	NA	NA	NA	-0.25472	0.83815	19.057	0.20682
161	O75448	Mediator of RNA polymerase II transcription subunit 24	MED24	FPLDDVQPSKLMRLLSSNEDDANILSSPTDR	_LLS(ph)SNEDDANILSS(ph)PTDR_	S	862	3	0.986606	I	2	1053.94	-0.10743	2.40688e-142	244.23	0.471552	1.3866	14.245	0.0781918	0.0194884	1.0136	11.485	0.428941
162	O75448	Mediator of RNA polymerase II transcription subunit 24	MED24	PLDDVQPSKLMRLLSSNEDDANILSSPTDRS	_LLSS(ph)NEDDANILS(ph)SPTDR_	S	863	4	0.703545	II	2	1053.94	-0.36248	1.03989e-05	80.596	NA	NA	NA	NA	-0.239294	0.84716	24.041	0.221586
163	O75448	Mediator of RNA polymerase II transcription subunit 24	MED24	LMRLLSSNEDDANILSSPTDRSMSSSLSASQ	_LLSS(ph)NEDDANILS(ph)SPTDR_	S	872	13	0.788302	I	2	1053.94	-0.36248	0.0032038	45.941	NA	NA	NA	NA	-0.239294	0.84716	NA	0.201037
164	O75448	Mediator of RNA polymerase II transcription subunit 24	MED24	MRLLSSNEDDANILSSPTDRSMSSSLSASQL	_LLS(ph)SNEDDANILSS(ph)PTDR_	S	873	14	0.999109	I	2	1053.94	-0.10743	2.40688e-142	244.23	0.2949	1.2268	17.491	0.189232	-0.0532841	0.96374	8.2962	0.438019
165	O75475	PC4 and SFRS1-interacting protein	PSIP1	KFSSQQAATKQSNASSDVEVEEKETSVSKED	_QSNASS(ph)DVEVEEK_	S	106	6	0.992794	I	2	751.306	-0.33567	0.000749717	69.024	NA	NA	NA	NA	-0.0711787	0.95186	20.104	0.464896
166	O75494	Serine/arginine-rich splicing factor 10	SRSF10	YRRSRSRSYERRRSRSRSFDYNYRRSYSPRN	_S(ph)RS(ph)FDYNYR_	S	131	1	0.997651	I	3	456.499	-0.50995	0.0133324	47.429	NA	NA	NA	NA	0.574731	1.4894	22.232	0.0247486
167	O75494	Serine/arginine-rich splicing factor 10	SRSF10	RSRSRSYERRRSRSRSFDYNYRRSYSPRNSR	_S(ph)RS(ph)FDYNYR_	S	133	3	0.997986	I	3	456.499	-0.50995	0.0133324	47.429	NA	NA	NA	NA	0.574731	1.4894	22.232	0.0247486
168	O75569	Interferon-inducible double-stranded RNA-dependent protein kinase activator A	PRKRA	QSRHRAEAPPLEREDSGTFSLGKMITAKPGK	_HRAEAPPLEREDS(ph)GTFSLGK_	S	18	13	0.712702	II	4	857.344	0.093385	0.00937899	42.58	0.254594	1.193	8.3951	0.246706	-0.942446	0.52035	NA	0.00666766
169	O75674	TOM1-like protein 1	TOM1L1	SEPSAPSQDLLDLSPSPRMPRATLGELNTMN	_EATNTTSEPSAPSQDLLDLSPS(ph)PR_	S	323	22	0.996432	I	3	634.26	-0.08048	0.000188863	62.116	-0.171011	0.88822	16.526	0.37959	-0.283562	0.82156	0.89977	0.251471
170	O75676	Ribosomal protein S6 kinase alpha-4	RPS6KA4	EGLRGSSWLQDGSARSSPPLRTPDVLESSGP	_S(ph)SPPLRT(ph)PDVLESSGPAVR_	S	681	1	0.51108	II	3	895.76	0.38408	0.00712482	40.614	2.02343	4.0655	NA	8.98252e-08	0.0764223	1.0544	25.344	0.390446
171	O75676	Ribosomal protein S6 kinase alpha-4	RPS6KA4	GLRGSSWLQDGSARSSPPLRTPDVLESSGPA	_S(ph)SPPLRT(ph)PDVLESSGPAVR_	S	682	2	0.51108	II	3	895.76	0.38408	0.00712482	40.614	2.02343	4.0655	NA	8.98252e-08	0.0764223	1.0544	25.344	0.390446
172	O75752	UDP-GalNAc:beta-1,3-N-acetylgalactosaminyltransferase 1	B3GALNT1	_____________MASALWTVLPSRMSLRSL	_M(ox)AS(ph)ALWT(ph)VLPSRM(ox)SLR_	S	3	3	0.999285	I	2	775.339	1.3791	0.0106207	55.415	-4.07393	0.059378	NA	6.428e-22	NA	NA	NA	NA
173	O75821	Eukaryotic translation initiation factor 3 subunit G	EIF3G	TSELLKGIPLATGDTSPEPELLPGAPLPPPK	_GIPLAT(ph)GDTS(ph)PEPELLPGAPLPPPK_	S	42	10	0.920361	I	3	875.427	-0.031815	0.000122219	68.657	0.148348	1.1083	NA	0.33158	0.169668	1.1248	18.853	0.276365
174	O75962	Triple functional domain protein	TRIO	SLGTLPLGKPRAGAASPLNSPLSSAVPSLGK	_AGAAS(ph)PLNS(ph)PLSSAVPSLGK_	S	2455	5	0.999988	I	2	992.463	0.11087	3.71902e-17	113.87	-0.891803	0.53894	4.723	0.0774372	0.0311128	1.0218	20.833	0.450324
175	O75962	Triple functional domain protein	TRIO	LPLGKPRAGAASPLNSPLSSAVPSLGKEPFP	_AGAAS(ph)PLNS(ph)PLSSAVPSLGK_	S	2459	9	0.998555	I	2	992.463	0.11087	3.71902e-17	113.87	-0.891803	0.53894	4.723	0.0774372	0.0311128	1.0218	20.833	0.450324
176	O75971	snRNA-activating protein complex subunit 5	SNAPC5	KSHVTEEEEEEEEEESDS_____________	_SHVTEEEEEEEEEES(ph)DS_	S	96	15	0.905583	I	2	1051.86	2.5553	1.13242e-104	209.23	NA	NA	NA	NA	NA	NA	NA	NA
177	O76021	Ribosomal L1 domain-containing protein 1	RSL1D1	KKRGRGKAQVKATNESEDEIPQLVPIGKKTP	_ATNES(ph)EDEIPQLVPIGK_	S	361	5	0.993184	I	2	960.454	-0.15878	1.22387e-16	126.86	-0.131376	0.91296	7.6204	0.32291	0.235972	1.1777	6.1642	0.142695
178	O76094	Signal recognition particle subunit SRP72	SRP72	ATAGASSELDASKTVSSPPTSPRPGSAATVS	_TVS(ph)SPPT(ph)SPRPGSAATVSASTSNIIPPR_	S	620	3	0.528871	II	3	965.793	-0.19174	0.000117075	64.257	NA	NA	NA	NA	-0.102837	0.9312	NA	0.430609
179	O76094	Signal recognition particle subunit SRP72	SRP72	TAGASSELDASKTVSSPPTSPRPGSAATVSA	_TVS(ph)SPPT(ph)SPRPGSAATVSASTSNIIPPR_	S	621	4	0.528871	II	3	965.793	-0.19174	8.08198e-05	66.474	-0.173742	0.88654	NA	0.272626	-0.132198	0.91244	10.292	0.34642
180	O76094	Signal recognition particle subunit SRP72	SRP72	SSELDASKTVSSPPTSPRPGSAATVSASTSN	_TVS(ph)SPPTS(ph)PRPGSAATVSASTSNIIPPR_	S	625	8	0.78514	I	3	965.793	-0.15551	8.08198e-05	66.474	NA	NA	NA	NA	-0.211531	0.86362	9.364	0.193496
181	O76094	Signal recognition particle subunit SRP72	SRP72	ASKTVSSPPTSPRPGSAATVSASTSNIIPPR	_TVS(ph)SPPTSPRPGS(ph)AATVSASTSNIIPPR_	S	630	13	0.370836	III	3	965.793	-0.0050386	0.000266334	58.054	NA	NA	NA	NA	NA	NA	NA	NA
182	O94804	Serine/threonine-protein kinase 10	STK10	QVAQEKQVAEQGGDLSPAANRSQKASQSRPN	_QVAEQGGDLS(ph)PAANR_	S	438	10	1	I	2	796.857	0.35994	3.54425e-34	155.08	-0.262054	0.8339	14.351	0.283993	0.705314	1.6305	14.916	0.00806107
183	O94806	Serine/threonine-protein kinase D3	PRKD3	KSVLPTAIPAVLPAASPCSSPKTGLSARLSN	_SVLPTAIPAVLPAAS(ph)PCS(ph)SPK_	S	27	15	0.921911	I	3	741.689	-0.1507	2.05414e-18	118.05	-0.426858	0.74388	16.038	0.1699	-0.146004	0.90375	13.95	0.322584
184	O94806	Serine/threonine-protein kinase D3	PRKD3	LPTAIPAVLPAASPCSSPKTGLSARLSNGSF	_SVLPTAIPAVLPAAS(ph)PCS(ph)SPK_	S	30	18	0.830704	I	3	741.689	-0.15973	2.05414e-18	118.05	-0.294986	0.81508	24.04	0.259875	-0.16809	0.89002	NA	0.293412
185	O94806	Serine/threonine-protein kinase D3	PRKD3	PTAIPAVLPAASPCSSPKTGLSARLSNGSFS	_SVLPTAIPAVLPAASPCS(ph)S(ph)PK_	S	31	19	0.912151	I	3	741.689	-0.19972	2.05414e-18	118.05	-0.426858	0.74388	28.935	0.1699	-0.0914023	0.93861	11.47	0.410491
186	O94808	Glutamine--fructose-6-phosphate aminotransferase [isomerizing] 2	GFPT2	ENVKNICKTRMKRLDSSACLHAVGDKAVEFF	_RLDS(ph)SACLHAVGDK_	S	244	4	0.848094	I	3	664.808	-0.18759	0.0080593	43.761	-0.335171	0.79269	NA	0.329294	NA	NA	NA	NA
187	O94885	SAM and SH3 domain-containing protein 1	SASH1	SPDAPCLPVKRGSPASPTSPSDCPPALAPRP	_RGSPAS(ph)PTSPS(ph)DCPPALAPR_	S	1028	6	0.376643	III	3	761.867	0.29734	0.00681801	42.58	NA	NA	NA	NA	NA	NA	NA	NA
188	O94885	SAM and SH3 domain-containing protein 1	SASH1	CLPVKRGSPASPTSPSDCPPALAPRPLSGQA	_RGSPAS(ph)PTSPS(ph)DCPPALAPR_	S	1033	11	0.879077	I	3	761.867	0.29734	0.00681801	42.58	NA	NA	NA	NA	0.154842	1.1133	42.572	0.270756
189	O94888	UBX domain-containing protein 7	UBXN7	QLDGLSSSPPKKCARSESLIDASEDSQLEAA	_S(ph)ESLIDASEDS(ph)QLEAAIR_	S	278	1	0.583701	II	2	997.423	-0.036649	3.22856e-06	82.774	NA	NA	NA	NA	-0.588747	0.66492	1.9328	0.0112101
190	O94888	UBX domain-containing protein 7	UBXN7	DGLSSSPPKKCARSESLIDASEDSQLEAAIR	_SES(ph)LIDAS(ph)EDSQLEAAIR_	S	280	3	0.966432	I	2	1047.44	0.0039184	1.15876e-17	122.6	NA	NA	NA	NA	-0.118946	0.92086	16.137	0.355085
191	O94888	UBX domain-containing protein 7	UBXN7	SPPKKCARSESLIDASEDSQLEAAIRASLQE	_SES(ph)LIDAS(ph)EDSQLEAAIR_	S	285	8	0.977919	I	2	1047.44	0.0039184	1.15876e-17	122.6	NA	NA	NA	NA	-0.118946	0.92086	16.137	0.366854
192	O94888	UBX domain-containing protein 7	UBXN7	KKCARSESLIDASEDSQLEAAIRASLQETHF	_SES(ph)LIDASEDS(ph)QLEAAIR_	S	288	11	0.996742	I	2	1047.44	0.76477	8.9452e-12	104.57	NA	NA	NA	NA	-0.484025	0.71498	9.6399	0.0321517
193	O94979	Protein transport protein Sec31A	SEC31A	DGANVALKDSDQVAQSDGEESPAAEEQLLGE	_DSDQVAQS(ph)DGEES(ph)PAAEEQLLGEHIK_	S	527	8	0.999984	I	3	954.749	-0.16515	2.45046e-15	110.26	NA	NA	NA	NA	0.568519	1.483	8.63	0.0266444
194	O94979	Protein transport protein Sec31A	SEC31A	ALKDSDQVAQSDGEESPAAEEQLLGEHIKEE	_DSDQVAQS(ph)DGEES(ph)PAAEEQLLGEHIK_	S	532	13	0.999999	I	3	954.749	-0.16515	1.26977e-06	81.876	NA	NA	NA	NA	0.604736	1.5207	42.063	0.0204461
195	O95218	Zinc finger Ran-binding domain-containing protein 2	ZRANB2	GFNERENVEYIEREESDGEYDEFGRKKKKYR	_ENVEYIEREES(ph)DGEYDEFGR_	S	120	11	0.975339	I	3	849.006	0.049016	1.0536e-07	93.812	NA	NA	NA	NA	0.0988238	1.0709	24.86	0.381911
196	O95218	Zinc finger Ran-binding domain-containing protein 2	ZRANB2	AVGPASILKEVEDKESEGEEEDEDEDLSKYK	_EVEDKES(ph)EGEEEDEDEDLSK_	S	153	7	1	I	3	807.306	0.22063	7.11988e-169	248.7	-0.0762347	0.94853	13.542	0.403077	0.136454	1.0992	24.289	0.259818
197	O95218	Zinc finger Ran-binding domain-containing protein 2	ZRANB2	EDEDDADLSKYNLDASEEEDSNKKKSNRRSR	_YNLDAS(ph)EEEDSNK_	S	188	6	1	I	2	797.301	-0.095627	1.00213e-62	197.94	-0.286973	0.81962	4.0993	0.161538	0.161952	1.1188	15.609	0.225833
198	O95232	Luc7-like protein 3	LUC7L3	VNGTSEDIKSEGDTQSN______________	_ESDTKNEVNGTSEDIKSEGDTQS(ph)N_	S	431	23	0.991609	I	3	888.698	-0.49097	0.00130994	48.597	0.0893626	1.0639	7.5508	0.39883	NA	NA	NA	NA
199	O95239	Chromosome-associated kinesin KIF4A	KIF4A	ESGENPPPKLRRRTFSLTEVRGQVSESEDSI	_TFS(ph)LTEVR_	S	801	3	0.995093	I	2	516.742	0.3798	0.00178189	103.31	0.676719	1.5985	NA	0.0297443	-0.457039	0.72848	25.485	0.0691812
200	O95251	Histone acetyltransferase KAT7	KAT7	PTPVTPKKYPLRQTRSSGSETEQVVDFSDRE	_QT(ph)RS(ph)S(ph)GSETEQVVDFSDR_	S	99	4	0.826862	I	3	756.613	0.48995	4.02524e-07	91.401	NA	NA	NA	NA	-0.139474	0.90785	33.198	0.285376
201	O95251	Histone acetyltransferase KAT7	KAT7	TPVTPKKYPLRQTRSSGSETEQVVDFSDRET	_QT(ph)RS(ph)S(ph)GSETEQVVDFSDR_	S	100	5	0.826862	I	3	756.613	0.48995	4.02524e-07	91.401	NA	NA	NA	NA	-0.139474	0.90785	33.198	0.285376
202	O95251	Histone acetyltransferase KAT7	KAT7	VTPKKYPLRQTRSSGSETEQVVDFSDRETKN	_QTRS(ph)S(ph)GS(ph)ETEQVVDFSDR_	S	102	7	0.723527	II	3	700.779	0.66001	4.02524e-07	91.401	NA	NA	NA	NA	-0.139474	0.90785	33.001	0.285376
203	O95359	Transforming acidic coiled-coil-containing protein 2	TACC2	PKMKKTPEKLDNTPASPPRSPAEPNDIPIAK	_LDNTPAS(ph)PPRS(ph)PAEPNDIPIAK_	S	2317	7	0.999507	I	3	1210.14	-0.035831	4.55245e-24	120.4	-0.0106139	0.99267	16.136	0.496302	0.208642	1.1556	18.2	0.247599
204	O95359	Transforming acidic coiled-coil-containing protein 2	TACC2	KTPEKLDNTPASPPRSPAEPNDIPIAKGTYT	_LDNTPAS(ph)PPRS(ph)PAEPNDIPIAK_	S	2321	11	1	I	3	1210.14	-0.035831	4.55245e-24	120.4	-0.0106139	0.99267	16.136	0.496302	0.208642	1.1556	18.2	0.247599
205	O95361	Tripartite motif-containing protein 16	TRIM16	VGSSEKLGRETEEQDSDSAEQGDPAGEGKEV	_ETEEQDS(ph)DSAEQGDPAGEGKEVLCDFCLDDTR_	S	60	7	0.832758	I	3	808.692	-0.39612	1.61703e-71	177.43	0.369829	1.2922	NA	0.165934	NA	NA	NA	NA
206	O95361	Tripartite motif-containing protein 16	TRIM16	SSEKLGRETEEQDSDSAEQGDPAGEGKEVLC	_LGRETEEQDS(ph)DSAEQGDPAGEGK_	S	62	12	0.499836	III	3	829.005	0.13305	1.61703e-71	177.43	NA	NA	NA	NA	NA	NA	NA	NA
207	O95365	Zinc finger and BTB domain-containing protein 7A	ZBTB7A	PSPGATATPGAPAQPSSPDARRNGQEKHFKD	_GGAPDPSPGATATPGAPAQPS(ph)SPDAR_	S	525	21	0.499686	III	3	757.327	-0.31083	0.00543808	40.086	NA	NA	NA	NA	NA	NA	NA	NA
208	O95365	Zinc finger and BTB domain-containing protein 7A	ZBTB7A	SPGATATPGAPAQPSSPDARRNGQEKHFKDE	_GGAPDPSPGATATPGAPAQPS(ph)SPDAR_	S	526	22	0.499686	III	3	757.327	-0.31083	0.00543808	40.086	NA	NA	NA	NA	NA	NA	NA	NA
209	O95400	CD2 antigen cytoplasmic tail-binding protein 2	CD2BP2	GARGGGKGRKGPGQPSSPQRLDRLSGLADQM	_GPGQPS(ph)SPQRLDR_	S	194	6	0.706274	II	2	492.231	-0.12077	0.0114344	50.354	0.10286	1.0739	12.855	0.378658	-0.229636	0.85285	27.832	0.212441
210	O95400	CD2 antigen cytoplasmic tail-binding protein 2	CD2BP2	ARGGGKGRKGPGQPSSPQRLDRLSGLADQMV	_GPGQPSS(ph)PQRLDR_	S	195	7	0.955841	I	3	1305.54	-0.67619	0.00588284	58.864	-0.10053	0.93269	NA	0.459447	-0.343019	0.78839	14.442	0.134044
211	O95400	CD2 antigen cytoplasmic tail-binding protein 2	CD2BP2	VAGSGGPGSRFKGKHSLDSDEEEDDDDGGSS	_HS(ph)LDSDEEEDDDDGGSSK_	S	46	2	0.549384	II	2	721.323	0.30222	3.19575e-11	103.31	NA	NA	NA	NA	0.0863762	1.0617	NA	0.370236
212	O95400	CD2 antigen cytoplasmic tail-binding protein 2	CD2BP2	SGGPGSRFKGKHSLDSDEEEDDDDGGSSKYD	_HSLDS(ph)DEEEDDDDGGSSK_	S	49	5	1	I	2	1008.84	-0.13636	2.64238e-184	259.97	NA	NA	NA	NA	0.0776532	1.0553	20.834	0.388849
213	O95453	Poly(A)-specific ribonuclease PARN	PARN	NNSFTAPSTVGKRNLSPSQEEAGLEDGVSGE	_RNLS(ph)PSQEEAGLEDGVSGEIS(ph)DTELEQTDSCAEPLSEGR_	S	570	4	0.781294	I	3	761.985	-0.47086	1.4625e-16	100.06	0.416407	1.3346	NA	0.105681	0.0992279	1.0712	NA	0.332416
214	O95453	Poly(A)-specific ribonuclease PARN	PARN	SFTAPSTVGKRNLSPSQEEAGLEDGVSGEIS	_NLSPS(ph)QEEAGLEDGVSGEIS(ph)DTELEQTDSCAEPLSEGR_	S	572	5	0.565687	II	3	564.253	-0.64492	9.42845e-07	61.669	0.366812	1.2895	NA	0.135846	NA	NA	NA	NA
215	O95453	Poly(A)-specific ribonuclease PARN	PARN	SQEEAGLEDGVSGEISDTELEQTDSCAEPLS	_RNLS(ph)PSQEEAGLEDGVSGEIS(ph)DTELEQTDSCAEPLSEGR_	S	587	21	0.957052	I	3	761.985	-0.47086	1.4625e-16	100.06	0.416407	1.3346	NA	0.105681	0.0992279	1.0712	NA	0.332416
216	O95453	Poly(A)-specific ribonuclease PARN	PARN	QCIPYTLQNHYYRNNSFTAPSTVGKRNLSPS	_NNS(ph)FTAPSTVGK_	S	557	3	0.994036	I	2	1399.24	0.15626	0.00411002	57.788	0.375512	1.2973	1.3795	0.127408	0.431142	1.3483	41.938	0.0696477
217	O95674	Phosphatidate cytidylyltransferase 2	CDS2	DKESESEAKVDGETASDSESRAESAPLPVSA	_VDGETAS(ph)DSESRAESAPLPVSADDTPEVLNR_	S	33	7	0.629407	II	3	1098.83	0.016561	1.61827e-28	123.62	-0.870308	0.54703	23.156	0.0227611	NA	NA	NA	NA
218	O95684	FGFR1 oncogene partner	FGFR1OP	QKEKGPTTGEGALDLSDVHSPPKSPEGKTSA	_GPTTGEGALDLS(ph)DVHSPPKS(ph)PEGK_	S	152	12	0.544091	II	4	846.038	-0.65548	0.000718904	56.304	NA	NA	NA	NA	-0.260066	0.83505	NA	0.272421
219	O95684	FGFR1 oncogene partner	FGFR1OP	GPTTGEGALDLSDVHSPPKSPEGKTSAQTTP	_GPTTGEGALDLSDVHS(ph)PPKS(ph)PEGK_	S	156	16	0.99992	I	3	634.781	-0.47327	4.97635e-08	89.604	-0.40358	0.75598	22.545	0.184142	0.234256	1.1763	19.565	0.144352
220	O95684	FGFR1 oncogene partner	FGFR1OP	GEGALDLSDVHSPPKSPEGKTSAQTTPSKIP	_GPTTGEGALDLSDVHS(ph)PPKS(ph)PEGK_	S	160	20	0.999994	I	4	846.038	-0.13413	4.97635e-08	89.604	-0.40358	0.75598	22.545	0.184142	0.234256	1.1763	19.845	0.144352
221	O95696	Bromodomain-containing protein 1	BRD1	DRAMNHLSRVHGEPTSDLSDID_________	_VHGEPTS(ph)DLS(ph)DID_	S	1052	7	0.938122	I	2	946.665	0.4447	0.0010294	66.267	-0.0354018	0.97576	NA	0.445662	-0.367322	0.77522	14.005	0.117557
222	O95696	Bromodomain-containing protein 1	BRD1	MNHLSRVHGEPTSDLSDID____________	_VHGEPTS(ph)DLS(ph)DID_	S	1055	10	0.989355	I	2	772.781	0.20384	0.0010294	66.267	0.0862403	1.0616	4.9098	0.402496	-0.367322	0.77522	14.005	0.117557
223	O95785	Protein Wiz	WIZ	GSPTPKNPEDKSPQLSLSPRPASPKAQWPQS	_SPQLS(ph)LSPRPAS(ph)PK_	S	1010	5	0.879188	I	3	868.357	-0.14411	0.00245092	55.196	0.169797	1.1249	NA	0.264562	-0.433467	0.74048	6.2759	0.0504013
224	O95785	Protein Wiz	WIZ	PTPKNPEDKSPQLSLSPRPASPKAQWPQSED	_SPQLSLS(ph)PRPAS(ph)PK_	S	1012	7	0.837189	I	3	542.255	-0.23609	0.00336888	51.798	NA	NA	NA	NA	-0.370191	0.77368	NA	0.18216
225	O95785	Protein Wiz	WIZ	PEDKSPQLSLSPRPASPKAQWPQSEDEGPLN	_SPQLSLS(ph)PRPAS(ph)PK_	S	1017	12	0.999662	I	3	542.255	-0.23609	0.00245092	55.196	0.169797	1.1249	NA	0.264562	-0.433467	0.74048	8.3624	0.0504013
226	O95817	BAG family molecular chaperone regulator 3	BAG3	AAAAAQPPASHGPERSQSPAASDCSSSSSSA	_S(ph)QSPAASDCSSSSSSASLPSSGR_	S	171	1	0.756923	I	2	1140.46	-0.0869	6.08351e-62	175.74	-0.309431	0.80696	16.619	0.143626	0.418676	1.3367	37.216	0.113326
227	O95817	BAG family molecular chaperone regulator 3	BAG3	AAAQPPASHGPERSQSPAASDCSSSSSSASL	_SQS(ph)PAASDCSSSSSSASLPSSGR_	S	173	3	0.933718	I	2	1140.46	0.073438	1.60714e-42	152.66	-0.2708	0.82886	NA	0.278696	NA	NA	NA	NA
228	O95817	BAG family molecular chaperone regulator 3	BAG3	SVQGASSREGSPARSSTPLHSPSPIRVHTVV	_SS(ph)TPLHS(ph)PSPIR_	S	284	2	0.723752	II	2	638.934	0.52974	0.00980262	85.469	-0.371478	0.77299	NA	0.306488	NA	NA	NA	NA
229	O95817	BAG family molecular chaperone regulator 3	BAG3	SSREGSPARSSTPLHSPSPIRVHTVVDRPQQ	_SS(ph)TPLHS(ph)PSPIR_	S	289	7	0.976266	I	2	638.934	0.52974	0.00980262	85.469	-0.371478	0.77299	NA	0.306488	NA	NA	NA	NA
230	O95817	BAG family molecular chaperone regulator 3	BAG3	VEVKVPPAPVPCPPPSPGPSAVPSSPKSVAT	_VPPAPVPCPPPS(ph)PGPSAVPS(ph)SPK_	S	377	12	0.994708	I	3	680.038	-0.039585	3.58269e-08	92.474	-0.0811711	0.94529	6.3254	0.481818	-0.105628	0.9294	6.9191	0.329766
231	O95817	BAG family molecular chaperone regulator 3	BAG3	PVPCPPPSPGPSAVPSSPKSVATEERAAPST	_VPPAPVPCPPPS(ph)PGPSAVPS(ph)SPK_	S	385	20	0.499204	III	3	680.038	-0.039585	0.00606507	41.916	NA	NA	NA	NA	NA	NA	NA	NA
232	O95817	BAG family molecular chaperone regulator 3	BAG3	VPCPPPSPGPSAVPSSPKSVATEERAAPSTA	_VPPAPVPCPPPS(ph)PGPSAVPSS(ph)PK_	S	386	21	0.817181	I	3	793.7	0.096208	3.58269e-08	92.474	-0.0811711	0.94529	6.3254	0.481818	-0.121989	0.91892	7.5598	0.307956
233	O95835	Serine/threonine-protein kinase LATS1	LATS1	HEIPTWQPNIPVRSNSFNNPLGNRASHSANS	_SNS(ph)FNNPLGNR_	S	464	3	0.999643	I	2	650.278	0.15938	0.00242197	78.902	-0.323299	0.79924	15.366	0.336896	0.195474	1.1451	46.402	0.229636
234	O96013	Serine/threonine-protein kinase PAK 4	PAK4	LLLDEFENMSVTRSNSLRRDSPPPPARARQE	_SNS(ph)LRRDS(ph)PPPPAR_	S	99	3	0.991513	I	3	570.589	-0.18814	0.000395829	69.352	-0.306966	0.80834	16.065	0.347465	0.184344	1.1363	19.737	0.260005
235	O96013	Serine/threonine-protein kinase PAK 4	PAK4	FENMSVTRSNSLRRDSPPPPARARQENGMPE	_SNS(ph)LRRDS(ph)PPPPAR_	S	104	8	0.999938	I	3	570.589	-0.17447	0.000395829	69.352	-0.306966	0.80834	16.065	0.347465	0.300182	1.2313	21.655	0.150266
236	P00533	Epidermal growth factor receptor	EGFR	QGFFSSPSTSRTPLLSSLSATSNNSTVACID	_TPLLS(ph)SLSAT(ph)SNNST(ph)VACIDR_	S	1036	5	0.415381	III	3	789.681	0.17447	0.000715925	52.185	NA	NA	NA	NA	NA	NA	NA	NA
237	P00533	Epidermal growth factor receptor	EGFR	GFFSSPSTSRTPLLSSLSATSNNSTVACIDR	_TPLLS(ph)SLSAT(ph)SNNST(ph)VACIDR_	S	1037	6	0.407907	III	3	789.681	0.17447	0.000715925	52.185	NA	NA	NA	NA	NA	NA	NA	NA
238	P00533	Epidermal growth factor receptor	EGFR	FSSPSTSRTPLLSSLSATSNNSTVACIDRNG	_TPLLSSLS(ph)ATS(ph)NNS(ph)TVACIDR_	S	1039	8	0.908375	I	2	816.337	-0.060619	0.000715925	54.225	NA	NA	NA	NA	-0.0396811	0.97287	5.6273	0.495063
239	P00533	Epidermal growth factor receptor	EGFR	PSTSRTPLLSSLSATSNNSTVACIDRNGLQS	_TPLLSSLSATS(ph)NNS(ph)TVACIDR_	S	1042	11	0.989957	I	3	1184.02	0.077885	4.18315e-11	95.954	0.0173518	1.0121	9.7361	0.403469	0.474047	1.389	28.946	0.0517589
240	P00533	Epidermal growth factor receptor	EGFR	SRTPLLSSLSATSNNSTVACIDRNGLQSCPI	_TPLLSSLSATS(ph)NNS(ph)TVACIDR_	S	1045	14	0.853769	I	3	1184.02	0.077885	4.18315e-11	95.954	0.0773797	1.0551	7.019	0.3367	0.474047	1.389	28.946	0.0522309
241	P02545	Prelamin-A/C	LMNA	AYRKLLEGEEERLRLSPSPTSQRSRGRASSH	_LRLS(ph)PS(ph)PTSQR_	S	390	4	0.999995	I	3	701.318	-0.21742	3.66743e-14	140.68	0.109829	1.0791	12.021	0.320653	-0.13481	0.91079	12.549	0.34449
242	P02545	Prelamin-A/C	LMNA	RKLLEGEEERLRLSPSPTSQRSRGRASSHSS	_LRLS(ph)PS(ph)PTSQR_	S	392	6	0.994829	I	3	701.318	-0.044325	3.66743e-14	140.68	0.130272	1.0945	8.3536	0.293435	-0.0707392	0.95215	10.819	0.432078
243	P02545	Prelamin-A/C	LMNA	TPSQRRATRSGAQASSTPLSPTRITRLQEKE	_SGAQASS(ph)TPLS(ph)PTR_	S	18	7	0.88258	I	2	720.33	0.19127	3.01551e-12	121.51	-0.0280721	0.98073	NA	0.444571	0.276675	1.2114	NA	0.202163
244	P02545	Prelamin-A/C	LMNA	RRATRSGAQASSTPLSPTRITRLQEKEDLQE	_SGAQASST(ph)PLS(ph)PTR_	S	22	11	0.999263	I	2	760.313	0.046963	7.81046e-55	186.15	-0.00458061	0.99683	15.558	0.428707	-0.131819	0.91268	7.7358	0.303268
245	P02545	Prelamin-A/C	LMNA	TVTRSYRSVGGSGGGSFGDNLVTRSYLLGNS	_SVGGSGGGS(ph)FGDNLVTR_	S	636	9	0.99999	I	2	823.862	-0.41005	2.8151e-29	151.06	0.473423	1.3884	5.0255	0.0325707	NA	NA	NA	NA
246	P04183	Thymidine kinase, cytosolic	TK1	VAARKLFAPQQILQCSPAN____________	_LFAPQQILQCS(ph)PAN_	S	231	11	1	I	2	833.887	-0.03124	1.56182e-06	94.781	-0.480559	0.7167	24.129	0.242587	0.151209	1.1105	13.925	0.297636
247	P04792	Heat shock protein beta-1	HSPB1	IESPAVAAPAYSRALSRQLSSGVSEIRHTAD	_ALS(ph)RQLS(ph)SGVSEIR_	S	78	3	0.999998	I	2	554.925	-0.0050048	4.61214e-08	107.56	1.24391	2.3684	7.8771	9.43043e-07	NA	NA	NA	NA
248	P04792	Heat shock protein beta-1	HSPB1	AVAAPAYSRALSRQLSSGVSEIRHTADRWRV	_QLS(ph)SGVSEIR_	S	82	3	0.999994	I	2	578.274	0.1979	5.76293e-70	201.09	0.163628	1.1201	4.5771	0.251483	0.160791	1.1179	8.1491	0.227324
249	P04920	Anion exchange protein 2	SLC4A2	FLQEDDSADRKAERTSPSSPAPLPHQEATPR	_AERTS(ph)PS(ph)SPAPLPHQEATPR_	S	170	5	0.653708	II	3	779.828	-0.30355	0.0019291	69.639	-0.998126	0.50065	NA	0.0537165	NA	NA	NA	NA
250	P04920	Anion exchange protein 2	SLC4A2	QEDDSADRKAERTSPSSPAPLPHQEATPRAS	_AERTS(ph)PS(ph)SPAPLPHQEATPR_	S	172	7	0.630583	II	3	779.828	-0.30355	0.0019291	69.639	-0.998126	0.50065	NA	0.0537165	NA	NA	NA	NA
251	P04920	Anion exchange protein 2	SLC4A2	TPQGPGRKPRRRPGASPTGETPTIEEGEEDE	_RRPGAS(ph)PTGETPTIEEGEEDEDEAS(ph)EAEGAR_	S	113	6	0.919601	I	3	892.425	-0.71557	0.000119701	59.893	0.386811	1.3075	NA	0.155667	NA	NA	NA	NA
252	P04920	Anion exchange protein 2	SLC4A2	ETPTIEEGEEDEDEASEAEGARALTQPSPVS	_RRPGAS(ph)PTGETPTIEEGEEDEDEAS(ph)EAEGAR_	S	132	25	0.999581	I	3	892.425	-0.71557	0.000119701	59.893	0.386811	1.3075	NA	0.155667	NA	NA	NA	NA
253	P05114	Non-histone chromosomal protein HMG-14	HMGN1	KEDLPAENGETKTEESPASDEAGEKEAKSD_	_EDLPAENGETKTEES(ph)PAS(ph)DEAGEK_	S	86	15	0.971379	I	3	929.992	0.1792	0.00620624	40.319	-1.1612	0.44714	NA	0.0289046	NA	NA	NA	NA
254	P05114	Non-histone chromosomal protein HMG-14	HMGN1	LPAENGETKTEESPASDEAGEKEAKSD____	_EDLPAENGETKTEES(ph)PAS(ph)DEAGEK_	S	89	18	0.995472	I	3	929.992	0.1792	0.00620624	40.319	-1.1612	0.44714	NA	0.0289046	NA	NA	NA	NA
255	P05387;P05386	60S acidic ribosomal protein P2;60S acidic ribosomal protein P2	RPLP2;RPLP2	APAAAEEKKDEKKEESEESDDDMGFGLFD__	_KEES(ph)EES(ph)DDDMGFGLFD_	S	102;101	4	1	I	2	1055.35	-0.88895	1.48302e-108	210.29	-0.114472	0.92372	11.978	0.346821	0.0241778	1.0169	41.787	0.383097
256	P05387;P05386	60S acidic ribosomal protein P2;60S acidic ribosomal protein P2	RPLP2;RPLP2	AAEEKKDEKKEESEESDDDMGFGLFD_____	_KEES(ph)EES(ph)DDDMGFGLFD_	S	105;104	7	1	I	2	1055.35	-0.88895	1.48302e-108	210.29	-0.272367	0.82796	16.618	0.156915	-0.40234	0.75663	38.009	0.0873768
257	P05387	60S acidic ribosomal protein P2	RPLP2	MRYVASYLLAALGGNSSPSAKDIKKILDSVG	_YVASYLLAALGGNS(ph)SPSAK_	S	16	14	0.333276	III	3	650.319	-0.51018	0.00474705	44.045	NA	NA	NA	NA	NA	NA	NA	NA
258	P05387	60S acidic ribosomal protein P2	RPLP2	RYVASYLLAALGGNSSPSAKDIKKILDSVGI	_YVASYLLAALGGNSS(ph)PSAK_	S	17	15	0.760364	I	3	650.319	0.37722	2.41304e-05	77.191	0.524766	1.4387	28.3	0.0878406	-0.17288	0.88707	NA	0.286631
259	P05387	60S acidic ribosomal protein P2	RPLP2	VASYLLAALGGNSSPSAKDIKKILDSVGIEA	_YVASYLLAALGGNS(ph)SPSAK_	S	19	17	0.333276	III	3	650.319	-0.51018	0.00474705	44.045	NA	NA	NA	NA	NA	NA	NA	NA
260	Q8NHW5;P05388	60S acidic ribosomal protein P0-like;60S acidic ribosomal protein P0-like	RPLP0P6;RPLP0P6	PAAAAAPAKVEAKEESEESDEDMGFGLFD__	_VEAKEES(ph)EES(ph)DEDMGFGLFD_	S	304;304	7	1	I	2	1211.93	0.094345	2.48028e-52	164.48	-0.160669	0.89461	13.619	0.283202	0.0546401	1.0386	33.225	0.312157
261	Q8NHW5;P05388	60S acidic ribosomal protein P0-like;60S acidic ribosomal protein P0-like	RPLP0P6;RPLP0P6	AAAPAKVEAKEESEESDEDMGFGLFD_____	_VEAKEES(ph)EES(ph)DEDMGFGLFD_	S	307;307	10	1	I	2	1211.93	0.094345	2.48028e-52	164.48	-0.160669	0.89461	13.619	0.283202	0.0546401	1.0386	33.225	0.312157
262	P05412;P17535	Transcription factor AP-1;Transcription factor AP-1	JUN;JUN	SDLLTSPDVGLLKLASPELERLIIQSSNGHI	_LAS(ph)PELER_	S	73;100	3	1	I	2	772.043	0.19069	0.00720659	53.089	0.240253	1.1812	18.164	0.237387	-0.377876	0.76957	15.626	0.0791132
263	P05455	Lupus La protein	SSB	GKGKVQFQGKKTKFASDDEHDEHDENGATGP	_FAS(ph)DDEHDEHDENGATGPVK_	S	366	3	1	I	3	563.221	-0.045388	5.11692e-43	157.47	-0.0896664	0.93974	24.422	0.383018	-0.00818885	0.99434	15.437	0.489191
264	P06400	Retinoblastoma-associated protein	RB1	FPSSPLRIPGGNIYISPLKSPYKISEGLPTP	_IPGGNIYIS(ph)PLKS(ph)PYK_	S	807	9	0.998789	I	3	636.309	-0.14215	8.02845e-08	88.768	NA	NA	NA	NA	-0.472629	0.72065	30.186	0.0350716
265	P06400	Retinoblastoma-associated protein	RB1	PLRIPGGNIYISPLKSPYKISEGLPTPTKMT	_IPGGNIYIS(ph)PLKS(ph)PYK_	S	811	13	0.998762	I	3	636.309	0.17208	8.02845e-08	88.768	NA	NA	NA	NA	-0.472629	0.72065	30.186	0.0350716
266	P06400	Retinoblastoma-associated protein	RB1	LLKEPYKTAVIPINGSPRTPRRGQNRSARIA	_TAVIPINGS(ph)PR_	S	249	9	1	I	2	602.808	0.054607	0.00159197	71.316	0.0153548	1.0107	16.807	0.463255	-0.326462	0.79749	12.183	0.102904
267	P06748	Nucleophosmin	NPM1	HISGQHLVAVEEDAESEDEEEEDVKLLSISG	_CGSGPVHISGQHLVAVEEDAES(ph)EDEEEEDVK_	S	125	22	1	I	4	865.865	-0.19599	1.63987e-89	175.79	-0.0604875	0.95894	16.933	0.426919	0.121015	1.0875	12.327	0.181688
268	P07814	Bifunctional glutamate/proline--tRNA ligase	EPRS	KTGKEYIPGQPPLSQSSDSSPTRNSEPAGLE	_EYIPGQPPLSQS(ph)SDS(ph)SPTR_	S	882	12	0.675424	II	2	1103.46	0.12562	1.02148e-16	107.49	NA	NA	NA	NA	-0.258253	0.8361	2.3826	0.179746
269	P07814	Bifunctional glutamate/proline--tRNA ligase	EPRS	TGKEYIPGQPPLSQSSDSSPTRNSEPAGLET	_EYIPGQPPLSQSS(ph)DS(ph)SPTRNSEPAGLETPEAK_	S	883	13	0.564486	II	3	735.975	0.058947	9.7158e-35	151.23	-0.163526	0.89284	36.17	0.369238	-0.108192	0.92775	18.325	0.368318
270	P07814	Bifunctional glutamate/proline--tRNA ligase	EPRS	KEYIPGQPPLSQSSDSSPTRNSEPAGLETPE	_EYIPGQPPLSQS(ph)SDS(ph)SPTR_	S	885	15	0.870657	I	2	1103.46	0.12562	1.16095e-33	144.63	0.419323	1.3373	NA	0.137204	-0.201394	0.86971	NA	0.212389
271	P07814	Bifunctional glutamate/proline--tRNA ligase	EPRS	EYIPGQPPLSQSSDSSPTRNSEPAGLETPEA	_EYIPGQPPLSQSS(ph)DSS(ph)PTR_	S	886	16	0.899285	I	2	1103.46	0.20623	1.0884e-94	201.13	-0.202157	0.86925	49.441	0.345672	0.104471	1.0751	4.969	0.305895
272	P07900	Heat shock protein HSP 90-alpha	HSP90AA1	EKEDKEEEKEKEEKESEDKPEIEDVGSDEEE	_EEKES(ph)EDKPEIEDVGS(ph)DEEEEK_	S	252	5	1	I	3	778.295	0.25057	7.05611e-18	117.55	NA	NA	NA	NA	0.216362	1.1618	36.841	0.20994
273	P07900	Heat shock protein HSP 90-alpha	HSP90AA1	EEKESEDKPEIEDVGSDEEEEKKDGDKKKKK	_ESEDKPEIEDVGS(ph)DEEEEKK_	S	263	13	1	I	2	601.001	-0.026381	1.12682e-79	197.99	-0.436315	0.73902	18.143	0.0500845	-0.122978	0.91829	22.866	0.3602
274	P07900	Heat shock protein HSP 90-alpha	HSP90AA1	YPITLFVEKERDKEVSDDEAEEKEDKEEEKE	_EVS(ph)DDEAEEKEDKEEEK_	S	231	3	1	I	3	706.614	-0.098718	2.43471e-16	120.79	-1.05451	0.48146	10.131	2.61309e-05	-0.108534	0.92753	46.668	0.339889
275	P07910	Heterogeneous nuclear ribonucleoproteins C1/C2	HNRNPC	DETNVKMESEGGADDSAEEGDLLDDDDNEDR	_M(ox)ESEGGADDS(ph)AEEGDLLDDDDNEDRGDDQLELIK_	S	260	10	1	I	3	1269.5	-0.069766	7.6051e-32	122.22	-0.673555	0.62696	NA	0.0386689	0.437015	1.3538	23.54	0.0270768
276	P08107	Heat shock 70 kDa protein 1A/1B	HSPA1A	GPGPGGFGAQGPKGGSGSGPTIEEVD_____	_GGS(ph)GSGPTIEEVD_	S	631	3	0.48595	III	2	642.753	0.8452	0.0120997	46.704	NA	NA	NA	NA	NA	NA	NA	NA
277	P08107	Heat shock 70 kDa protein 1A/1B	HSPA1A	GPGGFGAQGPKGGSGSGPTIEEVD_______	_GGSGS(ph)GPTIEEVD_	S	633	5	0.697899	II	2	629.59	0.71403	0.0120997	46.704	0.414785	1.3331	NA	0.106584	NA	NA	NA	NA
278	P08238;Q58FF7	Heat shock protein HSP 90-beta;Heat shock protein HSP 90-beta	HSP90AB1;HSP90AB1	YPITLYLEKEREKEISDDEAEEEKGEKEEED	_EIS(ph)DDEAEEEKGEKEEEDK_	S	226;205	3	1	I	3	773.307	-0.85426	4.33588e-168	264.58	-1.32644	0.39875	32.974	0.0143253	0.0366088	1.0257	29.524	0.413663
279	P08238;Q58FF8	Heat shock protein HSP 90-beta;Heat shock protein HSP 90-beta	HSP90AB1;HSP90AB1	EDKDDEEKPKIEDVGSDEEDDSGKDKKKKTK	_IEDVGS(ph)DEEDDS(ph)GKDK_	S	255;177	6	1	I	3	949.335	-1.2361	9.15886e-114	230.29	-0.642797	0.64047	40.085	0.00722122	0.0594937	1.0421	52.044	0.301392
280	P08238;Q58FF8	Heat shock protein HSP 90-beta;Heat shock protein HSP 90-beta	HSP90AB1;HSP90AB1	EKPKIEDVGSDEEDDSGKDKKKKTKKIKEKY	_IEDVGS(ph)DEEDDS(ph)GKDK_	S	261;183	12	1	I	3	949.335	-1.2361	5.15858e-34	156.58	NA	NA	NA	NA	0.127105	1.0921	34.441	0.345043
281	P08240	Signal recognition particle receptor subunit alpha	SRPR	IRGTGSGGQLQDLDCSSSDDEGAAQNSTKPS	_GTGSGGQLQDLDCS(ph)S(ph)S(ph)DDEGAAQNSTKPSATK_	S	296	14	0.999968	I	3	1137.1	0.364	5.47509e-18	99.423	NA	NA	NA	NA	-0.0697547	0.9528	31.957	0.379572
282	P08240	Signal recognition particle receptor subunit alpha	SRPR	RGTGSGGQLQDLDCSSSDDEGAAQNSTKPSA	_GTGSGGQLQDLDCS(ph)S(ph)S(ph)DDEGAAQNSTKPSATK_	S	297	15	0.999985	I	3	1137.1	0.364	5.47509e-18	99.423	NA	NA	NA	NA	-0.0697547	0.9528	31.957	0.379572
283	P08240	Signal recognition particle receptor subunit alpha	SRPR	GTGSGGQLQDLDCSSSDDEGAAQNSTKPSAT	_GTGSGGQLQDLDCS(ph)S(ph)S(ph)DDEGAAQNSTKPSATK_	S	298	16	0.999988	I	3	1137.1	0.364	5.47509e-18	99.423	NA	NA	NA	NA	-0.0697547	0.9528	31.957	0.379572
284	P08670	Vimentin	VIM	IKTVETRDGQVINETSQHHDDLE________	_DGQVINETS(ph)QHHDDLE_	S	459	9	0.993669	I	3	958.887	0.21275	2.16805e-87	203.26	0.0322419	1.0226	9.5031	0.431821	-0.103441	0.93081	18.405	0.34812
285	P08670	Vimentin	VIM	LPNFSSLNLRETNLDSLPLVDTHSKRTLLIK	_ETNLDS(ph)LPLVDTHSK_	S	430	6	0.763587	I	3	583.608	-0.27666	0.000416193	65.022	-0.62638	0.6478	26.257	0.0771013	-0.0520122	0.96459	NA	0.439665
286	P08670	Vimentin	VIM	LEGEESRISLPLPNFSSLNLRETNLDSLPLV	_ISLPLPNFS(ph)SLNLR_	S	419	9	0.758044	I	2	353.178	-0.037623	1.84686e-08	107.03	0.270589	1.2063	NA	0.189722	0.0614306	1.0435	13.861	0.395377
287	P08670	Vimentin	VIM	EGEESRISLPLPNFSSLNLRETNLDSLPLVD	_ISLPLPNFSS(ph)LNLR_	S	420	10	0.905462	I	2	825.934	-0.142	5.4656e-09	114.9	0.0647449	1.0459	NA	0.355982	0.348799	1.2735	16.348	0.152814
288	P08670	Vimentin	VIM	PGGVYATRSSAVRLRSSVPGVRLLQDSVDFS	_LRS(ph)SVPGVR_	S	72	3	0.694731	II	2	525.776	-0.042904	0.00934963	72.29	0.509138	1.4232	16.789	0.062821	-0.00910321	0.99371	8.0501	0.495649
289	P08670	Vimentin	VIM	GGVYATRSSAVRLRSSVPGVRLLQDSVDFSL	_LRSS(ph)VPGVR_	S	73	4	0.992617	I	3	525.776	-0.01935	0.00814798	76.326	0.212134	1.1584	23.244	0.264572	-0.150113	0.90118	17.485	0.275801
290	P08670	Vimentin	VIM	GSALRPSTSRSLYASSPGGVYATRSSAVRLR	_SLYASS(ph)PGGVYATR_	S	56	6	0.999493	I	2	754.843	-0.21501	1.89772e-113	227	-1.01637	0.49436	25.664	0.00953746	0.0536674	1.0379	28.157	0.385573
291	P09601	Heme oxygenase 1	HMOX1	FEELQELLTHDTKDQSPSRAPGLRQRASNKV	_DQS(ph)PSRAPGLR_	S	229	3	0.961307	I	2	632.296	0.27861	0.0144893	54.343	NA	NA	NA	NA	1.42121	2.6781	40.913	1.68206e-06
292	P09651	Heterogeneous nuclear ribonucleoprotein A1	HNRNPA1	__________MSKSESPKEPEQLRKLFIGGL	_SES(ph)PKEPEQLR_	S	6	3	0.999971	I	3	690.314	-0.051887	4.95913e-14	140.31	-0.365165	0.77638	19.219	0.0857074	0.0924781	1.0662	13.205	0.324059
293	P0C1Z6	TCF3 fusion partner	TFPT	VSRGPDKLLPYPTLASPASD___________	_LLPYPTLAS(ph)PAS(ph)D_	S	249	9	0.999946	I	2	752.822	-0.3517	6.04914e-05	78.508	0.0760117	1.0541	17.663	0.404197	0.021764	1.0152	21.657	0.462869
294	P0C1Z6	TCF3 fusion partner	TFPT	GPDKLLPYPTLASPASD______________	_LLPYPTLAS(ph)PAS(ph)D_	S	252	12	1	I	2	752.822	-0.3517	6.04914e-05	78.508	0.0760117	1.0541	17.663	0.404197	0.021764	1.0152	21.657	0.462869
295	P10644	cAMP-dependent protein kinase type I-alpha regulatory subunit	PRKAR1A	LQKAGTRTDSREDEISPPPPNPVVKGRRRRG	_TDSREDEIS(ph)PPPPNPVVK_	S	83	9	0.99876	I	3	1092.47	0.34167	0.000733949	64.5	-0.116942	0.92214	8.8076	0.411351	-0.199786	0.87068	26.883	0.249988
296	P11166	Solute carrier family 2, facilitated glucose transporter member 1	SLC2A1	RTFDEIASGFRQGGASQSDKTPEELFHPLGA	_QGGAS(ph)QSDKTPEELFHPLGADSQV_	S	473	5	0.47507	III	3	895.023	1.6085	0.00055495	63.044	NA	NA	NA	NA	NA	NA	NA	NA
297	P11166	Solute carrier family 2, facilitated glucose transporter member 1	SLC2A1	FDEIASGFRQGGASQSDKTPEELFHPLGADS	_QGGAS(ph)QSDKTPEELFHPLGADSQV_	S	475	7	0.47507	III	3	895.023	1.6085	0.00055495	63.044	NA	NA	NA	NA	NA	NA	NA	NA
298	P11388	DNA topoisomerase 2-alpha	TOP2A	SDLEADDVKGSVPLSSSPPATHFPDETEITN	_GSVPLSS(ph)SPPATHFPDETEITNPVPK_	S	1392	7	0.331454	III	3	749.001	-0.46071	9.78198e-10	93.583	NA	NA	NA	NA	NA	NA	NA	NA
299	P11388	DNA topoisomerase 2-alpha	TOP2A	DLEADDVKGSVPLSSSPPATHFPDETEITNP	_GSVPLSSS(ph)PPATHFPDETEITNPVPK_	S	1393	8	0.406101	III	3	928.776	-0.96444	9.78198e-10	93.583	NA	NA	NA	NA	NA	NA	NA	NA
300	P11388	DNA topoisomerase 2-alpha	TOP2A	EKKNKKKIKNENTEGSPQEDGVELEGLKQRL	_NENTEGS(ph)PQEDGVELEGLK_	S	1247	7	0.999998	I	2	1062.95	0.069973	2.74923e-53	172.54	0.238175	1.1795	25.688	0.170435	0.299362	1.2306	24.212	0.159309
301	P11388	DNA topoisomerase 2-alpha	TOP2A	KTSPKLSNKELKPQKSVVSDLEADDVKGSVP	_S(ph)VVS(ph)DLEADDVK_	S	1374	1	1	I	2	718.783	0.35294	5.74327e-07	109.04	NA	NA	NA	NA	0.370611	1.2929	17.195	0.0502499
302	P11388	DNA topoisomerase 2-alpha	TOP2A	PKLSNKELKPQKSVVSDLEADDVKGSVPLSS	_S(ph)VVS(ph)DLEADDVK_	S	1377	4	1	I	2	718.783	0.35294	5.74327e-07	109.04	-0.0540328	0.96324	8.3832	0.42086	-0.183998	0.88026	25.393	0.228386
303	P11388	DNA topoisomerase 2-alpha	TOP2A	KEAQQKVPDEEENEESDNEKETEKSDSVTDS	_VPDEEENEES(ph)DNEKETEK_	S	1106	10	0.999661	I	3	743.957	-0.25451	0.00191223	58.796	-0.131613	0.91281	35.547	0.321937	NA	NA	NA	NA
304	P11388	DNA topoisomerase 2-alpha	TOP2A	AKSVRAKKPIKYLEESDEDDLF_________	_YLEES(ph)DEDDLF_	S	1525	5	0.906718	I	2	727.766	0.40885	0.00841088	51.276	0.951588	1.934	50.318	0.000127573	-0.0790208	0.9467	2.6426	0.388528
305	P11717	Cation-independent mannose-6-phosphate receptor	IGF2R	GQENGHITTKSVKALSSLHGDDQDSEDEVLT	_ALS(ph)S(ph)LHGDDQDSEDEVLTIPEVK_	S	2400	3	0.706922	II	3	859.725	0.021444	0.00405317	44.848	NA	NA	NA	NA	0.524666	1.4386	20.315	0.0363367
306	P11717	Cation-independent mannose-6-phosphate receptor	IGF2R	QENGHITTKSVKALSSLHGDDQDSEDEVLTI	_ALS(ph)S(ph)LHGDDQDSEDEVLTIPEVK_	S	2401	4	0.706922	II	3	859.725	0.021444	0.00405317	44.848	NA	NA	NA	NA	0.524666	1.4386	20.315	0.0363367
307	P11717	Cation-independent mannose-6-phosphate receptor	IGF2R	KSVKALSSLHGDDQDSEDEVLTIPEVKVHSG	_ALSSLHGDDQDS(ph)EDEVLTIPEVK_	S	2409	12	0.996925	I	3	970.463	-0.18101	5.27781e-06	80.277	-0.0523563	0.96436	NA	0.468414	0.251083	1.1901	16.76	0.2034
308	P12270	Nucleoprotein TPR	TPR	LVVPHRTDGFAEAIHSPQVAGVPRFRFGPPE	_TDGFAEAIHS(ph)PQVAGVPR_	S	2155	10	1	I	3	1090.77	-0.36577	1.61571e-11	103.66	-0.125242	0.91685	6.4352	0.403757	-0.115019	0.92337	22.131	0.372986
309	P13051	Uracil-DNA glycosylase	UNG	AKKAPAGQEEPGTPPSSPLSAEQLDRIQRNK	_KAPAGQEEPGT(ph)PPS(ph)SPLSAEQLDR_	S	63	14	0.561871	II	3	1281.48	-0.54422	1.54994e-05	77.576	-0.529198	0.69294	20.53	0.0352999	NA	NA	NA	NA
310	P13051	Uracil-DNA glycosylase	UNG	KKAPAGQEEPGTPPSSPLSAEQLDRIQRNKA	_KAPAGQEEPGT(ph)PPSS(ph)PLSAEQLDR_	S	64	15	0.71299	II	3	874.721	-0.0019116	0.000540918	60.33	-0.602109	0.65879	NA	0.180845	NA	NA	NA	NA
311	P13611	Versican core protein	VCAN	QEVNPVRQEIESETTSEEQIQEEKSFESPQN	_QEIESET(ph)T(ph)S(ph)EEQIQEEK_	S	2116	9	0.964326	I	2	536.582	1.2489	0.00371782	46.892	1.1135	2.1637	19.028	0.000379447	NA	NA	NA	NA
312	P13861	cAMP-dependent protein kinase type II-alpha regulatory subunit	PRKAR2A	PPEPGPDRVADAKGDSESEEDEDLEVPVPSR	_VADAKGDS(ph)ES(ph)EEDEDLEVPVPSR_	S	78	8	1	I	2	878.356	0.1909	8.84079e-185	261.92	0.0301242	1.0211	6.7896	0.43498	-0.0102651	0.99291	10.273	0.468188
313	P13861	cAMP-dependent protein kinase type II-alpha regulatory subunit	PRKAR2A	EPGPDRVADAKGDSESEEDEDLEVPVPSRFN	_VADAKGDS(ph)ES(ph)EEDEDLEVPVPSR_	S	80	10	1	I	2	878.356	0.1909	8.84079e-185	261.92	0.0301242	1.0211	6.7896	0.43498	-0.0102651	0.99291	10.273	0.468188
314	P13861	cAMP-dependent protein kinase type II-alpha regulatory subunit	PRKAR2A	EDLEVPVPSRFNRRVSVCAETYNPDEEEEDT	_RVS(ph)VCAETYNPDEEEEDTDPR_	S	99	3	0.999979	I	3	864.346	0.067609	5.40435e-54	166.52	-0.119855	0.92028	41.43	0.336334	0.063641	1.0451	12.94	0.429278
315	P14625	Endoplasmin	HSP90B1	EPMEEEEAAKEEKEESDDEAAVEEEEEEKKP	_EEKEES(ph)DDEAAVEEEEEEK_	S	306	6	1	I	3	778.295	-0.31076	5.15875e-05	79.393	NA	NA	NA	NA	0.568908	1.4834	57.906	0.0259128
316	P15407	Fos-related antigen 1	FOSL1	TYPSTPEPCASAHRKSSSSSGDPSSDPLGSP	_KS(ph)SSSSGDPSSDPLGSPT(ph)LLAL_	S	251	2	0.587469	II	2	1131.99	0.21863	8.18458e-17	107.51	NA	NA	NA	NA	-0.339382	0.79038	NA	0.136641
317	P15407	Fos-related antigen 1	FOSL1	YPSTPEPCASAHRKSSSSSGDPSSDPLGSPT	_S(ph)S(ph)SSSGDPSSDPLGS(ph)PTLLAL_	S	252	2	0.572437	II	2	1027.96	-0.27168	8.18458e-17	107.51	NA	NA	NA	NA	-1.91235	0.26566	NA	1.91109e-10
318	P15407	Fos-related antigen 1	FOSL1	PSTPEPCASAHRKSSSSSGDPSSDPLGSPTL	_S(ph)SSSSGDPSSDPLGS(ph)PTLLAL_	S	253	3	0.307213	III	2	1067.95	0.12736	8.18458e-17	107.51	NA	NA	NA	NA	NA	NA	NA	NA
319	P15407	Fos-related antigen 1	FOSL1	STPEPCASAHRKSSSSSGDPSSDPLGSPTLL	_S(ph)SSSSGDPSSDPLGS(ph)PTLLAL_	S	254	4	0.236182	III	2	957.958	0.1125	8.18458e-17	107.51	NA	NA	NA	NA	NA	NA	NA	NA
320	P15407	Fos-related antigen 1	FOSL1	TPEPCASAHRKSSSSSGDPSSDPLGSPTLLA	_KSSSSS(ph)GDPSSDPLGS(ph)PTLLAL_	S	255	6	0.371602	III	2	1131.99	-0.15513	8.18458e-17	107.51	NA	NA	NA	NA	NA	NA	NA	NA
321	P15407	Fos-related antigen 1	FOSL1	KSSSSSGDPSSDPLGSPTLLAL_________	_S(ph)SSSSGDPSSDPLGS(ph)PTLLAL_	S	265	15	0.998384	I	2	1067.95	0.049738	8.18458e-17	107.51	NA	NA	NA	NA	0.257493	1.1954	14.866	0.123012
322	P16383	GC-rich sequence DNA-binding factor 2	GCFC2	APRADEGSESRTLDVSTDEEDKIHHSSESKD	_TLDVS(ph)T(ph)DEEDK_	S	96	5	1	I	2	706.249	-0.17376	1.09497e-18	146.3	NA	NA	NA	NA	0.339023	1.2649	22.169	0.128163
323	P16401	Histone H1.5	HIST1H1B	ETAPAETATPAPVEKSPAKKKATKKAAGAGA	_SETAPAETATPAPVEKS(ph)PAK_	S	18	17	0.999878	I	3	754.361	-0.15094	0.00122119	58.688	NA	NA	NA	NA	-1.23416	0.42509	19.232	0.00053065
324	P16949	Stathmin	STMN1	MASSDIQVKELEKRASGQAFELILSPRSKES	_RAS(ph)GQAFELILSPR_	S	16	3	1	I	3	542.278	-0.091452	8.75086e-09	106.74	NA	NA	NA	NA	-0.49218	0.71095	14.141	0.0179715
325	P16949	Stathmin	STMN1	ELEKRASGQAFELILSPRSKESVPEFPLSPP	_RAS(ph)GQAFELILS(ph)PR_	S	25	12	1	I	2	852.897	-0.63589	4.27729e-17	135.09	NA	NA	NA	NA	-0.266785	0.83117	25.873	0.133989
326	P16949	Stathmin	STMN1	ILSPRSKESVPEFPLSPPKKKDLSLEEIQKK	_ESVPEFPLS(ph)PPK_	S	38	9	1	I	2	703.834	0.03132	5.23056e-11	128.06	0.286999	1.2201	8.7596	0.178902	-0.363085	0.7775	23.059	0.120322
327	P16989	Y-box-binding protein 3	YBX3	PTEAAAAAPQDPAPKSPVGSGAPQAAAPAPA	_S(ph)PVGSGAPQAAAPAPAAHVAGNPGGDAAPAATGTAAAASLATAAGSEDAEK_	S	34	1	0.499947	III	3	1078.38	-0.38536	9.1808e-07	52.432	NA	NA	NA	NA	-0.7503	0.59448	50.524	0.00724299
328	P16989	Y-box-binding protein 3	YBX3	AAAAPQDPAPKSPVGSGAPQAAAPAPAAHVA	_S(ph)PVGSGAPQAAAPAPAAHVAGNPGGDAAPAATGTAAAASLATAAGSEDAEK_	S	38	5	0.499947	III	3	1078.38	-0.38536	9.1808e-07	52.432	NA	NA	NA	NA	-0.7503	0.59448	50.524	0.00724299
329	P17096	High mobility group protein HMG-I/HMG-Y	HMGA1	RGRPKKLEKEEEEGISQESSEEEQ_______	_KLEKEEEEGIS(ph)QES(ph)S(ph)EEEQ_	S	99	11	1	I	2	826.302	0.11937	2.42198e-64	176.17	1.48202	2.7934	56.843	7.2258e-09	-2.24345	0.21118	62.406	6.31368e-23
330	P17096	High mobility group protein HMG-I/HMG-Y	HMGA1	PKKLEKEEEEGISQESSEEEQ__________	_KLEKEEEEGIS(ph)QES(ph)S(ph)EEEQ_	S	102	14	1	I	2	826.302	0.11937	3.75175e-78	180.13	0.278104	1.2126	NA	0.134836	-4.18545	0.054961	67.447	1.98029e-50
331	P17096	High mobility group protein HMG-I/HMG-Y	HMGA1	KKLEKEEEEGISQESSEEEQ___________	_KLEKEEEEGIS(ph)QES(ph)S(ph)EEEQ_	S	103	15	1	I	2	826.302	0.11937	3.75175e-78	180.13	-0.040126	0.97257	87.12	0.458134	-4.18545	0.054961	67.447	1.98029e-50
332	P17706	Tyrosine-protein phosphatase non-receptor type 2	PTPN2	WKELSKEDLSPAFDHSPNKIMTEKYNGNRIG	_EDLSPAFDHS(ph)PNK_	S	304	10	0.999975	I	3	512.884	-0.073149	8.47457e-12	120.55	NA	NA	NA	NA	-0.320108	0.80101	23.812	0.15098
333	P17812	CTP synthase 1	CTPS1	HYLQKGCRLSPRDTYSDRSGSSSPDSEITEL	_DTYS(ph)DRS(ph)GSS(ph)SPDSEITELK_	S	568	4	0.526855	II	3	805.296	-0.0761	0.0161785	43.261	NA	NA	NA	NA	0.151339	1.1106	18.602	0.297483
334	P17812	CTP synthase 1	CTPS1	QKGCRLSPRDTYSDRSGSSSPDSEITELKFP	_DTYSDRS(ph)GS(ph)SSPDSEITELK_	S	571	7	0.975251	I	2	778.64	0.037604	2.63954e-22	126.93	-1.17991	0.44138	32.175	0.000603549	0.157691	1.1155	30.744	0.231332
335	P17812	CTP synthase 1	CTPS1	GCRLSPRDTYSDRSGSSSPDSEITELKFPSI	_DTYSDRS(ph)GS(ph)SSPDSEITELK_	S	573	9	0.950977	I	2	778.64	0.037604	6.88756e-22	122.6	-0.785502	0.58015	38.661	0.0037299	0.14509	1.1058	32.703	0.322315
336	P17812	CTP synthase 1	CTPS1	CRLSPRDTYSDRSGSSSPDSEITELKFPSIN	_SGSS(ph)S(ph)PDSEITELK_	S	574	4	0.999586	I	2	798.808	0.36808	1.51925e-113	221.9	-0.198411	0.87151	5.7675	0.235776	-0.091802	0.93835	8.9259	0.402679
337	P17812	CTP synthase 1	CTPS1	RLSPRDTYSDRSGSSSPDSEITELKFPSINH	_SGSS(ph)S(ph)PDSEITELK_	S	575	5	0.999999	I	2	798.808	0.28934	1.51925e-113	221.9	-0.115488	0.92307	15.921	0.345366	-0.112896	0.92473	9.1069	0.373778
338	P17812	CTP synthase 1	CTPS1	PRDTYSDRSGSSSPDSEITELKFPSINHD__	_DTYSDRS(ph)GSSSPDS(ph)EITELK_	S	578	14	0.798669	I	3	778.64	0.31599	2.42721e-07	86.005	NA	NA	NA	NA	0.417272	1.3354	NA	0.076145
339	P18583	Protein SON	SON	PVRLRRSRTPLRRRFSRSPIRRKRSRSSERG	_RFS(ph)RS(ph)PIR_	S	2029	3	1	I	2	831.874	-0.14945	0.0145827	52.071	NA	NA	NA	NA	NA	NA	NA	NA
340	P18583	Protein SON	SON	RLRRSRTPLRRRFSRSPIRRKRSRSSERGRS	_RFS(ph)RS(ph)PIR_	S	2031	5	1	I	2	831.874	-0.14945	0.0145827	52.071	NA	NA	NA	NA	NA	NA	NA	NA
341	P18583	Protein SON	SON	TPSRRRRSRSVVRRRSFSISPVRLRRSRTPL	_RRS(ph)FS(ph)IS(ph)PVR_	S	2009	3	1	I	2	482.201	0.16941	0.000791833	91.355	0.496002	1.4103	53.321	0.0487993	0.167229	1.1229	13.262	0.219127
342	P18583	Protein SON	SON	SRRRRSRSVVRRRSFSISPVRLRRSRTPLRR	_RRS(ph)FS(ph)IS(ph)PVR_	S	2011	5	1	I	2	482.201	0.16941	0.000791833	91.355	-0.321549	0.80021	32.95	0.228486	-0.289527	0.81817	35.208	0.113599
343	P18583	Protein SON	SON	RRRSRSVVRRRSFSISPVRLRRSRTPLRRRF	_RRS(ph)FS(ph)IS(ph)PVR_	S	2013	7	1	I	2	482.201	0.16941	0.000791833	91.355	-0.321549	0.80021	32.95	0.228486	-0.289527	0.81817	35.208	0.113599
344	P18615	Negative elongation factor E	NELFE	EKGPVPTFQPFQRSISADDDLQESSRRPQRK	_SIS(ph)ADDDLQESSR_	S	115	3	0.999998	I	2	751.804	0.02282	5.95049e-92	217.65	0.331247	1.2581	11.351	0.0958979	-0.355756	0.78146	19.044	0.0670073
345	P18754	Regulator of chromosome condensation	RCC1	_____MSPKRIAKRRSPPADAIPKSKKVKVS	_RRS(ph)PPADAIPK_	S	11	3	1	I	3	429.89	-0.079906	0.00134834	68.132	0.0871912	1.0623	2.6238	0.393506	-0.0736665	0.95022	28.739	0.439226
346	P18858	DNA ligase 1	LIG1	KQLPKRTIQEVLEEQSEDEDREAKRKKEEEE	_TIQEVLEEQS(ph)EDEDREAK_	S	141	10	1	I	3	743.325	-0.12922	1.25287e-07	91.238	-0.0217018	0.98507	12.356	0.448618	-0.0783352	0.94715	37.119	0.405839
347	P18858	DNA ligase 1	LIG1	SPVKRPGRKAARVLGSEGEEEDEALSPAKGQ	_VLGS(ph)EGEEEDEALS(ph)PAK_	S	66	4	1	I	2	960.382	-0.30025	5.87317e-122	232.39	0.067501	1.0479	18.521	0.380028	-0.023959	0.98353	8.6921	0.483509
348	P18858	DNA ligase 1	LIG1	ARVLGSEGEEEDEALSPAKGQKPALDCSQVS	_VLGS(ph)EGEEEDEALS(ph)PAK_	S	76	14	1	I	2	960.382	-0.30025	5.87317e-122	232.39	-0.262832	0.83345	23.93	0.165977	-0.023959	0.98353	8.6921	0.483509
349	P18887	DNA repair protein XRCC1	XRCC1	KQPQTKTKPTQAAGPSSPQKPPTPEETKAAS	_TKPTQAAGPS(ph)SPQKPPT(ph)PEETK_	S	446	10	0.791732	I	4	813.04	-0.25244	5.76105e-05	68.952	0.0880059	1.0629	NA	0.39273	0.0487942	1.0344	NA	0.426744
350	P18887	DNA repair protein XRCC1	XRCC1	QPQTKTKPTQAAGPSSPQKPPTPEETKAASP	_TKPTQAAGPSS(ph)PQKPPT(ph)PEETK_	S	447	11	0.795896	I	4	610.032	-0.20916	3.37641e-07	83.723	0.0695647	1.0494	4.3623	0.345157	-0.076326	0.94847	2.3538	0.434893
351	P19338	Nucleolin	NCL	PAKGAKNGKNAKKEDSDEEEDDDSEEDEEDD	_KEDS(ph)DEEEDDDS(ph)EEDEEDDEDEDEDEDEIEPAAMK_	S	145	4	1	I	3	775.976	-2.3741	0.0128609	42.709	NA	NA	NA	NA	NA	NA	NA	NA
352	P19338	Nucleolin	NCL	KNAKKEDSDEEEDDDSEEDEEDDEDEDEDED	_KEDS(ph)DEEEDDDS(ph)EEDEEDDEDEDEDEDEIEPAAMK_	S	153	12	1	I	3	775.976	-2.3741	0.0128609	42.709	NA	NA	NA	NA	NA	NA	NA	NA
353	P19338	Nucleolin	NCL	IEGRAIRLELQGPRGSPNARSQPSKTLFVKG	_LELQGPRGS(ph)PNAR_	S	563	9	1	I	3	492.244	-0.27185	1.13848e-05	97.823	-0.190964	0.87602	25.795	0.244773	-0.929281	0.52512	42.053	2.9456e-05
354	P20020	Plasma membrane calcium-transporting ATPase 1	ATP2B1	SGIHLTIEMNKSATSSSPGSPLHSLETSL__	_SATSS(ph)SPGS(ph)PLHSLETSL_	S	1245	5	0.694748	II	2	959.398	-0.20789	2.01567e-05	77.631	0.501719	1.4159	NA	0.0973016	NA	NA	NA	NA
355	P20020	Plasma membrane calcium-transporting ATPase 1	ATP2B1	GIHLTIEMNKSATSSSPGSPLHSLETSL___	_SATSSS(ph)PGS(ph)PLHSLETSL_	S	1246	6	0.689212	II	2	782.099	0.31324	2.03551e-14	115.63	0.873656	1.8323	NA	0.0132618	NA	NA	NA	NA
356	P20020	Plasma membrane calcium-transporting ATPase 1	ATP2B1	LTIEMNKSATSSSPGSPLHSLETSL______	_SATSSSPGS(ph)PLHSLETS(ph)L_	S	1249	9	0.999923	I	2	959.398	0.18696	1.6567e-39	162.46	0.448372	1.3645	22.141	0.0647495	NA	NA	NA	NA
357	P20020	Plasma membrane calcium-transporting ATPase 1	ATP2B1	ATSSSPGSPLHSLETSL______________	_SATSSSPGSPLHSLETS(ph)L_	S	1257	17	0.962536	I	2	959.398	0.36627	1.6567e-39	162.46	0.0735461	1.0523	10.214	0.340838	NA	NA	NA	NA
358	P20700	Lamin-B1	LMNB1	PPRMGSRAGGPTTPLSPTRLSRLQEKEELRE	_AGGPTT(ph)PLS(ph)PTR_	S	23	9	0.999494	I	2	642.773	0.1818	1.30077e-06	107.73	-0.318938	0.80166	16.178	0.241906	0.0795658	1.0567	8.5088	0.344094
359	P20700;Q03252	Lamin-B1;Lamin-B1	LMNB1;LMNB1	AYRKLLEGEEERLKLSPSPSSRVTVSRASSS;AYRKLLEGEEERLKLSPSPSSRVTVSRATSS	_LKLS(ph)PS(ph)PSSR_	S	391;385	4	0.999907	I	3	616.278	0.08649	0.00200705	94.339	-0.671462	0.62787	31.793	0.00527276	-0.361064	0.77859	7.9233	0.113243
360	P20700;Q03252	Lamin-B1;Lamin-B1	LMNB1;LMNB1	RKLLEGEEERLKLSPSPSSRVTVSRASSSRS;RKLLEGEEERLKLSPSPSSRVTVSRATSSSS	_LKLS(ph)PS(ph)PSSR_	S	393;387	6	0.998498	I	2	411.188	0.12338	0.00200705	94.339	-0.671462	0.62787	31.793	0.00527276	-0.288012	0.81903	7.818	0.171519
361	P20700;Q03252	Lamin-B1;Lamin-B1	LMNB1;LMNB1	LLEGEEERLKLSPSPSSRVTVSRASSSRSVR;LLEGEEERLKLSPSPSSRVTVSRATSSSSGS	_LKLS(ph)PSPS(ph)SR_	S	395;389	8	0.419906	III	2	411.188	0.086679	0.00893588	80.387	NA	NA	NA	NA	NA	NA	NA	NA
362	P20700;Q03252	Lamin-B1;Lamin-B1	LMNB1;LMNB1	LEGEEERLKLSPSPSSRVTVSRASSSRSVRT;LEGEEERLKLSPSPSSRVTVSRATSSSSGSL	_LKLS(ph)PSPSS(ph)R_	S	396;390	9	0.705164	II	3	616.278	0.095677	0.00380639	80.387	NA	NA	NA	NA	-0.287466	0.81934	15.558	0.11535
363	P20810	Calpastatin	CAST	PDDAIDALSSDFTCGSPTAAGKKTEKEESTE	_EGITGPPADSSKPIGPDDAIDALSSDFTCGS(ph)PTAAGK_	S	243	31	0.716141	II	3	1228.22	-0.16908	3.11498e-11	91.779	0.378512	1.3	13.149	0.128247	NA	NA	NA	NA
364	P21291	Cysteine and glycine-rich protein 1	CSRP1	PKGFGFGQGAGALVHSE______________	_GFGFGQGAGALVHS(ph)E_	S	192	14	1	I	2	757.327	-0.046542	9.17667e-44	164.93	-0.00420436	0.99709	7.9837	0.486611	0.130667	1.0948	1.4179	0.326995
365	P21333	Filamin-A	FLNA	EGRVKESITRRRRAPSVANVGSHCDLSLKIP	_RAPS(ph)VANVGSHCDLSLK_	S	2152	4	0.999995	I	3	908.406	-0.14579	8.49262e-13	110.32	-1.15111	0.45028	50.782	4.92435e-06	-0.177996	0.88393	12.966	0.285851
366	P22059	Oxysterol-binding protein 1	OSBP	ALELAKAKAVKMLAESDESGDEESVSQTDKT	_M(ox)LAES(ph)DES(ph)GDEESVSQTDK_	S	190	5	0.999998	I	2	1074.17	0.3218	8.42726e-13	106.58	-0.411291	0.75195	9.4485	0.0794248	0.0871912	1.0623	NA	0.369423
367	P22059	Oxysterol-binding protein 1	OSBP	LAKAKAVKMLAESDESGDEESVSQTDKTELQ	_M(ox)LAES(ph)DES(ph)GDEESVSQTDK_	S	193	8	0.998463	I	2	1074.17	0.3218	8.42726e-13	106.58	-0.314912	0.8039	NA	0.139466	0.0871912	1.0623	NA	0.369423
368	P22059	Oxysterol-binding protein 1	OSBP	EIITMPENLGHKRTGSNISGASSDISLDEQY	_RTGS(ph)NIS(ph)GASSDISLDEQYK_	S	379	4	0.866889	I	3	763.321	0.11365	4.97738e-34	144.4	-0.530864	0.69214	NA	0.115126	-0.353045	0.78293	43.827	0.0685668
369	P22059	Oxysterol-binding protein 1	OSBP	TMPENLGHKRTGSNISGASSDISLDEQYKHQ	_RTGS(ph)NIS(ph)GAS(ph)SDISLDEQYK_	S	382	7	0.982965	I	2	789.976	1.4777	4.97738e-34	144.4	-0.530864	0.69214	NA	0.115126	-0.237251	0.84836	31.335	0.164028
370	P22059	Oxysterol-binding protein 1	OSBP	ENLGHKRTGSNISGASSDISLDEQYKHQLEE	_RTGS(ph)NIS(ph)GAS(ph)SDISLDEQYK_	S	385	10	0.865845	I	3	763.321	0.06631	6.69576e-07	89.011	-0.847881	0.5556	NA	0.0892895	-0.126313	0.91617	27.135	0.311769
371	P22059	Oxysterol-binding protein 1	OSBP	NLGHKRTGSNISGASSDISLDEQYKHQLEET	_RTGS(ph)NIS(ph)GASS(ph)DISLDEQYK_	S	386	11	0.769264	I	3	789.976	-0.35448	3.34939e-07	91.622	NA	NA	NA	NA	0.343124	1.2685	NA	0.113005
372	P23193	Transcription elongation factor A protein 1	TCEA1	TEKDLDEKKKEPAITSQNSPEAREESTSSGN	_KKEPAITS(ph)QNSPEAR_	S	97	8	0.579105	II	3	579.284	0.059501	0.0014104	57.936	0.231678	1.1742	NA	0.216939	NA	NA	NA	NA
373	P23193	Transcription elongation factor A protein 1	TCEA1	DLDEKKKEPAITSQNSPEAREESTSSGNVSN	_KKEPAITSQNS(ph)PEAR_	S	100	11	0.999992	I	3	527.25	-0.14916	3.76487e-23	145.43	-0.294296	0.81547	22.462	0.260403	-0.157206	0.89676	35.407	0.263315
374	P23396	40S ribosomal protein S3	RPS3	SIVEPKDEILPTTPISEQKGGKPEPPAMPQP	_DEILPTTPIS(ph)EQK_	S	224	10	0.826886	I	2	775.871	0.13436	0.000806942	72.731	NA	NA	NA	NA	-0.147218	0.90299	NA	0.323792
375	P23497	Nuclear autoantigen Sp-100	SP100	RESFKKRVIGQDHDFSESSEEEAPAEASSGA	_RVIGQDHDFS(ph)ES(ph)S(ph)EEEAPAEASSGALR_	S	407	10	1	I	3	1038.74	-0.19752	9.29086e-10	92.886	-0.109763	0.92674	63.796	0.417947	-0.28279	0.822	18.733	0.119394
376	P23497	Nuclear autoantigen Sp-100	SP100	SFKKRVIGQDHDFSESSEEEAPAEASSGALR	_RVIGQDHDFS(ph)ES(ph)S(ph)EEEAPAEASSGALR_	S	409	12	1	I	3	1038.74	-0.19752	9.29086e-10	92.886	-0.109763	0.92674	63.796	0.417947	-0.28279	0.822	18.733	0.119394
377	P23497	Nuclear autoantigen Sp-100	SP100	FKKRVIGQDHDFSESSEEEAPAEASSGALRS	_RVIGQDHDFS(ph)ES(ph)S(ph)EEEAPAEASSGALR_	S	410	13	1	I	3	1038.74	-0.19752	9.29086e-10	92.886	-0.109763	0.92674	63.796	0.417947	-0.28279	0.822	18.733	0.119394
378	P23497	Nuclear autoantigen Sp-100	SP100	APRSEPVINNDNPLESNDEKEGQEATCSRPQ	_SEPVINNDNPLES(ph)NDEK_	S	362	13	1	I	2	997.423	0.37416	0	314.74	-0.390169	0.76304	5.5813	0.192675	-0.116082	0.92269	5.6002	0.358593
379	P23588	Eukaryotic translation initiation factor 4B	EIF4B	STTSSRNARRRESEKSLENETLNKEEDCHSP	_S(ph)LENETLNK_	S	445	1	0.999816	I	2	564.253	0.020978	0.00473946	82.831	NA	NA	NA	NA	0.246104	1.186	20.903	0.133178
380	P24534	Elongation factor 1-beta	EEF1B2	GATDSKDDDDIDLFGSDDEEESEEAKRLREE	_DDDDIDLFGS(ph)DDEEESEEAK_	S	106	10	1	I	2	1176.92	0.05176	1.40902e-112	220.47	0.382612	1.3037	61.543	0.0668053	0.481299	1.396	25.771	0.000725293
381	P24534	Elongation factor 1-beta	EEF1B2	GPADVEDTTGSGATDSKDDDDIDLFGSDDEE	_YGPADVEDTTGSGATDS(ph)KDDDDIDLFGS(ph)DDEEESEEAKR_	S	95	17	0.846639	I	3	1447.56	-0.60287	5.48853e-12	81.732	1.77049	3.4117	NA	3.03181e-08	NA	NA	NA	NA
382	P24928	DNA-directed RNA polymerase II subunit RPB1	POLR2A	YSPTSPVYTPTSPKYSPTSPTYSPTSPKYSP	_YS(ph)PTSPT(ph)YSPTSPK_	S	1910	2	0.542549	II	2	940.398	-0.22354	0.00510395	50.884	NA	NA	NA	NA	-0.169307	0.88927	25.616	0.291683
383	P24928	DNA-directed RNA polymerase II subunit RPB1	POLR2A	TSPVYTPTSPKYSPTSPTYSPTSPKYSPTSP	_YSPTS(ph)PTYSPT(ph)SPK_	S	1913	5	0.36715	III	2	836.831	-0.76172	0.0181614	40.689	NA	NA	NA	NA	NA	NA	NA	NA
384	P24928	DNA-directed RNA polymerase II subunit RPB1	POLR2A	TSPKYSPTSPTYSPTSPKYSPTSPTYSPTSP	_YSPT(ph)SPTYSPT(ph)SPK_	S	1920	12	0.479363	III	2	836.831	0.27715	0.00633395	64.5	NA	NA	NA	NA	NA	NA	NA	NA
385	P25054	Adenomatous polyposis coli protein	APC	GSESDRSERPVLVRQSTFIKEAPSPTLRRKL	_QS(ph)T(ph)FIKEAPS(ph)PT(ph)LRR_	S	2441	2	1	I	3	965.431	1.7472	0.0161485	45.735	-0.744971	0.59668	NA	0.122245	-0.135792	0.91017	30.135	0.340952
386	P25054	Adenomatous polyposis coli protein	APC	RPVLVRQSTFIKEAPSPTLRRKLEESASFES	_QS(ph)T(ph)FIKEAPS(ph)PT(ph)LRR_	S	2449	10	1	I	3	965.431	1.7472	0.0161485	45.735	-0.744971	0.59668	NA	0.122245	-0.135792	0.91017	30.135	0.340952
387	P25788	Proteasome subunit alpha type-3	PSMA3	EAEKYAKESLKEEDESDDDNM__________	_ESLKEEDES(ph)DDDNM(ox)_	S	250	9	1	I	2	876.296	0.12019	2.97088e-226	282.86	-0.0651439	0.95585	20.579	0.419837	0.10286	1.0739	16.903	0.376574
388	P26006	Integrin alpha-3	ITGA3	LYEAKRQKAEMKSQPSETERLTDDY______	_SQPS(ph)ETERLTDDY_	S	1042	4	0.637406	II	2	1125.15	-0.28314	0.00317947	82.774	2.52617	5.7604	NA	5.09499e-11	NA	NA	NA	NA
389	P26368	Splicing factor U2AF 65 kDa subunit	U2AF2	PLTRGAKEEHGGLIRSPRHEKKKKVRKYWDV	_GAKEEHGGLIRS(ph)PR_	S	79	12	1	I	3	752.304	-0.10309	0.000941602	91.636	-0.243472	0.84471	5.5735	0.185398	0.151079	1.1104	14.91	0.240008
390	P27348	14-3-3 protein theta	YWHAQ	TLIMQLLRDNLTLWTSDSAGEECDAAEGAEN	_DNLTLWTS(ph)DSAGEECDAAEGAEN_	S	230	8	0.667646	II	2	731.965	-0.27716	0.00115342	53.033	-0.0764172	0.94841	NA	0.487323	NA	NA	NA	NA
391	P27348	14-3-3 protein theta	YWHAQ	IMQLLRDNLTLWTSDSAGEECDAAEGAEN__	_DNLTLWTSDS(ph)AGEECDAAEGAEN_	S	232	10	0.905511	I	2	1267.98	-0.066416	2.50793e-24	121.33	-0.0725283	0.95097	11.201	0.40866	0.271665	1.2072	28.95	0.111139
392	P27708	CAD protein	CAD	LPDGRFHLPPRIHRASDPGLPAEEPKEKSSR	_IHRAS(ph)DPGLPAEEPK_	S	1859	5	1	I	3	566.273	0.2036	2.99373e-07	101.53	-0.280159	0.8235	8.9792	0.266441	0.00863031	1.006	11.493	0.494453
393	P27824	Calnexin	CANX	EDRKPKAEEDEILNRSPRNRKPRRE______	_AEEDEILNRS(ph)PR_	S	583	10	1	I	2	503.563	0.061955	5.52959e-90	216	-0.479291	0.71733	14.608	0.035073	0.225152	1.1689	8.2052	0.058599
394	P27824	Calnexin	CANX	DEEEEGEEKLEEKQKSDAEEDGGTVSQEEED	_QKS(ph)DAEEDGGTVSQEEEDR_	S	554	3	1	I	3	730.289	-0.0038551	9.37175e-129	227.96	-0.171092	0.88817	7.5286	0.3795	0.376624	1.2983	32.112	0.00581303
395	P27824	Calnexin	CANX	EEKQKSDAEEDGGTVSQEEEDRKPKAEEDEI	_QKS(ph)DAEEDGGTVS(ph)QEEEDR_	S	564	13	1	I	3	1134.91	-0.17109	9.37175e-129	227.96	-1.02119	0.49271	21.492	0.0027503	0.712111	1.6382	26.685	1.72416e-06
396	P28290	Sperm-specific antigen 2	SSFA2	KQRYLFAKAGYPLRRSQSLPTTLLSPVRVVS	_S(ph)QS(ph)LPTTLLSPVR_	S	737	1	0.999931	I	2	779.868	0.22428	1.06129e-05	84.375	NA	NA	NA	NA	0.564037	1.4784	28.526	0.0277534
397	P28290	Sperm-specific antigen 2	SSFA2	RYLFAKAGYPLRRSQSLPTTLLSPVRVVSSV	_S(ph)QS(ph)LPTTLLSPVR_	S	739	3	0.996476	I	2	779.868	0.22428	1.06129e-05	84.375	-0.0759609	0.94871	NA	0.491699	0.47467	1.3896	20.317	0.0515487
398	P28290	Sperm-specific antigen 2	SSFA2	GYPLRRSQSLPTTLLSPVRVVSSVNVRLSPG	_SQS(ph)LPTTLLS(ph)PVR_	S	746	10	0.99991	I	2	779.868	-0.10919	0.00179396	62.556	-0.0759609	0.94871	NA	0.491699	0.339822	1.2656	13.556	0.15848
399	P28715	DNA repair protein complementing XP-G cells	ERCC5	NELCPYESKFDSSLLSSDDETKCKPNSASEV	_FDSSLLS(ph)S(ph)DDETK_	S	562	7	0.99995	I	2	802.294	0.38424	4.86717e-09	116.73	-0.0506369	0.96551	14.187	0.425361	0.0287106	1.0201	25.382	0.477338
400	P28715	DNA repair protein complementing XP-G cells	ERCC5	ELCPYESKFDSSLLSSDDETKCKPNSASEVI	_FDSSLLS(ph)S(ph)DDETK_	S	563	8	0.999917	I	2	802.294	0.38424	4.86717e-09	116.73	-0.0506369	0.96551	14.187	0.425361	0.0287106	1.0201	25.382	0.477338
401	P28749	Retinoblastoma-like protein 1	RBL1	LIPLSMNTNQESKVKSPVSLTAHSLIGASPK	_VKS(ph)PVSLTAHSLIGAS(ph)PK_	S	749	3	0.720019	II	3	814.037	-0.43776	0.00175585	52.172	-0.233786	0.8504	NA	0.39618	-0.958028	0.51476	21.673	0.00591173
402	P28749	Retinoblastoma-like protein 1	RBL1	VKSPVSLTAHSLIGASPKQTNLTKAQEVHST	_VKS(ph)PVSLTAHSLIGAS(ph)PK_	S	762	16	0.997362	I	3	814.037	-0.43776	0.00175585	52.172	-0.233786	0.8504	NA	0.39618	-0.958028	0.51476	21.673	0.00591173
403	P29317	Ephrin type-A receptor 2	EPHA2	KTLADFDPRVSIRLPSTSGSEGVPFRTVSEW	_LPS(ph)T(ph)SGSEGVPFR_	S	897	3	0.915287	I	2	747.307	0.065886	2.37819e-05	82.177	-0.266732	0.8312	NA	0.279405	-0.0318724	0.97815	NA	0.465861
404	P29317	Ephrin type-A receptor 2	EPHA2	LADFDPRVSIRLPSTSGSEGVPFRTVSEWLE	_LPST(ph)S(ph)GSEGVPFR_	S	899	5	0.79958	I	2	747.307	0.0016448	2.19885e-05	83.692	-0.383228	0.76672	NA	0.178002	0.00891709	1.0062	NA	0.480165
405	P29317	Ephrin type-A receptor 2	EPHA2	DFDPRVSIRLPSTSGSEGVPFRTVSEWLESI	_LPS(ph)TSGS(ph)EGVPFR_	S	901	7	0.990288	I	2	747.307	0.094023	0.000212004	66.075	-0.12762	0.91534	13.636	0.428373	-0.0922633	0.93805	NA	0.442016
406	P29317	Ephrin type-A receptor 2	EPHA2	APDSLKTLADFDPRVSIRLPSTSGSEGVPFR	_TLADFDPRVS(ph)IRLPS(ph)TSGS(ph)EGVPFR_	S	892	10	0.998713	I	3	982.106	-0.021984	0.000212004	63.979	0.733788	1.663	15.484	0.0306052	NA	NA	NA	NA
407	P29590	Protein PML	PML	RSSPEQPRPSTSKAVSPPHLDGPPSPRSPVI	_AVS(ph)PPHLDGPPS(ph)PR_	S	518	3	1	I	3	400.24	-0.093138	0.0122404	42.797	0.17031	1.1253	11.508	0.317002	0.328836	1.256	18.744	0.165598
408	P29590	Protein PML	PML	STSKAVSPPHLDGPPSPRSPVIGSEVFLPNS	_AVS(ph)PPHLDGPPS(ph)PR_	S	527	12	1	I	3	400.24	-0.093138	0.0122404	42.797	0.17031	1.1253	11.508	0.317002	0.328836	1.256	18.744	0.165598
409	P29692	Elongation factor 1-delta	EEF1D	SSPGHRATAPQTQHVSPMRQVEPPAKKPATP	_ATAPQTQHVS(ph)PM(ox)R_	S	133	10	0.999642	I	3	507.229	-0.04386	9.77105e-05	77.279	-0.135412	0.91041	73.015	0.46417	0.120485	1.0871	10.209	0.308182
410	P29692	Elongation factor 1-delta	EEF1D	TPAEDDEDDDIDLFGSDNEEEDKEAAQLREE	_KPAT(ph)PAEDDEDDDIDLFGS(ph)DNEEEDKEAAQLR_	S	162	19	1	I	3	1246.5	-0.61696	5.04568e-109	208.46	-0.503343	0.70547	13.799	0.0284296	-0.261275	0.83435	14.52	0.196953
411	P29966	Myristoylated alanine-rich C-kinase substrate	MARCKS	KGEAAAERPGEAAVASSPSKANGQENGHVKV	_GEAAAERPGEAAVAS(ph)SPSK_	S	26	15	0.907693	I	3	622.286	0.009077	8.33851e-08	94.259	-0.487197	0.71341	NA	0.238946	-0.0236364	0.98375	2.8286	0.483406
412	P29966	Myristoylated alanine-rich C-kinase substrate	MARCKS	GEAAAERPGEAAVASSPSKANGQENGHVKVN	_GEAAAERPGEAAVASS(ph)PSK_	S	27	16	0.648031	II	3	622.286	-0.19954	3.88283e-07	90.872	NA	NA	NA	NA	-0.211114	0.86387	21.772	0.318671
413	P29966	Myristoylated alanine-rich C-kinase substrate	MARCKS	EKGEPAAAAAPEAGASPVEKEAPAEGEAAEP	_GEPAAAAAPEAGAS(ph)PVEK_	S	101	14	1	I	2	932.386	-0.38025	0.000649172	60.33	0.218967	1.1639	8.848	0.275376	-0.298903	0.81287	NA	0.238266
414	P30622	CAP-Gly domain-containing linker protein 1	CLIP1	ISNLTKTASESISNLSEAGSIKKGERELKIG	_TASESISNLS(ph)EAGS(ph)IK_	S	200	10	0.999986	I	2	877.368	0.054302	2.03749e-103	216.58	-0.497771	0.7082	10.228	0.104607	0.826437	1.7733	17.262	0.0023362
415	P30622	CAP-Gly domain-containing linker protein 1	CLIP1	TKTASESISNLSEAGSIKKGERELKIGDRVL	_TASESISNLS(ph)EAGS(ph)IK_	S	204	14	1	I	2	877.368	0.18318	2.03749e-103	216.58	-0.497771	0.7082	10.228	0.104607	0.826437	1.7733	17.262	0.0023362
416	P31350	Ribonucleoside-diphosphate reductase subunit M2	RRM2	RVPLAPITDPQQLQLSPLKGLSLVDKENTPP	_VPLAPITDPQQLQLS(ph)PLK_	S	20	15	1	I	3	680.038	0.11692	4.86143e-06	82.59	-0.247166	0.84255	30.986	0.297704	-0.706488	0.61281	21.52	0.00363473
417	P55795;P31943	Heterogeneous nuclear ribonucleoprotein H2;Heterogeneous nuclear ribonucleoprotein H2	HNRNPH2;HNRNPH2	NSVEMDWVLKHTGPNSPDTANDGFVRLRGLP	_HTGPNS(ph)PDTANDGFVR_	S	104;104	6	0.999794	I	2	588.916	-0.52219	1.07163e-47	168.83	0.185993	1.1376	2.9267	0.225238	-0.407134	0.75412	24.83	0.0423461
418	P35221	Catenin alpha-1	CTNNA1	RKAVLMIRTPEELDDSDFETEDFDVRSRTSV	_TPEELDDS(ph)DFETEDFDVR_	S	641	8	1	I	2	746.958	0.2913	2.75938e-162	254.24	0.0352016	1.0247	1.23	0.427415	-0.0634695	0.95696	7.8133	0.414937
419	P35251	Replication factor C subunit 1	RFC1	FKQKQPSKKKRIIYDSDSESEETLQVKNAKK	_IIYDS(ph)DS(ph)ESEETLQVK_	S	69	5	1	I	2	1008.41	-0.38553	7.61799e-121	227.01	-0.75599	0.59214	NA	0.118355	-0.0368218	0.9748	26.463	0.461031
420	P35251	Replication factor C subunit 1	RFC1	QKQPSKKKRIIYDSDSESEETLQVKNAKKPP	_IIYDS(ph)DS(ph)ESEETLQVK_	S	71	7	0.99909	I	2	1008.41	-0.38553	7.61799e-121	227.01	NA	NA	NA	NA	-0.0295439	0.97973	23.136	0.473738
421	P35251	Replication factor C subunit 1	RFC1	QPSKKKRIIYDSDSESEETLQVKNAKKPPEK	_RIIYDS(ph)DSES(ph)EETLQVK_	S	73	10	0.63567	II	3	724.643	0.4566	1.39858e-10	97.45	-0.75599	0.59214	NA	0.118355	-0.29752	0.81365	49.781	0.140354
422	P35269	General transcription factor IIF subunit 1	GTF2F1	TGPQSLSGKSTPQPPSGKTTPNSGDVQVTED	_STPQPPS(ph)GKTT(ph)PNSGDVQVTEDAVR_	S	442	7	0.967607	I	3	906.414	-0.036631	0.00090233	49.125	NA	NA	NA	NA	0.222557	1.1668	18.723	0.21987
423	P35523	Chloride channel protein 1	CLCN1	NVHPTQIYGHHKEQFSDREQDIGMPKKTGSS	_HNVHPT(ph)QIY(ph)GHHKEQFS(ph)DR_	S	70	17	1	I	3	699.284	3.9781	0.0192539	50.252	NA	NA	NA	NA	NA	NA	NA	NA
424	P35579	Myosin-9	MYH9	FVVPRRMARKGAGDGSDEEVDGKADGAEAKP	_GAGDGS(ph)DEEVDGKADGAEAKPAE_	S	1943	6	1	I	3	752.304	0.10721	3.9784e-101	207.22	0.292311	1.2246	38.642	0.123498	-0.870176	0.54708	45.453	0.00226522
425	P35579	Myosin-9	MYH9	QRQELEKTRRKLEGDSTDLSDQIAELQAQIA	_LEGDS(ph)TDLSDQIAELQAQIAELK_	S	1057	5	0.64555	II	3	856.409	0.12058	7.18204e-86	187.57	NA	NA	NA	NA	0.351515	1.2759	25.831	0.151126
426	P35579	Myosin-9	MYH9	LEKTRRKLEGDSTDLSDQIAELQAQIAELKM	_LEGDSTDLS(ph)DQIAELQAQIAELK_	S	1061	9	0.409323	III	3	1284.11	-0.073302	1.09628e-42	152.64	NA	NA	NA	NA	NA	NA	NA	NA
427	P35580	Myosin-10	MYH10	SSSRSGRRQLHLEGASLELSDDDTESKTSDV	_QLHLEGAS(ph)LELS(ph)DDDTESK_	S	1952	8	1	I	3	1123.96	-0.10898	3.51283e-05	76.237	0.205518	1.1531	21.174	0.211985	0.347325	1.2722	17.374	0.0613985
428	P35580	Myosin-10	MYH10	SGRRQLHLEGASLELSDDDTESKTSDVNETQ	_QLHLEGASLELS(ph)DDDTESK_	S	1956	12	0.999503	I	3	722.986	-0.53099	6.51275e-17	112.82	-0.155132	0.89805	17.596	0.397265	-0.0465038	0.96828	11.088	0.444189
429	P35580	Myosin-10	MYH10	HLEGASLELSDDDTESKTSDVNETQPPQSE_	_QLHLEGASLELSDDDTES(ph)KTSDVNETQPPQSE_	S	1962	18	0.307171	III	3	1193.85	0.27652	0.000599769	52.402	NA	NA	NA	NA	NA	NA	NA	NA
430	P35606	Coatomer subunit beta'	COPB2	PSRSTAQQELDGKPASPTPVIVASHTANKEE	_STAQQELDGKPAS(ph)PTPVIVASHTANK_	S	859	13	0.939939	I	4	564.58	0.0018921	5.16415e-09	86.508	-1.06362	0.47843	20.185	0.00186934	-0.277219	0.82518	25.221	0.139782
431	P35612	Beta-adducin	ADD2	PASPVQSPAKEAETKSPLVSPSKSLEEGTKK	_EAETKS(ph)PLVS(ph)PSK_	S	613	6	0.818934	I	3	1431.52	-0.64988	0.0108064	53.448	0.14991	1.1095	43.717	0.280923	NA	NA	NA	NA
432	P35612	Beta-adducin	ADD2	VQSPAKEAETKSPLVSPSKSLEEGTKKTETS	_EAETKS(ph)PLVS(ph)PSK_	S	617	10	0.989726	I	3	1431.52	-0.64988	0.0108064	53.448	0.14991	1.1095	43.717	0.280923	NA	NA	NA	NA
433	P35612	Beta-adducin	ADD2	LELDGEKETAPEEPGSPAKSAPASPVQSPAK	_ETAPEEPGS(ph)PAKS(ph)APAS(ph)PVQSPAK_	S	592	9	0.999907	I	3	858.358	-0.23386	4.17074e-08	93.062	0.655352	1.575	17.361	0.0467061	NA	NA	NA	NA
434	P35612	Beta-adducin	ADD2	GEKETAPEEPGSPAKSAPASPVQSPAKEAET	_ETAPEEPGS(ph)PAKS(ph)APAS(ph)PVQSPAK_	S	596	13	0.999985	I	3	858.358	-0.23386	4.17074e-08	93.062	0.655352	1.575	17.361	0.0467061	NA	NA	NA	NA
435	P35612	Beta-adducin	ADD2	TAPEEPGSPAKSAPASPVQSPAKEAETKSPL	_ETAPEEPGS(ph)PAKS(ph)APAS(ph)PVQSPAK_	S	600	17	0.999332	I	3	858.358	-0.23386	4.17074e-08	93.062	0.655352	1.575	17.361	0.0467061	NA	NA	NA	NA
436	P35658	Nuclear pore complex protein Nup214	NUP214	ERLSLEGERQPKSPGSTPTTPTSSQAPQKLD	_SPGS(ph)TPTT(ph)PTSSQAPQK_	S	433	4	0.46342	III	2	570.589	-0.56419	0.00115823	58.712	NA	NA	NA	NA	NA	NA	NA	NA
437	P35659	Protein DEK	DEK	DSSTTKKNQNSSKKESESEDSSDDEPLIKKL	_KES(ph)ES(ph)EDS(ph)S(ph)DDEPLIKK_	S	301	3	1	I	3	752.594	0.38748	0.000355144	64.069	1.14529	2.2119	16.643	0.00191793	-1.34436	0.39383	16.224	0.000174714
438	P35659	Protein DEK	DEK	STTKKNQNSSKKESESEDSSDDEPLIKKLKK	_KES(ph)ES(ph)EDS(ph)S(ph)DDEPLIKK_	S	303	5	1	I	3	752.594	0.38748	0.000355144	64.069	1.14529	2.2119	16.643	0.00191793	-1.34436	0.39383	16.224	0.000174714
439	P35659	Protein DEK	DEK	KKNQNSSKKESESEDSSDDEPLIKKLKKPPT	_KES(ph)ES(ph)EDS(ph)S(ph)DDEPLIKK_	S	306	8	1	I	3	752.594	0.38748	0.000355144	64.069	1.14529	2.2119	16.643	0.00191793	-1.34436	0.39383	16.224	0.000174714
440	P35659	Protein DEK	DEK	KNQNSSKKESESEDSSDDEPLIKKLKKPPTD	_KES(ph)ES(ph)EDS(ph)S(ph)DDEPLIKK_	S	307	9	1	I	3	752.594	0.38748	0.000355144	64.069	1.14529	2.2119	16.643	0.00191793	-1.34436	0.39383	16.224	0.000174714
441	P36915	Guanine nucleotide-binding protein-like 1	GNL1	SRSGSRERREEQTDTSDGESVTHHIRRLNQQ	_REEQT(ph)DT(ph)S(ph)DGESVTHHIR_	S	51	8	0.999986	I	3	752.969	-0.24464	4.13423e-05	76.21	NA	NA	NA	NA	-0.138775	0.90829	NA	0.336438
442	P40222	Alpha-taxilin	TXLNA	SGPERRPEGPGAQAPSSPRVTEAPCYPGAPS	_RPEGPGAQAPS(ph)SPR_	S	514	11	0.619432	II	3	743.844	0.2516	2.13845e-12	118.52	-0.328997	0.79609	11.074	0.234565	-0.427498	0.74355	6.399	0.0502473
443	P40222	Alpha-taxilin	TXLNA	GPERRPEGPGAQAPSSPRVTEAPCYPGAPST	_RPEGPGAQAPSS(ph)PR_	S	515	12	0.995082	I	2	743.844	-0.12894	1.64336e-33	161.31	-0.324618	0.79851	25.753	0.132302	-0.404172	0.75567	14.555	0.0599306
444	P40238	Thrombopoietin receptor	MPL	LYAYPREKPRACPLSSQSMPHFGTRYVCQFP	_ACPLSS(ph)QSMPHFGT(ph)R_	S	81	6	0.447718	III	2	878.371	-0.47293	0.00704668	65.022	NA	NA	NA	NA	NA	NA	NA	NA
445	Q6NXS1;P41236	Protein phosphatase inhibitor 2-like protein 3;Protein phosphatase inhibitor 2-like protein 3	PPP1R2P3;PPP1R2P3	AAEGLEPKYRIQEQESSGEEDSDLSPEEREK	_IQEQES(ph)S(ph)GEEDSDLSPEER_	S	121;121	6	1	I	2	775.288	0.1831	2.70934e-53	168.59	-0.018162	0.98749	19.853	0.492093	0.0799754	1.057	27.993	0.257925
446	Q6NXS1;P41236	Protein phosphatase inhibitor 2-like protein 3;Protein phosphatase inhibitor 2-like protein 3	PPP1R2P3;PPP1R2P3	AEGLEPKYRIQEQESSGEEDSDLSPEEREKK	_IQEQES(ph)S(ph)GEEDSDLSPEER_	S	122;122	7	0.999999	I	2	775.288	0.1831	2.70934e-53	168.59	-0.018162	0.98749	19.853	0.492093	0.0799754	1.057	27.993	0.257925
447	P42167;P42166	Lamina-associated polypeptide 2, isoforms beta/gamma;Lamina-associated polypeptide 2, isoforms beta/gamma	TMPO;TMPO	LYEKKLLKLREQGTESRSSTPLPTISSSAEN	_EQGTES(ph)RSST(ph)PLPTISSSAENTR_	S	156;156	6	0.596792	II	3	865.704	-0.18999	0.000124423	64.761	-0.542542	0.68656	NA	0.209774	NA	NA	NA	NA
448	P42167;P42166	Lamina-associated polypeptide 2, isoforms beta/gamma;Lamina-associated polypeptide 2, isoforms beta/gamma	TMPO;TMPO	EKKLLKLREQGTESRSSTPLPTISSSAENTR	_EQGTESRS(ph)ST(ph)PLPTISSSAENTR_	S	158;158	8	0.720809	II	3	865.704	0.42349	2.86071e-08	92.551	-0.470789	0.72157	25.362	0.119527	0.354001	1.2781	6.1559	0.106498
449	P42167;P42166	Lamina-associated polypeptide 2, isoforms beta/gamma;Lamina-associated polypeptide 2, isoforms beta/gamma	TMPO;TMPO	KKLLKLREQGTESRSSTPLPTISSSAENTRQ	_EQGTESRS(ph)S(ph)TPLPTISSSAENTR_	S	159;159	9	0.514589	II	3	860.678	-0.47009	7.09182e-08	89.029	-0.470789	0.72157	NA	0.145003	NA	NA	NA	NA
450	P42167;P42166	Lamina-associated polypeptide 2, isoforms beta/gamma;Lamina-associated polypeptide 2, isoforms beta/gamma	TMPO;TMPO	EQGTESRSSTPLPTISSSAENTRQNGSNDSD	_SSTPLPTIS(ph)SS(ph)AENTR_	S	166;166	9	0.801388	I	2	904.379	0.12472	7.53392e-16	120.77	-0.0704514	0.95234	10.084	0.399258	NA	NA	NA	NA
451	P42167;P42166	Lamina-associated polypeptide 2, isoforms beta/gamma;Lamina-associated polypeptide 2, isoforms beta/gamma	TMPO;TMPO	QGTESRSSTPLPTISSSAENTRQNGSNDSDR	_SSTPLPTISS(ph)SAENTR_	S	167;167	10	0.749022	II	3	864.396	0.10399	2.72267e-48	174.02	0.123534	1.0894	18.031	0.288537	NA	NA	NA	NA
452	P42167;P42166	Lamina-associated polypeptide 2, isoforms beta/gamma;Lamina-associated polypeptide 2, isoforms beta/gamma	TMPO;TMPO	GTESRSSTPLPTISSSAENTRQNGSNDSDRY	_SSTPLPTIS(ph)SS(ph)AENTR_	S	168;168	11	0.80371	I	2	904.379	0.12472	1.72294e-28	147.49	0.021764	1.0152	2.467	0.398436	NA	NA	NA	NA
453	P42167;P42166	Lamina-associated polypeptide 2, isoforms beta/gamma;Lamina-associated polypeptide 2, isoforms beta/gamma	TMPO;TMPO	PPLPAGTNSKGPPDFSSDEEREPTPVLGSGA	_GPPDFS(ph)S(ph)DEEREPT(ph)PVLGSGAAAAGR_	S	66;66	6	1	I	3	937.375	-0.33359	1.57499e-57	159.53	0.0600474	1.0425	NA	0.390832	0.0951818	1.0682	10.682	0.227896
454	P42167;P42166	Lamina-associated polypeptide 2, isoforms beta/gamma;Lamina-associated polypeptide 2, isoforms beta/gamma	TMPO;TMPO	PLPAGTNSKGPPDFSSDEEREPTPVLGSGAA	_GPPDFS(ph)S(ph)DEEREPT(ph)PVLGSGAAAAGR_	S	67;67	7	1	I	3	937.375	-0.33359	1.57499e-57	159.53	0.091666	1.0656	4.4714	0.345677	-0.00348109	0.99759	NA	0.451184
455	P42858	Huntingtin	HTT	GQLTAAKEESGGRSRSGSIVELIAGGGSSCS	_S(ph)GSIVELIAGGGS(ph)SCSPVLSR_	S	417	1	0.663151	II	3	1096.99	-0.2576	2.05173e-23	128.47	0.253021	1.1917	13.303	0.22557	0.306379	1.2366	8.2942	0.153465
456	P42858	Huntingtin	HTT	LTAAKEESGGRSRSGSIVELIAGGGSSCSPV	_SGS(ph)IVELIAGGGSS(ph)CSPVLSR_	S	419	3	0.913617	I	2	1096.99	-0.22436	3.73083e-170	249.49	0.239398	1.1805	NA	0.238191	0.160662	1.1178	8.5999	0.22749
457	P42858	Huntingtin	HTT	RSRSGSIVELIAGGGSSCSPVLSRKQKGKVL	_SGS(ph)IVELIAGGGS(ph)SCSPVLSR_	S	429	13	0.515576	II	2	731.66	-0.4903	4.03327e-28	136.74	NA	NA	NA	NA	0.23585	1.1776	NA	0.20679
458	P42858	Huntingtin	HTT	SRSGSIVELIAGGGSSCSPVLSRKQKGKVLL	_SGS(ph)IVELIAGGGSS(ph)CSPVLSR_	S	430	14	0.768954	I	2	1096.99	-0.051727	3.62734e-80	189.11	NA	NA	NA	NA	0.205393	1.153	NA	0.237443
459	P42858	Huntingtin	HTT	SGSIVELIAGGGSSCSPVLSRKQKGKVLLGE	_SGS(ph)IVELIAGGGSSCS(ph)PVLSR_	S	432	16	0.999738	I	2	1096.99	0.18688	3.73083e-170	249.49	0.118758	1.0858	18.337	0.364795	0.378068	1.2996	10.992	0.101902
460	P43243	Matrin-3	MATR3	VPRDDWEEKRHFRRDSFDDRGPSLNPVLDYD	_RDS(ph)FDDRGPSLNPVLDYDHGSR_	S	188	3	0.98836	I	4	650.29	-0.12021	9.93181e-08	91.64	-0.144728	0.90455	NA	0.386076	-0.174019	0.88637	10.647	0.241855
461	P43243	Matrin-3	MATR3	GIDLLKKDKSRKRSYSPDGKESPSDKKSKTD	_SYS(ph)PDGKES(ph)PSDK_	S	598	3	0.999699	I	2	778.781	-0.056756	2.0147e-75	200.4	NA	NA	NA	NA	0.14965	1.1093	26.036	0.241908
462	P43243	Matrin-3	MATR3	KDKSRKRSYSPDGKESPSDKKSKTDGSQKTE	_SYS(ph)PDGKES(ph)PSDK_	S	604	9	0.999998	I	2	519.523	-0.18011	2.0147e-75	200.4	NA	NA	NA	NA	0.0909889	1.0651	23.765	0.326345
463	P43358	Melanoma-associated antigen 4	MAGEA4	PTTISFTCWRQPNEGSSSQEEEGPSTSPDAE	_QPNEGS(ph)S(ph)SQEEEGPSTSPDAESLFR_	S	88	6	0.796481	I	2	1413.04	-0.19709	3.54225e-34	130.29	NA	NA	NA	NA	0.324004	1.2518	NA	0.0142271
464	P43358	Melanoma-associated antigen 4	MAGEA4	TTISFTCWRQPNEGSSSQEEEGPSTSPDAES	_QPNEGS(ph)S(ph)SQEEEGPSTSPDAESLFR_	S	89	7	0.959843	I	2	942.366	-0.013168	4.69738e-25	121.66	NA	NA	NA	NA	-0.312617	0.80518	NA	0.150058
465	P43358	Melanoma-associated antigen 4	MAGEA4	TISFTCWRQPNEGSSSQEEEGPSTSPDAESL	_QPNEGSS(ph)S(ph)QEEEGPSTSPDAESLFR_	S	90	8	0.958899	I	2	1413.04	-0.023236	2.83016e-34	137.36	NA	NA	NA	NA	0.326997	1.2544	37.777	0.0135571
466	P45973	Chromobox protein homolog 5	CBX5	_____MGKKTKRTADSSSSEDEEEYVVEKVL	_RTADS(ph)S(ph)S(ph)S(ph)EDEEEYVVEK_	S	11	5	0.980939	I	2	856.832	-1.5168	4.70449e-05	75.404	NA	NA	NA	NA	NA	NA	NA	NA
467	P45973	Chromobox protein homolog 5	CBX5	____MGKKTKRTADSSSSEDEEEYVVEKVLD	_RTADS(ph)S(ph)S(ph)S(ph)EDEEEYVVEK_	S	12	6	0.995295	I	2	856.832	-1.5168	4.70449e-05	75.404	NA	NA	NA	NA	NA	NA	NA	NA
468	P45973	Chromobox protein homolog 5	CBX5	___MGKKTKRTADSSSSEDEEEYVVEKVLDR	_RTADS(ph)S(ph)S(ph)S(ph)EDEEEYVVEK_	S	13	7	0.999529	I	2	856.832	-1.5168	4.70449e-05	75.404	NA	NA	NA	NA	NA	NA	NA	NA
469	P45973	Chromobox protein homolog 5	CBX5	__MGKKTKRTADSSSSEDEEEYVVEKVLDRR	_RTADS(ph)S(ph)S(ph)S(ph)EDEEEYVVEK_	S	14	8	0.999211	I	2	856.832	-1.5168	4.70449e-05	75.404	NA	NA	NA	NA	NA	NA	NA	NA
470	P46013	Antigen KI-67	MKI67	EFPRKIREQEPARRVSRSSFSSDPDEKAQDS	_RVS(ph)RS(ph)SFSSDPDEK_	S	125	3	0.949901	I	3	715.328	-0.29225	0.000891371	64.224	-0.220211	0.85844	NA	0.405425	-0.498912	0.70764	38.162	0.0279612
471	P46013	Antigen KI-67	MKI67	PRKIREQEPARRVSRSSFSSDPDEKAQDSKA	_RVS(ph)RSS(ph)FSSDPDEK_	S	127	5	0.468106	III	3	586.236	0.55554	0.00204698	58.268	NA	NA	NA	NA	NA	NA	NA	NA
472	P46013	Antigen KI-67	MKI67	RKIREQEPARRVSRSSFSSDPDEKAQDSKAY	_RVS(ph)RSS(ph)FSSDPDEK_	S	128	6	0.651696	II	3	586.236	-0.076717	0.000891371	64.224	NA	NA	NA	NA	-0.400473	0.75761	47.931	0.066224
473	P46013	Antigen KI-67	MKI67	RPKSGGSGHAVAEPASPEQELDQNKGKGRDV	_SGGSGHAVAEPAS(ph)PEQELDQNK_	S	308	13	1	I	3	763.332	0.09819	2.45979e-49	155.24	0.123136	1.0891	5.7545	0.288938	-0.181313	0.8819	11.28	0.234786
474	P46013	Antigen KI-67	MKI67	PAKMKTPVQYSQQQNSPQKHKNKDLYTTGRR	_TPVQYSQQQNS(ph)PQK_	S	357	11	1	I	3	571.593	-0.16414	2.4947e-05	80.746	NA	NA	NA	NA	-0.0482929	0.96708	23.092	0.480861
475	P46060	Ran GTPase-activating protein 1	RANGAP1	RKILDPNTGEPAPVLSSPPPADVSTFLAFPS	_ILDPNTGEPAPVLS(ph)SPPPADVSTFLAFPS(ph)PEK_	S	427	14	0.387289	III	3	789.363	0.18413	0.000284996	50.088	NA	NA	NA	NA	NA	NA	NA	NA
476	P46060	Ran GTPase-activating protein 1	RANGAP1	KILDPNTGEPAPVLSSPPPADVSTFLAFPSP	_ILDPNTGEPAPVLS(ph)SPPPADVSTFLAFPS(ph)PEK_	S	428	15	0.387288	III	3	789.363	0.18413	0.000284996	50.088	NA	NA	NA	NA	NA	NA	NA	NA
477	P46060	Ran GTPase-activating protein 1	RANGAP1	SSPPPADVSTFLAFPSPEKLLRLGPKSSVLI	_ILDPNTGEPAPVLS(ph)SPPPADVSTFLAFPS(ph)PEK_	S	442	29	0.997093	I	3	789.363	0.18413	0.000284996	50.088	NA	NA	NA	NA	-0.32954	0.79579	16.431	0.143842
478	P46087	Probable 28S rRNA (cytosine(4447)-C(5))-methyltransferase	NOP2	ARKQKAREAAAGIQWSEEETEDEEEEKEVTP	_EAAAGIQWS(ph)EEET(ph)EDEEEEK_	S	181	9	1	I	2	1234.95	0.082246	2.27237e-66	186.35	NA	NA	NA	NA	-0.21225	0.86319	17.642	0.192631
479	P46087	Probable 28S rRNA (cytosine(4447)-C(5))-methyltransferase	NOP2	NAPPKGTDTQTPAVLSPSKTQATLKPKDHHQ	_GTDTQTPAVLS(ph)PSK_	S	732	11	0.999144	I	2	741.348	-0.34136	1.41367e-08	109.65	-0.202838	0.86884	1.8757	0.417332	-0.0902806	0.93934	13.986	0.390702
480	P46100	Transcriptional regulator ATRX	ATRX	TAKVTKELYVKLTPVSLSNSPIKGADCQEVP	_LTPVS(ph)LS(ph)NSPIK_	S	594	5	0.999816	I	2	708.333	0.017871	1.02172e-29	161.99	-0.173775	0.88652	26.868	0.376538	-0.0599611	0.95929	15.673	0.420954
481	P46100	Transcriptional regulator ATRX	ATRX	KVTKELYVKLTPVSLSNSPIKGADCQEVPQD	_LTPVS(ph)LS(ph)NSPIK_	S	596	7	0.791538	I	2	708.333	0.16543	6.63985e-16	130.95	NA	NA	NA	NA	0.0343566	1.0241	17.115	0.469529
482	P46100	Transcriptional regulator ATRX	ATRX	TKELYVKLTPVSLSNSPIKGADCQEVPQDKD	_LTPVS(ph)LSNS(ph)PIK_	S	598	9	0.999726	I	2	708.333	-0.096212	1.02172e-29	161.99	-0.173775	0.88652	26.868	0.376538	0.054779	1.0387	19.688	0.441401
483	P46100	Transcriptional regulator ATRX	ATRX	TPLRRPTETNPVTSNSDEECNETVKEKQKLS	_RPTETNPVTSNS(ph)DEECNETVK_	S	677	12	0.999947	I	3	829.683	-0.26617	5.34878e-44	161.04	-0.106451	0.92887	5.0265	0.353042	0.380175	1.3015	50.725	0.134077
484	P46379	Large proline-rich protein BAG6	BAG6	QTHLPSGASSGTGSASATHGGGSPPGTRGPG	_APPQTHLPSGASSGTGSAS(ph)ATHGGGSPPGTR_	S	106	19	0.491401	III	4	642.274	-0.39956	0.00345291	40.744	NA	NA	NA	NA	NA	NA	NA	NA
485	P46821	Microtubule-associated protein 1B	MAP1B	LDIKDSISAVSSEKVSPSKSPSLSPSPPSPL	_DSISAVSSEKVS(ph)PSKS(ph)PSLS(ph)PSPPS(ph)PLEK_	S	1252	12	0.667562	II	4	1270.98	-0.22339	0.000299963	54.465	-0.261275	0.83435	NA	0.183748	NA	NA	NA	NA
486	P46821	Microtubule-associated protein 1B	MAP1B	IKDSISAVSSEKVSPSKSPSLSPSPPSPLEK	_VSPS(ph)KSPSLSPSPPS(ph)PLEK_	S	1254	4	0.456373	III	3	694.325	-0.48012	3.39223e-11	99.371	NA	NA	NA	NA	NA	NA	NA	NA
487	P46821	Microtubule-associated protein 1B	MAP1B	DSISAVSSEKVSPSKSPSLSPSPPSPLEKTP	_DSISAVSSEKVS(ph)PSKS(ph)PSLS(ph)PSPPS(ph)PLEK_	S	1256	16	0.750411	I	4	1270.98	-0.22339	3.39223e-11	99.371	0.531369	1.4453	NA	0.0549053	NA	NA	NA	NA
488	P46821	Microtubule-associated protein 1B	MAP1B	ISAVSSEKVSPSKSPSLSPSPPSPLEKTPLG	_SPS(ph)LSPSPPS(ph)PLEK_	S	1258	3	0.829829	I	2	698.009	0.17155	2.32022e-06	84.297	-0.139061	0.90811	NA	0.461616	NA	NA	NA	NA
489	P46821	Microtubule-associated protein 1B	MAP1B	AVSSEKVSPSKSPSLSPSPPSPLEKTPLGER	_SPSLS(ph)PS(ph)PPSPLEK_	S	1260	5	0.917162	I	2	791.844	0.11866	2.27025e-05	80.236	0.124593	1.0902	6.2524	0.300888	NA	NA	NA	NA
490	P46821	Microtubule-associated protein 1B	MAP1B	SSEKVSPSKSPSLSPSPPSPLEKTPLGERSV	_SPSLS(ph)PS(ph)PPSPLEK_	S	1262	7	0.863005	I	2	791.844	0.11866	2.27025e-05	80.236	0.188401	1.1395	NA	0.288688	NA	NA	NA	NA
491	P46821	Microtubule-associated protein 1B	MAP1B	KVSPSKSPSLSPSPPSPLEKTPLGERSVNFS	_VSPS(ph)KSPSLSPSPPS(ph)PLEK_	S	1265	15	0.999767	I	3	694.325	-0.48012	3.39223e-11	99.371	0.0941009	1.0674	43.305	0.342279	NA	NA	NA	NA
492	P46821	Microtubule-associated protein 1B	MAP1B	YVIQKEREVTKGPAESPDEGITTTEGEGECE	_GPAES(ph)PDEGITTTEGEGECEQT(ph)PEELEPVEK_	S	891	5	0.967137	I	3	679.961	-0.69192	1.5445e-08	83.202	0.455544	1.3713	18.354	0.0621172	NA	NA	NA	NA
493	P46821	Microtubule-associated protein 1B	MAP1B	LSPKSDISPLTPRESSPLYSPTFSDSTSAVK	_ESS(ph)PLYS(ph)PTFSDSTSAVK_	S	1793	3	0.918084	I	2	1031.92	0.24547	2.85271e-75	194.56	-0.406331	0.75454	52.678	0.0633097	NA	NA	NA	NA
494	P46821	Microtubule-associated protein 1B	MAP1B	SDISPLTPRESSPLYSPTFSDSTSAVKEKTA	_ESS(ph)PLYS(ph)PTFSDSTSAVK_	S	1797	7	0.996837	I	2	1031.92	0.34681	2.85271e-75	194.56	-0.406331	0.75454	61.369	0.161059	NA	NA	NA	NA
495	P46821	Microtubule-associated protein 1B	MAP1B	KPSVTEKEVPSKEEPSPVKAEVAEKQATDVK	_EVPSKEEPS(ph)PVK_	S	614	9	0.998406	I	3	469.225	0.12184	0.00381333	64.104	-0.240452	0.84648	13.614	0.391662	NA	NA	NA	NA
496	P46821	Microtubule-associated protein 1B	MAP1B	SFLSADDKASGRGAESPFEEKSGKQGSPDQV	_GAES(ph)PFEEK_	S	1427	4	1	I	2	537.213	0.21188	0.000403446	106.26	0.0621217	1.044	12.018	0.353284	NA	NA	NA	NA
497	P46821	Microtubule-associated protein 1B	MAP1B	SQPALALDERKLGDVSPTQIDVSQFGSFKED	_LGDVS(ph)PTQIDVSQFGSFK_	S	1501	5	0.975056	I	2	668.982	-0.054365	7.42815e-23	133.86	0.0691522	1.0491	14.947	0.345605	NA	NA	NA	NA
498	P46821	Microtubule-associated protein 1B	MAP1B	RGAESPFEEKSGKQGSPDQVSPVSEMTSTSL	_QGS(ph)PDQVS(ph)PVSEMTSTSLYQDK_	S	1438	3	0.999992	I	3	1122.49	-0.08628	2.36264e-11	98.804	0.031254	1.0219	27.187	0.468174	NA	NA	NA	NA
499	P46821	Microtubule-associated protein 1B	MAP1B	PFEEKSGKQGSPDQVSPVSEMTSTSLYQDKQ	_QGS(ph)PDQVS(ph)PVSEMTSTSLYQDK_	S	1443	8	0.999972	I	3	1122.49	-0.08628	2.36264e-11	98.804	0.031254	1.0219	27.187	0.468174	NA	NA	NA	NA
500	P46821	Microtubule-associated protein 1B	MAP1B	SAKAEADAYIREKRESVASGDDRAEEDMDEA	_RES(ph)VAS(ph)GDDRAEEDM(ox)DEAIEK_	S	992	3	1	I	3	843.323	-0.28019	3.13666e-06	82.859	-0.598195	0.66058	39.571	0.0608785	NA	NA	NA	NA
501	P46821	Microtubule-associated protein 1B	MAP1B	AEADAYIREKRESVASGDDRAEEDMDEAIEK	_RES(ph)VAS(ph)GDDRAEEDM(ox)DEAIEK_	S	995	6	1	I	3	843.323	-0.28019	3.13666e-06	82.859	-0.598195	0.66058	39.571	0.0608785	NA	NA	NA	NA
502	P46821	Microtubule-associated protein 1B	MAP1B	SEKVQSLEGEKLSPKSDISPLTPRESSPLYS	_VQSLEGEKLS(ph)PKS(ph)DISPLT(ph)PR_	S	1782	13	0.81055	I	3	840.033	-0.14526	0.000500773	58.755	-0.415057	0.74999	16.062	0.154943	NA	NA	NA	NA
503	P46821	Microtubule-associated protein 1B	MAP1B	VQSLEGEKLSPKSDISPLTPRESSPLYSPTF	_SDIS(ph)PLT(ph)PR_	S	1785	4	0.999998	I	2	572.241	0.19403	4.58886e-06	120.6	-0.0425459	0.97094	18.102	0.480574	NA	NA	NA	NA
504	P46821	Microtubule-associated protein 1B	MAP1B	AIGPAKELEAERSLMSSPEDLTKDFEELKAE	_SLMS(ph)S(ph)PEDLTK_	S	831	4	1	I	2	692.261	0.16088	1.88035e-46	187	-0.0592995	0.95973	21.635	0.428729	NA	NA	NA	NA
505	P46821	Microtubule-associated protein 1B	MAP1B	IGPAKELEAERSLMSSPEDLTKDFEELKAEE	_SLM(ox)S(ph)S(ph)PEDLTK_	S	832	5	1	I	2	692.261	0.12487	1.88035e-46	187	-0.0592995	0.95973	21.635	0.428729	NA	NA	NA	NA
506	P46821	Microtubule-associated protein 1B	MAP1B	SDSTSAVKEKTATCHSSSSPPIDAASAEPYG	_TATCHS(ph)SSSPPIDAASAEPYGFR_	S	1816	6	0.231451	III	3	709.812	0.26012	0.00010192	73.346	NA	NA	NA	NA	NA	NA	NA	NA
507	P46821	Microtubule-associated protein 1B	MAP1B	DSTSAVKEKTATCHSSSSPPIDAASAEPYGF	_TATCHS(ph)SSSPPIDAASAEPYGFR_	S	1817	7	0.231451	III	3	709.812	0.26012	0.00010192	73.346	NA	NA	NA	NA	NA	NA	NA	NA
508	P46821	Microtubule-associated protein 1B	MAP1B	STSAVKEKTATCHSSSSPPIDAASAEPYGFR	_TATCHSSS(ph)SPPIDAASAEPYGFR_	S	1818	8	0.485223	III	3	830.353	-0.24562	7.38943e-41	144.74	NA	NA	NA	NA	NA	NA	NA	NA
509	P46821	Microtubule-associated protein 1B	MAP1B	TSAVKEKTATCHSSSSPPIDAASAEPYGFRA	_TATCHSSSS(ph)PPIDAASAEPYGFR_	S	1819	9	0.537752	II	3	830.353	-0.26963	7.38943e-41	144.74	0.82855	1.7759	NA	0.00417261	NA	NA	NA	NA
510	P46821	Microtubule-associated protein 1B	MAP1B	DEPVPDSESPIEKVLSPLRSPPLIGSESAYE	_VLS(ph)PLRS(ph)PPLIGSESAYESFLSADDK_	S	1396	3	1	I	3	980.122	-0.098945	7.22409e-68	167.87	0.978708	1.9707	45.234	8.50063e-05	NA	NA	NA	NA
511	P46821	Microtubule-associated protein 1B	MAP1B	PDSESPIEKVLSPLRSPPLIGSESAYESFLS	_VLS(ph)PLRS(ph)PPLIGSESAYESFLSADDK_	S	1400	7	0.999999	I	3	980.122	-0.098945	7.22409e-68	167.87	0.978708	1.9707	45.234	8.50063e-05	NA	NA	NA	NA
512	P46821	Microtubule-associated protein 1B	MAP1B	SLTSEKVQSLEGEKLSPKSDISPLTPRESSP	_VQSLEGEKLS(ph)PKS(ph)DISPLT(ph)PR_	S	1779	10	0.914563	I	3	840.033	-0.14526	0.000500773	58.755	-0.415057	0.74999	16.062	0.154943	NA	NA	NA	NA
513	P46821	Microtubule-associated protein 1B	MAP1B	PNEIKVSAEAEVAPVSPEVTQEVVEEHCASP	_VSAEAEVAPVS(ph)PEVTQEVVEEHCAS(ph)PEDK_	S	1298	11	0.999233	I	3	1094.8	-0.2165	5.89329e-14	102.29	0.209391	1.1562	7.3717	0.199524	NA	NA	NA	NA
514	P46821	Microtubule-associated protein 1B	MAP1B	VSPEVTQEVVEEHCASPEDKTLEVVSPSQSV	_VSAEAEVAPVS(ph)PEVTQEVVEEHCAS(ph)PEDK_	S	1312	25	0.998793	I	3	1094.8	-0.2165	5.89329e-14	102.29	0.166458	1.1223	8.9009	0.248074	NA	NA	NA	NA
515	P46937	Yorkie homolog	YAP1	SFFKPPEPKSHSRQASTDAGTAGALTPQHVR	_QAS(ph)TDAGTAGALTPQHVR_	S	109	3	0.820061	I	3	620.958	-0.35263	1.64656e-07	89.877	-0.260031	0.83507	11.336	0.18487	-0.559175	0.67869	NA	0.0345832
516	P46937	Yorkie homolog	YAP1	LRKLPDSFFKPPEPKSHSRQASTDAGTAGAL	_S(ph)HSRQAS(ph)TDAGTAGALTPQHVR_	S	103	1	0.554058	II	3	803.355	-0.28153	5.85246e-05	69.081	-0.00401628	0.99722	6.0076	0.482353	NA	NA	NA	NA
517	P46937	Yorkie homolog	YAP1	KLPDSFFKPPEPKSHSRQASTDAGTAGALTP	_SHS(ph)RQAS(ph)TDAGTAGALTPQHVR_	S	105	3	0.714525	II	3	646.27	-0.57233	3.31917e-05	71.434	-0.0325953	0.97766	4.3992	0.449419	NA	NA	NA	NA
518	P47712	Cytosolic phospholipase A2	PLA2G4A	IEYRRQNPSRCSVSLSNVEARRFFNKEFLSK	_CSVSLS(ph)NVEAR_	S	731	6	0.64981	II	2	685.296	0.29769	0.00866545	50.806	-0.526244	0.69436	6.5254	0.117256	NA	NA	NA	NA
519	P48634	Protein PRRC2A	PRRC2A	AGAHEEVDYTEKLKFSDEEDGRDSDEEGAEG	_LKFS(ph)DEEDGRDS(ph)DEEGAEGHR_	S	342	4	1	I	4	635.242	-0.41721	1.62335e-05	78.225	-0.681006	0.62373	26.878	0.0601397	-0.152965	0.8994	13.813	0.271631
520	P48634	Protein PRRC2A	PRRC2A	YTEKLKFSDEEDGRDSDEEGAEGHRDSQSAS	_LKFS(ph)DEEDGRDS(ph)DEEGAEGHR_	S	350	12	1	I	4	635.242	-0.41721	1.62335e-05	78.225	-0.681006	0.62373	26.878	0.0601397	-0.152965	0.8994	13.813	0.271631
521	P48634	Protein PRRC2A	PRRC2A	GSEYEEIPKRRRQRGSETGSETHESDLAPSD	_QRGS(ph)ET(ph)GSETHESDLAPSDK_	S	1106	4	0.790769	I	3	800.332	0.26451	0.00631389	43.261	-0.0719974	0.95132	NA	0.487785	-0.589594	0.66453	17.936	0.0276046
522	P48634	Protein PRRC2A	PRRC2A	EEIPKRRRQRGSETGSETHESDLAPSDKEAP	_QRGS(ph)ETGS(ph)ETHES(ph)DLAPSDK_	S	1110	8	0.680187	II	3	764.3	0.18384	0.0161785	43.261	-0.0719974	0.95132	NA	0.487785	-0.0953271	0.93606	17.893	0.384355
523	P48634	Protein PRRC2A	PRRC2A	RRRQRGSETGSETHESDLAPSDKEAPTPKEG	_QRGS(ph)ETGS(ph)ETHES(ph)DLAPSDK_	S	1115	13	0.961992	I	3	764.3	0.18384	0.0161785	43.261	-0.0719974	0.95132	NA	0.487785	-0.0953271	0.93606	17.893	0.384355
524	P48634	Protein PRRC2A	PRRC2A	TGGPNHPPAPRGRTASETRSEGSEYEEIPKR	_TAS(ph)ET(ph)RSEGSEYEEIPK_	S	1085	3	0.913177	I	3	691.608	0.039619	1.09521e-10	99.873	NA	NA	NA	NA	-0.43489	0.73975	0.55628	0.0474535
525	P48634	Protein PRRC2A	PRRC2A	NHPPAPRGRTASETRSEGSEYEEIPKRRRQR	_TAS(ph)ETRS(ph)EGS(ph)EYEEIPK_	S	1089	7	0.981082	I	2	1076.89	-0.97886	1.09521e-10	99.873	NA	NA	NA	NA	0.786847	1.7253	39.382	0.00031609
526	P48634	Protein PRRC2A	PRRC2A	PAPRGRTASETRSEGSEYEEIPKRRRQRGSE	_TAS(ph)ET(ph)RSEGS(ph)EYEEIPK_	S	1092	10	0.94031	I	3	718.264	0.27757	1.09521e-10	99.873	NA	NA	NA	NA	-0.434032	0.74019	31.989	0.0477712
527	P49023	Paxillin	PXN	WQPSSSRFIHQQPQSSSPVYGSSAKTSSVSN	_FIHQQPQSS(ph)SPVYGSSAK_	S	84	9	0.512404	II	3	676.646	-0.18971	0.000302325	61.345	0.211012	1.1575	18.881	0.265688	NA	NA	NA	NA
528	P49023	Paxillin	PXN	QPSSSRFIHQQPQSSSPVYGSSAKTSSVSNP	_FIHQQPQSSS(ph)PVYGSSAK_	S	85	10	0.775556	I	3	525.736	-0.25817	7.5497e-05	71.001	0.435949	1.3528	NA	0.128366	-0.375871	0.77064	29.046	0.178076
529	P49023	Paxillin	PXN	GQDEGGFMAQGKTGSSSPPGGPPKPGSQLDS	_TGSS(ph)SPPGGPPKPGSQLDSMLGSLQSDLNK_	S	321	4	0.427798	III	3	1247.52	0.50991	0.000191086	64.707	NA	NA	NA	NA	NA	NA	NA	NA
530	P49023	Paxillin	PXN	QDEGGFMAQGKTGSSSPPGGPPKPGSQLDSM	_TGSSS(ph)PPGGPPKPGSQLDSMLGSLQSDLNK_	S	322	5	0.740722	II	3	1007.14	0.42484	0.000162766	65.881	-0.178257	0.88377	NA	0.356216	NA	NA	NA	NA
531	P49023	Paxillin	PXN	SAKTSSVSNPQDSVGSPCSRVGEEEHVYSFP	_TSSVSNPQDSVGS(ph)PCSR_	S	106	13	0.751736	I	2	976.388	-0.03466	0.0121493	60.133	NA	NA	NA	NA	0.364572	1.2875	NA	0.143188
532	P49450	Histone H3-like centromeric protein A	CENPA	GPRRRSRKPEAPRRRSPSPTPTPGPSRRGPS	_RRS(ph)PS(ph)PTPTPGPSR_	S	17	3	0.999796	I	3	551.582	0.34967	3.17397e-17	133.48	-0.269251	0.82975	21.798	0.17666	-0.218901	0.85922	13.037	0.193923
533	P49450	Histone H3-like centromeric protein A	CENPA	RRRSRKPEAPRRRSPSPTPTPGPSRRGPSLG	_RRS(ph)PS(ph)PTPTPGPSR_	S	19	5	0.999178	I	3	551.582	0.34967	5.0174e-08	108.36	-0.136902	0.90947	15.835	0.315546	-0.226713	0.85458	8.8421	0.186008
534	P49585	Choline-phosphate cytidylyltransferase A	PCYT1A	SPANLSRHKAAAYDISEDEED__________	_AAAYDIS(ph)EDEED_	S	362	7	0.897074	I	2	704.245	0.27255	0.00217838	63.662	1.11443	2.1651	62.138	0.000249534	0.0531113	1.0375	20.244	0.443688
535	P49585	Choline-phosphate cytidylyltransferase A	PCYT1A	RSPSPSFRWPFSGKTSPPCSPANLSRHKAAA	_TS(ph)PPCS(ph)PANLSR_	S	343	2	0.994034	I	2	723.778	0.16015	5.272e-05	96.756	-0.697406	0.61668	5.8785	0.140062	0.0471195	1.0332	9.7329	0.396293
536	P49585	Choline-phosphate cytidylyltransferase A	PCYT1A	PSFRWPFSGKTSPPCSPANLSRHKAAAYDIS	_TS(ph)PPCS(ph)PANLSR_	S	347	6	0.999991	I	2	723.778	0.28216	5.272e-05	96.756	-0.697406	0.61668	5.8785	0.140062	0.0515809	1.0364	10.614	0.38898
537	P49736	DNA replication licensing factor MCM2	MCM2	EGLALDDEDVEELTASQREAAERAMRQRDRE	_AIPELDAYEAEGLALDDEDVEELTAS(ph)QR_	S	108	26	0.9653	I	3	813.377	0.36057	4.91361e-06	65.223	2.89794	7.4536	43.957	2.36043e-13	NA	NA	NA	NA
538	P49736	DNA replication licensing factor MCM2	MCM2	AGRGLGRMRRGLLYDSDEEDEERPARKRRQV	_GLLYDS(ph)DEEDEERPAR_	S	139	6	1	I	2	658.609	0.20972	7.17344e-140	243.16	3.7419	13.379	98.675	2.76674e-46	-2.40759	0.18847	22.762	3.91664e-26
539	P49736	DNA replication licensing factor MCM2	MCM2	ASSPAQRRRGNDPLTSSPGRSSRRTDALTSS	_RGNDPLTS(ph)S(ph)PGR_	S	26	8	0.814541	I	2	668.804	0.063351	1.92488e-34	169.3	NA	NA	NA	NA	-2.20357	0.2171	NA	1.5991e-19
540	P49736	DNA replication licensing factor MCM2	MCM2	SSPAQRRRGNDPLTSSPGRSSRRTDALTSSP	_RGNDPLTSS(ph)PGR_	S	27	9	0.999487	I	2	668.804	-0.34327	1.92488e-34	169.3	3.7684	13.627	15.544	6.54201e-47	-2.34183	0.19726	20.877	7.42512e-19
541	P49756	RNA-binding protein 25	RBM25	EEHRPKIGLSLKLGASNSPGQPNSVKRKKLP	_LGAS(ph)NSPGQPNSVK_	S	675	4	0.92547	I	2	718.332	-0.33263	0.00215511	59.294	NA	NA	NA	NA	0.00100953	1.0007	NA	0.4579
542	P49756	RNA-binding protein 25	RBM25	HRPKIGLSLKLGASNSPGQPNSVKRKKLPVD	_LGASNS(ph)PGQPNSVK_	S	677	6	0.940805	I	2	718.332	0.1636	0.000125863	74.618	-0.389489	0.7634	52.116	0.29544	-0.187214	0.8783	30.518	0.266795
543	P49768	Presenilin-1	PSEN1	PHRSTPESRAAVQELSSSILAGEDPEERGVK	_AAVQELS(ph)SS(ph)ILAGEDPEER_	S	365	7	0.682433	II	2	646.61	-0.53222	0.00122225	50.158	NA	NA	NA	NA	0.509138	1.4232	37.557	0.0738098
544	P49768	Presenilin-1	PSEN1	RSTPESRAAVQELSSSILAGEDPEERGVKLG	_AAVQELS(ph)SS(ph)ILAGEDPEER_	S	367	9	0.682433	II	2	646.61	-0.53222	0.00122225	50.158	NA	NA	NA	NA	0.509138	1.4232	37.557	0.0738098
545	P49792	E3 SUMO-protein ligase RanBP2	RANBP2	LVGPPLAETVFTPKTSPENVQDRFALVTPKK	_ELVGPPLAETVFT(ph)PKTS(ph)PENVQDR_	S	1400	17	0.953131	I	3	928.768	-0.1378	2.56748e-08	90.896	0.437228	1.354	23.529	0.0945788	0.72465	1.6525	3.6459	0.00761497
546	P49792	E3 SUMO-protein ligase RanBP2	RANBP2	VGTQSAGKVGEDEDGSDEEVVHNEDIHFEPI	_VGEDEDGS(ph)DEEVVHNEDIHFEPIVSLPEVEVK_	S	2900	8	0.99979	I	4	629.958	0.37926	0.0031866	41.366	0.23842	1.1797	NA	0.259521	NA	NA	NA	NA
547	P50502;Q8IZP2	Hsc70-interacting protein;Hsc70-interacting protein	ST13;ST13	PDSKKVEEDLKADEPSSEESDLEIDKEGVIE	_KVEEDLKADEPS(ph)S(ph)EES(ph)DLEIDK_	S	75;71	12	1	I	3	915.695	0.0032971	1.17223e-220	260.03	-0.737519	0.59977	NA	0.0458205	0.365245	1.2881	NA	0.00711453
548	P50502;Q8IZP2	Hsc70-interacting protein;Hsc70-interacting protein	ST13;ST13	DSKKVEEDLKADEPSSEESDLEIDKEGVIEP	_KVEEDLKADEPS(ph)S(ph)EES(ph)DLEIDK_	S	76;72	13	1	I	3	915.695	0.0032971	1.17223e-220	260.03	-1.47425	0.35992	28.394	2.1364e-05	0.574828	1.4895	28.676	7.9974e-05
549	P50502;Q8IZP2	Hsc70-interacting protein;Hsc70-interacting protein	ST13;ST13	KVEEDLKADEPSSEESDLEIDKEGVIEPDTD	_KVEEDLKADEPS(ph)S(ph)EES(ph)DLEIDK_	S	79;75	16	1	I	3	915.695	0.0032971	1.17223e-220	260.03	-1.6636	0.31565	40.705	1.7233e-06	0.590339	1.5056	28.29	5.37405e-05
550	P50548	ETS domain-containing transcription factor ERF	ERF	SSLFSAVVARRLGRGSVSDCSDGTSELEEPL	_RLGRGS(ph)VS(ph)DCS(ph)DGTSELEEPLGEDPR_	S	185	6	0.999079	I	3	1020.07	-0.087547	3.73507e-05	75.106	NA	NA	NA	NA	0.268794	1.2048	12.839	0.113475
551	P50548	ETS domain-containing transcription factor ERF	ERF	LFSAVVARRLGRGSVSDCSDGTSELEEPLGE	_RLGRGS(ph)VS(ph)DCS(ph)DGTSELEEPLGEDPR_	S	187	8	0.999151	I	3	1020.07	-0.087547	3.73507e-05	75.106	NA	NA	NA	NA	0.268794	1.2048	12.839	0.113475
552	P50548	ETS domain-containing transcription factor ERF	ERF	AVVARRLGRGSVSDCSDGTSELEEPLGEDPR	_RLGRGS(ph)VS(ph)DCS(ph)DGTSELEEPLGEDPR_	S	190	11	0.9939	I	3	773.321	-0.083086	3.73507e-05	75.106	NA	NA	NA	NA	0.268794	1.2048	12.839	0.186443
553	P50548	ETS domain-containing transcription factor ERF	ERF	RRLGRGSVSDCSDGTSELEEPLGEDPRARPP	_LGRGS(ph)VS(ph)DCS(ph)DGTSELEEPLGEDPR_	S	194	14	0.47819	III	3	968.034	-0.13891	0.000235169	63.657	NA	NA	NA	NA	NA	NA	NA	NA
554	P50548	ETS domain-containing transcription factor ERF	ERF	DTGFAFPDWAYKPESSPGSRQIQLWHFILEL	_TPADTGFAFPDWAYKPESS(ph)PGSR_	S	21	19	0.651975	II	3	781.992	0.29828	0.000415052	64.035	NA	NA	NA	NA	-0.0630625	0.95723	1.7669	0.456571
555	P50748	Kinetochore-associated protein 1	KNTC1	_MWNDIELLTNDDTGSGYLSVGSRKEHGTAL	_M(ox)WNDIELLT(ph)NDDTGS(ph)GYLSVGSRK_	S	15	15	0.886012	I	3	1092.87	1.1955	0.0104672	45.992	NA	NA	NA	NA	NA	NA	NA	NA
556	P51114	Fragile X mental retardation syndrome-related protein 1	FXR1	RGPNYTSGYGTNSELSNPSETESERKDELSD	_RGPNYTSGYGTNSELS(ph)NPS(ph)ETESER_	S	406	16	0.999728	I	3	708.787	0.35725	1.40392e-08	86.793	NA	NA	NA	NA	0.188528	1.1396	11.203	0.236408
557	P51114	Fragile X mental retardation syndrome-related protein 1	FXR1	NYTSGYGTNSELSNPSETESERKDELSDWSL	_RGPNYTSGYGTNSELS(ph)NPS(ph)ETESER_	S	409	19	0.897684	I	3	708.787	0.35725	1.40392e-08	86.793	NA	NA	NA	NA	0.188528	1.1396	11.203	0.236408
558	P51116	Fragile X mental retardation syndrome-related protein 2	FXR2	NRSRRRRNRGNRTDGSISGDRQPVTVADYIS	_TDGS(ph)IS(ph)GDRQPVTVADYISR_	S	601	4	0.989442	I	3	1149	-0.12959	6.48113e-22	122.87	-0.159251	0.89549	21.94	0.28507	0.045443	1.032	5.2553	0.332994
559	P51116	Fragile X mental retardation syndrome-related protein 2	FXR2	SRRRRNRGNRTDGSISGDRQPVTVADYISRA	_TDGS(ph)IS(ph)GDRQPVTVADYISR_	S	603	6	0.999984	I	2	766.333	-0.15243	6.48113e-22	122.87	-0.0404227	0.97237	20.033	0.457677	0.0720372	1.0512	4.8888	0.274379
560	P51811	Membrane transport protein XK	XK	RQQKPCEPIGKEDLQSSRDRDETPSSSKTSP	_PCEPIGKEDLQS(ph)S(ph)R_	S	415	12	1	I	2	1113.13	0.45711	0.00551398	69.456	NA	NA	NA	NA	NA	NA	NA	NA
561	P51811	Membrane transport protein XK	XK	QQKPCEPIGKEDLQSSRDRDETPSSSKTSPE	_PCEPIGKEDLQS(ph)S(ph)R_	S	416	13	1	I	2	1113.13	0.45711	0.00551398	69.456	NA	NA	NA	NA	NA	NA	NA	NA
562	P51858	Hepatoma-derived growth factor	HDGF	EKGALKRRAGDLLEDSPKRPKEAENPEGEEK	_AGDLLEDS(ph)PKRPK_	S	165	8	1	I	2	502.584	0.34054	2.05345e-17	146.77	0.190552	1.1412	46.742	0.220086	-0.143134	0.90555	13.144	0.286135
563	P51858	Hepatoma-derived growth factor	HDGF	EAAEGDGDKKGNAEGSSDEEGKLVIDEPAKE	_KGNAEGS(ph)S(ph)DEEGKLVIDEPAK_	S	132	7	1	I	3	778.336	0.15069	1.02521e-78	187.75	0.0723116	1.0514	71.039	0.373103	-2.70322	0.15355	69.21	4.06102e-19
564	P51858	Hepatoma-derived growth factor	HDGF	AAEGDGDKKGNAEGSSDEEGKLVIDEPAKEK	_KGNAEGS(ph)S(ph)DEEGKLVIDEPAK_	S	133	8	1	I	3	778.336	0.15069	1.02521e-78	187.75	0.0723116	1.0514	71.039	0.373103	-2.70322	0.15355	69.21	4.06102e-19
565	P51858	Hepatoma-derived growth factor	HDGF	ATKEDAEAPGIRDHESL______________	_GPPQEEEEEEDEEEEATKEDAEAPGIRDHES(ph)L_	S	239	31	0.993403	I	4	937.375	-0.44741	0.00356227	43.636	-0.179351	0.8831	NA	0.370403	NA	NA	NA	NA
566	P51991	Heterogeneous nuclear ribonucleoprotein A3	HNRNPA3	SNYGPMKGGSFGGRSSGSPYGGGYGSGGGSG	_SS(ph)GSPYGGGYGSGGGSGGYGSR_	S	356	2	0.492415	III	2	995.882	-0.22554	4.61085e-11	95.68	NA	NA	NA	NA	NA	NA	NA	NA
567	P51991	Heterogeneous nuclear ribonucleoprotein A3	HNRNPA3	YGPMKGGSFGGRSSGSPYGGGYGSGGGSGGY	_SSGS(ph)PYGGGYGSGGGSGGYGSR_	S	358	4	0.997104	I	2	995.882	-0.030621	9.31669e-102	208.16	-0.562474	0.67714	6.2914	0.199804	0.32112	1.2493	18.103	0.141657
568	P52292	Importin subunit alpha-1	KPNA2	MLKRRNVSSFPDDATSPLQENRNNQGTVNWS	_NVSSFPDDATS(ph)PLQENR_	S	62	11	0.991522	I	2	978.92	-0.088859	1.18579e-103	219.16	-0.111368	0.92571	22.895	0.446975	-0.155518	0.89781	11.947	0.265378
569	P52594	Arf-GAP domain and FG repeat-containing protein 1	AGFG1	LGDSAPTLHLNKGTPSQSPVVGRSQGQQQEK	_SLLGDSAPTLHLNKGT(ph)PS(ph)QSPVVGR_	S	179	18	0.669853	II	3	897.768	0.12436	7.23673e-05	69.255	0.732226	1.6612	2.0756	0.0308739	NA	NA	NA	NA
570	P52594	Arf-GAP domain and FG repeat-containing protein 1	AGFG1	DSAPTLHLNKGTPSQSPVVGRSQGQQQEKKQ	_SLLGDSAPTLHLNKGT(ph)PSQS(ph)PVVGR_	S	181	20	0.959258	I	3	897.768	-0.0053009	5.56814e-18	107.78	-0.268643	0.8301	5.7598	0.160415	NA	NA	NA	NA
571	P52948	Nuclear pore complex protein Nup98-Nup96	NUP98	WVFKVSHFSKYGLQDSDEEEEEHPSKTSTKK	_YGLQDS(ph)DEEEEEHPSK_	S	888	6	1	I	3	657.921	-0.39868	2.57713e-21	130.09	0.0289934	1.0203	10.558	0.470905	-0.0688313	0.95341	24.396	0.380885
572	P53396	ATP-citrate synthase	ACLY	NASGSTSTPAPSRTASFSESRADEVAPAKKA	_TAS(ph)FSESRADEVAPAK_	S	455	3	0.991193	I	3	873.391	0.047754	3.25442e-07	86.214	0.332164	1.2589	32.543	0.0953075	NA	NA	NA	NA
573	P53396	ATP-citrate synthase	ACLY	SGSTSTPAPSRTASFSESRADEVAPAKKAKP	_TAS(ph)FSESRADEVAPAK_	S	457	5	0.42127	III	2	691.608	0.031986	0.000142175	71.894	NA	NA	NA	NA	NA	NA	NA	NA
574	P53992	Protein transport protein Sec24C	SEC24C	GKRVDAYDRPELSLGSYEFLATVDYCKNNKF	_PELSLGS(ph)YEFLATVDY(ph)CKNNK_	S	483	7	0.842194	I	3	801.435	0.67624	0.0135444	42.863	NA	NA	NA	NA	0.0844725	1.0603	NA	0.349668
575	P54105	Methylosome subunit pICln	CLNS1A	EEESKEPVADEEEEDSDDDVEPITEFRFVPS	_FEEESKEPVADEEEEDS(ph)DDDVEPITEFR_	S	102	17	1	I	3	849.344	0.25668	4.3118e-101	200.3	-0.0468763	0.96803	50.698	0.447747	0.142348	1.1037	23.597	0.148316
576	P54725	UV excision repair protein RAD23 homolog A	RAD23A	FACEKNENLAANFLLSQNFDDE_________	_NENLAANFLLS(ph)QNFDDE_	S	357	11	1	I	2	597.928	0.11233	0.00139946	73.057	0.371057	1.2933	NA	0.129724	NA	NA	NA	NA
577	P54727	UV excision repair protein RAD23 homolog B	RAD23B	QEKPAEKPAETPVATSPTATDSTSGDSSRSN	_QEKPAEKPAETPVATS(ph)PTATDSTSGDSSR_	S	160	16	0.790574	I	3	757.096	-0.068872	5.94885e-14	101.71	0.36614	1.2889	NA	0.101428	NA	NA	NA	NA
578	P54727	UV excision repair protein RAD23 homolog B	RAD23B	KPAETPVATSPTATDSTSGDSSRSNLFEDAT	_QEKPAEKPAETPVATS(ph)PTATDSTSGDSSR_	S	166	22	0.176594	III	3	757.096	-0.34968	1.69402e-06	79.616	NA	NA	NA	NA	NA	NA	NA	NA
579	P54727	UV excision repair protein RAD23 homolog B	RAD23B	AETPVATSPTATDSTSGDSSRSNLFEDATSA	_QEKPAEKPAETPVATS(ph)PTATDSTSGDSSR_	S	168	24	0.176594	III	3	757.096	-0.34968	1.69402e-06	79.616	NA	NA	NA	NA	NA	NA	NA	NA
580	P55010	Eukaryotic translation initiation factor 5	EIF5	KAEPFIKWLKEAEEESSGGEEEDEDENIEVV	_EAEEES(ph)S(ph)GGEEEDEDENIEVVYSK_	S	389	6	1	I	2	954.681	-0.075728	5.36072e-99	197.13	-0.00637636	0.99559	24.874	0.430787	0.0932897	1.0668	10.336	0.322816
581	P55010	Eukaryotic translation initiation factor 5	EIF5	AEPFIKWLKEAEEESSGGEEEDEDENIEVVY	_EAEEES(ph)S(ph)GGEEEDEDENIEVVYSK_	S	390	7	1	I	2	954.681	-0.075728	5.36072e-99	197.13	-0.00637636	0.99559	24.874	0.430787	0.0932897	1.0668	10.336	0.322816
582	P55081	Microfibrillar-associated protein 1	MFAP1	LARHRKIVEPEVVGESDSEVEGDAWRMERED	_IVEPEVVGES(ph)DS(ph)EVEGDAWR_	S	116	10	1	I	2	1181.48	-0.20107	1.64359e-95	204.7	-0.272141	0.82809	13.233	0.174135	0.0159257	1.0111	10.012	0.448311
583	P55081	Microfibrillar-associated protein 1	MFAP1	RHRKIVEPEVVGESDSEVEGDAWRMEREDSS	_IVEPEVVGES(ph)DS(ph)EVEGDAWR_	S	118	12	1	I	2	1181.48	-0.20107	1.64359e-95	204.7	-0.272141	0.82809	13.233	0.174135	0.0159257	1.0111	10.012	0.448311
584	P55884	Eukaryotic translation initiation factor 3 subunit B	EIF3B	EAEPRALENGDADEPSFSDPEDFVDDVSEEE	_ALENGDADEPS(ph)FSDPEDFVDDVS(ph)EEELLGDVLK_	S	152	11	0.500054	II	3	1252.51	0.21557	5.31058e-06	71.159	NA	NA	NA	NA	-0.317948	0.80221	NA	0.152647
585	P55884	Eukaryotic translation initiation factor 3 subunit B	EIF3B	EPRALENGDADEPSFSDPEDFVDDVSEEELL	_ALENGDADEPSFS(ph)DPEDFVDDVS(ph)EEELLGDVLK_	S	154	13	0.985303	I	3	661.327	0.3097	1.97668e-21	112.01	NA	NA	NA	NA	-0.158043	0.89624	20.79	0.262296
586	P55884	Eukaryotic translation initiation factor 3 subunit B	EIF3B	DEPSFSDPEDFVDDVSEEELLGDVLKDRPQE	_ALENGDADEPSFS(ph)DPEDFVDDVS(ph)EEELLGDVLK_	S	164	23	1	I	3	661.327	0.3097	1.97668e-21	112.01	NA	NA	NA	NA	-0.196327	0.87277	10.125	0.21792
587	P55884	Eukaryotic translation initiation factor 3 subunit B	EIF3B	PAQGEAPGEQARDERSDSRAQAVSEDAGGNE	_S(ph)DSRAQAVSEDAGGNEGR_	S	117	1	0.562491	II	3	943.387	0.33554	3.40408e-08	94.845	NA	NA	NA	NA	-0.0348105	0.97616	35.603	0.49557
588	P55884	Eukaryotic translation initiation factor 3 subunit B	EIF3B	QGEAPGEQARDERSDSRAQAVSEDAGGNEGR	_SDS(ph)RAQAVSEDAGGNEGR_	S	119	3	0.969782	I	3	629.261	0.16093	2.26897e-20	129.05	-0.218766	0.8593	52.241	0.321297	0.158596	1.1162	33.75	0.30567
589	P55884	Eukaryotic translation initiation factor 3 subunit B	EIF3B	TEPAAEAEAASGPSESPSPPAAEELPGSHAE	_TEPAAEAEAASGPSES(ph)PSPPAAEELPGSHAEPPVPAQGEAPGEQAR_	S	83	16	0.623571	II	4	1135.26	-0.039551	5.31334e-06	57.306	NA	NA	NA	NA	0.200881	1.1494	NA	0.242186
590	P55884	Eukaryotic translation initiation factor 3 subunit B	EIF3B	PAAEAEAASGPSESPSPPAAEELPGSHAEPP	_TEPAAEAEAASGPSES(ph)PSPPAAEELPGSHAEPPVPAQGEAPGEQAR_	S	85	18	0.349661	III	4	867.656	0.28375	9.73999e-05	46.813	NA	NA	NA	NA	NA	NA	NA	NA
591	P60174	Triosephosphate isomerase	TPI1	KFFVGGNWKMNGRKQSLGELIGTLNAAKVPA	_KQS(ph)LGELIGTLNAAK_	S	58	3	0.999991	I	3	541.622	0.64008	0.000518754	62.287	0.112767	1.0813	7.5706	0.369359	0.122076	1.0883	9.3819	0.306399
592	P61247	40S ribosomal protein S3a	RPS3A	AKVERADGYEPPVQESV______________	_ADGYEPPVQES(ph)V_	S	263	11	0.999996	I	2	685.779	0.55089	0.00257003	61.233	0.379177	1.3006	29.294	0.0947729	0.334225	1.2607	32.547	0.118537
593	P61978	Heterogeneous nuclear ribonucleoprotein K	HNRNPK	LKKIIPTLEEGLQLPSPTATSQLPLESDAVE	_IIPTLEEGLQLPS(ph)PTATSQLPLESDAVECLNYQHYK_	S	116	13	0.637464	II	3	1379	0.19669	2.85097e-07	68.96	2.09491	4.272	NA	3.40256e-08	NA	NA	NA	NA
594	P62070	Ras-related protein R-Ras2	RRAS2	LVRVIRKFQEQECPPSPEPTRKEKDKKGCHC	_FQEQECPPS(ph)PEPTRK_	S	186	9	0.99992	I	3	665.338	0.19977	1.97541e-05	77.08	-0.665638	0.63041	1.0144	0.0645858	0.182819	1.1351	20.979	0.261681
595	P62750	60S ribosomal protein L23a	RPL23A	VLKGVHSHKKKKIRTSPTFRRPKTLRLRRQP	_IRT(ph)SPTFR_	S	43	4	0.4983	III	3	507.603	0.41254	0.0176162	46.796	NA	NA	NA	NA	NA	NA	NA	NA
596	P62753	40S ribosomal protein S6	RPS6	AKEKRQEQIAKRRRLSSLRASTSKSESSQK_	_RLS(ph)S(ph)LRAS(ph)TSK_	S	235	3	1	I	2	723.301	0.087959	5.26912e-38	160.57	0.336969	1.2631	12.593	0.0922579	-0.714491	0.60942	54.146	0.00668939
597	P62753	40S ribosomal protein S6	RPS6	KEKRQEQIAKRRRLSSLRASTSKSESSQK__	_RLS(ph)S(ph)LRAS(ph)TSK_	S	236	4	1	I	2	723.301	0.05131	7.46652e-19	144.72	0.265557	1.2021	12.868	0.145427	-0.196244	0.87282	56.414	0.26764
598	P62753	40S ribosomal protein S6	RPS6	QEQIAKRRRLSSLRASTSKSESSQK______	_RLS(ph)S(ph)LRAS(ph)TSK_	S	240	8	0.997249	I	2	723.301	0.087959	5.26912e-38	160.57	0.405448	1.3245	16.564	0.0563031	0.346418	1.2714	24.851	0.00983654
599	P62753	40S ribosomal protein S6	RPS6	QIAKRRRLSSLRASTSKSESSQK________	_LS(ph)SLRAS(ph)TS(ph)KSESS(ph)QK_	S	242	9	0.52284	II	3	1008.38	-0.21261	2.11807e-10	100.62	-0.506599	0.70388	40.902	0.100031	-0.407631	0.75386	33.516	0.0624995
600	P62753	40S ribosomal protein S6	RPS6	AKRRRLSSLRASTSKSESSQK__________	_LS(ph)SLRAS(ph)TSKS(ph)ESS(ph)QK_	S	244	11	0.9911	I	2	1008.38	-0.19396	5.26912e-38	160.57	0.193709	1.1437	NA	0.283206	-0.439031	0.73763	36.98	0.0459438
601	P62753	40S ribosomal protein S6	RPS6	RRRLSSLRASTSKSESSQK____________	_LSS(ph)LRAS(ph)TSKS(ph)ES(ph)SQK_	S	246	13	0.938717	I	2	1008.38	-0.12814	1.78133e-16	122.68	-0.992259	0.50269	10.758	0.00354998	0.416516	1.3347	4.1132	0.0801015
602	P62753	40S ribosomal protein S6	RPS6	RRLSSLRASTSKSESSQK_____________	_LS(ph)SLRAST(ph)SKSES(ph)S(ph)QK_	S	247	14	0.988871	I	2	672.589	0.38257	5.26912e-38	160.57	-0.882518	0.54242	48.069	0.00881397	-0.305717	0.80904	28.663	0.162317
603	P62995;Q13595	Transformer-2 protein homolog beta;Transformer-2 protein homolog beta	TRA2B;TRA2B	GWRAAQDRDQIYRRRSPSPYYSRGGYRSRSR	_RS(ph)PS(ph)PYYSR_	S	264;260	2	1	I	2	636.744	0.11072	0.000429776	100.82	-0.824903	0.56452	152.68	0.000806862	-0.351755	0.78363	38.264	0.119764
604	P62995;Q13595	Transformer-2 protein homolog beta;Transformer-2 protein homolog beta	TRA2B;TRA2B	RAAQDRDQIYRRRSPSPYYSRGGYRSRSRSR	_RS(ph)PS(ph)PYYSR_	S	266;262	4	0.999026	I	2	636.744	0.13927	9.77238e-05	102.05	-0.79611	0.5759	160.09	0.00117673	-0.351755	0.78363	39.037	0.119764
605	P62995;Q13595	Transformer-2 protein homolog beta;Transformer-2 protein homolog beta	TRA2B;TRA2B	DRDQIYRRRSPSPYYSRGGYRSRSRSRSYSP	_RRSPS(ph)PYYS(ph)R_	S	270;266	9	0.929885	I	2	476.866	0.017429	0.00593994	86.548	3.43189	10.792	NA	1.11765e-25	-0.270417	0.82908	NA	0.145507
606	P63104	14-3-3 protein zeta/delta	YWHAZ	TLIMQLLRDNLTLWTSDTQGDEAEAGEGGEN	_DNLTLWTS(ph)DTQGDEAEAGEGGEN_	S	230	8	0.532372	II	2	803.67	0.4378	0.000919471	55.051	0.986229	1.981	28.436	0.00625662	NA	NA	NA	NA
607	P67809	Nuclease-sensitive element-binding protein 1	YBX1	QDGKETKAADPPAENSSAPEAEQGGAE____	_AADPPAENS(ph)SAPEAEQGGAE_	S	313	9	0.738841	II	2	989.389	-0.060482	4.89249e-11	99.064	0.214249	1.1601	3.4329	0.279292	0.105008	1.0755	2.9388	0.353875
608	P67809	Nuclease-sensitive element-binding protein 1	YBX1	DGKETKAADPPAENSSAPEAEQGGAE_____	_AADPPAENSS(ph)APEAEQGGAE_	S	314	10	0.945744	I	2	989.389	0.11427	2.54565e-22	128.05	-0.192596	0.87503	2.969	0.355968	0.0919367	1.0658	5.459	0.391068
609	P67809	Nuclease-sensitive element-binding protein 1	YBX1	RRRGPPRNYQQNYQNSESGEKNEGSESAPEG	_NYQQNYQNS(ph)ESGEK_	S	165	9	0.999869	I	2	884.844	-0.076478	1.01024e-95	211.89	NA	NA	NA	NA	-0.229484	0.85294	45.554	0.183249
610	P67809	Nuclease-sensitive element-binding protein 1	YBX1	RGPPRNYQQNYQNSESGEKNEGSESAPEGQA	_NYQQNYQNS(ph)ESGEKNEGSESAPEGQAQQR_	S	167	11	0.483349	III	3	1113.13	-0.43299	1.6959e-09	93.404	NA	NA	NA	NA	NA	NA	NA	NA
611	Q9BQE3;Q6PEY2;Q13748;Q71U36;P68363	Tubulin alpha-1C chain;Tubulin alpha-1C chain;Tubulin alpha-1C chain;Tubulin alpha-1C chain	TUBA1C;TUBA1C;TUBA1C;TUBA1C	DGQMPSDKTIGGGDDSFNTFFSETGAGKHVP	_TIGGGDDS(ph)FNTFFSETGAGK_	S	48;48;48;48;48	8	0.996701	I	2	1044.43	-0.73649	4.36611e-34	147.26	-0.0154325	0.98936	NA	0.432235	-0.714491	0.60942	4.9436	0.00252977
612	P78316	Nucleolar protein 14	NOP14	GQSLADIEKHNDIVDSDSDAEDRGTLSAELT	_HNDIVDS(ph)DS(ph)DAEDR_	S	146	7	1	I	2	484.236	0.11589	0.000274	68.42	NA	NA	NA	NA	-0.204349	0.86793	41.414	0.244029
613	P78316	Nucleolar protein 14	NOP14	SLADIEKHNDIVDSDSDAEDRGTLSAELTAA	_HNDIVDS(ph)DS(ph)DAEDR_	S	148	9	1	I	2	484.236	0.11589	0.000274	68.42	NA	NA	NA	NA	-0.204349	0.86793	41.414	0.244029
614	P78317	E3 ubiquitin-protein ligase RNF4	RNF4	RPRRNARRLPQDHADSCVVSSDDEELSRDRD	_RLPQDHADS(ph)CVVS(ph)SDDEELSR_	S	90	9	0.671777	II	3	859.01	-0.56918	9.30808e-05	67.252	NA	NA	NA	NA	-0.0411351	0.97189	16.048	0.420844
615	P78317	E3 ubiquitin-protein ligase RNF4	RNF4	NARRLPQDHADSCVVSSDDEELSRDRDVYVT	_RLPQDHADSCVVS(ph)S(ph)DDEELSR_	S	94	13	0.999555	I	3	859.01	-0.35997	1.19499e-16	112.58	NA	NA	NA	NA	-0.178731	0.88348	3.0044	0.235443
616	P78317	E3 ubiquitin-protein ligase RNF4	RNF4	ARRLPQDHADSCVVSSDDEELSRDRDVYVTT	_RLPQDHADSCVVS(ph)S(ph)DDEELSR_	S	95	14	0.999189	I	3	859.01	0.29082	1.19499e-16	112.58	NA	NA	NA	NA	-0.178731	0.88348	3.0044	0.235443
617	P78346	Ribonuclease P protein subunit p30	RPP30	KTAFGIISTVKKPRPSEGDEDCLPASKKAKC	_KPRPS(ph)EGDEDCLPASK_	S	251	5	0.999982	I	3	915.101	-0.31042	0.000503037	62.104	NA	NA	NA	NA	0.405448	1.3245	18.974	0.0793634
618	P78362	SRSF protein kinase 2	SRPK2	EQEESSPSHDRSRTVSASSTGDLPKAKTRAA	_TVS(ph)AS(ph)STGDLPK_	S	494	3	0.991397	I	2	661.767	0.27872	2.02434e-07	116.58	-0.294668	0.81526	22.505	0.155244	-0.157238	0.89674	22.92	0.309044
619	P78362	SRSF protein kinase 2	SRPK2	EESSPSHDRSRTVSASSTGDLPKAKTRAADL	_TVSAS(ph)ST(ph)GDLPK_	S	496	5	0.763602	I	2	661.767	0.16428	0.000253589	80.719	-0.294668	0.81526	NA	0.355502	-0.220614	0.8582	NA	0.309439
620	P82094	TATA element modulatory factor	TMF1	RIDSFSVQSLDSRSVSEINSDDELSGKGYAL	_SVS(ph)EINSDDELSGK_	S	340	3	0.785865	I	2	780.327	-0.43798	0.00730922	48.677	NA	NA	NA	NA	-0.337557	0.79138	NA	0.206744
621	P82094	TATA element modulatory factor	TMF1	FSVQSLDSRSVSEINSDDELSGKGYALVPII	_SVSEINS(ph)DDELSGK_	S	344	7	0.999298	I	2	741.689	3.3352	1.16916e-24	141.83	0.187514	1.1388	30.678	0.289609	-0.0279397	0.98082	31.999	0.470997
622	P85037	Forkhead box protein K1	FOXK1	KIQFTSLYHKEEAPASPLRPLYPQISPLKIH	_EEAPAS(ph)PLRPLYPQIS(ph)PLK_	S	213	6	0.999972	I	3	756.036	0.1118	4.59475e-11	96.773	-0.764959	0.58847	19.886	0.115254	0.0123541	1.0086	10.584	0.495072
623	P85037	Forkhead box protein K1	FOXK1	EEAPASPLRPLYPQISPLKIHIPEPDLRSMV	_EEAPAS(ph)PLRPLYPQIS(ph)PLK_	S	223	16	0.999995	I	3	756.036	-0.13535	4.59475e-11	96.773	-0.764959	0.58847	19.886	0.115254	0.0123541	1.0086	10.584	0.495072
624	P85037	Forkhead box protein K1	FOXK1	LMSPRSGGLQTPECLSREGSPIPHDPEFGSK	_SGGLQT(ph)PECLS(ph)REGS(ph)PIPHDPEFGSK_	S	441	11	0.999953	I	3	760.313	-0.405	9.08301e-06	76.807	0.0648829	1.046	8.9954	0.350261	0.24184	1.1825	15.358	0.212603
625	P85037	Forkhead box protein K1	FOXK1	RSGGLQTPECLSREGSPIPHDPEFGSKLASV	_SGGLQT(ph)PECLS(ph)REGS(ph)PIPHDPEFGSK_	S	445	15	0.999985	I	3	760.313	-0.405	9.08301e-06	76.807	0.0648829	1.046	8.9954	0.350261	0.24184	1.1825	15.358	0.212603
626	P98175	RNA-binding protein 10	RBM10	SDDRPSPPRGLVAAYSGESDSEEEQERGGPE	_GLVAAYS(ph)GES(ph)DS(ph)EEEQER_	S	733	7	0.999276	I	2	1098.38	1.6154	4.29095e-07	94.955	-1.66809	0.31467	NA	0.0026341	-0.0793866	0.94646	NA	0.455971
627	P98175	RNA-binding protein 10	RBM10	RPSPPRGLVAAYSGESDSEEEQERGGPEREE	_GLVAAYSGES(ph)DS(ph)EEEQER_	S	736	10	0.999998	I	2	1058.39	0.55745	6.89039e-75	188.53	-1.14468	0.45229	51.307	0.0308786	-0.0957895	0.93576	19.1	0.343172
628	P98175	RNA-binding protein 10	RBM10	SPPRGLVAAYSGESDSEEEQERGGPEREEKL	_GLVAAYSGES(ph)DS(ph)EEEQER_	S	738	12	1	I	2	1058.39	0.55745	6.89039e-75	188.53	-0.621266	0.6501	NA	0.1721	-0.0957895	0.93576	19.1	0.343172
629	Q00613	Heat shock factor protein 1	HSF1	LTDARGHTDTEGRPPSPPPTSTPEKCLSVAC	_GHTDTEGRPPS(ph)PPPTST(ph)PEK_	S	363	11	0.931217	I	3	749.982	-0.3302	0.000775996	55.031	-0.0991544	0.93358	20.405	0.489606	-0.104186	0.93033	NA	0.390065
630	Q00839	Heterogeneous nuclear ribonucleoprotein U	HNRNPU	DEEAGGRPAMEPGNGSLDLGGDSAGRSGAGL	_LQAALDDEEAGGRPAMEPGNGS(ph)LDLGGDSAGR_	S	59	22	0.999994	I	3	1074.81	-0.29979	1.3019e-28	123.03	0.264596	1.2013	20.93	0.14626	NA	NA	NA	NA
631	Q01082	Spectrin beta chain, non-erythrocytic 1	SPTBN1	EMVNGATEQRTSSKESSPIPSPTSDRKAKTA	_ES(ph)SPIPS(ph)PTSDRK_	S	2164	2	0.979292	I	2	780.821	-0.020042	7.4049e-09	116.04	-0.552093	0.68203	NA	0.0787508	0.647821	1.5668	NA	0.0136174
632	Q01082	Spectrin beta chain, non-erythrocytic 1	SPTBN1	MVNGATEQRTSSKESSPIPSPTSDRKAKTAL	_T(ph)SSKESS(ph)PIPS(ph)PTSDRK_	S	2165	7	0.973336	I	2	681.941	0.033896	7.4049e-09	116.04	-0.256304	0.83723	69.495	0.289681	0.696528	1.6206	NA	0.00874106
633	Q01082	Spectrin beta chain, non-erythrocytic 1	SPTBN1	ATEQRTSSKESSPIPSPTSDRKAKTALPAQS	_ES(ph)SPIPS(ph)PTSDRK_	S	2169	7	0.996082	I	3	780.821	0.067918	7.4049e-09	116.04	-0.935724	0.52278	25.958	0.00016927	0.441058	1.3576	17.409	0.0681553
634	Q01082	Spectrin beta chain, non-erythrocytic 1	SPTBN1	QRTSSKESSPIPSPTSDRKAKTALPAQSAAT	_ES(ph)SPIPSPTS(ph)DRK_	S	2172	10	0.586015	II	2	716.773	-0.32175	2.92974e-06	96.059	-0.552093	0.68203	NA	0.204961	NA	NA	NA	NA
635	Q01082	Spectrin beta chain, non-erythrocytic 1	SPTBN1	KGEQVSQNGLPAEQGSPRMAETVDTSEMVNG	_GEQVSQNGLPAEQGS(ph)PR_	S	2138	15	1	I	2	917.41	-0.4127	1.70924e-87	199.36	-0.342214	0.78883	12.835	0.100533	0.234992	1.1769	24.888	0.20762
636	Q01082	Spectrin beta chain, non-erythrocytic 1	SPTBN1	VDTSEMVNGATEQRTSSKESSPIPSPTSDRK	_TS(ph)SKES(ph)SPIPS(ph)PTSDRK_	S	2160	2	0.779982	I	3	881.37	-0.059282	6.46592e-08	91.67	0.366476	1.2892	NA	0.0750976	NA	NA	NA	NA
637	Q01082	Spectrin beta chain, non-erythrocytic 1	SPTBN1	DTSEMVNGATEQRTSSKESSPIPSPTSDRKA	_TSS(ph)KES(ph)SPIPS(ph)PTSDRK_	S	2161	3	0.468817	III	3	1022.41	-0.1537	1.12914e-07	89.043	NA	NA	NA	NA	NA	NA	NA	NA
638	Q01130	Serine/arginine-rich splicing factor 2	SRSF2	EGMTSLKVDNLTYRTSPDTLRRVFEKYGRVG	_VDNLTYRTS(ph)PDTLR_	S	26	9	0.958872	I	3	865.909	0.55099	0.000466968	68.033	0.139993	1.1019	22.241	0.280879	NA	NA	NA	NA
639	Q01518	Adenylyl cyclase-associated protein 1	CAP1	VRSGPKPFSAPKPQTSPSPKRATKKEPAVLE	_SGPKPFSAPKPQT(ph)SPSPK_	S	308	14	0.49453	III	3	763.332	-0.053181	0.018751	47.64	NA	NA	NA	NA	NA	NA	NA	NA
640	Q01804	OTU domain-containing protein 4	OTUD4	GANSVDSRVQRPKEESSEDENEVSNILRSGR	_VQRPKEES(ph)S(ph)EDENEVSNILR_	S	1023	8	1	I	3	1175.16	0.1139	3.53018e-114	222.92	0.00230647	1.0016	6.7525	0.476774	0.0706641	1.0502	18.553	0.35817
641	Q01804	OTU domain-containing protein 4	OTUD4	ANSVDSRVQRPKEESSEDENEVSNILRSGRS	_VQRPKEES(ph)S(ph)EDENEVSNILR_	S	1024	9	1	I	3	1175.16	0.1139	3.53018e-114	222.92	0.00230647	1.0016	6.7525	0.476774	0.0706641	1.0502	18.553	0.35817
642	Q01831	DNA repair protein complementing XP-C cells	XPC	KSEAAAPHTDAGGGLSSDEEEGTSSQAEAAR	_SEAAAPHTDAGGGLS(ph)S(ph)DEEEGTSSQAEAAR_	S	883	15	0.999949	I	3	1016.73	-0.23518	2.81244e-60	154.17	-0.0237977	0.98364	5.8531	0.483364	0.14496	1.1057	20.519	0.248195
643	Q01831	DNA repair protein complementing XP-C cells	XPC	SEAAAPHTDAGGGLSSDEEEGTSSQAEAARI	_SEAAAPHTDAGGGLS(ph)S(ph)DEEEGTSSQAEAAR_	S	884	16	0.999963	I	3	1016.73	-0.23518	2.81244e-60	154.17	-0.0237977	0.98364	5.8531	0.483364	0.14496	1.1057	20.519	0.248195
644	Q02880	DNA topoisomerase 2-beta	TOP2B	GRKTSKTTSKKPKKTSFDQDSDVDIFPSDFP	_KT(ph)S(ph)FDQDSDVDIFPSDFPTEPPSLPR_	S	1576	3	0.751126	I	3	723.984	0.11498	0.000554163	60.33	0.684549	1.6072	NA	0.013452	NA	NA	NA	NA
645	Q02880	DNA topoisomerase 2-beta	TOP2B	KTTSKKPKKTSFDQDSDVDIFPSDFPTEPPS	_KT(ph)SFDQDS(ph)DVDIFPSDFPTEPPSLPR_	S	1581	8	0.941908	I	3	1033.11	0.10746	0.000554163	60.33	0.597412	1.513	NA	0.0252436	NA	NA	NA	NA
646	Q02880	DNA topoisomerase 2-beta	TOP2B	PKRAPKQKKVVEAVNSDSDSEFGIPKKTTTP	_VVEAVNS(ph)DS(ph)DSEFGIPK_	S	1522	7	0.999733	I	2	651.602	0.081544	1.50735e-60	178.05	-0.0162202	0.98882	34.694	0.495102	0.08882	1.0635	29.366	0.329687
647	Q02880	DNA topoisomerase 2-beta	TOP2B	RAPKQKKVVEAVNSDSDSEFGIPKKTTTPKG	_VVEAVNS(ph)DS(ph)DSEFGIPK_	S	1524	9	0.999256	I	2	651.602	0.081544	1.50735e-60	178.05	-0.0885155	0.94049	31.415	0.384726	0.0219061	1.0153	25.901	0.43824
648	Q02880	DNA topoisomerase 2-beta	TOP2B	PKQKKVVEAVNSDSDSEFGIPKKTTTPKGKG	_VVEAVNSDS(ph)DS(ph)EFGIPK_	S	1526	11	0.952151	I	2	976.9	0.017406	1.3241e-43	157.53	-0.295358	0.81487	18.629	0.252143	0.0100637	1.007	17.465	0.458214
649	Q02880	DNA topoisomerase 2-beta	TOP2B	PSYSQKSEDDSAKFDSNEEDSASVFSPSFGL	_SEDDSAKFDS(ph)NEEDSASVFSPSFGLK_	S	1466	10	0.739516	II	3	1016.73	0.68124	0.00716092	46.295	0.146003	1.1065	52.895	0.338747	NA	NA	NA	NA
650	Q02952	A-kinase anchor protein 12	AKAP12	LAEVQQDGEAEEGATSDGEKKREGVTPWASF	_GLAEVQQDGEAEEGATS(ph)DGEK_	S	598	17	0.973678	I	2	733.969	0.21128	4.86528e-96	207.22	0.0517201	1.0365	19.728	0.403003	0.372172	1.2943	18.854	0.105594
651	Q02952	A-kinase anchor protein 12	AKAP12	SFKKMVTPKKRVRRPSESDKEDELDKVKSAT	_RPS(ph)ES(ph)DKEDELDK_	S	627	3	1	I	3	569.889	-0.32928	0.000157217	75.564	-0.0741069	0.94993	NA	0.489999	0.468635	1.3838	33.704	0.0564268
652	Q02952	A-kinase anchor protein 12	AKAP12	KKMVTPKKRVRRPSESDKEDELDKVKSATLS	_RPS(ph)ES(ph)DKEDELDK_	S	629	5	1	I	3	569.889	-0.32928	0.000157217	75.564	-0.173759	0.88653	23.197	0.376556	0.468635	1.3838	33.704	0.0564268
653	Q02952	A-kinase anchor protein 12	AKAP12	EGEEKQEKEPSKSAESPTSPVTSETGSTFKK	_SAES(ph)PTS(ph)PVTSETGSTFK_	S	283	4	0.990094	I	2	986.895	-0.069401	3.71086e-14	113.51	-0.311238	0.80595	6.184	0.247608	-0.275699	0.82605	21.122	0.161457
654	Q02952	A-kinase anchor protein 12	AKAP12	EKQEKEPSKSAESPTSPVTSETGSTFKKFFT	_SAES(ph)PTS(ph)PVTSETGSTFK_	S	286	7	0.861298	I	2	986.895	-0.22603	3.71086e-14	113.51	-0.248159	0.84197	24.031	0.296894	-0.275699	0.82605	21.122	0.161457
655	Q03252	Lamin-B2	LMNB2	ATPLPGRAGGPATPLSPTRLSRLQEKEELRE	_AGGPAT(ph)PLS(ph)PTR_	S	17	9	0.969636	I	2	642.773	0.27625	0.000999269	70.134	-0.488411	0.71281	5.8922	0.238283	0.0663992	1.0471	7.7867	0.403522
656	Q05209	Tyrosine-protein phosphatase non-receptor type 12	PTPN12	LVDHDNTSPLFRTPLSFTNPLHSDDSDSDER	_TPLS(ph)FTNPLHSDDS(ph)DSDER_	S	596	4	0.428368	III	3	1224	-0.27613	0.00029788	61.495	NA	NA	NA	NA	NA	NA	NA	NA
657	Q05209	Tyrosine-protein phosphatase non-receptor type 12	PTPN12	SPLFRTPLSFTNPLHSDDSDSDERNSDGAVT	_TPLSFTNPLHS(ph)DDS(ph)DSDERNSDGAVTQNK_	S	603	11	0.980322	I	4	764.961	-0.16983	0.00215132	47.105	-0.129829	0.91394	10.067	0.425857	-0.318434	0.80194	25.88	0.108378
658	Q05209	Tyrosine-protein phosphatase non-receptor type 12	PTPN12	FRTPLSFTNPLHSDDSDSDERNSDGAVTQNK	_TPLSFTNPLHS(ph)DDS(ph)DSDERNSDGAVTQNK_	S	606	14	0.869928	I	4	827.591	0.11322	0.00029788	61.495	-0.16025	0.89487	NA	0.288006	-0.121345	0.91933	38.634	0.308802
659	Q05209	Tyrosine-protein phosphatase non-receptor type 12	PTPN12	TPLSFTNPLHSDDSDSDERNSDGAVTQNKTN	_TPLSFTNPLHS(ph)DDS(ph)DSDERNSDGAVTQNK_	S	608	16	0.368245	III	4	764.961	-0.16983	0.00372073	44.933	NA	NA	NA	NA	NA	NA	NA	NA
660	Q05209	Tyrosine-protein phosphatase non-receptor type 12	PTPN12	EGNSSDINYQTRKTVSLTPSPTTQVETPDLV	_TVS(ph)LTPS(ph)PTTQVETPDLVDHDNTSPLFR_	S	567	3	0.654213	II	3	661.767	0.039121	4.32606e-09	86.617	0.055751	1.0394	NA	0.438696	0.383718	1.3047	8.268	0.0901064
661	Q05209	Tyrosine-protein phosphatase non-receptor type 12	PTPN12	SDINYQTRKTVSLTPSPTTQVETPDLVDHDN	_TVS(ph)LTPS(ph)PTTQVETPDLVDHDNTSPLFR_	S	571	7	0.788137	I	3	661.767	0.039121	4.32606e-09	86.617	0.055751	1.0394	NA	0.397099	0.383718	1.3047	8.268	0.0937597
662	Q05209	Tyrosine-protein phosphatase non-receptor type 12	PTPN12	TTQVETPDLVDHDNTSPLFRTPLSFTNPLHS	_TVS(ph)LTPS(ph)PTTQVETPDLVDHDNT(ph)SPLFR_	S	588	24	0.489545	III	3	1103.15	0.2255	0.00210414	49.765	NA	NA	NA	NA	NA	NA	NA	NA
663	Q05519	Serine/arginine-rich splicing factor 11	SRSF11	KQVTRDYDEEEQGYDSEKEKKEEKKPIETGS	_DYDEEEQGYDS(ph)EK_	S	434	11	1	I	2	843.788	0.036805	2.72844e-222	284.46	-0.751878	0.59383	10.222	0.119796	-0.179662	0.88291	25.387	0.234187
664	Q06210	Glutamine--fructose-6-phosphate aminotransferase [isomerizing] 1	GFPT1	RGKDKKGSCNLSRVDSTTCLFPVEEKAVEYY	_VDS(ph)TTCLFPVEEK_	S	261	3	0.991733	I	2	802.849	0.020091	4.78943e-23	143.43	0.13711	1.0997	8.1308	0.284576	0.0186342	1.013	6.8955	0.491295
665	Q06265	Exosome complex component RRP45	EXOSC9	QRITAFKMEKAPIDTSDVEEKAEEIIAEAEP	_APIDTS(ph)DVEEK_	S	306	6	0.863623	I	2	825.678	-0.22415	0.00161855	71.153	NA	NA	NA	NA	-0.0302214	0.97927	NA	0.468016
666	Q07157	Tight junction protein ZO-1	TJP1	WRFRGLRSSKRNLRKSREDLSAQPVQTKFPA	_S(ph)REDLSAQPVQTK_	S	617	1	0.71462	II	3	1075.42	-0.050303	0.00858727	54.953	-0.0386137	0.97359	31.521	0.484268	-0.0148785	0.98974	NA	0.474582
667	Q07157	Tight junction protein ZO-1	TJP1	KKVQIPVSRPDPEPVSDNEEDSYDEEIHDPR	_VQIPVSRPDPEPVS(ph)DNEEDS(ph)YDEEIHDPR_	S	125	14	0.999981	I	3	1175.16	0.12073	1.10532e-19	111.33	4.00252	16.028	70.522	1.72576e-33	-0.418061	0.74843	58.538	0.0381913
668	Q07157	Tight junction protein ZO-1	TJP1	VSRPDPEPVSDNEEDSYDEEIHDPRSGRSGV	_VQIPVSRPDPEPVS(ph)DNEEDS(ph)YDEEIHDPR_	S	131	20	0.805956	I	3	1175.16	0.13543	6.9755e-15	106.1	3.28315	9.7348	NA	1.33497e-16	-0.418061	0.74843	NA	0.0381913
669	Q07352	Zinc finger protein 36, C3H1 type-like 1	ZFP36L1	KAVGTPAGGGFPRRHSVTLPSSKFHQNQLLS	_RHS(ph)VTLPSSK_	S	54	3	0.905831	I	3	700.289	0.16867	0.00374366	55.353	0.345283	1.2704	NA	0.143692	NA	NA	NA	NA
670	Q07955	Serine/arginine-rich splicing factor 1	SRSF1	EGETAYIRVKVDGPRSPSYGRSRSRSRSRSR	_VDGPRS(ph)PS(ph)YGRS(ph)R_	S	199	6	0.979925	I	2	424.191	-0.14026	4.25795e-05	80.733	NA	NA	NA	NA	-0.573467	0.672	42.874	0.0070531
671	Q07955	Serine/arginine-rich splicing factor 1	SRSF1	ETAYIRVKVDGPRSPSYGRSRSRSRSRSRSR	_VDGPRS(ph)PS(ph)YGRS(ph)R_	S	201	8	0.896969	I	2	424.191	-0.14026	4.25795e-05	80.733	NA	NA	NA	NA	-0.955424	0.51569	73.339	0.000908547
672	Q07955	Serine/arginine-rich splicing factor 1	SRSF1	IRVKVDGPRSPSYGRSRSRSRSRSRSRSRSN	_VDGPRS(ph)PS(ph)YGRS(ph)R_	S	205	12	0.999824	I	2	424.191	-0.14026	4.25795e-05	80.733	NA	NA	NA	NA	-0.955424	0.51569	73.339	0.000908547
673	Q07960	Rho GTPase-activating protein 1	ARHGAP1	DEMPDFPKSDDSKSSSPELVTHLKWDDPYYD	_SSS(ph)PELVTHLK_	S	51	3	0.947762	I	2	655.637	-0.04825	0.00852112	51.073	0.294665	1.2266	4.7319	0.189425	-0.101629	0.93198	NA	0.431909
674	Q08357	Sodium-dependent phosphate transporter 2	SLC20A2	KITGKLQKEGALSRVSDESLSKVQEAESPVF	_EGALSRVS(ph)DES(ph)LSK_	S	256	8	0.88595	I	2	539.247	0.12802	2.92586e-06	97.69	0.057277	1.0405	17.824	0.422271	-0.109872	0.92667	23.841	0.366239
675	Q08357	Sodium-dependent phosphate transporter 2	SLC20A2	GKLQKEGALSRVSDESLSKVQEAESPVFKEL	_EGALSRVS(ph)DES(ph)LSK_	S	259	11	0.951653	I	2	539.247	0.12802	2.92586e-06	97.69	0.057277	1.0405	17.824	0.422271	-0.109872	0.92667	23.841	0.366239
676	Q08AD1	Calmodulin-regulated spectrin-associated protein 2	CAMSAP2	SVQRSTPNRGITRSISNEGLTLNNSHVSKHI	_SIS(ph)NEGLTLNNSHVSK_	S	464	3	0.949284	I	3	751.804	0.28441	7.27137e-06	80.541	0.334339	1.2608	32.139	0.158526	0.428893	1.3462	19.462	0.0688912
677	Q08J23	tRNA (cytosine(34)-C(5))-methyltransferase	NSUN2	PDNDVTEGQRAGEPNSPDAEEANSPDVTAGC	_AGEPNS(ph)PDAEEANS(ph)PDVTAGCDPAGVHPPR_	S	743	6	1	I	3	794.318	0.25555	1.62486e-37	130.15	-0.0221999	0.98473	14.872	0.485838	-0.0908951	0.93894	56.127	0.368698
678	Q08J23	tRNA (cytosine(34)-C(5))-methyltransferase	NSUN2	QRAGEPNSPDAEEANSPDVTAGCDPAGVHPP	_AGEPNS(ph)PDAEEANS(ph)PDVTAGCDPAGVHPPR_	S	751	14	0.999995	I	3	794.318	0.25555	1.62486e-37	130.15	-0.213705	0.86232	16.765	0.217884	0.0582472	1.0412	10.355	0.378126
679	Q09028	Histone-binding protein RBBP4	RBBP4	TVALWDLRNLKLKLHSFESHKDEIFQVQWSP	_LHS(ph)FESHK_	S	312	3	0.999846	I	2	1018.06	1.2177	0.0134499	53.756	NA	NA	NA	NA	NA	NA	NA	NA
680	Q09161	Nuclear cap-binding protein subunit 1	NCBP1	SDENDGGQPHKRRKTSDANETEDHLESLICK	_TS(ph)DANETEDHLESLICK_	S	22	2	0.899005	I	3	826.32	-0.065729	2.36713e-17	128.74	-0.461343	0.72631	10.637	0.12509	-0.163042	0.89314	13.857	0.257155
681	Q09666	Neuroblast differentiation-associated protein AHNAK	AHNAK	ASISGSKGDLKSSKASLGSLEGEAEAEASSP	_AS(ph)LGS(ph)LEGEAEAEASSPK_	S	5749	2	1	I	2	946.882	-0.56829	6.04623e-08	92.716	-0.292811	0.81631	NA	0.254511	-0.0671678	0.95451	17.163	0.383255
682	Q09666	Neuroblast differentiation-associated protein AHNAK	AHNAK	SGSKGDLKSSKASLGSLEGEAEAEASSPKGK	_AS(ph)LGS(ph)LEGEAEAEASSPK_	S	5752	5	1	I	2	946.882	-0.56829	8.86626e-105	216.58	0.86671	1.8235	NA	0.000426095	-0.0155929	0.98925	33.72	0.498161
683	Q09666	Neuroblast differentiation-associated protein AHNAK	AHNAK	KASLGSLEGEAEAEASSPKGKFSLFKSKKPR	_ASLGS(ph)LEGEAEAEAS(ph)SPK_	S	5762	15	0.80216	I	2	445.241	-0.5065	2.57973e-07	84.646	-0.0889604	0.9402	NA	0.472806	0.237441	1.1789	NA	0.205255
684	Q09666	Neuroblast differentiation-associated protein AHNAK	AHNAK	ASLGSLEGEAEAEASSPKGKFSLFKSKKPRH	_ASLGS(ph)LEGEAEAEASS(ph)PK_	S	5763	16	0.997196	I	2	946.882	0.0060121	8.86626e-105	216.58	-0.0977026	0.93452	13.668	0.371162	0.166972	1.1227	21.252	0.219451
685	Q09666	Neuroblast differentiation-associated protein AHNAK	AHNAK	TVDVTGREGAKDIDISSPEFKIKIPRHELTE	_EGAKDIDIS(ph)SPEFK_	S	176	9	0.560824	II	3	539.247	0.12311	0.000245607	73.877	0.192952	1.1431	NA	0.297298	NA	NA	NA	NA
686	Q09666	Neuroblast differentiation-associated protein AHNAK	AHNAK	VDVTGREGAKDIDISSPEFKIKIPRHELTEI	_DIDISS(ph)PEFK_	S	177	6	0.978249	I	2	615.768	-0.054436	2.5248e-09	128.36	-0.134018	0.91129	18.126	0.319236	0.052555	1.0371	19.725	0.444452
687	Q09666	Neuroblast differentiation-associated protein AHNAK	AHNAK	GKHGKLKFGTFGGLGSKSKGHYEVTGSDDET	_FGTFGGLGS(ph)K_	S	5830	9	0.99829	I	2	525.736	0.55097	0.00322187	74.649	-0.507091	0.70364	5.6526	0.0997808	0.119024	1.086	16.589	0.355446
688	Q09666	Neuroblast differentiation-associated protein AHNAK	AHNAK	GHHTVGLKLHRKGDRSPEPGQTWTREVFSSC	_KGDRS(ph)PEPGQTWTR_	S	93	5	1	I	3	510.233	0.20657	1.1645e-11	126.42	-0.0740461	0.94997	14.869	0.406371	-0.11196	0.92533	14.705	0.334394
689	Q09666	Neuroblast differentiation-associated protein AHNAK	AHNAK	KFNFSKPKGKGGVTGSPEASISGSKGDLKSS	_GGVTGS(ph)PEASISGSK_	S	5731	6	0.999726	I	2	707.317	0.016832	2.17242e-18	134.83	-0.197435	0.8721	6.5765	0.350744	0.088413	1.0632	17.358	0.395778
690	Q09666	Neuroblast differentiation-associated protein AHNAK	AHNAK	GGLGSKSKGHYEVTGSDDETGKLQGSGVSLA	_GHYEVTGS(ph)DDETGK_	S	5841	8	0.99998	I	3	787.804	-0.13017	9.12536e-67	196.65	-1.21732	0.43008	NA	0.0229662	-0.229129	0.85315	31.482	0.173003
691	Q09666	Neuroblast differentiation-associated protein AHNAK	AHNAK	EYQRIYTTKIKPRLKSEDGVEGDLGETQSRT	_LKS(ph)EDGVEGDLGETQSR_	S	135	3	1	I	2	633.949	-0.34236	2.12936e-37	160.15	-0.0150972	0.98959	11.198	0.496842	0.224534	1.1684	13.795	0.15398
692	Q09666	Neuroblast differentiation-associated protein AHNAK	AHNAK	VDVETQSGKTVIRLPSGSGAASPTGSAVDIR	_TVIRLPS(ph)GS(ph)GAASPTGSAVDIR_	S	210	7	0.987687	I	2	1136.54	0.2684	2.25823e-18	129.11	-0.144792	0.90451	19.858	0.304436	0.0472592	1.0333	8.6663	0.396064
693	Q09666	Neuroblast differentiation-associated protein AHNAK	AHNAK	VETQSGKTVIRLPSGSGAASPTGSAVDIRAG	_LPSGS(ph)GAASPTGSAVDIR_	S	212	5	0.913348	I	2	861.907	0.49482	3.62036e-30	147.03	-0.151875	0.90008	3.9305	0.294876	-0.240776	0.84629	NA	0.172274
694	Q09666	Neuroblast differentiation-associated protein AHNAK	AHNAK	SGKTVIRLPSGSGAASPTGSAVDIRAGAISA	_LPSGSGAAS(ph)PT(ph)GSAVDIR_	S	216	9	0.993606	I	2	574.94	-0.12833	3.62036e-30	147.03	0.124196	1.0899	10.045	0.301413	-0.0868751	0.94156	10.563	0.375376
695	Q09666	Neuroblast differentiation-associated protein AHNAK	AHNAK	VIRLPSGSGAASPTGSAVDIRAGAISASGPE	_LPSGSGAAS(ph)PTGS(ph)AVDIR_	S	220	13	0.836243	I	2	901.89	-0.34346	9.8926e-08	88.983	0.326997	1.2544	NA	0.16398	-0.350136	0.78451	8.5128	0.197044
696	Q09666	Neuroblast differentiation-associated protein AHNAK	AHNAK	KGKFSLFKSKKPRHRSNSFSDEREFSGPSTP	_S(ph)NSFSDEREFSGPS(ph)TPTGTLEFEGGEVSLEGGK_	S	5780	1	0.487987	III	3	1172.18	0.84488	4.84281e-24	117.99	NA	NA	NA	NA	NA	NA	NA	NA
697	Q09666	Neuroblast differentiation-associated protein AHNAK	AHNAK	KFSLFKSKKPRHRSNSFSDEREFSGPSTPTG	_SNS(ph)FSDEREFSGPSTPTGTLEFEGGEVSLEGGK_	S	5782	3	0.813043	I	3	650.278	-0.24776	5.2143e-38	137.42	0.222681	1.1669	NA	0.254193	NA	NA	NA	NA
698	Q09666	Neuroblast differentiation-associated protein AHNAK	AHNAK	HRSNSFSDEREFSGPSTPTGTLEFEGGEVSL	_S(ph)NSFSDEREFSGPS(ph)TPTGTLEFEGGEVSLEGGK_	S	5793	14	0.577094	II	3	1172.18	0.84488	4.84281e-24	112.6	0.676087	1.5978	NA	0.0298501	NA	NA	NA	NA
699	Q09666	Neuroblast differentiation-associated protein AHNAK	AHNAK	GSPEASISGSKGDLKSSKASLGSLEGEAEAE	_S(ph)S(ph)KASLGSLEGEAEAEASS(ph)PK_	S	5745	1	0.788558	I	3	758.965	0.4534	0.00906361	46.15	0.732747	1.6618	NA	0.0092586	0.247806	1.1874	6.3286	0.224328
700	Q09666	Neuroblast differentiation-associated protein AHNAK	AHNAK	SPEASISGSKGDLKSSKASLGSLEGEAEAEA	_S(ph)S(ph)KASLGSLEGEAEAEASS(ph)PK_	S	5746	2	0.788564	I	3	758.965	0.4534	0.00253093	52.556	0.732747	1.6618	NA	0.0092586	0.247806	1.1874	6.3286	0.224328
701	Q0JRZ9	FCH domain only protein 2	FCHO2	TSGKLSGINEIPRPFSPPVTSNTSPPPAAPL	_LSGINEIPRPFS(ph)PPVTSNT(ph)SPPPAAPLAR_	S	488	12	0.999432	I	3	565.314	-1.3709	3.63913e-20	115.2	0.372729	1.2948	13.224	0.0980229	-0.106622	0.92876	22.762	0.370263
702	Q0JRZ9	FCH domain only protein 2	FCHO2	SGINEIPRPFSPPVTSNTSPPPAAPLARAES	_LSGINEIPRPFS(ph)PPVTS(ph)NTSPPPAAPLAR_	S	493	17	0.312223	III	3	1048.52	-0.25312	1.76316e-05	68.445	NA	NA	NA	NA	NA	NA	NA	NA
703	Q0JRZ9	FCH domain only protein 2	FCHO2	NEIPRPFSPPVTSNTSPPPAAPLARAESSSS	_LSGINEIPRPFS(ph)PPVTSNT(ph)SPPPAAPLAR_	S	496	20	0.447069	III	3	1048.52	-0.14858	3.63913e-20	115.2	NA	NA	NA	NA	NA	NA	NA	NA
704	Q0JRZ9	FCH domain only protein 2	FCHO2	PAISRHSPVQMNRNLSNEELTKSKPSAPPNE	_NLS(ph)NEELTK_	S	403	3	0.999998	I	2	564.253	0.069477	0.0045828	78.529	0.142609	1.1039	7.9994	0.337929	-0.220144	0.85848	36.722	0.240729
705	Q12789	General transcription factor 3C polypeptide 1	GTF3C1	NTPLGVVRCPRVRKNSSTDQGSDEEGSLQKE	_VRKNS(ph)STDQGS(ph)DEEGSLQK_	S	1062	5	0.470831	III	3	742.309	0.17295	0.000209562	66.201	NA	NA	NA	NA	NA	NA	NA	NA
706	Q12789	General transcription factor 3C polypeptide 1	GTF3C1	TPLGVVRCPRVRKNSSTDQGSDEEGSLQKEQ	_VRKNS(ph)STDQGS(ph)DEEGSLQK_	S	1063	6	0.470831	III	3	742.309	0.17295	0.000209562	66.201	NA	NA	NA	NA	NA	NA	NA	NA
707	Q12789	General transcription factor 3C polypeptide 1	GTF3C1	VRCPRVRKNSSTDQGSDEEGSLQKEQESAMD	_VRKNS(ph)STDQGS(ph)DEEGSLQK_	S	1068	11	0.98095	I	3	742.309	0.12743	0.000209562	66.201	1.33107	2.5159	1.7895	0.000228426	NA	NA	NA	NA
708	Q12789	General transcription factor 3C polypeptide 1	GTF3C1	VRKNSSTDQGSDEEGSLQKEQESAMDKHNLE	_VRKNS(ph)STDQGSDEEGS(ph)LQK_	S	1073	16	0.636208	II	3	841.051	0.22019	0.00689119	43.752	-0.227422	0.85416	NA	0.400507	NA	NA	NA	NA
709	Q12802	A-kinase anchor protein 13	AKAP13	LSSSEETESTQCCPGSPVAQTESPCDLSSIV	_LSSSEETESTQCCPGS(ph)PVAQTESPCDLSSIVEEENTDR_	S	345	16	0.319473	III	3	614.776	-0.35345	1.06245e-05	58.919	NA	NA	NA	NA	NA	NA	NA	NA
710	Q12846	Syntaxin-4	STX4	__MRDRTHELRQGDDSSDEEDKERVALVVHP	_THELRQGDDS(ph)S(ph)DEEDKER_	S	14	10	0.999873	I	3	724.837	-0.42821	0.000947074	58.246	0.581592	1.4965	75.124	0.0674643	NA	NA	NA	NA
711	Q12846	Syntaxin-4	STX4	_MRDRTHELRQGDDSSDEEDKERVALVVHPG	_THELRQGDDS(ph)S(ph)DEEDKER_	S	15	11	0.999923	I	3	724.837	-0.42821	0.000947074	58.246	0.581592	1.4965	75.124	0.0674643	NA	NA	NA	NA
712	Q12872	Splicing factor, suppressor of white-apricot homolog	SFSWAP	VLAENKSDEKKKSGVSSDNEDDDDEEDGNYL	_SGVS(ph)SDNEDDDDEEDGNYLHPSLFASK_	S	282	4	0.368764	III	3	705.279	-0.16459	0.000622633	49.851	NA	NA	NA	NA	NA	NA	NA	NA
713	Q12872	Splicing factor, suppressor of white-apricot homolog	SFSWAP	LAENKSDEKKKSGVSSDNEDDDDEEDGNYLH	_SGVSS(ph)DNEDDDDEEDGNYLHPSLFASK_	S	283	5	0.958662	I	3	1008.06	0.080833	1.04389e-34	131.97	NA	NA	NA	NA	-0.164302	0.89236	15.711	0.254737
714	Q12888	Tumor suppressor p53-binding protein 1	TP53BP1	TRETAVPGPLGIEDISPNLSPDDKSFSRVVP	_ETAVPGPLGIEDIS(ph)PNLS(ph)PDDK_	S	1426	14	1	I	3	808.692	-0.081671	3.03728e-11	96.55	-0.126974	0.91575	7.7968	0.47008	0.211511	1.1579	22.682	0.244458
715	Q12888	Tumor suppressor p53-binding protein 1	TP53BP1	AVPGPLGIEDISPNLSPDDKSFSRVVPRVPD	_ETAVPGPLGIEDIS(ph)PNLS(ph)PDDK_	S	1430	18	1	I	3	808.692	-0.081671	3.03728e-11	96.55	-0.126974	0.91575	7.7968	0.47008	0.211511	1.1579	22.682	0.244458
716	Q12888	Tumor suppressor p53-binding protein 1	TP53BP1	APSPDAFRSTPFIVPSSPTEQEGRQDKPMDT	_STPFIVPS(ph)SPTEQEGR_	S	379	8	0.692996	II	2	906.414	-0.071926	1.15044e-12	115.39	NA	NA	NA	NA	0.139469	1.1015	NA	0.287219
717	Q12888	Tumor suppressor p53-binding protein 1	TP53BP1	PSPDAFRSTPFIVPSSPTEQEGRQDKPMDTS	_STPFIVPSS(ph)PTEQEGR_	S	380	9	0.689971	II	2	1150.78	-0.19904	1.11044e-28	149.36	-0.0902039	0.93939	NA	0.373679	0.0717627	1.051	4.4003	0.396511
718	Q12894	Interferon-related developmental regulator 2	IFRD2	GQRRGGGARSSAQADSGSSDDEAASEARSTA	_SSAQADS(ph)GSSDDEAAS(ph)EAR_	S	93	7	0.83847	I	2	529.233	2.9662	9.87219e-06	74.408	NA	NA	NA	NA	NA	NA	NA	NA
719	Q12894	Interferon-related developmental regulator 2	IFRD2	SSAQADSGSSDDEAASEARSTASECPSLLST	_SSAQADS(ph)GSSDDEAAS(ph)EAR_	S	102	16	0.999987	I	2	1000.84	-0.20998	9.87219e-06	74.408	NA	NA	NA	NA	NA	NA	NA	NA
720	Q12965	Unconventional myosin-Ie	MYO1E	SLYTSMARPPLPRQQSTSSDRVSQTPESLDF	_QQS(ph)T(ph)SSDRVSQTPESLDFLK_	S	1002	3	0.890493	I	3	660.327	0.062002	7.44024e-05	69.422	0.225522	1.1692	25.427	0.195288	NA	NA	NA	NA
721	Q12965	Unconventional myosin-Ie	MYO1E	YTSMARPPLPRQQSTSSDRVSQTPESLDFLK	_QQS(ph)TS(ph)SDRVSQTPESLDFLK_	S	1004	5	0.550243	II	3	805.016	-0.056238	0.000152643	64.327	0.346645	1.2716	NA	0.180641	NA	NA	NA	NA
722	Q13017	Rho GTPase-activating protein 5	ARHGAP5	KTLFSKAKSYYRRTHSDASDDEAFTTSKTKR	_RTHS(ph)DAS(ph)DDEAFTTSK_	S	1173	4	0.97473	I	2	643.242	-0.27671	6.769e-16	119	-0.207744	0.86589	28.967	0.235769	0.177726	1.1311	NA	0.283479
723	Q13017	Rho GTPase-activating protein 5	ARHGAP5	FSKAKSYYRRTHSDASDDEAFTTSKTKRKGR	_RTHS(ph)DAS(ph)DDEAFTTSK_	S	1176	7	0.999076	I	3	964.359	0.19153	6.769e-16	119	-0.202672	0.86894	28.651	0.241087	0.177726	1.1311	NA	0.283479
724	Q13085	Acetyl-CoA carboxylase 1	ACACA	AQPLELNQHSRFIIGSVSEDNSEDEISNLVK	_FIIGS(ph)VSEDNS(ph)EDEISNLVK_	S	23	5	0.991092	I	2	1178.01	0.20839	5.47982e-43	155.04	0.216858	1.1622	NA	0.202419	0.242816	1.1833	5.2654	0.228294
725	Q13085	Acetyl-CoA carboxylase 1	ACACA	PLELNQHSRFIIGSVSEDNSEDEISNLVKLD	_FIIGSVS(ph)EDNS(ph)EDEISNLVK_	S	25	7	0.999747	I	2	1178.01	0.18934	5.73278e-130	229.85	0.073409	1.0522	0.89378	0.340987	0.287472	1.2205	7.699	0.0988898
726	Q13085	Acetyl-CoA carboxylase 1	ACACA	NQHSRFIIGSVSEDNSEDEISNLVKLDLLEE	_FIIGSVS(ph)EDNS(ph)EDEISNLVK_	S	29	11	1	I	2	1178.01	0.18934	5.73278e-130	229.85	-0.0947723	0.93642	23.058	0.375472	0.052555	1.0371	22.646	0.387389
727	Q13098	COP9 signalosome complex subunit 1	GPS1	VLRNQIHVKSPPREGSQGELTPANSQSRMST	_SPPREGS(ph)QGELTPANSQSR_	S	474	7	0.998773	I	3	693.315	-0.030613	0.000295222	69.422	0.325386	1.253	23.34	0.124411	-0.196046	0.87294	33.011	0.333546
728	Q13112	Chromatin assembly factor 1 subunit B	CHAF1B	TPDTAKKTKSQTHRGSSPGPRPVEGTPASRT	_GS(ph)SPGPRPVEGTPASR_	S	409	2	0.498576	III	3	544.589	-0.10699	0.0220821	43.592	NA	NA	NA	NA	NA	NA	NA	NA
729	Q13112	Chromatin assembly factor 1 subunit B	CHAF1B	PDTAKKTKSQTHRGSSPGPRPVEGTPASRTQ	_GSS(ph)PGPRPVEGTPASR_	S	410	3	0.820306	I	3	788.357	-0.029167	0.0137318	47.088	NA	NA	NA	NA	-0.354815	0.78197	20.469	0.0941393
730	Q13112	Chromatin assembly factor 1 subunit B	CHAF1B	PRPVEGTPASRTQDPSSPGTTPPQARQAPAP	_TQDPS(ph)S(ph)PGTTPPQAR_	S	428	5	0.721307	II	2	850.34	0.04993	1.00884e-05	79.837	NA	NA	NA	NA	-0.33268	0.79406	25.514	0.210579
731	Q13112	Chromatin assembly factor 1 subunit B	CHAF1B	RPVEGTPASRTQDPSSPGTTPPQARQAPAPT	_TQDPS(ph)S(ph)PGTTPPQAR_	S	429	6	0.93094	I	2	850.34	0.04993	1.00884e-05	91.414	NA	NA	NA	NA	-0.592963	0.66298	NA	0.0645854
732	Q13131	5'-AMP-activated protein kinase catalytic subunit alpha-1	PRKAA1	LLDFRSIDDEITEAKSGTATPQRSGSVSNYR	_SIDDEITEAKS(ph)GTAT(ph)PQR_	S	486	11	0.714761	II	2	1039.94	-0.01823	3.89159e-17	121.48	0.132248	1.096	NA	0.351301	NA	NA	NA	NA
733	Q13136	Liprin-alpha-1	PPFIA1	INHEQENTPSTSGKRSSDGSLSHEEDLAKVI	_RS(ph)SDGS(ph)LSHEEDLAK_	S	238	2	0.510924	II	3	895.853	-0.075558	0.00517132	48.277	-0.0534638	0.96362	15.553	0.421614	-0.127951	0.91513	41.244	0.344136
734	Q13136	Liprin-alpha-1	PPFIA1	NHEQENTPSTSGKRSSDGSLSHEEDLAKVIE	_RSS(ph)DGS(ph)LSHEEDLAK_	S	239	3	0.960654	I	3	531.266	-0.2625	0.00517132	48.277	-0.213002	0.86274	NA	0.230325	-0.127951	0.91513	41.244	0.344136
735	Q13136	Liprin-alpha-1	PPFIA1	QENTPSTSGKRSSDGSLSHEEDLAKVIELQE	_RS(ph)SDGS(ph)LSHEEDLAK_	S	242	6	0.963008	I	2	597.571	-0.38565	0.00517132	48.277	-0.0534638	0.96362	11.894	0.421614	-0.127951	0.91513	41.244	0.344136
736	Q13185	Chromobox protein homolog 3	CBX3	PQIVIAFYEERLTWHSCPEDEAQ________	_LTWHS(ph)CPEDEAQ_	S	176	5	0.998643	I	2	776.792	0.23673	1.43148e-48	184.87	0.682394	1.6048	8.941	0.0198043	NA	NA	NA	NA
737	Q13200	26S proteasome non-ATPase regulatory subunit 2	PSMD2	MEEGGRDKAPVQPQQSPAAAPGGTDEKPSGK	_APVQPQQS(ph)PAAAPGGTDEKPSGK_	S	16	8	1	I	3	1001.42	0.58204	3.86152e-08	94.031	0.198368	1.1474	24.425	0.278434	NA	NA	NA	NA
738	Q13242	Serine/arginine-rich splicing factor 9	SRSF9	RSGSRGRDSPYQSRGSPHYFSPFRPY_____	_GS(ph)PHYFS(ph)PFRPY_	S	211	2	0.999995	I	3	538.877	0.45577	5.2956e-11	127.03	NA	NA	NA	NA	0.331361	1.2582	27.466	0.133824
739	Q13242	Serine/arginine-rich splicing factor 9	SRSF9	GRDSPYQSRGSPHYFSPFRPY__________	_GS(ph)PHYFS(ph)PFRPY_	S	216	7	0.999999	I	3	538.877	0.14459	5.2956e-11	127.03	NA	NA	NA	NA	0.272501	1.2079	27.122	0.183007
740	Q13283	Ras GTPase-activating protein-binding protein 1	G3BP1	PEPVLEETAPEDAQKSSSPAPADIAQTVQED	_S(ph)SSPAPADIAQTVQEDLR_	S	230	1	0.485935	III	3	982.952	0.17291	1.10922e-22	130.21	NA	NA	NA	NA	NA	NA	NA	NA
741	Q13283	Ras GTPase-activating protein-binding protein 1	G3BP1	EPVLEETAPEDAQKSSSPAPADIAQTVQEDL	_SS(ph)SPAPADIAQTVQEDLR_	S	231	2	0.766831	I	3	982.952	-0.19077	3.36912e-292	312.26	-0.392194	0.76197	NA	0.0704216	0.108357	1.078	NA	0.20355
742	Q13283	Ras GTPase-activating protein-binding protein 1	G3BP1	PVLEETAPEDAQKSSSPAPADIAQTVQEDLR	_SSS(ph)PAPADIAQTVQEDLR_	S	232	3	0.99822	I	2	655.637	-0.030478	2.04794e-162	254.79	-0.226915	0.85446	14.545	0.203079	0.128689	1.0933	10.686	0.169178
743	Q13283	Ras GTPase-activating protein-binding protein 1	G3BP1	QDEVFGGFVTEPQEESEEEVEEPEERQQTPE	_YQDEVFGGFVTEPQEES(ph)EEEVEEPEER_	S	149	17	0.991011	I	4	824.838	-0.42082	0.000610185	50.432	0.247563	1.1872	34.134	0.230581	-0.0274838	0.98113	22.808	0.493466
744	Q13371	Phosducin-like protein	PDCL	LLPEKEVLVLTSVRNSATCHSEDSDLEID__	_NS(ph)AT(ph)CHSEDSDLEID_	S	288	2	0.722043	II	2	926.803	-0.1243	0.013422	60.093	NA	NA	NA	NA	0.200253	1.1489	NA	0.24285
745	Q13371	Phosducin-like protein	PDCL	EVLVLTSVRNSATCHSEDSDLEID_______	_NSATCHS(ph)EDS(ph)DLEID_	S	293	7	0.941603	I	2	926.803	-0.17762	1.03928e-06	104.55	0.390007	1.3104	NA	0.153783	-0.0500841	0.96588	NA	0.442164
746	Q13371	Phosducin-like protein	PDCL	VLTSVRNSATCHSEDSDLEID__________	_NSATCHS(ph)EDS(ph)DLEID_	S	296	10	0.99983	I	2	926.803	-0.25628	1.03928e-06	104.55	0.390007	1.3104	NA	0.153783	-0.0500841	0.96588	NA	0.442164
747	Q13409	Cytoplasmic dynein 1 intermediate chain 2	DYNC1I2	MSPSSKSVSTPSEAGSQDSGDGAVGSRTLHW	_SVSTPSEAGS(ph)QDS(ph)GDGAVGSR_	S	101	10	0.993555	I	2	1015.92	0.065937	3.17721e-05	70.784	0.36233	1.2855	26.072	0.134344	NA	NA	NA	NA
748	Q13409	Cytoplasmic dynein 1 intermediate chain 2	DYNC1I2	SSKSVSTPSEAGSQDSGDGAVGSRTLHWDTD	_SVSTPSEAGS(ph)QDS(ph)GDGAVGSR_	S	104	13	0.999615	I	2	1015.92	0.065937	3.17721e-05	70.784	0.173895	1.1281	NA	0.313845	NA	NA	NA	NA
749	Q13427	Peptidyl-prolyl cis-trans isomerase G	PPIG	ENDHVHEKNKKFDHESSPGTDEDKSG_____	_KFDHES(ph)S(ph)PGT(ph)DEDK_	S	744	6	1	I	3	611.2	-0.22427	0.0153437	59.579	NA	NA	NA	NA	-0.320576	0.80075	NA	0.220277
750	Q13427	Peptidyl-prolyl cis-trans isomerase G	PPIG	NDHVHEKNKKFDHESSPGTDEDKSG______	_KFDHES(ph)S(ph)PGT(ph)DEDK_	S	745	7	1	I	3	611.2	-0.22427	0.0153437	59.579	NA	NA	NA	NA	-0.320576	0.80075	NA	0.220277
751	Q13428	Treacle protein	TCOF1	GKTHQIRAALAPAKESPRKGAAPTPPGKTGP	_AALAPAKES(ph)PRK_	S	906	9	1	I	3	440.234	-0.16789	0.00342136	55.314	NA	NA	NA	NA	-0.211448	0.86367	13.951	0.318345
752	Q13428	Treacle protein	TCOF1	KKKKLGAGEGGEASVSPEKTSTTSKGKAKRD	_LGAGEGGEASVS(ph)PEK_	S	1378	12	0.999811	I	2	734.322	0.2512	2.69972e-07	98.169	-0.401368	0.75714	24.17	0.185533	0.0304067	1.0213	17.563	0.474991
753	Q13428	Treacle protein	TCOF1	SPRKSAEPSANTTLVSETEEEGSVPAFGAAA	_SAEPSANTTLVS(ph)ETEEEGSVPAFGAAAK_	S	171	12	0.462916	III	3	594.746	-0.25355	0.000625666	48.961	NA	NA	NA	NA	NA	NA	NA	NA
754	Q13428	Treacle protein	TCOF1	AQEKSLGNILQAKPTSSPAKGPPQKAGPVAV	_SLGNILQAKPT(ph)SSPAK_	S	582	12	0.333331	III	3	755.646	-0.29333	0.0136614	53.946	NA	NA	NA	NA	NA	NA	NA	NA
755	Q13428	Treacle protein	TCOF1	QEKSLGNILQAKPTSSPAKGPPQKAGPVAVQ	_SLGNILQAKPT(ph)SSPAK_	S	583	13	0.333331	III	3	755.646	-0.29333	0.0136614	53.946	NA	NA	NA	NA	NA	NA	NA	NA
756	Q13428	Treacle protein	TCOF1	GKTSQVGAASAPAKESPRKGAAPAPPGKTGP	_TSQVGAASAPAKES(ph)PRK_	S	381	14	0.999868	I	3	588.96	-0.54518	2.86998e-05	75.968	0.552771	1.4669	28.269	0.0573231	-0.355055	0.78184	26.971	0.0939728
757	Q13435	Splicing factor 3B subunit 2	SF3B2	SAAPKKKGFEEEHKDSDDDSSDDEQEKKPEA	_GFEEEHKDS(ph)DDDS(ph)S(ph)DDEQEK_	S	431	9	1	I	2	1290.9	0.7697	2.98337e-58	166.52	NA	NA	NA	NA	NA	NA	NA	NA
758	Q13435	Splicing factor 3B subunit 2	SF3B2	KKKGFEEEHKDSDDDSSDDEQEKKPEAPKLS	_GFEEEHKDS(ph)DDDS(ph)S(ph)DDEQEK_	S	435	13	1	I	2	1290.9	0.7697	2.98337e-58	166.52	NA	NA	NA	NA	NA	NA	NA	NA
759	Q13435	Splicing factor 3B subunit 2	SF3B2	KKGFEEEHKDSDDDSSDDEQEKKPEAPKLSK	_GFEEEHKDS(ph)DDDS(ph)S(ph)DDEQEK_	S	436	14	1	I	2	1290.9	0.7697	2.98337e-58	166.52	NA	NA	NA	NA	NA	NA	NA	NA
760	Q13435	Splicing factor 3B subunit 2	SF3B2	MNSQQEEEEMETDARSSLGQSASETEEDTVS	_S(ph)S(ph)LGQSASETEEDTVSVSK_	S	302	1	0.732487	II	3	1050.92	-0.22039	4.09397e-05	74.993	NA	NA	NA	NA	0.0657102	1.0466	10.109	0.426457
761	Q13435	Splicing factor 3B subunit 2	SF3B2	NSQQEEEEMETDARSSLGQSASETEEDTVSV	_S(ph)S(ph)LGQSASETEEDTVSVSK_	S	303	2	0.732487	II	3	1050.92	-0.22039	4.09397e-05	74.993	NA	NA	NA	NA	0.0657102	1.0466	10.109	0.426457
762	Q13435	Splicing factor 3B subunit 2	SF3B2	EEEEMETDARSSLGQSASETEEDTVSVSKKE	_SSLGQS(ph)AS(ph)ETEEDTVSVSK_	S	307	6	0.999881	I	2	1050.92	-0.11047	1.38438e-80	198.32	-0.136188	0.90992	72.141	0.31623	0.132643	1.0963	15.667	0.265115
763	Q13435	Splicing factor 3B subunit 2	SF3B2	EEMETDARSSLGQSASETEEDTVSVSKKEKN	_SSLGQS(ph)AS(ph)ETEEDTVSVSK_	S	309	8	0.999801	I	2	968.9	0.26594	1.38438e-80	198.32	-0.289281	0.81831	28.804	0.141654	-0.300537	0.81195	44.751	0.16036
764	Q13439	Golgin subfamily A member 4	GOLGA4	SSNSSTPTRMRSRTSSFTEQLDEGTPNRESG	_TSS(ph)FTEQLDEGTPNR_	S	41	3	0.925727	I	2	881.37	0.53427	7.87279e-44	166.47	-0.140794	0.90702	16.362	0.310878	-0.00889997	0.99385	17.071	0.495916
765	Q13442	28 kDa heat- and acid-stable phosphoprotein	PDAP1	EGGDGAAGDPKKEKKSLDSDESEDEEDDYQQ	_S(ph)LDS(ph)DESEDEEDDYQQK_	S	57	1	0.983192	I	3	731.242	-0.003832	3.51983e-90	190.86	3.14294	8.8332	NA	2.2523e-15	-0.387751	0.76432	34.999	0.095962
766	Q13442	28 kDa heat- and acid-stable phosphoprotein	PDAP1	DGAAGDPKKEKKSLDSDESEDEEDDYQQKRK	_SLDS(ph)DES(ph)EDEEDDYQQK_	S	60	4	0.999994	I	2	731.242	-0.18904	4.86942e-280	288.31	1.65416	3.1474	143.44	1.30327e-10	-0.651654	0.63655	52.136	0.0122632
767	Q13442	28 kDa heat- and acid-stable phosphoprotein	PDAP1	AGDPKKEKKSLDSDESEDEEDDYQQKRKGVE	_SLDS(ph)DES(ph)EDEEDDYQQK_	S	63	7	1	I	2	731.242	-0.18904	4.86942e-280	288.31	1.65416	3.1474	143.44	1.30327e-10	-0.660224	0.63278	51.801	0.0113207
768	Q13459	Unconventional myosin-IXb	MYO9B	TSLALDSRVSPPAPGSAPETPEDKSKPCGSP	_VSPPAPGS(ph)APET(ph)PEDK_	S	1267	8	0.999989	I	2	869.852	-0.39092	3.16179e-08	93.407	0.0274372	1.0192	NA	0.390952	-0.183228	0.88073	16.913	0.272241
769	Q13501	Sequestosome-1	SQSTM1	IDVEHGGKRSRLTPVSPESSSTEEKSSSQPS	_SRLT(ph)PVS(ph)PESSSTEEK_	S	272	7	0.999766	I	3	947.398	-0.59509	7.57816e-60	179.17	-0.333098	0.79383	7.7594	0.106913	-0.0644497	0.95631	10.452	0.440938
770	Q13501	Sequestosome-1	SQSTM1	EHGGKRSRLTPVSPESSSTEEKSSSQPSSCC	_SRLT(ph)PVS(ph)PES(ph)SSTEEK_	S	275	10	0.935226	I	2	631.934	-0.13803	5.03729e-74	197.69	-0.0579022	0.96066	NA	0.473878	0.853996	1.8075	NA	0.00172475
771	Q13501	Sequestosome-1	SQSTM1	HGGKRSRLTPVSPESSSTEEKSSSQPSSCCS	_LTPVS(ph)PESS(ph)STEEK_	S	276	9	0.90465	I	2	825.831	-0.70216	2.66079e-54	178.52	-0.110308	0.92639	NA	0.481772	0.422448	1.3402	37.779	0.0716575
772	Q13501	Sequestosome-1	SQSTM1	GGKRSRLTPVSPESSSTEEKSSSQPSSCCSD	_LTPVS(ph)PESSS(ph)TEEK_	S	277	10	0.684835	II	2	825.831	0.35306	1.68895e-12	119.37	-0.22896	0.85325	8.5241	0.312739	-0.309002	0.8072	22.632	0.130037
773	Q13501	Sequestosome-1	SQSTM1	LGIEVDIDVEHGGKRSRLTPVSPESSSTEEK	_RS(ph)RLTPVS(ph)PESSSTEEK_	S	266	2	0.90109	I	3	683.968	-0.40545	0.000660957	60.272	-0.483884	0.71505	4.461	0.0489963	0.235114	1.177	NA	0.234492
774	Q13523	Serine/threonine-protein kinase PRP4 homolog	PRPF4B	PRDDILSRRERSKDASPINRWSPTRRRSRSP	_DAS(ph)PINRWS(ph)PTR_	S	431	3	0.999981	I	2	1042.48	-0.082428	0.00310006	56.087	-0.916998	0.52961	13.214	0.000902173	-0.0100036	0.99309	17.384	0.466732
775	Q13523	Serine/threonine-protein kinase PRP4 homolog	PRPF4B	SRRERSKDASPINRWSPTRRRSRSPIRRRSR	_DAS(ph)PINRWS(ph)PTR_	S	437	9	0.990485	I	2	1042.48	-0.082428	0.00310006	56.087	-0.916998	0.52961	13.214	0.000902173	-0.0100036	0.99309	17.384	0.466732
776	Q13523	Serine/threonine-protein kinase PRP4 homolog	PRPF4B	SASHVADNDITPYLVSRFYRAPEIIIGKSYD	_LCDFGSASHVADNDITPYLVS(ph)R_	S	852	21	0.688477	II	3	839.709	-0.15838	3.78258e-17	113.23	NA	NA	NA	NA	-0.343678	0.78803	52.991	0.201989
777	Q13523	Serine/threonine-protein kinase PRP4 homolog	PRPF4B	VPSEPSSPQSSTRTRSPSPDDILERVAADVK	_TRS(ph)PS(ph)PDDILER_	S	578	3	0.988442	I	2	994.487	-0.32118	3.95719e-06	107.51	0.788853	1.7277	18.946	0.00862828	0.12446	1.0901	NA	0.332932
778	Q13523	Serine/threonine-protein kinase PRP4 homolog	PRPF4B	SEPSSPQSSTRTRSPSPDDILERVAADVKEY	_TRS(ph)PS(ph)PDDILER_	S	580	5	0.999985	I	2	994.487	-0.32118	3.95719e-06	107.51	0.788853	1.7277	18.946	0.00862828	0.12446	1.0901	NA	0.332932
779	Q13547	Histone deacetylase 1	HDAC1	SICSSDKRIACEEEFSDSEEEGEGGRKNSSN	_RIACEEEFS(ph)DS(ph)EEEGEGGRK_	S	421	9	1	I	3	825.312	-0.1677	2.52843e-11	102.16	0.367371	1.29	20.806	0.074618	-0.0918173	0.93834	23.986	0.367172
780	Q13547	Histone deacetylase 1	HDAC1	CSSDKRIACEEEFSDSEEEGEGGRKNSSNFK	_RIACEEEFS(ph)DS(ph)EEEGEGGRK_	S	423	11	1	I	3	825.312	-0.1677	2.52843e-11	102.16	0.367371	1.29	20.806	0.074618	-0.0918173	0.93834	23.986	0.367172
781	Q13573	SNW domain-containing protein 1	SNW1	PPRFKINKKIPRGPPSPPAPVMHSPSRKMTV	_GPPS(ph)PPAPVM(ox)HS(ph)PSRK_	S	224	4	0.99972	I	3	609.94	0.37138	0.0218301	44.44	-0.0448211	0.96941	NA	0.461	NA	NA	NA	NA
782	Q13573	SNW domain-containing protein 1	SNW1	KIPRGPPSPPAPVMHSPSRKMTVKEQQEWKI	_GPPS(ph)PPAPVM(ox)HS(ph)PSRK_	S	232	12	0.50014	II	3	609.94	0.37138	0.0218301	44.44	-0.0448211	0.96941	NA	0.461	NA	NA	NA	NA
783	Q13573	SNW domain-containing protein 1	SNW1	PRGPPSPPAPVMHSPSRKMTVKEQQEWKIPP	_GPPS(ph)PPAPVM(ox)HS(ph)PSRK_	S	234	14	0.50014	II	3	609.94	0.37138	0.0218301	44.44	-0.0448211	0.96941	NA	0.461	NA	NA	NA	NA
784	Q13610	Periodic tryptophan protein 1 homolog	PWP1	LIAEAKEKLQEEGGGSDEEETGSPSEDGMQS	_LQEEGGGS(ph)DEEETGSPSEDGM(ox)QSAR_	S	50	8	0.957361	I	3	782.596	-0.30628	1.1933e-08	95.209	-0.112381	0.92506	NA	0.480317	NA	NA	NA	NA
785	Q13619	Cullin-4A	CUL4A	______MADEAPRKGSFSALVGRTNGLTKPA	_GS(ph)FSALVGR_	S	10	2	0.981591	I	2	1272.16	-0.65853	0.00507692	64.224	NA	NA	NA	NA	0.282618	1.2164	16.961	0.154379
786	Q13769	THO complex subunit 5 homolog	THOC5	GSVDEAKALFKPPEDSQDDESDSDAEEEQTT	_ALFKPPEDS(ph)QDDES(ph)DS(ph)DAEEEQTTK_	S	307	9	0.999967	I	3	1017.7	-0.13531	1.04987e-05	74	NA	NA	NA	NA	0.308361	1.2383	2.706	0.143899
787	Q13769	THO complex subunit 5 homolog	THOC5	AKALFKPPEDSQDDESDSDAEEEQTTKRRRP	_ALFKPPEDSQDDES(ph)DS(ph)DAEEEQTTK_	S	312	14	1	I	3	991.048	-0.043691	3.0291e-51	161.59	0.0859685	1.0614	17.194	0.3275	-0.168852	0.88955	11.212	0.248994
788	Q13769	THO complex subunit 5 homolog	THOC5	ALFKPPEDSQDDESDSDAEEEQTTKRRRPTL	_ALFKPPEDSQDDES(ph)DS(ph)DAEEEQTTK_	S	314	16	1	I	3	991.048	-0.043691	3.0291e-51	161.59	0.0859685	1.0614	17.194	0.3275	-0.168852	0.88955	11.212	0.248994
789	Q13813	Spectrin alpha chain, non-erythrocytic 1	SPTAN1	EKRSKLGESQTLQQFSRDVDEIEAWISEKLQ	_SKLGESQTLQQFS(ph)R_	S	1557	13	0.741743	II	2	798.38	-0.24043	0.0197329	47.548	-0.657331	0.63405	4.3074	0.156382	-0.142481	0.90596	33.99	0.388429
790	Q14004	Cyclin-dependent kinase 13	CDK13	SRSRHRLSRSRSRHSSISPSTLTLKSSLAAE	_HSS(ph)ISPS(ph)TLTLK_	S	437	3	0.553148	II	2	1008.84	0.84815	0.0129601	53.168	0.0844725	1.0603	20.673	0.404575	-0.496509	0.70882	78.64	0.0286053
791	Q14004	Cyclin-dependent kinase 13	CDK13	HRLSRSRSRHSSISPSTLTLKSSLAAELNKN	_HSS(ph)ISPS(ph)TLTLK_	S	441	7	0.511914	II	2	1008.84	0.84815	0.0129601	53.168	0.0844725	1.0603	20.673	0.404575	-0.496509	0.70882	78.64	0.0286053
792	Q14126	Desmoglein-2	DSG2	EDKVVPSFLPVDQGGSLVGRNGVGGMAKEAT	_VVPSFLPVDQGGS(ph)LVGR_	S	680	13	1	I	2	785.312	0.24732	4.51169e-16	119.16	-0.559324	0.67862	18.485	0.0757106	NA	NA	NA	NA
793	Q14137	Ribosome biogenesis protein BOP1	BOP1	TEMASARIGDEYAEDSSDEEDIRNTVGNVPL	_IGDEYAEDS(ph)S(ph)DEEDIR_	S	126	9	1	I	2	1001.85	0.19074	1.33403e-147	227.7	NA	NA	NA	NA	-0.59453	0.66226	49.379	0.00543191
794	Q14137	Ribosome biogenesis protein BOP1	BOP1	EMASARIGDEYAEDSSDEEDIRNTVGNVPLE	_IGDEYAEDS(ph)S(ph)DEEDIR_	S	127	10	1	I	2	1001.85	0.19074	1.33403e-147	227.7	NA	NA	NA	NA	-0.59453	0.66226	49.379	0.00543191
795	Q14147	Probable ATP-dependent RNA helicase DHX34	DHX34	RRRKVLRLQEEQDGGSSDEDRAGPAPPGASD	_LQEEQDGGS(ph)S(ph)DEDRAGPAPPGASDGVDIQDVK_	S	749	9	0.999951	I	3	893.34	-0.181	2.34485e-06	65.766	-0.266542	0.83131	NA	0.282076	-0.0996954	0.93323	27.833	0.337825
796	Q14147	Probable ATP-dependent RNA helicase DHX34	DHX34	RRKVLRLQEEQDGGSSDEDRAGPAPPGASDG	_LQEEQDGGS(ph)S(ph)DEDRAGPAPPGASDGVDIQDVK_	S	750	10	0.999881	I	3	893.34	-0.181	2.34485e-06	65.766	-0.266542	0.83131	NA	0.282076	-0.0996954	0.93323	27.833	0.337825
797	Q14157	Ubiquitin-associated protein 2-like	UBAP2L	GPLYEQRSTQTRRYPSSISSSPQKDLTQAKN	_RYPS(ph)SISSS(ph)PQK_	S	604	4	0.527477	II	3	748.813	0.11221	4.06264e-05	99.371	-0.223121	0.85671	34.437	0.403438	-0.0274985	0.98112	NA	0.487866
798	Q14157	Ubiquitin-associated protein 2-like	UBAP2L	PLYEQRSTQTRRYPSSISSSPQKDLTQAKNG	_RYPSS(ph)ISSS(ph)PQK_	S	605	5	0.78489	I	2	748.813	-0.13733	4.06264e-05	99.371	-0.756672	0.59186	NA	0.0416412	-0.204449	0.86787	NA	0.209094
799	Q14157	Ubiquitin-associated protein 2-like	UBAP2L	YEQRSTQTRRYPSSISSSPQKDLTQAKNGFS	_RYPSSIS(ph)S(ph)SPQK_	S	607	7	0.515268	II	2	499.544	-0.30004	0.000132927	90.259	NA	NA	NA	NA	-0.394051	0.76099	NA	0.165396
800	Q14157	Ubiquitin-associated protein 2-like	UBAP2L	EQRSTQTRRYPSSISSSPQKDLTQAKNGFSS	_RYPSSIS(ph)S(ph)SPQK_	S	608	8	0.6833	II	2	499.544	-0.30004	4.06264e-05	99.371	-0.386714	0.76487	NA	0.194912	-0.394051	0.76099	17.161	0.101143
801	Q14157	Ubiquitin-associated protein 2-like	UBAP2L	QRSTQTRRYPSSISSSPQKDLTQAKNGFSSV	_RYPSSISSS(ph)PQK_	S	609	9	0.988363	I	3	472.889	-0.10275	0.000132927	90.259	-0.454387	0.72982	34.09	0.153995	-0.298584	0.81305	15.683	0.122805
802	Q14157	Ubiquitin-associated protein 2-like	UBAP2L	PSSPLPSKSTSAPQMSPGSSDNQSSSPQPAQ	_STSAPQM(ox)S(ph)PGSSDNQSSSPQPAQQK_	S	467	8	0.557477	II	3	876.701	-0.026539	0.000331642	59.539	0.0575542	1.0407	18.509	0.362639	NA	NA	NA	NA
803	Q14157	Ubiquitin-associated protein 2-like	UBAP2L	PLPSKSTSAPQMSPGSSDNQSSSPQPAQQKL	_STSAPQM(ox)SPGS(ph)SDNQSSSPQPAQQK_	S	470	11	0.63858	II	3	697.299	-0.75642	0.00020655	70.15	0.376402	1.2981	NA	0.126949	-0.0427094	0.97083	12.676	0.490067
804	Q14160	Protein scribble homolog	SCRIB	PTPSPTPVEDLGPQTSTSPGRLSPDFAEELR	_LAEAPSPAPTPSPTPVEDLGPQT(ph)STSPGRLS(ph)PDFAEELR_	S	1559	24	0.348526	III	3	1392.31	-0.67079	2.21253e-07	68.041	NA	NA	NA	NA	NA	NA	NA	NA
805	Q14160	Protein scribble homolog	SCRIB	VEDLGPQTSTSPGRLSPDFAEELRSLEPSPS	_LAEAPSPAPTPSPTPVEDLGPQT(ph)STSPGRLS(ph)PDFAEELR_	S	1566	31	0.998512	I	3	1392.31	-0.67079	2.21253e-07	68.041	0.113567	1.0819	6.0084	0.370737	NA	NA	NA	NA
806	Q14160	Protein scribble homolog	SCRIB	EGRRSEACPCQPDSGSPLPAEEEKRLSAESG	_RSEACPCQPDSGS(ph)PLPAEEEK_	S	504	13	0.997597	I	3	808.666	0.36294	4.48252e-44	161.56	0.0220482	1.0154	16.632	0.456673	0.141433	1.103	23.075	0.285091
807	Q14166	Tubulin--tyrosine ligase-like protein 12	TTLL12	MEAERGPERRPAERSSPGQTPEEGAQALAEF	_SS(ph)PGQTPEEGAQALAEFAALHGPALR_	S	16	2	0.814958	I	3	648.755	0.29596	5.04175e-10	94.359	-0.186508	0.87873	NA	0.428594	0.527671	1.4416	27.514	0.0672037
808	Q14195	Dihydropyrimidinase-related protein 3	DPYSL3	TTTPKGGTPAGSARGSPTRPNPPVRNLHQSG	_GS(ph)PTRPNPPVR_	S	522	2	0.992829	I	3	807.813	0.38879	0.0140573	52.463	0.207643	1.1548	NA	0.28482	NA	NA	NA	NA
809	Q14247	Src substrate cortactin	CTTN	KLEEQARAKTQTPPVSPAPQPTEERLPSSPV	_TQT(ph)PPVS(ph)PAPQPTEER_	S	405	7	1	I	2	632.271	-0.04431	7.15897e-48	170.5	-0.188019	0.87781	11.051	0.248382	-0.0440326	0.96994	5.8037	0.469882
810	Q14247	Src substrate cortactin	CTTN	PPVSPAPQPTEERLPSSPVYEDAASFKAELS	_T(ph)QTPPVS(ph)PAPQPTEERLPS(ph)SPVYEDAASFK_	S	417	19	0.858913	I	3	867.378	0.28462	9.97629e-15	104.89	-0.0776499	0.9476	NA	0.38988	-0.428974	0.74279	17.309	0.0496794
811	Q14247	Src substrate cortactin	CTTN	PVSPAPQPTEERLPSSPVYEDAASFKAELSY	_LPSS(ph)PVYEDAASFK_	S	418	4	0.978715	I	2	901.89	-0.069258	9.97629e-15	104.89	-0.395549	0.7602	69.611	0.0686805	-0.346041	0.78674	21.222	0.090401
812	Q14247	Src substrate cortactin	CTTN	TEERLPSSPVYEDAASFKAELSYRGPVSGTE	_T(ph)QTPPVSPAPQPTEERLPS(ph)SPVYEDAASFK_	S	426	28	0.239157	III	4	1129.51	0.27382	0.00198664	44.6	NA	NA	NA	NA	NA	NA	NA	NA
813	Q14315	Filamin-C	FLNC	FPAVFGDFLGRERLGSFGSITRQQEGEASSQ	_LGS(ph)FGSITR_	S	2233	3	0.999999	I	2	509.242	0.12744	1.42993e-14	142.89	NA	NA	NA	NA	0.219587	1.1644	13.531	0.159039
814	Q14315	Filamin-C	FLNC	VFGDFLGRERLGSFGSITRQQEGEASSQDMT	_LGS(ph)FGS(ph)ITR_	S	2236	6	0.793391	I	2	509.242	0.033228	0.0103179	46.704	NA	NA	NA	NA	0.388575	1.3091	13.286	0.129341
815	Q14498	RNA-binding protein 39	RBM39	SRRRSRSKSPFRKDKSPVREPIDNLTPEERD	_DKS(ph)PVREPIDNLTPEER_	S	136	3	0.999986	I	2	692.332	0.36346	1.95058e-06	83.751	-0.0784875	0.94705	9.2395	0.399693	-0.0987527	0.93384	11.757	0.355762
816	Q14669	E3 ubiquitin-protein ligase TRIP12	TRIP12	QAVRQFSIQAEDERESTDDESNPLGRAGIWT	_QFSIQAEDERES(ph)T(ph)DDESNPLGR_	S	1376	12	0.995607	I	3	1384.54	0.11885	0.000386711	57.045	NA	NA	NA	NA	0.349705	1.2743	6.1504	0.120552
817	Q14676	Mediator of DNA damage checkpoint protein 1	MDC1	AEVHLERAQPFGFIDSDTDAEEERIPATPVV	_AQPFGFIDS(ph)DT(ph)DAEEER_	S	329	9	1	I	2	1043.89	0.21821	1.54237e-73	188.86	NA	NA	NA	NA	-0.262365	0.83372	17.543	0.152485
818	Q14676	Mediator of DNA damage checkpoint protein 1	MDC1	LVRAHSEKDQPPFGDSDDSVEADKSSPGIHL	_DQPPFGDS(ph)DDS(ph)VEADK_	S	495	8	1	I	2	941.327	-0.16168	3.91018e-16	119.25	NA	NA	NA	NA	0.0827026	1.059	6.8404	0.382315
819	Q14676	Mediator of DNA damage checkpoint protein 1	MDC1	AHSEKDQPPFGDSDDSVEADKSSPGIHLERS	_DQPPFGDS(ph)DDS(ph)VEADK_	S	498	11	1	I	2	941.327	-0.16168	3.91018e-16	119.25	NA	NA	NA	NA	0.0827026	1.059	6.8404	0.382315
820	Q14676	Mediator of DNA damage checkpoint protein 1	MDC1	PGAPGLAHLQESQAGSDTDVEEGKAPQAVPL	_GPGAPGLAHLQESQAGS(ph)DT(ph)DVEEGK_	S	376	17	0.999948	I	3	870.697	-0.4454	1.65088e-69	171.39	-0.340897	0.78955	NA	0.325651	-0.330411	0.79531	6.3652	0.135704
821	Q14676	Mediator of DNA damage checkpoint protein 1	MDC1	VQGETQPQRLLLAEDSEEEVDFLSERRMVKK	_LLLAEDS(ph)EEEVDFLSER_	S	168	7	0.999818	I	3	1037.47	0.088956	0.00176914	57.227	NA	NA	NA	NA	0.240864	1.1817	12.915	0.229856
822	Q14676	Mediator of DNA damage checkpoint protein 1	MDC1	QAVPLEKSQASMVINSDTDDEEEVSAALTLA	_SQASMVINS(ph)DT(ph)DDEEEVSAALTLAHLK_	S	402	9	1	I	3	1487.03	-0.25885	2.00228e-57	157.96	NA	NA	NA	NA	0.0761486	1.0542	12.595	0.359542
823	Q14676	Mediator of DNA damage checkpoint protein 1	MDC1	DAEEDMPQRVVLLQRSQTTTERDSDTDVEEE	_S(ph)QT(ph)T(ph)TERDSDTDVEEEELPVENR_	S	445	1	0.605543	II	3	710.535	0.13167	9.56895e-18	116.43	NA	NA	NA	NA	NA	NA	NA	NA
824	Q14676	Mediator of DNA damage checkpoint protein 1	MDC1	RVVLLQRSQTTTERDSDTDVEEEELPVENRE	_SQTTTERDS(ph)DT(ph)DVEEEELPVENR_	S	453	9	0.999506	I	2	947.045	-0.058796	7.68715e-60	165.49	-0.0942794	0.93674	NA	0.368465	-0.140762	0.90704	13.087	0.336685
825	Q14677	Clathrin interactor 1	CLINT1	ERKKAKKNKDKYVGVSSDSVGGFRYSERYDP	_YVGVS(ph)S(ph)DS(ph)VGGFRYS(ph)ER_	S	163	5	0.982162	I	2	1092.88	-0.039264	0.0154424	51.568	NA	NA	NA	NA	NA	NA	NA	NA
826	Q14677	Clathrin interactor 1	CLINT1	RKKAKKNKDKYVGVSSDSVGGFRYSERYDPE	_YVGVS(ph)S(ph)DSVGGFRY(ph)S(ph)ER_	S	164	6	0.989249	I	2	650.319	-0.045726	0.0154424	51.568	NA	NA	NA	NA	NA	NA	NA	NA
827	Q14677	Clathrin interactor 1	CLINT1	KAKKNKDKYVGVSSDSVGGFRYSERYDPEPK	_YVGVS(ph)S(ph)DS(ph)VGGFRYS(ph)ER_	S	166	8	0.870662	I	2	1092.88	-0.039264	0.0154424	51.568	NA	NA	NA	NA	NA	NA	NA	NA
828	Q14677	Clathrin interactor 1	CLINT1	KYVGVSSDSVGGFRYSERYDPEPKSKWDEEW	_YVGVS(ph)S(ph)DSVGGFRY(ph)S(ph)ER_	S	173	15	0.973985	I	2	650.319	-0.045726	0.0154424	51.568	NA	NA	NA	NA	NA	NA	NA	NA
829	Q14684	Ribosomal RNA processing protein 1 homolog B	RRP1B	ETMEEQKTKVGDGDLSAEEIPENEVSLRRAV	_VGDGDLS(ph)AEEIPENEVSLR_	S	245	7	0.987272	I	2	851.398	-0.43515	0.00584358	46.46	NA	NA	NA	NA	0.607674	1.5238	24.646	0.0199885
830	Q14692	Ribosome biogenesis protein BMS1 homolog	BMS1	SSGQKLGPQNFIDETSDIENLLKEEEDYKEE	_LGPQNFIDETS(ph)DIENLLK_	S	639	11	0.867661	I	2	1063.51	0.13308	1.63062e-38	156.36	NA	NA	NA	NA	-0.450755	0.73166	NA	0.129693
831	Q14694	Ubiquitin carboxyl-terminal hydrolase 10	USP10	NHSVNEEEQEEQGEGSEDEWEQVGPRNKTSV	_NHSVNEEEQEEQGEGS(ph)EDEWEQVGPR_	S	576	16	1	I	3	1036.41	0.25388	9.35676e-68	164.42	-0.0444789	0.96964	16.429	0.451433	-0.0766302	0.94827	10.578	0.392558
832	Q14738	Serine/threonine-protein phosphatase 2A 56 kDa regulatory subunit delta isoform	PPP2R5D	KYSGGPQIVKKERRQSSSRFNLSKNRELQKL	_QS(ph)SS(ph)RFNLSK_	S	88	2	0.760042	I	2	657.268	-0.1943	8.9306e-06	113.11	-0.0200186	0.98622	NA	0.498162	-0.000360719	0.99975	NA	0.453906
833	Q14738	Serine/threonine-protein phosphatase 2A 56 kDa regulatory subunit delta isoform	PPP2R5D	YSGGPQIVKKERRQSSSRFNLSKNRELQKLP	_QSS(ph)S(ph)RFNLSK_	S	89	3	0.976966	I	2	657.268	-0.24251	1.21393e-11	130.64	-0.136093	0.90998	NA	0.418736	0.0471195	1.0332	24.526	0.396293
834	Q14738	Serine/threonine-protein phosphatase 2A 56 kDa regulatory subunit delta isoform	PPP2R5D	SGGPQIVKKERRQSSSRFNLSKNRELQKLPA	_QSS(ph)S(ph)RFNLSK_	S	90	4	0.99972	I	2	657.268	-0.24251	1.21393e-11	130.64	-0.140269	0.90735	8.7605	0.414003	0.0471195	1.0332	23.37	0.396293
835	Q14764	Major vault protein	MVP	RVASGPSPGEGISPQSAQAPQAPGDNHVVPV	_VASGPSPGEGISPQS(ph)AQAPQAPGDNHVVPVLR_	S	876	15	0.583328	II	3	652.026	0.31569	0.000133328	55.662	0.0478175	1.0337	0.49292	0.448214	NA	NA	NA	NA
836	Q14966	Zinc finger protein 638	ZNF638	YRIRNPFRGSPKCFRSVSPERMSRRSVRSSD	_CFRS(ph)VS(ph)PER_	S	558	4	1	I	2	649.243	0.15227	0.0116591	74.966	-0.0654759	0.95563	15.246	0.526102	0.0146409	1.0102	12.922	0.472452
837	Q14966	Zinc finger protein 638	ZNF638	IRNPFRGSPKCFRSVSPERMSRRSVRSSDRK	_CFRS(ph)VS(ph)PER_	S	560	6	1	I	2	649.243	0.15227	0.0116591	74.966	-0.0654759	0.95563	15.246	0.526102	0.0146409	1.0102	12.922	0.472452
838	Q14978	Nucleolar and coiled-body phosphoprotein 1	NOLC1	RGGSISVQVNSIKFDSE______________	_GGSISVQVNSIKFDS(ph)E_	S	698	15	1	I	2	873.901	0.30317	1.84735e-182	256.66	-0.0534937	0.9636	2.7905	0.437599	-0.158027	0.89625	8.0049	0.264309
839	Q14980	Nuclear mitotic apparatus protein 1	NUMA1	KAQVARGRQEAERKNSLISSLEEEVSILNRQ	_NS(ph)LISSLEEEVS(ph)ILNR_	S	1225	2	0.984305	I	2	461.198	-0.5129	0.00744379	40.137	-1.16679	0.44541	NA	0.0282607	-1.57893	0.33473	170.7	8.95217e-11
840	Q14980	Nuclear mitotic apparatus protein 1	NUMA1	AERKNSLISSLEEEVSILNRQVLEKEGESKE	_NS(ph)LISSLEEEVS(ph)ILNR_	S	1235	12	0.830929	I	2	461.198	-0.5129	0.00744379	40.137	-1.16679	0.44541	NA	0.0282607	-1.57893	0.33473	170.7	8.95217e-11
841	Q14980	Nuclear mitotic apparatus protein 1	NUMA1	PRTQPDGTSVPGEPASPISQRLPPKVESLES	_TQPDGTSVPGEPAS(ph)PISQR_	S	1757	14	0.999988	I	2	1002.46	0.17558	5.67119e-112	218.78	0.00848689	1.0059	9.7722	0.46745	-0.170508	0.88853	22.898	0.247358
842	Q14980	Nuclear mitotic apparatus protein 1	NUMA1	QPDGTSVPGEPASPISQRLPPKVESLESLYF	_TQPDGTSVPGEPASPIS(ph)QR_	S	1760	17	0.629462	II	2	1002.46	0.36727	1.21456e-16	112.55	0.0659858	1.0468	NA	0.413846	NA	NA	NA	NA
843	Q14C86	GTPase-activating protein and VPS9 domain-containing protein 1	GAPVD1	PAAAIGATSLVAAPHSSSSSPSKDSSRGETE	_ELPPAAAIGATSLVAAPHS(ph)S(ph)SSSPSK_	S	946	19	0.518076	II	3	869.106	0.11236	0.0114872	41.672	NA	NA	NA	NA	0.406646	1.3256	NA	0.119548
844	Q14C86	GTPase-activating protein and VPS9 domain-containing protein 1	GAPVD1	AAAIGATSLVAAPHSSSSSPSKDSSRGETEE	_ELPPAAAIGATSLVAAPHS(ph)S(ph)SSSPSK_	S	947	20	0.518076	II	3	869.106	0.11236	0.0114872	41.672	NA	NA	NA	NA	0.406646	1.3256	NA	0.119548
845	Q14C86	GTPase-activating protein and VPS9 domain-containing protein 1	GAPVD1	AAIGATSLVAAPHSSSSSPSKDSSRGETEER	_ELPPAAAIGATSLVAAPHS(ph)S(ph)SSSPSK_	S	948	21	0.518076	II	3	869.106	0.11236	0.0114872	41.672	NA	NA	NA	NA	0.406646	1.3256	NA	0.119548
846	Q14C86	GTPase-activating protein and VPS9 domain-containing protein 1	GAPVD1	SGLGSTSDDTDVREVSSRPSTPGLSVVSGIS	_EVS(ph)SRPSTPGLSVVSGISAT(ph)SEDIPNK_	S	757	3	0.449432	III	3	958.777	0.13639	0.00468483	41.446	NA	NA	NA	NA	NA	NA	NA	NA
847	Q14C86	GTPase-activating protein and VPS9 domain-containing protein 1	GAPVD1	GLGSTSDDTDVREVSSRPSTPGLSVVSGISA	_EVSS(ph)RPST(ph)PGLSVVSGISATSEDIPNK_	S	758	4	0.766222	I	3	958.777	0.043099	4.30352e-26	125.39	NA	NA	NA	NA	0.552771	1.4669	25.235	0.0293806
848	Q14C86	GTPase-activating protein and VPS9 domain-containing protein 1	GAPVD1	PSTPGLSVVSGISATSEDIPNKIEDLRSECS	_EVS(ph)SRPSTPGLSVVSGISAT(ph)SEDIPNK_	S	775	21	0.395984	III	3	958.777	0.13639	0.00468483	41.446	NA	NA	NA	NA	NA	NA	NA	NA
849	Q14C86	GTPase-activating protein and VPS9 domain-containing protein 1	GAPVD1	KQRHSYPERLVRSRSSDIVSSVRRPMSDPSW	_SRSS(ph)DIVSSVR_	S	903	4	0.541769	II	2	706.796	0.39762	0.00689554	61.419	-0.236911	0.84856	9.6338	0.306132	0.282618	1.2164	19.511	0.164567
850	Q15007	Pre-mRNA-splicing regulator WTAP	WTAP	GFHREGNTTEDDFPSSPGNGNKSSNSSEERT	_EGNTTEDDFPSS(ph)PGNGNK_	S	306	12	0.986038	I	2	973.376	0.10119	2.7075e-05	80.102	-0.0362152	0.97521	31.229	0.486522	-0.243506	0.84469	37.797	0.28769
851	Q15019	Septin-2	2016-09-02	IEEHNIKIYHLPDAESDEDEDFKEQTRLLKA	_IYHLPDAES(ph)DEDEDFKEQTR_	S	218	9	1	I	3	839.687	0.20518	3.51418e-87	198.88	-1.33155	0.39734	105.82	1.51656e-07	-0.0766454	0.94826	6.0133	0.423789
852	Q15021	Condensin complex subunit 1	NCAPD2	SAKKPSTGSRYQPLASTASDNDFVTPEPRRT	_YQPLAS(ph)TAS(ph)DNDFVTPEPR_	S	1330	6	0.87796	I	2	849.658	0.3995	0.000868406	53.777	0.408168	1.327	NA	0.11131	-0.0841655	0.94333	21.623	0.450784
853	Q15021	Condensin complex subunit 1	NCAPD2	KPSTGSRYQPLASTASDNDFVTPEPRRTTRR	_YQPLAS(ph)TAS(ph)DNDFVTPEPR_	S	1333	9	0.674241	II	2	849.658	0.3995	0.000868406	53.777	0.408168	1.327	NA	0.11131	-0.0841655	0.94333	21.623	0.450784
854	Q15084	Protein disulfide-isomerase A6	PDIA6	DGRDGELPVEDDIDLSDVELDDLGKDEL___	_EPWDGRDGELPVEDDIDLS(ph)DVELDDLGKDEL_	S	428	19	1	I	3	1193.52	-0.42631	3.4666e-102	200.3	0.309525	1.2393	9.7999	0.110676	0.0920721	1.0659	35.511	0.340741
855	Q15121	Astrocytic phosphoprotein PEA-15	PEA15	RIPSAKKYKDIIRQPSEEEIIKLAPPPKKA_	_QPS(ph)EEEIIK_	S	116	3	1	I	2	812.711	-0.15677	2.95146e-05	89.189	-0.160153	0.89493	21.868	0.28388	-0.188973	0.87723	20.426	0.221833
856	Q15147	1-phosphatidylinositol 4,5-bisphosphate phosphodiesterase beta-4	PLCB4	KKGKANTAKANVTPQSSSELRPTTTAALASG	_ANVT(ph)PQS(ph)SSELRPTTTAALASGVEAK_	S	889	7	0.515252	II	3	1020.43	0.19681	6.37103e-05	68.368	0.448267	1.3644	NA	0.122077	NA	NA	NA	NA
857	Q15149	Plectin	PLEC	TEFADMLSGNAGGFRSRSSSVGSSSSYPISP	_AGTLSITEFADMLSGNAGGFRS(ph)R_	S	4382	22	0.985309	I	3	963.903	0.20565	0.00263774	50.098	-0.139013	0.90814	NA	0.461649	NA	NA	NA	NA
858	Q15149	Plectin	PLEC	ELQLVTYKAQLEPVASPAKKPKVQSGSESVI	_AQLEPVAS(ph)PAK_	S	1435	8	1	I	2	595.794	0.10647	0.0173688	45.207	-0.463808	0.72507	19.588	0.148787	-0.778754	0.58287	24.084	0.021367
859	Q15149	Plectin	PLEC	AQSTKGYYSPYSVSGSGSTAGSRTGSRTGSR	_GYYSPYSVSGS(ph)GST(ph)AGSRTGSR_	S	4620	11	0.905137	I	3	971.866	-0.10561	1.85317e-07	90.385	3.16819	8.9892	NA	4.01113e-16	NA	NA	NA	NA
860	Q15149	Plectin	PLEC	STKGYYSPYSVSGSGSTAGSRTGSRTGSRAG	_GYYSPYSVSGSGS(ph)T(ph)AGSR_	S	4622	13	0.921808	I	2	971.866	0.54844	1.35339e-47	156.08	2.26174	4.7957	NA	3.55707e-12	NA	NA	NA	NA
861	Q15149	Plectin	PLEC	YYSPYSVSGSGSTAGSRTGSRTGSRAGSRRG	_GYYSPYSVSGSGSTAGS(ph)R_	S	4626	17	0.886634	I	2	931.883	0.78079	0.00876476	54.559	-0.547046	0.68442	1.7805	0.207496	0.0464212	1.0327	19.097	0.395534
862	Q15149	Plectin	PLEC	YSVSGSGSTAGSRTGSRTGSRAGSRRGSFDA	_GYYSPYSVSGSGSTAGSRT(ph)GS(ph)R_	S	4630	21	0.414786	III	3	781.981	-0.29727	0.0150712	48.376	NA	NA	NA	NA	NA	NA	NA	NA
863	Q15149	Plectin	PLEC	FADMLSGNAGGFRSRSSSVGSSSSYPISPAV	_S(ph)SSVGSSSSYPIS(ph)PAVSR_	S	4384	1	0.483531	III	2	957.898	-0.017632	4.94463e-08	93.166	NA	NA	NA	NA	NA	NA	NA	NA
864	Q15149	Plectin	PLEC	ADMLSGNAGGFRSRSSSVGSSSSYPISPAVS	_SS(ph)SVGS(ph)SSSYPISPAVSR_	S	4385	2	0.766505	I	2	957.898	0.078115	2.46533e-75	195.13	0.345056	1.2702	NA	0.0872896	0.201383	1.1498	NA	0.255641
865	Q15149	Plectin	PLEC	DMLSGNAGGFRSRSSSVGSSSSYPISPAVSR	_SSS(ph)VGSSSSYPISPAVSR_	S	4386	3	0.98589	I	2	917.915	0.0353	1.16556e-75	197.07	0.308244	1.2382	11.612	0.111596	0.0978804	1.0702	16.425	0.315822
866	Q15149	Plectin	PLEC	SGNAGGFRSRSSSVGSSSSYPISPAVSRTQL	_SSS(ph)VGS(ph)SSSYPISPAVSR_	S	4389	6	0.952716	I	2	957.898	0.55075	2.46533e-75	195.13	0.575893	1.4906	22.002	0.0127825	-0.0541526	0.96316	9.362	0.430954
867	Q15149	Plectin	PLEC	GNAGGFRSRSSSVGSSSSYPISPAVSRTQLA	_SSS(ph)VGSS(ph)SSYPISPAVSR_	S	4390	7	0.410449	III	2	957.898	0.12033	0.00044935	58.964	NA	NA	NA	NA	NA	NA	NA	NA
868	Q15149	Plectin	PLEC	NAGGFRSRSSSVGSSSSYPISPAVSRTQLAS	_S(ph)SSVGSSSSYPISPAVSR_	S	4391	8	0.141703	III	3	917.915	0.37417	0.00202501	49.223	NA	NA	NA	NA	NA	NA	NA	NA
869	Q15149	Plectin	PLEC	AGGFRSRSSSVGSSSSYPISPAVSRTQLASW	_S(ph)SSVGSSSSYPISPAVSR_	S	4392	9	0.141703	III	3	917.915	0.37417	0.00202501	49.223	NA	NA	NA	NA	NA	NA	NA	NA
870	Q15149	Plectin	PLEC	RSRSSSVGSSSSYPISPAVSRTQLASWSDPT	_SSS(ph)VGSSSSYPIS(ph)PAVSR_	S	4396	13	0.999976	I	2	612.279	-0.086692	1.16556e-75	197.07	0.46801	1.3832	NA	0.0340939	-0.133416	0.91167	0.50709	0.293109
871	Q15149	Plectin	PLEC	SSYPISPAVSRTQLASWSDPTEETGPVAGIL	_T(ph)QLASWSDPTEETGPVAGILDTETLEK_	S	4406	5	0.298317	III	3	850.34	-0.44779	0.00226679	56.562	NA	NA	NA	NA	NA	NA	NA	NA
872	Q15149	Plectin	PLEC	YPISPAVSRTQLASWSDPTEETGPVAGILDT	_T(ph)QLASWSDPTEETGPVAGILDTETLEK_	S	4408	7	0.298317	III	3	850.34	-0.44779	0.00226679	56.562	NA	NA	NA	NA	NA	NA	NA	NA
873	Q15154	Pericentriolar material 1 protein	PCM1	QTQTSEVYDGPKNVRSDISDQEEDEESEGCP	_NVRS(ph)DIS(ph)DQEEDEESEGCPVSINLSK_	S	1765	4	1	I	3	1032.75	-0.81274	3.76177e-45	141.69	0.330444	1.2574	9.8605	0.096417	0.429214	1.3465	4.7695	0.0737366
874	Q15154	Pericentriolar material 1 protein	PCM1	TSEVYDGPKNVRSDISDQEEDEESEGCPVSI	_NVRS(ph)DIS(ph)DQEEDEESEGCPVSINLSK_	S	1768	7	1	I	3	1032.75	-0.81274	3.76177e-45	141.69	0.330444	1.2574	9.8605	0.096417	0.429214	1.3465	4.7695	0.0737366
875	Q15154	Pericentriolar material 1 protein	PCM1	KNVRSDISDQEEDEESEGCPVSINLSKAETQ	_NVRS(ph)DIS(ph)DQEEDEES(ph)EGCPVSINLSK_	S	1776	15	0.969091	I	3	1032.75	-0.22813	0.00156758	55.34	NA	NA	NA	NA	0.276675	1.2114	NA	0.158925
876	Q15154	Pericentriolar material 1 protein	PCM1	KKFGVESDKRVTNDISPESSPGVGRRRTKTP	_RVTNDIS(ph)PES(ph)SPGVGR_	S	65	7	0.999536	I	2	584.276	-0.53319	5.96647e-10	101.62	0.0352016	1.0247	20.112	0.463408	0.886043	1.8481	NA	0.00727045
877	Q15154	Pericentriolar material 1 protein	PCM1	GVESDKRVTNDISPESSPGVGRRRTKTPHTF	_RVTNDIS(ph)PES(ph)SPGVGR_	S	68	10	0.652508	II	2	584.276	-0.53319	2.38014e-06	89.721	0.0825664	1.0589	NA	0.339676	NA	NA	NA	NA
878	Q15185	Prostaglandin E synthase 3	PTGES3	WLSVDFNNWKDWEDDSDEDMSNFDRFSEMMN	_DWEDDS(ph)DEDM(ox)SNFDR_	S	113	6	1	I	2	808.913	0.17968	1.60621e-191	250.79	NA	NA	NA	NA	NA	NA	NA	NA
879	Q15311	RalA-binding protein 1	RALBP1	KKEKRTEGYAAFQEDSSGDEAESPSKMKRSK	_RTEGYAAFQEDS(ph)S(ph)GDEAESPSK_	S	92	12	0.999995	I	3	840.986	-0.30083	1.95377e-11	102.9	NA	NA	NA	NA	0.189793	1.1406	11.807	0.25406
880	Q15311	RalA-binding protein 1	RALBP1	KEKRTEGYAAFQEDSSGDEAESPSKMKRSKG	_RTEGYAAFQEDS(ph)S(ph)GDEAESPSK_	S	93	13	0.999988	I	3	840.986	-0.30083	1.95377e-11	102.9	NA	NA	NA	NA	0.189793	1.1406	11.807	0.25406
881	Q15365	Poly(rC)-binding protein 1	PCBP1	CVKQICLVMLETLSQSPQGRVMTIPYQPMPA	_QICLVMLETLSQS(ph)PQGR_	S	173	13	0.998186	I	3	830.983	-0.21479	0.000721038	58.824	-0.128314	0.9149	2.6136	0.400956	-0.550634	0.68272	28.725	0.0167705
882	Q15424	Scaffold attachment factor B1	SAFB	EHAIEDKETINNLDTSSSDFTILQEIEEPSL	_ETINNLDTS(ph)S(ph)SDFTILQEIEEPSLEPENEK_	S	195	9	0.627699	II	3	1194.52	0.1254	9.88521e-10	91.617	NA	NA	NA	NA	-0.00795672	0.9945	NA	0.467307
883	Q15424	Scaffold attachment factor B1	SAFB	HAIEDKETINNLDTSSSDFTILQEIEEPSLE	_ETINNLDTS(ph)S(ph)SDFTILQEIEEPSLEPENEK_	S	196	10	0.512549	II	3	1194.52	0.1254	9.88521e-10	91.617	NA	NA	NA	NA	-0.00795672	0.9945	NA	0.467307
884	Q15424	Scaffold attachment factor B1	SAFB	AIEDKETINNLDTSSSDFTILQEIEEPSLEP	_ETINNLDTS(ph)S(ph)SDFTILQEIEEPSLEPENEK_	S	197	11	0.512549	II	3	1194.52	0.1254	9.88521e-10	91.617	NA	NA	NA	NA	-0.00795672	0.9945	NA	0.467307
885	Q15424	Scaffold attachment factor B1	SAFB	SQDRKSASREKRSVVSFDKVKEPRKSRDSES	_SVVS(ph)FDK_	S	604	4	1	I	2	431.191	-0.31047	8.4638e-07	106.88	-0.253103	0.83909	8.132	0.383127	0.1503	1.1098	36.112	0.275571
886	Q15459	Splicing factor 3A subunit 1	SF3A1	YEKFGESEEVEMEVESDEEDDKQEKAEEPPS	_FGESEEVEM(ox)EVES(ph)DEEDDKQEK_	S	329	13	0.999989	I	3	893.361	-0.4363	0.000261707	60.134	-0.138378	0.90854	NA	0.462094	NA	NA	NA	NA
887	Q15477	Helicase SKI2W	SKIV2L	TVSASPCSAPLARASSLEDLVLKEASTAVST	_ASS(ph)LEDLVLK_	S	256	3	0.995851	I	2	716.821	0.34503	3.6058e-09	127.78	0.0861044	1.0615	22.721	0.402656	-0.00669519	0.99537	20.575	0.461916
888	Q15637	Splicing factor 1	SF1	LRTGDLGIPPNPEDRSPSPEPIYNSEGKRLN	_TGDLGIPPNPEDRS(ph)PS(ph)PEPIYNSEGK_	S	80	14	0.999994	I	3	976.09	0.023561	1.2414e-25	121.35	-0.400301	0.7577	44.047	0.0662714	-0.213086	0.86269	11.897	0.248188
889	Q15637	Splicing factor 1	SF1	TGDLGIPPNPEDRSPSPEPIYNSEGKRLNTR	_TGDLGIPPNPEDRS(ph)PS(ph)PEPIYNSEGK_	S	82	16	0.999297	I	3	976.09	0.023561	1.2414e-25	121.35	-0.400301	0.7577	44.191	0.0662714	-0.213086	0.86269	11.897	0.248188
890	Q15637	Splicing factor 1	SF1	PNPEDRSPSPEPIYNSEGKRLNTREFRTRKK	_TGDLGIPPNPEDRS(ph)PSPEPIYNS(ph)EGKR_	S	89	23	0.709893	II	3	732.319	-0.18625	0.000389874	58.373	0.23585	1.1776	NA	0.261588	NA	NA	NA	NA
891	Q15642	Cdc42-interacting protein 4	TRIP10	DVEFEDFSQPMNRAPSDSSLGTPSDGRPELR	_APS(ph)DS(ph)SLGTPSDGRPELR_	S	296	3	0.987989	I	3	1001.42	-0.18353	5.05007e-14	113.65	-0.0356975	0.97556	14.265	0.445266	-0.188529	0.8775	11.264	0.222413
892	Q15642	Cdc42-interacting protein 4	TRIP10	EFEDFSQPMNRAPSDSSLGTPSDGRPELRGP	_APS(ph)DS(ph)SLGTPSDGRPELR_	S	298	5	0.675162	II	2	667.949	0.41157	1.13345e-07	91.889	0.2587	1.1964	NA	0.197806	-0.212568	0.863	12.137	0.200487
893	Q15642	Cdc42-interacting protein 4	TRIP10	FEDFSQPMNRAPSDSSLGTPSDGRPELRGPG	_APS(ph)DSS(ph)LGTPSDGRPELR_	S	299	6	0.634606	II	3	667.949	0.050583	5.05007e-14	113.65	0.2587	1.1964	NA	0.197806	-0.0400815	0.9726	10.826	0.455159
894	Q15642	Cdc42-interacting protein 4	TRIP10	QPMNRAPSDSSLGTPSDGRPELRGPGRSRTK	_APS(ph)DSSLGTPS(ph)DGRPELR_	S	304	11	0.881228	I	3	1001.42	-0.12067	4.69676e-05	73.593	-0.152292	0.89982	19.585	0.379273	-0.300164	0.81216	NA	0.13793
895	Q15643	Thyroid receptor-interacting protein 11	TRIP11	ELRQEMLDDVQKKLMSLANSSEGKVDKVLMR	_LM(ox)S(ph)LANS(ph)SEGKVDK_	S	1770	3	0.997565	I	2	1053.94	-0.057411	0.0117489	40.693	NA	NA	NA	NA	-0.254616	0.83821	NA	0.277401
896	Q15643	Thyroid receptor-interacting protein 11	TRIP11	EMLDDVQKKLMSLANSSEGKVDKVLMRNLFI	_LM(ox)S(ph)LANS(ph)SEGKVDK_	S	1774	7	0.901046	I	2	1053.94	-0.057411	0.0117489	40.693	NA	NA	NA	NA	-0.254616	0.83821	NA	0.277401
897	Q15691	Microtubule-associated protein RP/EB family member 1	MAPRE1	SLVAPALNKPKKPLTSSSAAPQRPISTQRTA	_KPLTS(ph)SSAAPQRPISTQR_	S	155	5	0.783189	I	3	775.686	-0.53232	0.00118947	55.755	-0.0320051	0.97806	36.148	0.490479	1.72953	3.3162	17.407	9.00789e-09
898	Q16204	Coiled-coil domain-containing protein 6	CCDC6	EAEKRILQEKLDQPVSAPPSPRDISMEIDSP	_LDQPVS(ph)APPS(ph)PR_	S	240	6	1	I	2	712.305	0.045971	6.29324e-16	131.48	-0.0673945	0.95436	3.8199	0.416423	0.0594937	1.0421	3.6473	0.376107
899	Q16204	Coiled-coil domain-containing protein 6	CCDC6	RILQEKLDQPVSAPPSPRDISMEIDSPENMM	_LDQPVS(ph)APPS(ph)PR_	S	244	10	1	I	2	712.305	0.045971	6.29324e-16	131.48	-0.0673945	0.95436	3.8199	0.416423	0.0594937	1.0421	3.6473	0.376107
900	Q16513	Serine/threonine-protein kinase N2	PKN2	DFDLEPEPPPAPPRASSLGEIDESSELRVLD	_AS(ph)SLGEIDESSELR_	S	582	2	0.5	III	2	786.843	-0.34947	3.40658e-06	89.502	NA	NA	NA	NA	-0.783961	0.58077	NA	0.0206471
901	Q16513	Serine/threonine-protein kinase N2	PKN2	FDLEPEPPPAPPRASSLGEIDESSELRVLDI	_ASS(ph)LGEIDESSELR_	S	583	3	0.883679	I	2	786.843	-0.12149	3.40395e-54	182.31	0.0169241	1.0118	NA	0.485509	-0.285565	0.82042	30.6	0.249725
902	Q16555	Dihydropyrimidinase-related protein 2	DPYSL2	PVCEVSVTPKTVTPASSAKTSPAKQQAPPVR	_TVT(ph)PAS(ph)SAKT(ph)SPAKQQAPPVR_	S	517	6	0.872145	I	3	965.793	0.13366	0.000839514	52.359	0.374622	1.2965	NA	0.127868	NA	NA	NA	NA
903	Q16629	Serine/arginine-rich splicing factor 7	SRSF7	SRSRGRRSRSASPRRSRSISLRRSRSASLRR	_S(ph)RS(ph)IS(ph)LRR_	S	163	1	1	I	3	739.332	-0.14903	0.0198835	46.994	-0.488977	0.71253	34.428	0.135453	0.231801	1.1743	27.03	0.146744
904	Q16629	Serine/arginine-rich splicing factor 7	SRSF7	SRGRRSRSASPRRSRSISLRRSRSASLRRSR	_S(ph)RS(ph)IS(ph)LRR_	S	165	3	1	I	3	739.332	-0.14903	0.0198835	46.994	-0.488977	0.71253	34.428	0.135453	0.231801	1.1743	27.03	0.146744
905	Q16629	Serine/arginine-rich splicing factor 7	SRSF7	GRRSRSASPRRSRSISLRRSRSASLRRSRSG	_S(ph)RS(ph)IS(ph)LRR_	S	167	5	1	I	3	739.332	-0.14903	0.0198835	46.994	-0.488977	0.71253	34.428	0.135453	0.231801	1.1743	27.03	0.146744
906	Q16637	Survival motor neuron protein	SMN1	PEQEDSVLFRRGTGQSDDSDIWDDTALIKAY	_RGTGQS(ph)DDS(ph)DIWDDTALIK_	S	28	6	0.999319	I	2	751.642	-0.1512	1.08135e-122	231.29	-0.162315	0.89359	10.688	0.389241	-0.137965	0.9088	14.285	0.340343
907	Q16637	Survival motor neuron protein	SMN1	EDSVLFRRGTGQSDDSDIWDDTALIKAYDKA	_RGTGQS(ph)DDS(ph)DIWDDTALIK_	S	31	9	1	I	2	751.642	-0.1512	1.08135e-122	231.29	-0.162315	0.89359	21.162	0.389241	-0.148257	0.90234	13.898	0.326956
908	Q16643	Drebrin	DBN1	AGAIGQRLSNGLARLSSPVLHRLRLREDENA	_LS(ph)SPVLHR_	S	141	2	0.835176	I	2	494.752	-0.17167	0.00459906	72.325	NA	NA	NA	NA	0.898402	1.864	NA	0.00143786
909	Q16643	Drebrin	DBN1	GAIGQRLSNGLARLSSPVLHRLRLREDENAE	_LSS(ph)PVLHR_	S	142	3	0.996451	I	2	494.752	-0.083042	0.000160462	117.02	-0.516863	0.69889	26.664	0.0948972	-0.0449253	0.96934	19.478	0.486413
910	Q16875	6-phosphofructo-2-kinase/fructose-2,6-bisphosphatase 3	PFKFB3	SEDAKKGPNPLMRRNSVTPLASPEPTKKPRI	_RNS(ph)VTPLAS(ph)PEPTK_	S	461	3	0.500002	II	3	933.371	-0.3663	0.00259375	56.29	-0.267531	0.83074	26.941	0.178174	NA	NA	NA	NA
911	Q16875	6-phosphofructo-2-kinase/fructose-2,6-bisphosphatase 3	PFKFB3	GPNPLMRRNSVTPLASPEPTKKPRINSFEEH	_RNS(ph)VTPLAS(ph)PEPTK_	S	467	9	0.971639	I	3	933.371	-0.3663	0.00259375	56.29	-0.267531	0.83074	26.941	0.178174	NA	NA	NA	NA
912	Q1KMD3	Heterogeneous nuclear ribonucleoprotein U-like protein 2	HNRNPUL2	EQGLGKREEDEPEERSGDETPGSEVPGDKAA	_REEDEPEERS(ph)GDET(ph)PGS(ph)EVPGDK_	S	161	10	1	I	3	928.67	-0.40053	3.11986e-17	107.72	0.206893	1.1542	8.973	0.210811	0.704075	1.6291	68.258	0.00109036
913	Q1KMD3	Heterogeneous nuclear ribonucleoprotein U-like protein 2	HNRNPUL2	EEDEPEERSGDETPGSEVPGDKAAEEQGDDQ	_REEDEPEERS(ph)GDET(ph)PGS(ph)EVPGDK_	S	168	17	1	I	3	928.67	-0.40053	3.14342e-08	95.195	-0.426083	0.74428	16.948	0.273577	0.528171	1.4421	NA	0.0365366
914	Q2KHR3	Glutamine and serine-rich protein 1	QSER1	SDKVDNELKNLEHLSSFSSDEDDPGYSQDAY	_NLEHLSS(ph)FSS(ph)DEDDPGYSQDAYK_	S	1228	7	0.63369	II	3	1057.44	0.4016	1.64683e-11	98.543	NA	NA	NA	NA	0.0529723	1.0374	NA	0.387514
915	Q2KHR3	Glutamine and serine-rich protein 1	QSER1	KVDNELKNLEHLSSFSSDEDDPGYSQDAYKS	_NLEHLSSFS(ph)S(ph)DEDDPGYSQDAYK_	S	1230	9	0.748237	II	3	922.016	0.1258	3.67369e-17	112.58	NA	NA	NA	NA	-0.152131	0.89992	39.271	0.315398
916	Q2KHR3	Glutamine and serine-rich protein 1	QSER1	VDNELKNLEHLSSFSSDEDDPGYSQDAYKSV	_NLEHLSSFS(ph)S(ph)DEDDPGYSQDAYK_	S	1231	10	0.748237	II	3	922.016	0.1258	3.67369e-17	112.58	NA	NA	NA	NA	-0.152131	0.89992	39.271	0.315398
917	Q2M2I8	AP2-associated protein kinase 1	AAK1	VQTTPPPAVQGQKVGSLTPPSSPKTQRAGHR	_VGS(ph)LT(ph)PPSSPK_	S	618	3	0.934275	I	2	615.264	-0.24421	0.00112773	65.528	-0.103054	0.93106	NA	0.357324	-0.208711	0.86531	8.1296	0.204549
918	Q2M2I8	AP2-associated protein kinase 1	AAK1	PPAVQGQKVGSLTPPSSPKTQRAGHRRILSD	_VGS(ph)LTPPS(ph)SPK_	S	623	8	0.945486	I	2	553.753	0.19829	0.00112773	65.528	-0.103054	0.93106	NA	0.357324	-0.09599	0.93563	10.027	0.383523
919	Q2M2I8	AP2-associated protein kinase 1	AAK1	PAVQGQKVGSLTPPSSPKTQRAGHRRILSDV	_VGS(ph)LTPPSS(ph)PK_	S	624	9	0.929058	I	2	615.264	0.18156	0.00400361	50.827	NA	NA	NA	NA	-0.253842	0.83866	NA	0.184568
920	Q2VPK5	Cytoplasmic tRNA 2-thiolation protein 2	CTU2	RAWGLQEIRDCLIEDSDDEAGQS________	_DCLIEDS(ph)DDEAGQS_	S	508	7	1	I	2	817.282	-0.073462	7.03548e-54	176.99	0.067914	1.0482	6.431	0.346953	0.175429	1.1293	25.188	0.285474
921	Q32MZ4	Leucine-rich repeat flightless-interacting protein 1	LRRFIP1	SEHPSQTVRKALDSNSLENDDLSAPGREPGH	_ALDSNS(ph)LENDDLSAPGREPGHFNPESR_	S	768	6	0.90466	I	3	1002.11	-0.12686	9.29394e-05	70.679	-0.166567	0.89096	NA	0.280754	NA	NA	NA	NA
922	Q32MZ4	Leucine-rich repeat flightless-interacting protein 1	LRRFIP1	PKSEDADRCTLPEHESPSQDISDACEAESTE	_CTLPEHES(ph)PSQDISDACEAESTER_	S	733	8	0.950424	I	3	651.281	0.17138	1.35812e-24	121.39	-0.298389	0.81316	6.9372	0.249341	-0.0850222	0.94277	NA	0.449856
923	Q32MZ4	Leucine-rich repeat flightless-interacting protein 1	LRRFIP1	SEDADRCTLPEHESPSQDISDACEAESTERC	_CTLPEHESPS(ph)QDISDACEAESTER_	S	735	10	0.99981	I	3	943.372	-0.08861	5.24087e-41	141.79	0.399554	1.3191	19.96	0.115335	NA	NA	NA	NA
924	Q3KQU3	MAP7 domain-containing protein 1	MAP7D1	SKRRASNEKESAAPASPAPSPAPSPTPAPPQ	_ESAAPAS(ph)PAPS(ph)PAPS(ph)PTPAPPQK_	S	544	7	0.999246	I	3	1150.02	-0.16774	6.53692e-06	79.021	0.0592168	1.0419	8.0057	0.420391	0.195222	1.1449	4.8016	0.26804
925	Q3KQU3	MAP7 domain-containing protein 1	MAP7D1	ASNEKESAAPASPAPSPAPSPTPAPPQKEQP	_ESAAPAS(ph)PAPS(ph)PAPS(ph)PTPAPPQK_	S	548	11	0.996329	I	3	1150.02	-0.16774	6.53692e-06	79.021	0.0592168	1.0419	8.0057	0.420391	0.195222	1.1449	4.8016	0.26804
926	Q3KQU3	MAP7 domain-containing protein 1	MAP7D1	KESAAPASPAPSPAPSPTPAPPQKEQPPAET	_ESAAPAS(ph)PAPS(ph)PAPS(ph)PTPAPPQK_	S	552	15	0.611478	II	3	1150.02	-0.16774	6.53692e-06	79.021	0.14091	1.1026	NA	0.288485	0.195222	1.1449	4.8016	0.26804
927	Q3KQU3	MAP7 domain-containing protein 1	MAP7D1	TPPAMGPRDARPPRRSSQPSPTAVPASDSPP	_RS(ph)SQPS(ph)PTAVPAS(ph)DSPPTK_	S	112	2	0.551606	II	3	717.292	-0.18852	0.000210924	60.542	NA	NA	NA	NA	0.361881	1.2851	17.049	0.11227
928	Q3KQU3	MAP7 domain-containing protein 1	MAP7D1	PPAMGPRDARPPRRSSQPSPTAVPASDSPPT	_RSS(ph)QPS(ph)PTAVPASDSPPTK_	S	113	3	0.76946	I	3	597.571	-0.0054881	0.000210924	60.542	NA	NA	NA	NA	0.291368	1.2238	NA	0.166142
929	Q3KQU3	MAP7 domain-containing protein 1	MAP7D1	MGPRDARPPRRSSQPSPTAVPASDSPPTKQE	_RS(ph)SQPS(ph)PTAVPASDSPPTK_	S	116	6	0.869662	I	3	690.636	-0.015149	0.000210924	60.542	NA	NA	NA	NA	0.326652	1.2541	13.92	0.137388
930	Q3KQU3	MAP7 domain-containing protein 1	MAP7D1	PPRRSSQPSPTAVPASDSPPTKQEVKKAGER	_RS(ph)SQPS(ph)PTAVPAS(ph)DSPPTK_	S	123	13	0.561324	II	3	717.292	-0.36838	0.000401191	58.635	NA	NA	NA	NA	0.0241778	1.0169	14.568	0.433714
931	Q3KQU3	MAP7 domain-containing protein 1	MAP7D1	RRSSQPSPTAVPASDSPPTKQEVKKAGERHK	_RS(ph)SQPS(ph)PTAVPASDS(ph)PPTK_	S	125	15	0.721191	II	3	717.292	-0.12665	0.000210924	60.542	NA	NA	NA	NA	0.215119	1.1608	10.835	0.227391
932	Q3YEC7	Rab-like protein 6	RABL6	SDLFGLGLEEAGPKESSEEGKEGKTPSKEKK	_NDSDLFGLGLEEAGPKES(ph)S(ph)EEGK_	S	640	18	1	I	3	856.686	0.040466	2.18634e-24	123.12	-0.51711	0.69877	6.4575	0.121547	0.293724	1.2258	22.29	0.164109
933	Q3YEC7	Rab-like protein 6	RABL6	DLFGLGLEEAGPKESSEEGKEGKTPSKEKKK	_NDSDLFGLGLEEAGPKES(ph)S(ph)EEGK_	S	641	19	1	I	3	856.686	0.040466	2.18634e-24	123.12	-0.51711	0.69877	6.4575	0.121547	0.293724	1.2258	22.29	0.164109
934	Q3YEC7	Rab-like protein 6	RABL6	DTQRRADDFPVRDDPSDVTDEDEGPAEPPPP	_RADDFPVRDDPS(ph)DVT(ph)DEDEGPAEPPPPPK_	S	596	12	1	I	3	830.847	-0.23373	8.0779e-06	72.158	-0.474653	0.71964	10.532	0.117303	-0.00495695	0.99657	22.561	0.498886
935	Q4G0J3	La-related protein 7	LARP7	KEASEASKENRDIEISTEEEKDTGDLKDSSL	_DIEIS(ph)T(ph)EEEK_	S	337	5	1	I	2	676.749	0.21944	1.55886e-24	156.96	0.624896	1.5421	40.528	0.0208298	0.325386	1.253	9.9903	0.138357
936	Q4G0J3	La-related protein 7	LARP7	ENMDTSNTSISKMKRSRPTSEGSDIESTEPQ	_S(ph)RPTSEGS(ph)DIESTEPQK_	S	254	1	0.433908	III	3	1004.4	0.067632	0.000247871	66.387	NA	NA	NA	NA	NA	NA	NA	NA
937	Q4G0J3	La-related protein 7	LARP7	TSNTSISKMKRSRPTSEGSDIESTEPQKQCS	_SRPTS(ph)EGS(ph)DIESTEPQK_	S	258	5	0.987339	I	2	1004.4	0.032925	2.18058e-120	227.3	0.168514	1.1239	5.1995	0.24498	0.28889	1.2217	7.255	0.0978414
938	Q4G0J3	La-related protein 7	LARP7	TSISKMKRSRPTSEGSDIESTEPQKQCSKKK	_SRPTS(ph)EGS(ph)DIESTEPQK_	S	261	8	0.999763	I	2	1004.4	0.032925	2.18058e-120	227.3	0.28155	1.2155	16.463	0.132022	0.228603	1.1717	33.975	0.056093
939	Q4G0J3	La-related protein 7	LARP7	EASSLPEVRTGKRKRSSSEDAESLAPRSKVK	_S(ph)S(ph)SEDAESLAPR_	S	298	1	0.644895	II	2	704.755	-0.05675	0.0084296	43.69	NA	NA	NA	NA	-0.47305	0.72044	NA	0.117237
940	Q4G0J3	La-related protein 7	LARP7	ASSLPEVRTGKRKRSSSEDAESLAPRSKVKK	_SS(ph)S(ph)EDAESLAPR_	S	299	2	0.764405	I	2	704.755	0.12177	0.00455197	48.216	NA	NA	NA	NA	0.115566	1.0834	13.054	0.313721
941	Q4G0J3	La-related protein 7	LARP7	SSLPEVRTGKRKRSSSEDAESLAPRSKVKKI	_SS(ph)S(ph)EDAESLAPR_	S	300	3	0.842832	I	2	704.755	0.12177	0.00455197	48.216	NA	NA	NA	NA	0.115566	1.0834	13.054	0.313721
942	Q4KMP7	TBC1 domain family member 10B	TBC1D10B	AIHEERRRQQPPLGPSSSLLSLPGLKSRGSR	_QQPPLGPS(ph)SSLLS(ph)LPGLK_	S	656	8	0.713876	II	2	660.327	0.35471	1.9249e-14	115.77	NA	NA	NA	NA	-0.506107	0.70412	2.8435	0.100367
943	Q4KMP7	TBC1 domain family member 10B	TBC1D10B	IHEERRRQQPPLGPSSSLLSLPGLKSRGSRA	_QQPPLGPS(ph)SSLLS(ph)LPGLK_	S	657	9	0.333437	III	3	989.986	-0.16209	0.00166564	54.004	NA	NA	NA	NA	NA	NA	NA	NA
944	Q4KMP7	TBC1 domain family member 10B	TBC1D10B	HEERRRQQPPLGPSSSLLSLPGLKSRGSRAA	_QQPPLGPSSS(ph)LLS(ph)LPGLK_	S	658	10	0.887979	I	2	989.986	-0.049668	4.90891e-39	158.91	-0.0124026	0.99144	21.863	0.490636	-0.245044	0.84379	5.6737	0.216013
945	Q4KMP7	TBC1 domain family member 10B	TBC1D10B	RRRQQPPLGPSSSLLSLPGLKSRGSRAAGGA	_QQPPLGPSSS(ph)LLS(ph)LPGLK_	S	661	13	0.999832	I	2	989.986	-0.049668	4.90891e-39	158.91	0.334111	1.2606	18.844	0.158694	-0.406503	0.75445	16.337	0.0589017
946	Q4ZHG4	Fibronectin type III domain-containing protein 1	FNDC1	GGKEDLLSSSVPKWPSSSTPRGGKDADGSLA	_WPS(ph)S(ph)STPRGGK_	S	1205	3	0.999982	I	2	660.263	-1.4955	0.00368567	73.758	0.256528	1.1946	8.1889	0.222384	NA	NA	NA	NA
947	Q4ZHG4	Fibronectin type III domain-containing protein 1	FNDC1	GKEDLLSSSVPKWPSSSTPRGGKDADGSLAK	_WPS(ph)S(ph)STPRGGK_	S	1206	4	0.981084	I	2	660.263	-1.4955	0.00368567	73.758	0.256528	1.1946	8.1889	0.222384	NA	NA	NA	NA
948	Q53GS9	U4/U6.U5 tri-snRNP-associated protein 2	USP39	VPFVRVKREREVDEDSEPEREVRAKNGRVDS	_EVDEDS(ph)EPEREVR_	S	82	6	1	I	3	556.896	0.20918	0.00438608	51.286	-0.0366591	0.97491	10.691	0.466122	0.290424	1.223	28.863	0.14854
949	Q58WW2	DDB1- and CUL4-associated factor 6	DCAF6	EATGPSAHEETSTRDSALQDTDDSDDDPVLI	_DS(ph)ALQDT(ph)DDSDDDPVLIPGAR_	S	649	2	0.987291	I	2	1187.97	-0.55794	2.11964e-07	88.385	-0.510704	0.70188	NA	0.226292	0.277985	1.2125	29.705	0.157916
950	Q58WW2	DDB1- and CUL4-associated factor 6	DCAF6	EETSTRDSALQDTDDSDDDPVLIPGARYRAG	_DSALQDT(ph)DDS(ph)DDDPVLIPGAR_	S	657	10	0.979192	I	2	927.375	-0.16995	5.1402e-05	71.67	-0.040764	0.97214	22.484	0.457013	0.18954	1.1404	15.481	0.235414
951	Q5C9Z4	Nucleolar MIF4G domain-containing protein 1	NOM1	KRRGKRVRFAEDEEKSENSSEDGDITDKSLC	_FAEDEEKS(ph)ENS(ph)S(ph)EDGDITDK_	S	317	8	0.99998	I	3	828.947	-0.15761	0.000174483	71.143	NA	NA	NA	NA	0.288418	1.2213	19.31	0.15975
952	Q5C9Z4	Nucleolar MIF4G domain-containing protein 1	NOM1	GKRVRFAEDEEKSENSSEDGDITDKSLCGSG	_FAEDEEKS(ph)ENS(ph)S(ph)EDGDITDK_	S	320	11	0.999868	I	3	828.947	-0.067661	0.000174483	71.143	NA	NA	NA	NA	0.288418	1.2213	19.31	0.15975
953	Q5C9Z4	Nucleolar MIF4G domain-containing protein 1	NOM1	KRVRFAEDEEKSENSSEDGDITDKSLCGSGE	_FAEDEEKS(ph)ENS(ph)S(ph)EDGDITDK_	S	321	12	0.999689	I	3	828.947	-0.067661	0.000174483	71.143	NA	NA	NA	NA	0.288418	1.2213	19.31	0.15975
954	Q5H9R7	Serine/threonine-protein phosphatase 6 regulatory subunit 3	PPP6R3	EACCKERIQQFDDGGSDEEDIWEEKHIAFTP	_IQQFDDGGS(ph)DEEDIWEEK_	S	617	9	1	I	2	1110.44	0.38112	7.89477e-50	174.61	-0.0591492	0.95983	17.156	0.428959	0.0322419	1.0226	35.118	0.420932
955	Q5JSH3	WD repeat-containing protein 44	WDR44	IMRRTKEYVSNDAAQSDDEEKLQSQPTDTDG	_EYVSNDAAQS(ph)DDEEKLQSQPTDTDGGR_	S	403	10	0.913407	I	3	1177.19	-0.21785	0.000253013	63.906	1.42369	2.6827	NA	9.41649e-05	NA	NA	NA	NA
956	Q5JTD0	Tight junction-associated protein 1	TJAP1	PQPNGECHSLGTARGSPEEELPLPAFEKLNP	_GS(ph)PEEELPLPAFEK_	S	300	2	1	I	2	653.794	0.41371	0.00534111	51.939	NA	NA	NA	NA	0.030548	1.0214	17.202	0.415147
957	Q5JTD0	Tight junction-associated protein 1	TJAP1	RSPKRMGVHHLHRKDSLTQAQEQGNLLN___	_KDS(ph)LTQAQEQGNLLN_	S	545	3	0.97914	I	2	869.904	-0.0095522	1.18587e-17	131.72	0.380286	1.3016	17.398	0.159562	0.129481	1.0939	13.444	0.342006
958	Q5JTH9	RRP12-like protein	RRP12	PAQGKGDSIEEILADSEDEEDNEEEERSRGK	_GDSIEEILADS(ph)EDEEDNEEEER_	S	1080	11	1	I	2	1316.5	0.25726	1.35015e-118	215.36	-0.430217	0.74215	25.774	0.0525784	-0.0140916	0.99028	15.501	0.499231
959	Q5JTV8	Torsin-1A-interacting protein 1	TOR1AIP1	PLQPSPVMTRRGLRDSHSSEEDEASSQTDLS	_GLRDS(ph)HS(ph)S(ph)EEDEASSQTDLSQTISK_	S	154	5	1	I	3	983.047	-0.3223	3.67972e-60	173.09	-0.530781	0.69218	20.789	0.0882489	0.397803	1.3175	11.883	0.0393403
960	Q5JTV8	Torsin-1A-interacting protein 1	TOR1AIP1	QPSPVMTRRGLRDSHSSEEDEASSQTDLSQT	_GLRDS(ph)HS(ph)S(ph)EEDEASSQTDLSQTISK_	S	156	7	1	I	3	983.047	-0.3223	3.67972e-60	173.09	-0.758453	0.59113	21.473	0.0220595	0.207768	1.1549	NA	0.171561
961	Q5JTV8	Torsin-1A-interacting protein 1	TOR1AIP1	PSPVMTRRGLRDSHSSEEDEASSQTDLSQTI	_GLRDS(ph)HS(ph)S(ph)EEDEASSQTDLSQTISK_	S	157	8	1	I	3	983.047	-0.3223	3.67972e-60	173.09	-0.801782	0.57364	30.836	0.016225	0.207768	1.1549	NA	0.171561
962	Q5JTV8	Torsin-1A-interacting protein 1	TOR1AIP1	YPRYEATSVQQKVNFSEEGETEEDDQDSSHS	_VNFS(ph)EEGET(ph)EEDDQDSSHSSVTTVK_	S	215	4	1	I	3	972.704	-0.022495	4.63007e-25	120.25	-0.0149368	0.9897	32.816	0.473148	0.175301	1.1292	27.242	0.285625
963	Q5JVS0	Intracellular hyaluronan-binding protein 4	HABP4	KERKSLPAPVAQRPDSPGGGLQAPGQKRTPR	_SLPAPVAQRPDS(ph)PGGGLQAPGQK_	S	108	12	0.999999	I	3	684.264	0.19678	0.000945074	75.334	-0.304861	0.80952	20.044	0.147157	0.0835197	1.0596	16.557	0.350793
964	Q5QJE6	Deoxynucleotidyltransferase terminal-interacting protein 2	DNTTIP2	PKVTPTKESYTEEIVSEAESHVSGISRIVLP	_ESYTEEIVS(ph)EAES(ph)HVS(ph)GISR_	S	141	9	0.999944	I	2	816.98	0.4446	4.92267e-05	77.51	NA	NA	NA	NA	0.470823	1.3859	13.507	0.0555691
965	Q5QJE6	Deoxynucleotidyltransferase terminal-interacting protein 2	DNTTIP2	PTKESYTEEIVSEAESHVSGISRIVLPTEKT	_ESYTEEIVS(ph)EAES(ph)HVS(ph)GISR_	S	145	13	0.999549	I	2	816.98	0.4446	4.92267e-05	77.51	NA	NA	NA	NA	0.470823	1.3859	13.507	0.0555691
966	Q5QJE6	Deoxynucleotidyltransferase terminal-interacting protein 2	DNTTIP2	ESYTEEIVSEAESHVSGISRIVLPTEKTTGA	_ESYTEEIVS(ph)EAES(ph)HVS(ph)GISR_	S	148	16	0.971412	I	3	1224.97	-0.095108	4.92267e-05	77.51	NA	NA	NA	NA	0.287118	1.2202	30.869	0.169851
967	Q5QJE6	Deoxynucleotidyltransferase terminal-interacting protein 2	DNTTIP2	TEEIVSEAESHVSGISRIVLPTEKTTGARRS	_ESYT(ph)EEIVSEAES(ph)HVSGIS(ph)R_	S	151	19	0.709717	II	3	703.834	-0.018503	0.00151796	48.907	NA	NA	NA	NA	0.0176369	1.0123	NA	0.431259
968	Q5SNT6;Q641Q2;Q9Y4E1	WASH complex subunit FAM21B;WASH complex subunit FAM21B;WASH complex subunit FAM21B	FAM21B;FAM21B;FAM21B	VLDSAFEQLDIKAGNSDSEEDDANGRVELIL	_AGNS(ph)DS(ph)EEDDANGRVELILEPK_	S	70;158;158	4	1	I	3	840.018	-0.23772	9.59037e-06	79.383	0.124593	1.0902	17.844	0.358155	0.000144262	1.0001	12.349	0.481817
969	Q5SNT6;Q641Q2;Q9Y4E1	WASH complex subunit FAM21B;WASH complex subunit FAM21B;WASH complex subunit FAM21B	FAM21B;FAM21B;FAM21B	DSAFEQLDIKAGNSDSEEDDANGRVELILEP	_AGNS(ph)DS(ph)EEDDANGRVELILEPK_	S	72;160;160	6	1	I	3	840.018	-0.23772	9.59037e-06	79.383	0.124593	1.0902	17.844	0.358155	0.000144262	1.0001	12.349	0.481817
970	Q5SNT6;Q641Q2	WASH complex subunit FAM21B;WASH complex subunit FAM21B	FAM21B;FAM21B	KASELSKKKASALLFSSDEEDQWNIPASQTH	_ASALLFS(ph)S(ph)DEEDQWNIPASQTHLASDSR_	S	531;619	7	0.998836	I	3	679.759	0.032409	1.62038e-13	101.42	-0.0184103	0.98732	23.395	0.444779	-0.0863848	0.94188	3.5499	0.356175
971	Q5SNT6;Q641Q2	WASH complex subunit FAM21B;WASH complex subunit FAM21B	FAM21B;FAM21B	ASELSKKKASALLFSSDEEDQWNIPASQTHL	_ASALLFS(ph)S(ph)DEEDQWNIPASQTHLASDSR_	S	532;620	8	0.999471	I	3	679.759	0.032409	1.62038e-13	101.42	-0.0184103	0.98732	23.395	0.444779	-0.0863848	0.94188	3.5499	0.356175
972	Q5SRE5	Nucleoporin NUP188 homolog	NUP188	LLSSLSRYFRRGAPSSPATGVLPSPQGKSTS	_GAPSS(ph)PATGVLPS(ph)PQGK_	S	1709	5	0.778503	I	2	811.398	0.0087258	0.000240182	63.883	0.21313	1.1592	NA	0.23067	-0.124503	0.91732	11.558	0.358236
973	Q5SRE5	Nucleoporin NUP188 homolog	NUP188	FRRGAPSSPATGVLPSPQGKSTSLSKASPES	_GAPSS(ph)PATGVLPS(ph)PQGK_	S	1717	13	0.999915	I	2	811.398	0.0087258	0.000240182	63.883	0.21313	1.1592	NA	0.23067	-0.116129	0.92266	10.574	0.37125
974	Q5SW79	Centrosomal protein of 170 kDa	CEP170	PTRTSLLRRARLGEASDSELADADKASVASE	_LGEAS(ph)DSELADADK_	S	1112	5	0.999911	I	2	668.982	-0.10719	2.05461e-06	93.371	-0.350412	0.78436	28.879	0.219355	0.143916	1.1049	1.4878	0.282409
975	Q5SW79	Centrosomal protein of 170 kDa	CEP170	SRIDLLAQPRRTRLGSLSARSDSEATISRSS	_LGS(ph)LSARS(ph)DSEATISR_	S	1160	3	0.996549	I	2	603.931	-0.23611	5.57353e-16	127.2	-0.094911	0.93633	27.187	0.36766	0.228973	1.172	24.559	0.225812
976	Q5SW79	Centrosomal protein of 170 kDa	CEP170	LAQPRRTRLGSLSARSDSEATISRSSASSRT	_LGS(ph)LSARS(ph)DSEATISR_	S	1165	8	0.969018	I	2	603.931	-0.23611	1.26003e-07	92.8	-0.049666	0.96616	NA	0.465765	-0.278549	0.82442	NA	0.15859
977	Q5SW79	Centrosomal protein of 170 kDa	CEP170	QPRRTRLGSLSARSDSEATISRSSASSRTAE	_LGS(ph)LSARSDS(ph)EATISR_	S	1167	10	0.837526	I	2	905.393	-0.38693	5.57353e-16	127.2	-0.224216	0.85606	NA	0.402691	0.280481	1.2146	16.728	0.166365
978	Q5SW79	Centrosomal protein of 170 kDa	CEP170	GGDKKESSKSLVRQGSFTIEKPSPNIPIELI	_QGS(ph)FTIEK_	S	838	3	0.999655	I	2	495.221	-0.44572	0.00603537	65.179	0.0119249	1.0083	NA	0.405775	0.117961	1.0852	NA	0.339195
979	Q5T1M5	FK506-binding protein 15	FKBP15	SEEEEEKAEERPRRPSQEQSASASSGQPQAP	_RPS(ph)QEQSASASSGQPQAPLNR_	S	956	3	0.885438	I	3	759.352	0.04452	6.30495e-23	126.43	NA	NA	NA	NA	-0.106591	0.92878	13.222	0.370302
980	Q5T1M5	FK506-binding protein 15	FKBP15	EEKAEERPRRPSQEQSASASSGQPQAPLNRE	_RPSQEQS(ph)ASASSGQPQAPLNR_	S	960	7	0.676633	II	3	543.233	-0.43894	1.36961e-43	156	-0.0346627	0.97626	6.2037	0.446651	NA	NA	NA	NA
981	Q5T1M5	FK506-binding protein 15	FKBP15	KAEERPRRPSQEQSASASSGQPQAPLNRERP	_RPS(ph)QEQSASASSGQPQAPLNR_	S	962	9	0.305178	III	3	759.352	-0.12401	3.89531e-05	70.555	NA	NA	NA	NA	NA	NA	NA	NA
982	Q5T1M5	FK506-binding protein 15	FKBP15	VAGAALRPSHHSQRSSLSGDEEDELFKGATL	_SS(ph)LS(ph)GDEEDELFK_	S	1162	2	0.995957	I	2	808.294	0.051202	2.35064e-128	236.68	-0.259616	0.83531	16.018	0.286398	-0.0116171	0.99198	10.319	0.495022
983	Q5T1M5	FK506-binding protein 15	FKBP15	GAALRPSHHSQRSSLSGDEEDELFKGATLKA	_SS(ph)LS(ph)GDEEDELFK_	S	1164	4	1	I	2	808.294	0.23565	2.35064e-128	236.68	-0.285776	0.8203	13.614	0.261109	-0.0116171	0.99198	10.319	0.495022
984	Q5T200	Zinc finger CCCH domain-containing protein 13	ZC3H13	NSKTNQSKKKGPRTPSPPPPIPEDIALGKKY	_GPRT(ph)PS(ph)PPPPIPEDIALGK_	S	265	6	1	I	3	700.337	-0.067264	3.29817e-22	127.66	-0.154972	0.89815	18.663	0.397445	-0.190553	0.87627	14.485	0.224322
985	Q5T200	Zinc finger CCCH domain-containing protein 13	ZC3H13	ESLEGDDESKLDDAHSLGSGAGEGYEPISDD	_LDDAHS(ph)LGS(ph)GAGEGYEPIS(ph)DDELDEILAGDAEK_	S	1452	6	0.999967	I	3	1210.14	-0.48099	1.59582e-31	124.16	NA	NA	NA	NA	-0.300431	0.81201	24.054	0.166617
986	Q5T200	Zinc finger CCCH domain-containing protein 13	ZC3H13	EGDDESKLDDAHSLGSGAGEGYEPISDDELD	_LDDAHS(ph)LGS(ph)GAGEGYEPIS(ph)DDELDEILAGDAEK_	S	1455	9	0.999598	I	3	1210.14	-0.48099	1.59582e-31	124.16	NA	NA	NA	NA	-0.300431	0.81201	24.054	0.166617
987	Q5T200	Zinc finger CCCH domain-containing protein 13	ZC3H13	AHSLGSGAGEGYEPISDDELDEILAGDAEKR	_LDDAHS(ph)LGS(ph)GAGEGYEPIS(ph)DDELDEILAGDAEK_	S	1465	19	0.999999	I	3	1210.14	-0.48099	1.59582e-31	124.16	NA	NA	NA	NA	-0.300431	0.81201	24.054	0.166617
988	Q5T200	Zinc finger CCCH domain-containing protein 13	ZC3H13	IIKKEVSPEVVRSKLSPSPSLRKSSKSPKRK	_SKLS(ph)PSPS(ph)LRK_	S	207	4	0.981889	I	3	616.278	-0.45875	0.00411928	59.367	0.102322	1.0735	40.23	0.383713	-0.0378138	0.97413	7.0338	0.458112
989	Q5T200	Zinc finger CCCH domain-containing protein 13	ZC3H13	KKEVSPEVVRSKLSPSPSLRKSSKSPKRKSS	_SKLS(ph)PS(ph)PSLR_	S	209	6	0.99626	I	2	844.904	0.081633	0.00411928	59.367	0.102322	1.0735	28.235	0.383713	-0.0381989	0.97387	17.412	0.497508
990	Q5T200	Zinc finger CCCH domain-containing protein 13	ZC3H13	EVSPEVVRSKLSPSPSLRKSSKSPKRKSSPK	_SKLS(ph)PSPS(ph)LRK_	S	211	8	0.993572	I	3	453.886	-0.41415	0.00909922	59.367	-0.88574	0.54121	NA	0.00128542	-0.184179	0.88015	NA	0.270937
991	Q5T200	Zinc finger CCCH domain-containing protein 13	ZC3H13	RLLSQVVRPQESRSLSPSHLTEDRQGRWKEE	_SLS(ph)PSHLTEDR_	S	877	3	0.815867	I	2	447.738	0.41109	0.0106852	67.385	NA	NA	NA	NA	NA	NA	NA	NA
992	Q5T4S7	E3 ubiquitin-protein ligase UBR4	UBR4	RVLRPRNKRRHVTLPSSPRSNTPMGDKDDDD	_HVTLPS(ph)SPR_	S	2718	6	0.497934	III	2	537.261	-0.092803	0.00436437	81.017	NA	NA	NA	NA	NA	NA	NA	NA
993	Q5T4S7	E3 ubiquitin-protein ligase UBR4	UBR4	VLRPRNKRRHVTLPSSPRSNTPMGDKDDDDD	_HVTLPSS(ph)PR_	S	2719	7	0.702561	II	2	537.261	-0.23969	0.00436437	81.017	0.296546	1.2282	NA	0.172791	NA	NA	NA	NA
994	Q5T8D3	Acyl-CoA-binding domain-containing protein 5	ACBD5	LTSTPNAKTVNGKAESSDSGAESEEEEAQEE	_AES(ph)SDSGAES(ph)EEEEAQEEVK_	S	193	3	0.441072	III	3	1150.4	0.86294	7.65207e-07	86.8	NA	NA	NA	NA	NA	NA	NA	NA
995	Q5T8D3	Acyl-CoA-binding domain-containing protein 5	ACBD5	TSTPNAKTVNGKAESSDSGAESEEEEAQEEV	_AES(ph)SDSGAES(ph)EEEEAQEEVK_	S	194	4	0.441072	III	3	1150.4	0.86294	7.65207e-07	86.8	NA	NA	NA	NA	NA	NA	NA	NA
996	Q5T8D3	Acyl-CoA-binding domain-containing protein 5	ACBD5	TPNAKTVNGKAESSDSGAESEEEEAQEEVKG	_AESSDS(ph)GAES(ph)EEEEAQEEVK_	S	196	6	0.958217	I	2	767.272	-0.25832	9.75808e-31	132.6	0.162468	1.1192	NA	0.316167	NA	NA	NA	NA
997	Q5T8D3	Acyl-CoA-binding domain-containing protein 5	ACBD5	KTVNGKAESSDSGAESEEEEAQEEVKGAEQS	_AESSDS(ph)GAES(ph)EEEEAQEEVK_	S	200	10	0.999999	I	2	767.272	-0.25832	9.75808e-31	132.6	0.162468	1.1192	23.815	0.316167	NA	NA	NA	NA
998	Q5UIP0	Telomere-associated protein RIF1	RIF1	EKLVRGRTRYQTRRASQGLLSSIENSESDSS	_RAS(ph)QGLLSSIENSES(ph)DSSEAK_	S	1542	3	1	I	2	785.663	0.36082	3.22205e-44	162.92	NA	NA	NA	NA	-0.16882	0.88957	17.619	0.24904
999	Q5UIP0	Telomere-associated protein RIF1	RIF1	QTRRASQGLLSSIENSESDSSEAKEEGSRKK	_RAS(ph)QGLLSSIENS(ph)ES(ph)DSSEAK_	S	1552	13	0.972184	I	3	812.319	-0.19771	3.59471e-44	162.77	NA	NA	NA	NA	0.203765	1.1517	NA	0.252987
1000	Q5UIP0	Telomere-associated protein RIF1	RIF1	RRASQGLLSSIENSESDSSEAKEEGSRKKRS	_RAS(ph)QGLLSSIENSES(ph)DSSEAK_	S	1554	15	0.984057	I	3	785.663	-0.032329	3.22205e-44	162.92	NA	NA	NA	NA	-0.313244	0.80483	33.769	0.0948001
1001	Q5UIP0	Telomere-associated protein RIF1	RIF1	SQGLLSSIENSESDSSEAKEEGSRKKRSGKW	_RAS(ph)QGLLSSIENSESDSS(ph)EAK_	S	1557	18	0.427314	III	2	785.663	0.40413	0.00075065	50.237	NA	NA	NA	NA	NA	NA	NA	NA
1002	Q5UIP0	Telomere-associated protein RIF1	RIF1	NLRTRNAIKRLHKRDSFDNCSLGESSKIGIS	_RDS(ph)FDNCSLGESSK_	S	1688	3	0.999965	I	3	650.29	0.20538	0.000459301	66.246	-0.00673867	0.99534	29.596	0.423787	-0.413576	0.75076	28.602	0.0902548
1003	Q5UIP0	Telomere-associated protein RIF1	RIF1	ITPNQKTLRRSSRRRSEVVESTTESQDKENS	_RRS(ph)EVVESTTESQDK_	S	1422	3	1	I	3	610.946	-0.2539	3.64777e-13	123.63	0.277747	1.2123	10.22	0.184954	-0.0941562	0.93682	18.537	0.385825
1004	Q5UIP0	Telomere-associated protein RIF1	RIF1	SGTAISELIIEDNNASPQKLRELDPSLVSAN	_VEEPSQCLASGTAISELIIEDNNAS(ph)PQK_	S	2144	25	0.999995	I	3	885.029	-0.11491	0.000148947	60.86	NA	NA	NA	NA	0.15069	1.1101	29.111	0.315368
1005	Q5VTR2	E3 ubiquitin-protein ligase BRE1A	RNF20	ERKALVVPEPEPDSDSNQERKDDRERGEGQE	_ALVVPEPEPDSDS(ph)NQER_	S	138	13	0.999584	I	2	981.428	0.25839	4.02978e-103	212.74	-0.139426	0.90788	12.865	0.414957	NA	NA	NA	NA
1006	Q5VYK3	Proteasome-associated protein ECM29 homolog	ECM29	ALLSGLTDRNSVIQKSCAFAMGHLVRTSRDS	_S(ph)CAFAM(ox)GHLVRTSRDS(ph)STEK_	S	1419	1	0.999951	I	3	764.298	-1.8604	0.00451048	60.618	NA	NA	NA	NA	-4.55294	0.042602	NA	3.73536e-78
1007	Q5VYK3	Proteasome-associated protein ECM29 homolog	ECM29	SCAFAMGHLVRTSRDSSTEKLLQKLNGWYME	_S(ph)CAFAM(ox)GHLVRTSRDS(ph)STEK_	S	1434	16	0.276806	III	3	764.298	-1.8604	0.00451048	60.618	NA	NA	NA	NA	NA	NA	NA	NA
1008	Q5VYK3	Proteasome-associated protein ECM29 homolog	ECM29	CAFAMGHLVRTSRDSSTEKLLQKLNGWYMEK	_S(ph)CAFAM(ox)GHLVRTSRDS(ph)STEK_	S	1435	17	0.276805	III	3	764.298	-1.8604	0.00451048	60.618	NA	NA	NA	NA	NA	NA	NA	NA
1009	Q5VZL5	Zinc finger MYM-type protein 4	ZMYM4	TDDSLEVERRVTQHESDNENEIQIQNKLKKD	_VTQHES(ph)DNENEIQIQNK_	S	122	6	0.790699	I	3	702.643	0.20535	6.50306e-11	101.01	-0.2243	0.85601	17.824	0.218869	0.0684645	1.0486	29.026	0.400819
1010	Q63HN8	E3 ubiquitin-protein ligase RNF213	RNF213	PLSEPKEDQEAAELLSEPEEESERHILELEE	_EDQEAAELLS(ph)EPEEESER_	S	1258	10	0.999993	I	2	512.884	0.2746	1.81235e-68	174.19	-0.00296056	0.99795	57.213	0.426831	NA	NA	NA	NA
1011	Q66K74	Microtubule-associated protein 1S	MAP1S	ELPLAASSIPRPRTPSPESHRSPAEGSERLS	_ALELPLAASSIPRPRT(ph)PS(ph)PESHR_	S	640	18	0.617615	II	4	661.327	0.14126	0.00530764	41.53	NA	NA	NA	NA	-0.0549317	0.96264	NA	0.482611
1012	Q66K74	Microtubule-associated protein 1S	MAP1S	LAASSIPRPRTPSPESHRSPAEGSERLSLSP	_ALELPLAASSIPRPRT(ph)PSPES(ph)HR_	S	643	21	0.900866	I	4	1025.08	0.15835	0.000537282	55.267	-0.161314	0.89421	13.598	0.390356	-0.0252798	0.98263	18.841	0.474473
1013	Q66PJ3	ADP-ribosylation factor-like protein 6-interacting protein 4	ARL6IP4	QVEALPGPSLDQWHRSAGEEEDGPVLTDEQK	_S(ph)AGEEEDGPVLTDEQK_	S	332	1	1	I	2	892.367	-0.057879	3.60297e-37	156.67	-0.586384	0.66601	NA	0.188228	0.139993	1.1019	14.663	0.328694
1014	Q68CZ2	Tensin-3	TNS3	VNGAGPELSTGPSPGSPTLDIDQSIEQLNRL	_FPGDQVVNGAGPELSTGPSPGS(ph)PTLDIDQSIEQLNR_	S	690	22	0.751999	I	3	1258.26	-0.11839	3.70769e-08	75.794	0.0416635	1.0293	NA	0.455617	NA	NA	NA	NA
1015	Q68CZ2	Tensin-3	TNS3	RGVGSGPHPPDTQQPSPSKAFKPRFPGDQVV	_GVGSGPHPPDTQQPS(ph)PSK_	S	660	15	0.742028	II	3	618.279	-0.22786	3.28542e-05	75.877	0.165172	1.1213	NA	0.268323	NA	NA	NA	NA
1016	Q68CZ2	Tensin-3	TNS3	VGSGPHPPDTQQPSPSKAFKPRFPGDQVVNG	_GVGSGPHPPDTQQPSPS(ph)K_	S	662	17	0.582375	II	3	618.279	0.2028	0.000308371	61.087	-0.0971778	0.93486	10.179	0.490995	NA	NA	NA	NA
1017	Q68CZ6	HAUS augmin-like complex subunit 3	HAUS3	SSMKSSIKWAEESLHSLTSKAVDKENLDAKI	_WAEESLHS(ph)LTS(ph)K_	S	299	8	0.829041	I	2	903.961	-1.0763	0.00211136	56.514	NA	NA	NA	NA	-0.219404	0.85892	NA	0.224925
1018	Q68CZ6	HAUS augmin-like complex subunit 3	HAUS3	KSSIKWAEESLHSLTSKAVDKENLDAKISSL	_WAEESLHS(ph)LTS(ph)K_	S	302	11	0.848055	I	2	903.961	-1.0763	0.00211136	56.514	NA	NA	NA	NA	-0.219404	0.85892	NA	0.224925
1019	Q69YN4	Protein virilizer homolog	KIAA1429	FDLHSELERSFLSEPSSPGRTKTTKGFKLGK	_SFLSEPS(ph)SPGR_	S	1578	7	0.811741	I	2	687.996	0.032751	0.000213904	98.368	-0.223306	0.8566	NA	0.403312	-0.258046	0.83622	NA	0.274262
1020	Q69YN4	Protein virilizer homolog	KIAA1429	DLHSELERSFLSEPSSPGRTKTTKGFKLGKH	_SFLSEPSS(ph)PGR_	S	1579	8	0.763113	I	2	622.271	-0.22705	0.000208236	98.592	0.0129262	1.009	NA	0.404814	-0.0381693	0.97389	12.923	0.497557
1021	Q6BDS2	UHRF1-binding protein 1	UHRF1BP1	ARLRFFSMKRTVSQQSFDGVSLDSSGPEDRI	_RT(ph)VSQQS(ph)FDGVSLDSSGPEDR_	S	1106	7	0.858785	I	3	809.667	-0.39264	2.07102e-07	90.718	NA	NA	NA	NA	0.344033	1.2693	23.935	0.124553
1022	Q6NZI2	Polymerase I and transcript release factor	PTRF	GEGERPEEDAAALELSSDEAVEVEEVIEESR	_EGEELGEGERPEEDAAALELS(ph)S(ph)DEAVEVEEVIEESR_	S	202	21	1	I	3	1364.24	-0.11529	1.81676e-95	181.59	NA	NA	NA	NA	-0.491064	0.7115	19.455	0.0181892
1023	Q6NZI2	Polymerase I and transcript release factor	PTRF	EGERPEEDAAALELSSDEAVEVEEVIEESRA	_EGEELGEGERPEEDAAALELS(ph)S(ph)DEAVEVEEVIEESR_	S	203	22	1	I	3	1364.24	-0.11529	1.81676e-95	181.59	NA	NA	NA	NA	-0.491064	0.7115	19.455	0.0181892
1024	Q6P2E9	Enhancer of mRNA-decapping protein 4	EDC4	QDASAEQSDHDDEVASLASASGGFGTKVPAP	_DSQDASAEQSDHDDEVAS(ph)LASASGGFGTK_	S	887	18	0.411913	III	3	811.849	-0.049816	0.00229461	45.14	NA	NA	NA	NA	NA	NA	NA	NA
1025	Q6P2E9	Enhancer of mRNA-decapping protein 4	EDC4	SLELQEVEPLGLPQASPSRTRSPDVISSAST	_GPGQVPTATSALSLELQEVEPLGLPQAS(ph)PSR_	S	723	28	0.80669	I	4	1070.54	-0.36513	3.51179e-21	111.55	-0.0626255	0.95752	NA	0.409521	-0.552601	0.68179	2.1516	0.0797404
1026	Q6P2E9	Enhancer of mRNA-decapping protein 4	EDC4	ELQEVEPLGLPQASPSRTRSPDVISSASTAL	_GPGQVPTATSALSLELQEVEPLGLPQASPS(ph)R_	S	725	30	0.578788	II	4	803.158	-0.13996	1.63404e-05	69.857	-0.0264695	0.98182	9.3177	0.457634	-0.590484	0.66412	NA	0.0654464
1027	Q6P2E9	Enhancer of mRNA-decapping protein 4	EDC4	VEPLGLPQASPSRTRSPDVISSASTALSQDI	_TRS(ph)PDVISSASTALS(ph)QDIPEIASEALSR_	S	729	3	0.826821	I	3	1021.14	-0.70521	3.93472e-34	133.58	0.351967	1.2763	NA	0.139976	NA	NA	NA	NA
1028	Q6P2E9	Enhancer of mRNA-decapping protein 4	EDC4	LPQASPSRTRSPDVISSASTALSQDIPEIAS	_TRSPDVIS(ph)SASTALSQDIPEIASEALSR_	S	734	8	0.305154	III	3	994.487	-0.17144	0.00144294	51.966	NA	NA	NA	NA	NA	NA	NA	NA
1029	Q6P2E9	Enhancer of mRNA-decapping protein 4	EDC4	PQASPSRTRSPDVISSASTALSQDIPEIASE	_TRSPDVISS(ph)ASTALSQDIPEIASEALSR_	S	735	9	0.297426	III	3	994.487	0.015207	7.43292e-13	97.124	NA	NA	NA	NA	NA	NA	NA	NA
1030	Q6P2E9	Enhancer of mRNA-decapping protein 4	EDC4	RTRSPDVISSASTALSQDIPEIASEALSRGF	_TRS(ph)PDVISSASTALS(ph)QDIPEIASEALSR_	S	741	15	0.958028	I	3	1021.14	-0.70521	2.56369e-13	96.533	0.354452	1.2785	0.24949	0.1756	NA	NA	NA	NA
1031	Q6P5R6	60S ribosomal protein L22-like 1	RPL22L1	TYELRYFQISQDEDESESED___________	_YFQISQDEDES(ph)ESED_	S	118	11	0.991194	I	2	950.836	0.09705	9.9152e-07	88.561	-0.0630173	0.95726	16.773	0.423068	-0.321297	0.80035	16.876	0.150067
1032	Q6P6C2	RNA demethylase ALKBH5	ALKBH5	EPYPVSGAKRKYQEDSDPERSDYEEQQLQKE	_YQEDS(ph)DPERS(ph)DYEEQQLQK_	S	64	5	0.999746	I	3	849.658	-0.37782	3.59462e-22	127.61	NA	NA	NA	NA	-0.126722	0.91591	38.367	0.311133
1033	Q6P6C2	RNA demethylase ALKBH5	ALKBH5	SGAKRKYQEDSDPERSDYEEQQLQKEEEARK	_YQEDS(ph)DPERS(ph)DYEEQQLQK_	S	69	10	0.995613	I	3	849.658	0.20672	3.59462e-22	127.61	NA	NA	NA	NA	-0.126722	0.91591	35.19	0.311133
1034	Q6PCE3	Glucose 1,6-bisphosphate synthase	PGM2L1	AVQKLKAVAGVMITASHNRKEDNGYKVYWET	_AVAGVM(ox)ITAS(ph)HNR_	S	175	10	0.778029	I	3	490.247	-0.65399	0.00534034	48.405	0.109294	1.0787	28.075	0.372611	NA	NA	NA	NA
1035	Q6PKG0	La-related protein 1	LARP1	SPRPLQLPGAEGPAISDGEEGGGEPGAGGGA	_ESPRPLQLPGAEGPAIS(ph)DGEEGGGEPGAGGGAAGAAGAGR_	S	90	17	1	I	3	1203.22	0.060639	1.94948e-31	124.55	-0.0944951	0.9366	13.882	0.37588	-0.0965606	0.93526	9.1764	0.359355
1036	Q6PKG0	La-related protein 1	LARP1	CPEFVPRQHYQKETESAPGSPRAVTPVPTKT	_ETES(ph)APGS(ph)PRAVT(ph)PVPTK_	S	517	4	0.967841	I	2	688.621	0.32077	4.37252e-13	114.62	-0.479915	0.71702	5.1909	0.114322	0.273814	1.209	NA	0.204299
1037	Q6PKG0	La-related protein 1	LARP1	VPRQHYQKETESAPGSPRAVTPVPTKTEEVS	_ETES(ph)APGS(ph)PRAVT(ph)PVPTK_	S	521	8	0.999999	I	2	688.621	0.32077	4.37252e-13	114.62	-0.479915	0.71702	5.1909	0.114322	0.180021	1.1329	9.1863	0.28143
1038	Q6PKG0	La-related protein 1	LARP1	EEVSNLKTLPKGLSASLPDLDSENWIEVKKR	_GLSAS(ph)LPDLDSENWIEVK_	S	548	5	0.999506	I	2	956.392	0.0093128	1.50601e-23	140.4	0.0877344	1.0627	1.7341	0.400741	0.279055	1.2134	33.965	0.200396
1039	Q6PKG0	La-related protein 1	LARP1	EMEQMDGRKNTFTAWSDEESDYEIDDRDVNK	_NTFTAWS(ph)DEES(ph)DYEIDDRDVNK_	S	627	7	0.998158	I	3	937.023	-0.06698	1.49603e-11	100.97	NA	NA	NA	NA	-0.0350765	0.97598	23	0.464075
1040	Q6PKG0	La-related protein 1	LARP1	MDGRKNTFTAWSDEESDYEIDDRDVNKILIV	_NTFTAWS(ph)DEES(ph)DYEIDDRDVNK_	S	631	11	0.982641	I	3	937.023	-0.06698	1.49603e-11	100.97	NA	NA	NA	NA	-0.0350765	0.97598	23	0.464075
1041	Q6PKG0	La-related protein 1	LARP1	EPSTIARSLPTTVPESPNYRNTRTPRTPRTP	_SLPTTVPES(ph)PNYR_	S	774	9	0.999611	I	2	770.856	0.051115	8.46155e-24	151.11	-0.954529	0.51601	7.6117	0.062634	-0.449612	0.73224	27.97	0.0422607
1042	Q6QNY0	Biogenesis of lysosome-related organelles complex 1 subunit 3	BLOC1S3	RPTGLRVAGEAAETDSEPEPEPEPTAAPRDL	_VAGEAAET(ph)DS(ph)EPEPEPEPTAAPR_	S	65	10	1	I	2	768.651	0.31755	1.21084e-07	87.739	-0.455732	0.72914	30.38	0.0594538	-0.112537	0.92496	26.236	0.320479
1043	Q6UN15	Pre-mRNA 3'-end-processing factor FIP1	FIP1L1	RERERTRERERERDHSPTPSVFNSDEERYRY	_DHS(ph)PTPSVFNS(ph)DEER_	S	492	3	0.997857	I	2	626.231	0.65477	3.6366e-05	77.324	0.205768	1.1533	24.098	0.270939	-0.0256322	0.98239	NA	0.443601
1044	Q6UN15	Pre-mRNA 3'-end-processing factor FIP1	FIP1L1	RERERDHSPTPSVFNSDEERYRYREYAERGY	_DHS(ph)PTPSVFNS(ph)DEER_	S	500	11	0.999559	I	3	958.887	0.10119	7.12057e-06	81.651	0.215244	1.1609	14.458	0.278464	0.142348	1.1037	20.27	0.251734
1045	Q6UWF6	Putative uncharacterized protein UNQ3029/PRO9830	UNQ3029/PRO9830	ISLLKLCPLLPSHLRSSPFIQQSSRLPARGF	_S(ph)S(ph)PFIQQSSR_	S	66	1	0.99591	I	2	808.294	0.10893	0.00207408	59.225	-0.349934	0.78462	37.497	0.319938	-0.329794	0.79565	23.174	0.143653
1046	Q6UWF6	Putative uncharacterized protein UNQ3029/PRO9830	UNQ3029/PRO9830	SLLKLCPLLPSHLRSSPFIQQSSRLPARGFR	_S(ph)S(ph)PFIQQSSR_	S	67	2	0.99591	I	2	808.294	0.10893	0.00207408	59.225	-0.349934	0.78462	37.497	0.319938	-0.329794	0.79565	23.174	0.143653
1047	Q6VY07	Phosphofurin acidic cluster sorting protein 1	PACS1	LKERQLSKPLSERTNSSDSERSPDLGHSTQI	_TNS(ph)SDS(ph)ERSPDLGHSTQIPR_	S	528	3	0.703321	II	3	622.815	0.17915	3.63344e-05	73.057	-0.285126	0.82067	12.266	0.163074	-0.0554564	0.96229	37.681	0.469066
1048	Q6VY07	Phosphofurin acidic cluster sorting protein 1	PACS1	RQLSKPLSERTNSSDSERSPDLGHSTQIPRK	_TNS(ph)SDS(ph)ERSPDLGHSTQIPR_	S	531	6	0.58	II	3	622.815	0.17915	3.63344e-05	73.057	-0.285126	0.82067	12.266	0.163074	-0.0554564	0.96229	37.681	0.469066
1049	Q6WCQ1	Myosin phosphatase Rho-interacting protein	MPRIP	KQDLKAEEQQLPPPLSPPSPSTPNHRRSQVI	_AEEQQLPPPLS(ph)PPS(ph)PSTPNHR_	S	289	11	0.999089	I	3	813.696	0.21336	4.15205e-08	93.546	-0.0165266	0.98861	1.8566	0.442584	NA	NA	NA	NA
1050	Q6WCQ1	Myosin phosphatase Rho-interacting protein	MPRIP	LKAEEQQLPPPLSPPSPSTPNHRRSQVIEKF	_AEEQQLPPPLS(ph)PPS(ph)PSTPNHR_	S	292	14	0.95213	I	3	813.696	0.21336	4.15205e-08	93.546	-0.0165266	0.98861	1.6594	0.442584	NA	NA	NA	NA
1051	Q6WCQ1	Myosin phosphatase Rho-interacting protein	MPRIP	LWQEEMRTKDQPDGSSLSPAQSPSQSQPPAA	_DQPDGSS(ph)LSPAQS(ph)PSQSQPPAASSLR_	S	218	7	0.433324	III	3	1175.98	0.073742	0.000869971	50.783	NA	NA	NA	NA	NA	NA	NA	NA
1052	Q6WCQ1	Myosin phosphatase Rho-interacting protein	MPRIP	QEEMRTKDQPDGSSLSPAQSPSQSQPPAASS	_DQPDGSSLS(ph)PAQS(ph)PSQSQPPAASSLREPGLESK_	S	220	9	0.948077	I	3	1165.85	-0.34437	5.51445e-15	101.04	-0.288417	0.8188	32.615	0.258622	NA	NA	NA	NA
1053	Q6WCQ1	Myosin phosphatase Rho-interacting protein	MPRIP	RTKDQPDGSSLSPAQSPSQSQPPAASSLREP	_DQPDGSSLS(ph)PAQS(ph)PSQSQPPAASSLREPGLESK_	S	224	13	0.924699	I	3	1165.85	-0.23237	5.51445e-15	101.04	-0.611403	0.65456	8.2767	0.0184761	NA	NA	NA	NA
1054	Q6WCQ1	Myosin phosphatase Rho-interacting protein	MPRIP	KDQPDGSSLSPAQSPSQSQPPAASSLREPGL	_DQPDGSS(ph)LSPAQS(ph)PSQSQPPAASSLR_	S	226	15	0.334085	III	3	1175.98	0.073742	0.000869971	50.783	NA	NA	NA	NA	NA	NA	NA	NA
1055	Q6WCQ1	Myosin phosphatase Rho-interacting protein	MPRIP	QPDGSSLSPAQSPSQSQPPAASSLREPGLES	_DQPDGSS(ph)LSPAQS(ph)PSQSQPPAASSLR_	S	228	17	0.334085	III	3	1175.98	0.073742	0.000869971	50.783	NA	NA	NA	NA	NA	NA	NA	NA
1056	Q6Y7W6	PERQ amino acid-rich with GYF domain-containing protein 2	GIGYF2	GPEWLRALSSGGSITSPPLSPALPKYKLADY	_ALSSGGSITS(ph)PPLS(ph)PALPK_	S	26	10	0.749042	II	2	830.355	0.12162	9.9782e-05	67.496	-0.0179574	0.98763	NA	0.434695	NA	NA	NA	NA
1057	Q6Y7W6	PERQ amino acid-rich with GYF domain-containing protein 2	GIGYF2	LRALSSGGSITSPPLSPALPKYKLADYRYGR	_ALSSGGSIT(ph)SPPLS(ph)PALPK_	S	30	14	0.997682	I	2	970.463	-0.27605	4.32403e-05	76.237	-0.243574	0.84465	13.228	0.200102	0.213005	1.1591	9.8108	0.229556
1058	Q6ZTI6	Protein FAM101A	FAM101A	EGLLDSPDSGLPPSPSPSPPFYSLAPGILDA	_EGLLDSPDSGLPPSPS(ph)PS(ph)PPFYSLAPGILDAR_	S	35	16	0.853934	I	3	1137.19	0.13586	6.72278e-05	60.595	NA	NA	NA	NA	0.585347	1.5004	22.574	0.0495428
1059	Q6ZTI6	Protein FAM101A	FAM101A	LLDSPDSGLPPSPSPSPPFYSLAPGILDARA	_EGLLDSPDSGLPPSPS(ph)PS(ph)PPFYSLAPGILDAR_	S	37	18	0.896874	I	3	1137.19	0.13586	6.72278e-05	60.595	NA	NA	NA	NA	0.815575	1.76	NA	0.0119894
1060	Q71RC2	La-related protein 4	LARP4	VSPPSTTKPSRASTASPCNNNINAATAVALQ	_ASTAS(ph)PCNNNINAATAVALQEPR_	S	597	5	0.627447	II	3	504.24	-0.40534	9.5942e-05	66.448	NA	NA	NA	NA	-0.127636	0.91533	18.061	0.300578
1061	Q76FK4	Nucleolar protein 8	NOL8	TDDRFRMDSRFLETDSEEEQEEVNEKKTAEE	_FLET(ph)DS(ph)EEEQEEVNEK_	S	890	6	1	I	2	1057.89	-0.25589	9.08343e-104	220.66	-0.284335	0.82112	26.531	0.262472	0.0441843	1.0311	13.585	0.401125
1062	Q76FK4	Nucleolar protein 8	NOL8	KPGKIVWQEDPRLQDSSSEEEDVTEETDHRN	_LQDS(ph)S(ph)S(ph)EEEDVTEETDHR_	S	1082	4	0.999999	I	3	782.596	0.46678	6.0359e-05	73.675	NA	NA	NA	NA	NA	NA	NA	NA
1063	Q76FK4	Nucleolar protein 8	NOL8	PGKIVWQEDPRLQDSSSEEEDVTEETDHRNS	_LQDS(ph)S(ph)S(ph)EEEDVTEETDHR_	S	1083	5	0.999999	I	3	782.596	0.46678	6.0359e-05	73.675	NA	NA	NA	NA	NA	NA	NA	NA
1064	Q76FK4	Nucleolar protein 8	NOL8	GKIVWQEDPRLQDSSSEEEDVTEETDHRNSS	_LQDS(ph)S(ph)S(ph)EEEDVTEETDHR_	S	1084	6	0.999999	I	3	782.596	0.46678	6.0359e-05	73.675	NA	NA	NA	NA	NA	NA	NA	NA
1065	Q7L014	Probable ATP-dependent RNA helicase DDX46	DDX46	NERKKLQKAALGLQDSDDEDAAVDIDEQIES	_AALGLQDS(ph)DDEDAAVDIDEQIESMFNSK_	S	804	8	1	I	3	1036.11	0.091805	2.86135e-35	137.04	NA	NA	NA	NA	-0.439383	0.73745	20.032	0.136388
1066	Q7L2J0	7SK snRNA methylphosphate capping enzyme	MEPCE	ELRGGTERGPGRCAPSAGSPAAAVGRESPGA	_CAPS(ph)AGSPAAAVGRES(ph)PGAAATSSSGPQAQQHR_	S	57	4	0.541777	II	4	529.564	-0.54263	0.000277003	49.525	-0.282263	0.8223	NA	0.269693	0.159112	1.1166	NA	0.266268
1067	Q7L2J0	7SK snRNA methylphosphate capping enzyme	MEPCE	CAPSAGSPAAAVGRESPGAAATSSSGPQAQQ	_CAPS(ph)AGSPAAAVGRES(ph)PGAAATSSSGPQAQQHR_	S	69	16	0.920175	I	4	529.564	-0.54263	0.000277003	49.525	-0.282263	0.8223	NA	0.269693	0.159112	1.1166	NA	0.266268
1068	Q7L2J0	7SK snRNA methylphosphate capping enzyme	MEPCE	LDEEVSRTLNAETPKSSPLPAKGRDPVEILI	_TLNAET(ph)PKS(ph)SPLPAK_	S	216	9	0.904294	I	3	571.934	0.04263	0.00031733	67.136	-0.220765	0.85811	NA	0.325964	0.442015	1.3585	26.529	0.0677194
1069	Q7L2J0	7SK snRNA methylphosphate capping enzyme	MEPCE	DEEVSRTLNAETPKSSPLPAKGRDPVEILIP	_TLNAET(ph)PKS(ph)SPLPAK_	S	217	10	0.500577	II	3	571.934	0.048241	0.000598466	62.077	NA	NA	NA	NA	0.0535284	1.0378	13.881	0.420471
1070	Q7Z309	Protein FAM122B	FAM122B	PEKLYSPKRIDFTPVSPAPSPTRGFGKMFVS	_RIDFTPVS(ph)PAPS(ph)PTR_	S	115	8	0.999964	I	3	600.941	-0.1188	6.16738e-45	165.03	NA	NA	NA	NA	0.108089	1.0778	12.9	0.300504
1071	Q7Z309	Protein FAM122B	FAM122B	YSPKRIDFTPVSPAPSPTRGFGKMFVSSSGL	_RIDFTPVS(ph)PAPS(ph)PTR_	S	119	12	0.99921	I	2	900.908	-0.25216	6.16738e-45	165.03	NA	NA	NA	NA	-0.389867	0.7632	43.093	0.04965
1072	Q7Z333	Probable helicase senataxin	SETX	QNNVGDTSRGQVIIISDSDDDDDERILSLEK	_GQVIIIS(ph)DS(ph)DDDDDER_	S	1017	7	1	I	2	976.364	0.23839	1.43274e-05	75.773	0.134615	1.0978	20.504	0.29383	0.356144	1.28	10.117	0.105248
1073	Q7Z333	Probable helicase senataxin	SETX	NVGDTSRGQVIIISDSDDDDDERILSLEKLT	_GQVIIIS(ph)DS(ph)DDDDDER_	S	1019	9	1	I	2	976.364	0.23839	1.43274e-05	75.773	0.134615	1.0978	20.504	0.29383	0.356144	1.28	10.117	0.105248
1074	Q7Z3K6	Mesoderm induction early response protein 3	MIER3	RTLEEEEMMDEGKNFSSEIEDLEKEGTMPLE	_NFS(ph)S(ph)EIEDLEK_	S	52	3	1	I	2	735.775	0.0080217	0.00121879	64.275	NA	NA	NA	NA	0.293606	1.2257	14.833	0.189797
1075	Q7Z3K6	Mesoderm induction early response protein 3	MIER3	TLEEEEMMDEGKNFSSEIEDLEKEGTMPLED	_NFS(ph)S(ph)EIEDLEK_	S	53	4	1	I	2	735.775	0.0080217	0.00121879	64.275	NA	NA	NA	NA	0.293606	1.2257	14.833	0.189797
1076	Q7Z434	Mitochondrial antiviral-signaling protein	MAVS	TAGATSSLTPSRGPVSPSVSFQPLARSTPRA	_GPVS(ph)PSVSFQPLAR_	S	222	4	0.688094	II	2	846.038	-0.61302	0.00142079	61.87	0.276437	1.2112	13.91	0.204786	NA	NA	NA	NA
1077	Q7Z460	CLIP-associating protein 1	CLASP1	LLHNHLKNSSNTSVGSPSNTIGRTPSRHTSS	_NSSNTSVGS(ph)PSNTIGR_	S	1091	9	0.741328	II	2	846.817	-4.3905	0.00591156	59.618	NA	NA	NA	NA	NA	NA	NA	NA
1078	Q7Z460	CLIP-associating protein 1	CLASP1	STKSVSTTGSLQRSRSDIDVNAAASAKSKVS	_SRS(ph)DIDVNAAASAK_	S	600	3	0.784959	I	2	485.559	-0.028768	0.00879363	54.812	-0.176691	0.88473	21.47	0.357593	-0.405069	0.7552	28.16	0.0638133
1079	Q7Z4S6	Kinesin-like protein KIF21A	KIF21A	EKELSPPPGLPSKIGSISRQSSLSEKKIPEP	_IGS(ph)ISRQSS(ph)LSEK_	S	1223	3	0.467334	III	2	513.309	0.0019717	0.000612743	73.984	NA	NA	NA	NA	NA	NA	NA	NA
1080	Q7Z4S6	Kinesin-like protein KIF21A	KIF21A	ELSPPPGLPSKIGSISRQSSLSEKKIPEPSP	_IGSIS(ph)RQSS(ph)LSEK_	S	1225	5	0.915356	I	2	776.344	-0.12154	3.62447e-05	90.765	0.843421	1.7943	NA	0.00543336	NA	NA	NA	NA
1081	Q7Z4S6	Kinesin-like protein KIF21A	KIF21A	PPPGLPSKIGSISRQSSLSEKKIPEPSPVTR	_IGSISRQS(ph)S(ph)LSEK_	S	1228	8	0.952716	I	2	776.344	-0.21951	0.00346568	65.265	0.450274	1.3663	NA	0.121073	NA	NA	NA	NA
1082	Q7Z4S6	Kinesin-like protein KIF21A	KIF21A	PPGLPSKIGSISRQSSLSEKKIPEPSPVTRR	_IGSISRQS(ph)S(ph)LSEK_	S	1229	9	0.985337	I	2	776.344	-0.21951	3.62447e-05	90.765	0.450274	1.3663	3.9435	0.0640432	NA	NA	NA	NA
1083	Q7Z4S6	Kinesin-like protein KIF21A	KIF21A	RPMSDKVAGKVTRKLSSSDAPAQDTGSSAAA	_KLS(ph)SSDAPAQDTGSSAAAVETDASR_	S	853	3	0.419648	III	3	834.705	-0.20404	0.000442325	64.318	NA	NA	NA	NA	NA	NA	NA	NA
1084	Q7Z4S6	Kinesin-like protein KIF21A	KIF21A	PMSDKVAGKVTRKLSSSDAPAQDTGSSAAAV	_KLS(ph)SSDAPAQDTGSSAAAVETDASR_	S	854	4	0.419648	III	3	834.705	-0.20404	0.000442325	64.318	NA	NA	NA	NA	NA	NA	NA	NA
1085	Q7Z4S6	Kinesin-like protein KIF21A	KIF21A	MSDKVAGKVTRKLSSSDAPAQDTGSSAAAVE	_KLS(ph)SSDAPAQDTGSSAAAVETDASR_	S	855	5	0.321771	III	3	834.705	-0.021295	0.000442325	56.366	NA	NA	NA	NA	NA	NA	NA	NA
1086	Q7Z4S6	Kinesin-like protein KIF21A	KIF21A	RKLSSSDAPAQDTGSSAAAVETDASRTGAQQ	_KLSSSDAPAQDTGSS(ph)AAAVETDASR_	S	865	15	0.550976	II	3	834.705	-0.25758	0.0173878	53.578	NA	NA	NA	NA	-0.118931	0.92087	NA	0.366879
1087	Q7Z4S6	Kinesin-like protein KIF21A	KIF21A	TVRIWKARNLQDGQISDTGDLGEDIASN___	_NLQDGQIS(ph)DTGDLGEDIASN_	S	1662	8	0.577432	II	2	1071.45	0.12284	0.00114608	56.017	-0.135824	0.91015	7.1316	0.316844	0.37362	1.2956	10.475	0.104678
1088	Q7Z4V5	Hepatoma-derived growth factor-related protein 2	HDGFRP2	RPGSDRQERERARGDSEALDEES________	_ARGDS(ph)EALDEES_	S	664	5	1	I	2	679.759	0.33773	0.00186044	81.92	0.0843364	1.0602	20.065	0.338072	-0.137426	0.90914	15.03	0.393746
1089	Q7Z4V5	Hepatoma-derived growth factor-related protein 2	HDGFRP2	LHDSVREGPDLDRPGSDRQERERARGDSEAL	_EGPDLDRPGS(ph)DRQER_	S	652	10	1	I	3	602.93	-0.27008	0.00209318	55.196	0.28155	1.2155	7.8976	0.182451	NA	NA	NA	NA
1090	Q7Z4V5	Hepatoma-derived growth factor-related protein 2	HDGFRP2	ERRRERADRGEAERGSGGSSGDELREDDEPV	_GEAERGS(ph)GGS(ph)S(ph)GDELREDDEPVK_	S	366	7	1	I	3	872.656	-0.088286	6.41097e-07	87.352	NA	NA	NA	NA	0.0174944	1.0122	11.149	0.399305
1091	Q7Z4V5	Hepatoma-derived growth factor-related protein 2	HDGFRP2	RERADRGEAERGSGGSSGDELREDDEPVKKR	_GEAERGS(ph)GGS(ph)S(ph)GDELREDDEPVK_	S	369	10	1	I	3	872.656	-0.088286	6.41097e-07	87.352	NA	NA	NA	NA	0.0174944	1.0122	11.149	0.399305
1092	Q7Z4V5	Hepatoma-derived growth factor-related protein 2	HDGFRP2	ERADRGEAERGSGGSSGDELREDDEPVKKRG	_GEAERGS(ph)GGS(ph)S(ph)GDELREDDEPVK_	S	370	11	1	I	3	872.656	-0.088286	6.41097e-07	87.352	NA	NA	NA	NA	0.0174944	1.0122	11.149	0.399305
1093	Q7Z5K2	Wings apart-like protein homolog	WAPAL	ETNDTWNSQFGKRPESPSEISPIKGSVRTGL	_RPES(ph)PSEIS(ph)PIK_	S	221	4	0.998875	I	2	743.844	-0.10531	2.7989e-15	124.39	0.0220482	1.0154	1.0612	0.456673	-0.237081	0.84846	21.106	0.164213
1094	Q7Z5K2	Wings apart-like protein homolog	WAPAL	NDTWNSQFGKRPESPSEISPIKGSVRTGLFE	_RPESPS(ph)EIS(ph)PIK_	S	223	6	0.997168	I	3	750.331	-0.020878	6.82358e-22	146.84	-0.0110209	0.99239	42.744	0.489271	-0.688125	0.62066	14.144	0.00445262
1095	Q7Z5K2	Wings apart-like protein homolog	WAPAL	WNSQFGKRPESPSEISPIKGSVRTGLFEWDN	_RPESPS(ph)EIS(ph)PIK_	S	226	9	1	I	3	500.556	0.056473	6.82358e-22	146.84	0.0140696	1.0098	34.513	0.488966	-0.326552	0.79744	21.398	0.0853113
1096	Q7Z5K2	Wings apart-like protein homolog	WAPAL	PKVEEESTGDPFGFDSDDESLPVSSKNLAQV	_VEEESTGDPFGFDS(ph)DDESLPVSSK_	S	77	14	0.914114	I	3	1211.93	0.20687	0.000994635	48.896	-0.0823162	0.94454	20.503	0.383834	-0.186213	0.87891	31.17	0.276748
1097	Q7Z5L9	Interferon regulatory factor 2-binding protein 2	IRF2BP2	GSAQPTDLGAHKRPASVSSSAAVEHEQREAA	_RPAS(ph)VSSSAAVEHEQR_	S	240	4	0.785226	I	3	815.032	-0.37832	0.000177264	68.168	-0.946194	0.519	NA	0.0644635	NA	NA	NA	NA
1098	Q7Z5L9	Interferon regulatory factor 2-binding protein 2	IRF2BP2	AQPTDLGAHKRPASVSSSAAVEHEQREAAAK	_RPAS(ph)VSSSAAVEHEQR_	S	242	6	0.25	III	3	597.611	-0.14823	0.000177264	68.168	NA	NA	NA	NA	NA	NA	NA	NA
1099	Q7Z5L9	Interferon regulatory factor 2-binding protein 2	IRF2BP2	QPTDLGAHKRPASVSSSAAVEHEQREAAAKE	_RPASVSS(ph)SAAVEHEQR_	S	243	7	0.330836	III	3	597.611	0.1888	2.10939e-05	73.722	NA	NA	NA	NA	NA	NA	NA	NA
1100	Q7Z5L9	Interferon regulatory factor 2-binding protein 2	IRF2BP2	PTDLGAHKRPASVSSSAAVEHEQREAAAKEK	_RPASVSSS(ph)AAVEHEQR_	S	244	8	0.318221	III	3	597.611	-0.33043	0.000177264	68.168	NA	NA	NA	NA	NA	NA	NA	NA
1101	Q7Z6Z7	E3 ubiquitin-protein ligase HUWE1	HUWE1	DTSAAGSSEQPRAGSSTPGDAPPAVAEVQGR	_AGSS(ph)T(ph)PGDAPPAVAEVQGR_	S	2888	4	0.703938	II	2	840.018	-0.28794	3.17701e-07	81.808	0.0329472	1.0231	NA	0.385724	0.434775	1.3517	44.738	0.105366
1102	Q7Z6Z7	E3 ubiquitin-protein ligase HUWE1	HUWE1	RESQLAHIKDEPPPLSPAPLTPATPSSLDPF	_DEPPPLS(ph)PAPLT(ph)PAT(ph)PSSLDPFFSR_	S	3919	7	0.997827	I	3	1035.84	0.035643	0.00405389	42.618	NA	NA	NA	NA	0.193078	1.1432	NA	0.269908
1103	Q7Z6Z7	E3 ubiquitin-protein ligase HUWE1	HUWE1	ELEDLIDELLERDGGSGNSTIIVSRSGEDES	_DGGS(ph)GNS(ph)TIIVSR_	S	2362	4	0.999378	I	2	711.787	-0.19074	3.08488e-05	81.606	0.425459	1.343	NA	0.103401	0.0903115	1.0646	16.107	0.372533
1104	Q7Z6Z7	E3 ubiquitin-protein ligase HUWE1	HUWE1	DLIDELLERDGGSGNSTIIVSRSGEDESQED	_DGGS(ph)GNS(ph)TIIVSR_	S	2365	7	0.751442	I	2	711.787	0.31046	3.08488e-05	81.606	0.425459	1.343	NA	0.103401	0.526369	1.4403	NA	0.0358797
1105	Q7Z6Z7	E3 ubiquitin-protein ligase HUWE1	HUWE1	VANCCIRIALPAPRGSGTASDDEFENLRIKG	_GS(ph)GTASDDEFENLR_	S	1903	2	0.719722	II	2	789.309	0.60406	0.00551583	51.535	NA	NA	NA	NA	0.238298	1.1796	NA	0.231919
1106	Q7Z6Z7	E3 ubiquitin-protein ligase HUWE1	HUWE1	CIRIALPAPRGSGTASDDEFENLRIKGPNAV	_GSGTAS(ph)DDEFENLR_	S	1907	6	0.999999	I	2	789.309	0.077815	3.71513e-54	181.86	0.0973411	1.0698	3.4175	0.337778	0.242572	1.1831	14.001	0.211865
1107	Q86SQ0	Pleckstrin homology-like domain family B member 2	PHLDB2	SGSYLTLSQPVPAKRSPSPLGTSVRSSPSLA	_RS(ph)PS(ph)PLGTSVR_	S	71	2	0.946708	I	2	652.651	1.4651	0.0106826	42.314	-0.866279	0.54856	2.6532	0.0841704	NA	NA	NA	NA
1108	Q86SQ0	Pleckstrin homology-like domain family B member 2	PHLDB2	SYLTLSQPVPAKRSPSPLGTSVRSSPSLAKI	_RS(ph)PS(ph)PLGTSVR_	S	73	4	0.913216	I	2	652.651	1.4651	0.0106826	42.314	-0.866279	0.54856	2.6532	0.0841704	NA	NA	NA	NA
1109	Q86TB9	Protein PAT1 homolog 1	PATL1	PEDDRDLSERALPRRSTSPIIGSPPVRAVPI	_RS(ph)T(ph)SPIIGSPPVR_	S	177	2	0.985865	I	2	763.86	-0.28071	9.03102e-06	93.115	-0.0877794	0.94097	2.7696	0.376791	-0.317445	0.80249	13.122	0.153037
1110	Q86TB9	Protein PAT1 homolog 1	PATL1	DDRDLSERALPRRSTSPIIGSPPVRAVPIGT	_RST(ph)S(ph)PIIGSPPVR_	S	179	4	0.829877	I	2	763.86	-0.30488	9.03102e-06	93.115	-0.676365	0.62574	NA	0.0614565	0.0207689	1.0145	NA	0.464207
1111	Q86TB9	Protein PAT1 homolog 1	PATL1	SERALPRRSTSPIIGSPPVRAVPIGTPPKQM	_RS(ph)TSPIIGS(ph)PPVR_	S	184	9	0.980962	I	2	763.86	0.10407	0.000664566	65.765	-0.823882	0.56492	NA	0.0963112	-0.0909259	0.93892	NA	0.411258
1112	Q86TC9	Myopalladin	MYPN	TFSIPSGNQFQPRCVSPIPVSPTSRIQNPVA	_CVS(ph)PIPVS(ph)PTSR_	S	813	3	0.999989	I	2	943.372	-0.44547	0.00025856	80.316	NA	NA	NA	NA	-0.387412	0.7645	19.449	0.169958
1113	Q86TC9	Myopalladin	MYPN	SGNQFQPRCVSPIPVSPTSRIQNPVAFLSSV	_CVS(ph)PIPVS(ph)PTSR_	S	818	8	0.855224	I	2	943.372	-0.44547	0.00025856	80.316	NA	NA	NA	NA	-0.387412	0.7645	19.449	0.169958
1114	Q86TC9	Myopalladin	MYPN	MNEIEFRLERTPVDESDDEIQHDEIPTGKCI	_TPVDES(ph)DDEIQHDEIPTGK_	S	928	6	0.938222	I	3	711.647	0.60266	0.00504198	43.557	NA	NA	NA	NA	-0.349897	0.78464	28.179	0.129224
1115	Q86TV6	Tetratricopeptide repeat protein 7B	TTC7B	SVAASRVEQALSEVASSLQSSAPKQGPLHPW	_VEQALSEVAS(ph)S(ph)LQSSAPK_	S	677	10	0.649123	II	3	558.288	-0.38479	0.00828894	42.059	-0.114113	0.92395	13.993	0.443824	NA	NA	NA	NA
1116	Q86TV6	Tetratricopeptide repeat protein 7B	TTC7B	VAASRVEQALSEVASSLQSSAPKQGPLHPWM	_VEQALSEVAS(ph)S(ph)LQSSAPK_	S	678	11	0.651862	II	3	558.288	-0.38479	0.00828894	42.059	-0.114113	0.92395	13.993	0.443824	NA	NA	NA	NA
1117	Q86TV6	Tetratricopeptide repeat protein 7B	TTC7B	SRVEQALSEVASSLQSSAPKQGPLHPWMTLA	_VEQALSEVAS(ph)S(ph)LQSSAPK_	S	681	14	0.653612	II	3	558.288	-0.38479	0.00828894	42.059	-0.114113	0.92395	13.993	0.443824	NA	NA	NA	NA
1118	Q86UE4	Protein LYRIC	MTDH	SLLKSQEPIPDDQKVSDDDKEKGEGALPTGK	_SQEPIPDDQKVS(ph)DDDK_	S	426	12	1	I	2	632.602	-0.11768	4.44781e-87	203.58	-1.2623	0.41688	40.149	6.10002e-07	-0.0196675	0.98646	22.698	0.491023
1119	Q86UP2	Kinectin	KTN1	KKNKKKEIQNGNLHESDSESVPRDFKLSDAL	_EIQNGNLHES(ph)DSESVPR_	S	75	10	0.996864	I	2	664.288	-0.74808	1.03738e-16	127.3	-0.0674096	0.95435	63.8	0.457268	NA	NA	NA	NA
1120	Q86UP2	Kinectin	KTN1	NKKKEIQNGNLHESDSESVPRDFKLSDALAV	_EIQNGNLHESDS(ph)ESVPR_	S	77	12	0.699405	II	3	664.288	0.026295	1.85373e-07	86.539	-0.721444	0.60649	NA	0.0069708	NA	NA	NA	NA
1121	Q86UU0	B-cell CLL/lymphoma 9-like protein	BCL9L	NKTRLPHPRRREAPGSPPLSPRGHCPPAPAK	_EAPGS(ph)PPLS(ph)PR_	S	21	5	1	I	2	634.26	0.065085	0.00107548	68.972	-0.122381	0.91867	2.0731	0.333219	0.174151	1.1283	NA	0.286686
1122	Q86UU0	B-cell CLL/lymphoma 9-like protein	BCL9L	LPHPRRREAPGSPPLSPRGHCPPAPAKPMHP	_EAPGS(ph)PPLS(ph)PR_	S	25	9	1	I	2	634.26	0.065085	0.00107548	68.972	-0.122381	0.91867	2.0731	0.333219	0.174151	1.1283	NA	0.286686
1123	Q86UU0	B-cell CLL/lymphoma 9-like protein	BCL9L	PLKSPQVLGSSLSVRSPTGSPSRLKSPSMAV	_SPQVLGSSLSVRS(ph)PTGS(ph)PSR_	S	987	13	0.924809	I	3	542.255	-0.09315	0.000108669	67.367	-0.690917	0.61946	18.208	0.00925052	0.0842004	1.0601	23.525	0.349989
1124	Q86UU0	B-cell CLL/lymphoma 9-like protein	BCL9L	PQVLGSSLSVRSPTGSPSRLKSPSMAVPSPG	_SPQVLGSSLSVRS(ph)PTGS(ph)PSR_	S	991	17	0.919129	I	3	542.255	-0.09315	0.000108669	67.367	-0.690917	0.61946	18.208	0.00925052	0.0842004	1.0601	23.525	0.349989
1125	Q86UU0	B-cell CLL/lymphoma 9-like protein	BCL9L	VLGSSLSVRSPTGSPSRLKSPSMAVPSPGWV	_SPQVLGSSLSVRS(ph)PTGSPS(ph)R_	S	993	19	0.84265	I	3	720.335	-0.10669	0.00578386	42.395	-0.139951	0.90755	NA	0.39039	NA	NA	NA	NA
1126	Q86UU0	B-cell CLL/lymphoma 9-like protein	BCL9L	VPSPGWVASPKTAMPSPGVSQNKQPPLNMNS	_TAMPS(ph)PGVS(ph)QNK_	S	1017	5	0.876282	I	2	695.045	0.85751	0.0085135	43.592	-3.42153	0.093329	NA	5.58924e-16	NA	NA	NA	NA
1127	Q86UU0	B-cell CLL/lymphoma 9-like protein	BCL9L	GWVASPKTAMPSPGVSQNKQPPLNMNSSTTL	_TAMPS(ph)PGVS(ph)QNK_	S	1021	9	0.999777	I	2	695.045	0.85751	0.0085135	43.592	-3.42153	0.093329	NA	5.58924e-16	NA	NA	NA	NA
1128	Q86V88	Magnesium-dependent phosphatase 1	MDP1	GLETFAKAQTGPLRSSLEESPFEA_______	_AQTGPLRSS(ph)LEESPFEA_	S	168	9	0.482458	III	2	1078.49	-0.42555	0.0216103	46.701	NA	NA	NA	NA	NA	NA	NA	NA
1129	Q86VM9	Zinc finger CCCH domain-containing protein 18	ZC3H18	ESAARGPSQEEEDNHSDEEDRASEPKSQDQD	_GPSQEEEDNHS(ph)DEEDRAS(ph)EPK_	S	67	11	0.981725	I	3	985.745	-0.1502	0.00888402	54.668	NA	NA	NA	NA	0.236095	1.1778	18.082	0.192278
1130	Q86VM9	Zinc finger CCCH domain-containing protein 18	ZC3H18	SQEEEDNHSDEEDRASEPKSQDQDSEVNELS	_GPSQEEEDNHS(ph)DEEDRAS(ph)EPK_	S	74	18	0.999974	I	3	848.973	-0.089908	0.00888402	54.668	NA	NA	NA	NA	0.236095	1.1778	18.082	0.192278
1131	Q86VM9	Zinc finger CCCH domain-containing protein 18	ZC3H18	DPWRRSKSPKKKLGVSVSPSRARRRRKTSAS	_LGVS(ph)VS(ph)PSR_	S	532	4	1	I	2	531.225	0.6896	7.76616e-10	132.06	-0.155164	0.89803	31.931	0.397229	-0.0912025	0.93874	12.936	0.349492
1132	Q86VM9	Zinc finger CCCH domain-containing protein 18	ZC3H18	WRRSKSPKKKLGVSVSPSRARRRRKTSASSA	_LGVS(ph)VS(ph)PSR_	S	534	6	0.999976	I	2	531.225	0.6896	7.76616e-10	132.06	-0.155164	0.89803	31.931	0.397229	0.53087	1.4448	NA	0.0357924
1133	Q86VM9	Zinc finger CCCH domain-containing protein 18	ZC3H18	RSKSPKKKLGVSVSPSRARRRRKTSASSASA	_LGVS(ph)VSPS(ph)R_	S	536	8	0.531945	II	2	531.225	0.58659	0.00146893	88.78	NA	NA	NA	NA	-0.372561	0.77241	NA	0.180449
1134	Q86VR2	Protein FAM134C	FAM134C	GTFNLSRGQTPLTEGSEDLDGHSDPEESFAR	_GQTPLTEGS(ph)EDLDGHS(ph)DPEESFAR_	S	313	9	0.996786	I	3	912.023	0.057218	2.92712e-08	91.166	-0.070512	0.9523	0.10638	0.494164	0.431249	1.3484	23.987	0.0679008
1135	Q86VR2	Protein FAM134C	FAM134C	GQTPLTEGSEDLDGHSDPEESFARDLPDFPS	_GQTPLTEGS(ph)EDLDGHS(ph)DPEESFAR_	S	320	16	0.994353	I	3	791.972	0.0067975	2.92712e-08	91.166	-0.070512	0.9523	0.10638	0.494164	0.431249	1.3484	23.987	0.0679008
1136	Q86VR2	Protein FAM134C	FAM134C	PSGAPAQRATRGFLRSPSSDLDTDAEGDDFE	_S(ph)PSSDLDT(ph)DAEGDDFELLDQSELSQLDPASSR_	S	433	1	0.405936	III	3	1200.49	0.32168	1.15223e-09	89.08	NA	NA	NA	NA	NA	NA	NA	NA
1137	Q86VR2	Protein FAM134C	FAM134C	GAPAQRATRGFLRSPSSDLDTDAEGDDFELL	_SPS(ph)SDLDT(ph)DAEGDDFELLDQSELSQLDPASSR_	S	435	3	0.537972	II	3	1200.49	0.12698	1.15223e-09	89.08	-0.023739	0.98368	NA	0.498251	NA	NA	NA	NA
1138	Q86VR2	Protein FAM134C	FAM134C	APAQRATRGFLRSPSSDLDTDAEGDDFELLD	_SPS(ph)SDLDT(ph)DAEGDDFELLDQSELSQLDPASSR_	S	436	4	0.537972	II	3	1200.49	0.12698	1.15223e-09	89.08	-0.023739	0.98368	NA	0.498251	NA	NA	NA	NA
1139	Q86W92	Liprin-beta-1	PPFIBP1	HMLKEDDMFKDFAARSPSASITDEDSNV___	_DFAARS(ph)PSAS(ph)ITDEDSNV_	S	999	6	0.996667	I	2	959.413	0.011967	3.64825e-88	199.91	-0.136569	0.90968	11.966	0.418196	-0.345125	0.78724	17.833	0.132555
1140	Q86W92	Liprin-beta-1	PPFIBP1	LKEDDMFKDFAARSPSASITDEDSNV_____	_DFAARS(ph)PS(ph)ASITDEDSNV_	S	1001	8	0.806344	I	2	1021.39	-0.10754	0.00268129	58.924	-0.316905	0.80279	NA	0.243404	0.0211954	1.0148	NA	0.436816
1141	Q86W92	Liprin-beta-1	PPFIBP1	EDDMFKDFAARSPSASITDEDSNV_______	_DFAARS(ph)PSAS(ph)ITDEDSNV_	S	1003	10	0.952192	I	2	1021.39	1.2775	3.64825e-88	199.91	-0.136569	0.90968	11.966	0.315947	-0.394411	0.7608	16.257	0.100934
1142	Q86WB0	Nuclear-interacting partner of ALK	ZC3HC1	APEEGGVDAKDTSATSQSVNGSPQAEQPSLE	_DTSAT(ph)SQSVNGSPQAEQPSLESTSK_	S	56	6	0.33981	III	3	461.166	-0.353	4.65997e-06	82.6	NA	NA	NA	NA	NA	NA	NA	NA
1143	Q86WB0	Nuclear-interacting partner of ALK	ZC3HC1	EEGGVDAKDTSATSQSVNGSPQAEQPSLEST	_DTSATSQS(ph)VNGSPQAEQPSLESTSK_	S	58	8	0.694004	II	3	872.715	0.05321	5.60796e-06	75.225	0.345283	1.2704	17.836	0.18153	-0.404229	0.75564	45.76	0.158559
1144	Q86WB0	Nuclear-interacting partner of ALK	ZC3HC1	TRSMGTGDTPGLEVPSSPLRKAKRARLCSSS	_SM(ox)GTGDT(ph)PGLEVPS(ph)S(ph)PLRK_	S	394	14	0.990569	I	2	1092.94	0.91642	0.00896283	60.517	NA	NA	NA	NA	NA	NA	NA	NA
1145	Q86WB0	Nuclear-interacting partner of ALK	ZC3HC1	RSMGTGDTPGLEVPSSPLRKAKRARLCSSSS	_SM(ox)GTGDT(ph)PGLEVPS(ph)S(ph)PLRK_	S	395	15	0.999913	I	2	1092.94	1.2729	0.00896283	60.517	NA	NA	NA	NA	NA	NA	NA	NA
1146	Q86WB0	Nuclear-interacting partner of ALK	ZC3HC1	ESPRRMMTRSQDATFSPGSEQAEKSPGPIVS	_SQDATFS(ph)PGS(ph)EQAEK_	S	335	7	0.999931	I	2	1012.1	-0.75623	7.35544e-06	91.276	-0.274372	0.82681	NA	0.172201	-0.296155	0.81442	36.18	0.240603
1147	Q86WB0	Nuclear-interacting partner of ALK	ZC3HC1	RRMMTRSQDATFSPGSEQAEKSPGPIVSRTR	_SQDATFS(ph)PGS(ph)EQAEK_	S	338	10	0.999991	I	2	1012.1	-0.75623	1.17406e-05	91.276	0.214622	1.1604	16.237	0.262104	0.452068	1.368	NA	0.0972752
1148	Q86WB0	Nuclear-interacting partner of ALK	ZC3HC1	SQDATFSPGSEQAEKSPGPIVSRTRSWDSSS	_SQDATFS(ph)PGSEQAEKS(ph)PGPIVSR_	S	344	16	0.974108	I	3	845.698	-0.19374	7.35544e-06	79.383	0.0529723	1.0374	32.085	0.442026	-0.575529	0.67104	24.383	0.0708315
1149	Q86WC4	Osteopetrosis-associated transmembrane protein 1	OSTM1	SEQKKRKLILPKRLKSSTSFANIQENSN___	_S(ph)STSFANIQENSN_	S	322	1	0.29413	III	2	739.793	0.10091	0.00794545	48.907	NA	NA	NA	NA	NA	NA	NA	NA
1150	Q86WC4	Osteopetrosis-associated transmembrane protein 1	OSTM1	EQKKRKLILPKRLKSSTSFANIQENSN____	_S(ph)STSFANIQENSN_	S	323	2	0.29413	III	2	739.793	0.10091	0.00794545	48.907	NA	NA	NA	NA	NA	NA	NA	NA
1151	Q86WC4	Osteopetrosis-associated transmembrane protein 1	OSTM1	KKRKLILPKRLKSSTSFANIQENSN______	_SSTS(ph)FANIQENSN_	S	325	4	0.601613	II	2	739.793	-0.025161	0.00456264	55.335	0.112233	1.0809	3.7067	0.372269	0.234869	1.1768	17.173	0.193348
1152	Q86WR7	Proline and serine-rich protein 2	PROSER2	RGGSLESRSSSSRSRSFTLDDESLKYLTHEE	_SRS(ph)FTLDDESLK_	S	43	3	0.519155	II	2	456.499	-0.20369	0.00183299	71.879	-0.316654	0.80293	NA	0.341181	NA	NA	NA	NA
1153	Q86YP4	Transcriptional repressor p66-alpha	GATAD2A	MRTSHSDMKSERRPPSPDVIVLSDNEQPSSP	_RPPS(ph)PDVIVLS(ph)DNEQPSS(ph)PR_	S	100	4	1	I	3	810.676	-0.48769	5.93921e-43	154.46	0.582652	1.4976	9.3933	0.0279211	-0.331699	0.7946	25.843	0.0818386
1154	Q86YP4	Transcriptional repressor p66-alpha	GATAD2A	MKSERRPPSPDVIVLSDNEQPSSPRVNGLTT	_RPPS(ph)PDVIVLS(ph)DNEQPSS(ph)PR_	S	107	11	1	I	3	810.676	-0.48769	5.93921e-43	154.46	0.582652	1.4976	9.3933	0.0279211	-0.331699	0.7946	25.843	0.0818386
1155	Q86YP4	Transcriptional repressor p66-alpha	GATAD2A	PPSPDVIVLSDNEQPSSPRVNGLTTVALKET	_RPPS(ph)PDVIVLS(ph)DNEQPS(ph)SPR_	S	113	17	0.73499	II	2	810.676	0.56958	7.09632e-05	66.884	NA	NA	NA	NA	-0.20083	0.87005	21.165	0.328794
1156	Q86YP4	Transcriptional repressor p66-alpha	GATAD2A	PSPDVIVLSDNEQPSSPRVNGLTTVALKETS	_RPPS(ph)PDVIVLS(ph)DNEQPSS(ph)PR_	S	114	18	0.993189	I	3	1215.51	0.13908	5.93921e-43	154.46	-0.185343	0.87944	23.355	0.363849	-0.19674	0.87252	11.275	0.211818
1157	Q86YS7	C2 domain-containing protein 5	C2CD5	MKEIPFNEDPNPNTHSSGPSTPLKNQTYSFS	_EIPFNEDPNPNTHS(ph)S(ph)GPSTPLK_	S	280	14	0.61209	II	3	846.691	0.29749	0.00011458	66.606	NA	NA	NA	NA	0.119157	1.0861	NA	0.338039
1158	Q86YS7	C2 domain-containing protein 5	C2CD5	KEIPFNEDPNPNTHSSGPSTPLKNQTYSFSP	_EIPFNEDPNPNTHS(ph)S(ph)GPSTPLK_	S	281	15	0.561374	II	3	846.691	0.29749	0.00011458	66.606	0.359634	1.2831	NA	0.135794	0.102725	1.0738	1.6155	0.328377
1159	Q86YS7	C2 domain-containing protein 5	C2CD5	PFNEDPNPNTHSSGPSTPLKNQTYSFSPSKS	_EIPFNEDPNPNTHSSGPS(ph)T(ph)PLK_	S	284	18	0.900354	I	3	846.691	0.12581	0.00011458	66.606	0.258459	1.1962	NA	0.197972	-0.106622	0.92876	NA	0.386204
1160	Q86YS7	C2 domain-containing protein 5	C2CD5	GSPIPEPRQRSRLLRSQSESSDEVTELDLSH	_S(ph)QSES(ph)S(ph)DEVTELDLSHGK_	S	657	1	0.649403	II	3	703.275	0.18398	0.000378905	61.524	NA	NA	NA	NA	0.147176	1.1074	11.841	0.30238
1161	Q86YS7	C2 domain-containing protein 5	C2CD5	PIPEPRQRSRLLRSQSESSDEVTELDLSHGK	_SQS(ph)ES(ph)S(ph)DEVTELDLSHGK_	S	659	3	0.807161	I	3	729.93	0.074051	8.23817e-14	111.73	-0.0843644	0.9432	18.492	0.533617	0.0825664	1.0589	21.314	0.403625
1162	Q86YS7	C2 domain-containing protein 5	C2CD5	PEPRQRSRLLRSQSESSDEVTELDLSHGKKD	_SQS(ph)ES(ph)S(ph)DEVTELDLSHGK_	S	661	5	0.93943	I	3	729.93	0.074051	8.23817e-14	111.73	-0.0843644	0.9432	18.492	0.533617	0.0802483	1.0572	20.16	0.343023
1163	Q86YS7	C2 domain-containing protein 5	C2CD5	EPRQRSRLLRSQSESSDEVTELDLSHGKKDA	_S(ph)QSES(ph)S(ph)DEVTELDLSHGK_	S	662	6	0.92721	I	3	703.275	0.18398	8.23817e-14	111.73	-0.0843644	0.9432	18.492	0.533617	0.0802483	1.0572	20.16	0.343023
1164	Q8IUD2	ELKS/Rab6-interacting/CAST family member 1	ERC1	YGSARSVGKVEPSSQSPGRSPRLPRSPRLGH	_SVGKVEPSSQS(ph)PGRS(ph)PR_	S	17	11	0.60261	II	3	612.298	0.11467	0.0114479	40.693	-0.247114	0.84258	NA	0.38716	NA	NA	NA	NA
1165	Q8IUD2	ELKS/Rab6-interacting/CAST family member 1	ERC1	RSVGKVEPSSQSPGRSPRLPRSPRLGHRRTN	_SVGKVEPSSQS(ph)PGRS(ph)PR_	S	21	15	0.994424	I	3	612.298	0.11467	0.00246696	50.358	0.0970714	1.0696	NA	0.32662	NA	NA	NA	NA
1166	Q8IVF2	Protein AHNAK2	AHNAK2	HSSSEAYEPRDAHDVSPTSTDTEAQLTVERQ	_DAHDVS(ph)PTSTDTEAQLTVER_	S	294	6	0.989156	I	2	751.329	-0.14581	7.51684e-34	143.29	0.25689	1.1949	4.025	0.153061	-0.127951	0.91513	NA	0.352924
1167	Q8IVF2	Protein AHNAK2	AHNAK2	SEAYEPRDAHDVSPTSTDTEAQLTVERQEQK	_DAHDVS(ph)PTS(ph)TDTEAQLTVER_	S	297	9	0.638318	II	2	1166.47	0.0057335	1.20443e-16	110.77	-0.425773	0.74444	NA	0.170548	NA	NA	NA	NA
1168	Q8IVF2	Protein AHNAK2	AHNAK2	SQRRRKFLNLRFRTGSGQGPSSTGQPGRGFQ	_FRT(ph)GSGQGPSSTGQPGR_	S	332	5	0.499997	III	3	878.892	0.51811	0.00145691	67.326	0.12075	1.0873	NA	0.305763	NA	NA	NA	NA
1169	Q8IVT2	Mitotic interactor and substrate of PLK1	MISP	DWVSEGPQPGLRRALSSDSILSPAPDARAAD	_ALS(ph)SDSILSPAPDAR_	S	394	3	0.985326	I	2	790.372	0.20284	5.64489e-35	162.81	0.142348	1.1037	18.067	0.277877	NA	NA	NA	NA
1170	Q8IVT2	Mitotic interactor and substrate of PLK1	MISP	WVSEGPQPGLRRALSSDSILSPAPDARAADP	_RALSS(ph)DS(ph)ILSPAPDAR_	S	395	5	0.904385	I	2	908.406	0.47802	1.96406e-34	159.18	-0.0110209	0.99239	NA	0.496918	NA	NA	NA	NA
1171	Q8IVT2	Mitotic interactor and substrate of PLK1	MISP	SEGPQPGLRRALSSDSILSPAPDARAADPAP	_RALSS(ph)DS(ph)ILSPAPDAR_	S	397	7	0.994783	I	2	908.406	0.47802	1.61052e-10	95.624	0.434455	1.3514	13.135	0.0960058	NA	NA	NA	NA
1172	Q8IVT2	Mitotic interactor and substrate of PLK1	MISP	PQPGLRRALSSDSILSPAPDARAADPAPEVR	_ALS(ph)SDSILS(ph)PAPDAR_	S	400	9	0.425662	III	2	830.355	-0.34277	0.00183183	53.033	NA	NA	NA	NA	NA	NA	NA	NA
1173	Q8IVT2	Mitotic interactor and substrate of PLK1	MISP	WGWEVAGAPALRLQKSQSSDLLERERESVLR	_LQKS(ph)QSSDLLER_	S	541	4	0.983923	I	2	1133.8	0.28095	0.00242545	70.167	-0.404267	0.75562	6.2131	0.183711	NA	NA	NA	NA
1174	Q8IVT2	Mitotic interactor and substrate of PLK1	MISP	EVAEERRNALFPEVFSPTPDENSDQNSRSSS	_NALFPEVFS(ph)PTPDENSDQNSR_	S	575	9	0.984338	I	3	1222.52	-0.16901	8.16596e-35	148.44	0.0762854	1.0543	8.0086	0.367414	NA	NA	NA	NA
1175	Q8IWS0	PHD finger protein 6	PHF6	KHKKTAHNSEADLEESFNEHELEPSSPKSKK	_TAHNSEADLEES(ph)FNEHELEPS(ph)SPK_	S	145	12	0.999078	I	4	715.036	-0.055696	0.000133121	61.959	NA	NA	NA	NA	-0.0645553	0.95624	14.659	0.386984
1176	Q8IWS0	PHD finger protein 6	PHF6	EADLEESFNEHELEPSSPKSKKKSRKGRPRK	_TAHNSEADLEES(ph)FNEHELEPS(ph)SPK_	S	154	21	0.741333	II	4	959.365	-0.26661	0.000426997	53.625	-0.28921	0.81835	64.671	0.159691	0.0714881	1.0508	23.254	0.418599
1177	Q8IWS0	PHD finger protein 6	PHF6	ADLEESFNEHELEPSSPKSKKKSRKGRPRKT	_TAHNSEADLEES(ph)FNEHELEPSS(ph)PK_	S	155	22	0.593333	II	4	715.036	-0.19617	0.000133121	61.959	NA	NA	NA	NA	-0.153094	0.89932	16.053	0.268353
1178	Q8IWV8	E3 ubiquitin-protein ligase UBR2	UBR2	RAMVLAAFVQRSTVLSKNRSKFIQDPEKYDP	_ST(ph)VLS(ph)KNRS(ph)K_	S	1137	5	0.999933	I	2	374.205	1.0907	0.00457432	71.545	NA	NA	NA	NA	-0.213655	0.86235	11.009	0.247415
1179	Q8IWV8	E3 ubiquitin-protein ligase UBR2	UBR2	LAAFVQRSTVLSKNRSKFIQDPEKYDPLFMH	_ST(ph)VLS(ph)KNRS(ph)K_	S	1141	9	1	I	2	374.205	1.0907	0.00457432	71.545	NA	NA	NA	NA	-0.213655	0.86235	11.009	0.247415
1180	Q8IWW6	Rho GTPase-activating protein 12	ARHGAP12	EQIRATTPPNQGRPDSPVYANLQELKISQSA	_ATT(ph)PPNQGRPDS(ph)PVYANLQELK_	S	240	12	0.996781	I	3	724.322	0.011757	2.62582e-17	114.9	0.0810669	1.0578	22.239	0.360607	0.428786	1.3461	14.479	0.0739449
1181	Q8IWW6	Rho GTPase-activating protein 12	ARHGAP12	LDVEKTSFSQEQSCDSAGEGSERIHQDSESG	_TSFSQEQSCDS(ph)AGEGSER_	S	201	11	0.977426	I	2	795.843	0.17332	3.09463e-23	139.51	-0.363976	0.77702	24.474	0.210022	NA	NA	NA	NA
1182	Q8IY81	pre-rRNA processing protein FTSJ3	FTSJ3	YVAKKLKEQAKALDISLSSGEEDEGDEEDST	_ALDIS(ph)LS(ph)SGEEDEGDEEDSTAGTTK_	S	333	5	0.826354	I	2	1358.52	-0.12011	0.000601062	51.034	NA	NA	NA	NA	0.0214797	1.015	NA	0.43652
1183	Q8IY81	pre-rRNA processing protein FTSJ3	FTSJ3	AKKLKEQAKALDISLSSGEEDEGDEEDSTAG	_ALDISLS(ph)S(ph)GEEDEGDEEDSTAGTTK_	S	335	7	0.992576	I	2	1358.52	0.27781	1.46466e-87	193.65	-0.294155	0.81555	14.368	0.13745	0.0149265	1.0104	5.2334	0.405581
1184	Q8IY81	pre-rRNA processing protein FTSJ3	FTSJ3	KKLKEQAKALDISLSSGEEDEGDEEDSTAGT	_ALDISLS(ph)S(ph)GEEDEGDEEDSTAGTTK_	S	336	8	0.998813	I	2	1358.52	0.27781	1.46466e-87	193.65	-0.362714	0.7777	5.101	0.0872077	-0.0121262	0.99163	4.992	0.472864
1185	Q8IY81	pre-rRNA processing protein FTSJ3	FTSJ3	ISLSSGEEDEGDEEDSTAGTTKQPSKEEEEE	_ALDISLS(ph)S(ph)GEEDEGDEEDS(ph)TAGTTK_	S	347	19	0.293123	III	2	906.014	-0.092262	0.000105292	68.543	NA	NA	NA	NA	NA	NA	NA	NA
1186	Q8IYB3	Serine/arginine repetitive matrix protein 1	SRRM1	QEEPVAAPEPKKETESEAEDNLDDLEKHLRE	_KET(ph)ES(ph)EAEDNLDDLEK_	S	874	5	1	I	2	675.592	-0.0086927	6.64292e-261	294.21	-0.166179	0.8912	11.921	0.276003	-0.176202	0.88503	19.081	0.291749
1187	Q8IYB3	Serine/arginine repetitive matrix protein 1	SRRM1	RLSPSASPPRRRHRPSPPATPPPKTRHSPTP	_HRPS(ph)PPAT(ph)PPPK_	S	402	4	1	I	2	481.218	0.076274	0.00041018	81.157	0.640343	1.5587	41.845	0.0186494	-0.0816443	0.94498	5.2129	0.38412
1188	Q8IYB3	Serine/arginine repetitive matrix protein 1	SRRM1	SGSPEPAAKKPPAPPSPVQSQSPSTNWSPAV	_KPPAPPS(ph)PVQSQS(ph)PSTNWSPAVPVK_	S	769	7	0.969688	I	3	669.012	0.16074	1.41832e-08	86.707	-0.387355	0.76453	40.242	0.0921005	-0.137426	0.90914	1.7879	0.332757
1189	Q8IYB3	Serine/arginine repetitive matrix protein 1	SRRM1	AAKKPPAPPSPVQSQSPSTNWSPAVPVKKAK	_KPPAPPS(ph)PVQSQS(ph)PSTNWSPAVPVK_	S	775	13	0.915605	I	3	669.012	0.16074	1.41832e-08	86.707	-0.387355	0.76453	40.242	0.0921005	-0.137426	0.90914	1.7879	0.332757
1190	Q8IYB3	Serine/arginine repetitive matrix protein 1	SRRM1	RESPSPAPKPRKVELSESEEDKGGKMAAADS	_KVELS(ph)ES(ph)EEDKGGK_	S	463	5	1	I	3	847.85	-0.22164	3.049e-10	115.56	-0.674314	0.62663	96.418	0.0384843	-0.465062	0.72444	73.99	0.0373154
1191	Q8IYB3	Serine/arginine repetitive matrix protein 1	SRRM1	SPSPAPKPRKVELSESEEDKGGKMAAADSVQ	_KVELS(ph)ES(ph)EEDKGGK_	S	465	7	1	I	3	847.85	-0.22164	3.049e-10	115.56	-0.674314	0.62663	96.418	0.0384843	-0.465062	0.72444	73.99	0.0373154
1192	Q8IYB3	Serine/arginine repetitive matrix protein 1	SRRM1	PPVRRGASSSPQRRQSPSPSTRPIRRVSRTP	_RQS(ph)PS(ph)PSTRPIR_	S	713	3	0.998862	I	3	771.353	-0.13894	0.00118869	81.01	0.102188	1.0734	3.0341	0.310412	0.0961269	1.0689	17.615	0.318486
1193	Q8IYB3	Serine/arginine repetitive matrix protein 1	SRRM1	VRRGASSSPQRRQSPSPSTRPIRRVSRTPEP	_RQS(ph)PS(ph)PSTRPIR_	S	715	5	0.993354	I	3	771.353	-0.13894	0.000832392	86.772	-0.52951	0.69279	14.781	0.0888412	-0.0483674	0.96703	14.028	0.440958
1194	Q8IYB3	Serine/arginine repetitive matrix protein 1	SRRM1	RGASSSPQRRQSPSPSTRPIRRVSRTPEPKK	_RQSPS(ph)PS(ph)TRPIR_	S	717	7	0.889358	I	2	771.353	0.12062	0.000832392	86.772	-0.609002	0.65565	NA	0.177667	-0.0787008	0.94691	11.204	0.405373
1195	Q8IYB3	Serine/arginine repetitive matrix protein 1	SRRM1	PPKRTSSPPRKTRRLSPSASPPRRRHRPSPP	_RLS(ph)PS(ph)AS(ph)PPR_	S	389	3	1	I	2	654.251	-0.011198	0.000881955	90.259	0.18574	1.1374	6.3207	0.225527	0.0298416	1.0209	23.744	0.424939
1196	Q8IYB3	Serine/arginine repetitive matrix protein 1	SRRM1	KRTSSPPRKTRRLSPSASPPRRRHRPSPPAT	_RLS(ph)PS(ph)AS(ph)PPR_	S	391	5	1	I	2	654.251	-0.011198	0.00130328	80.316	0.186501	1.138	NA	0.228607	0.180275	1.1331	NA	0.20305
1197	Q8IYB3	Serine/arginine repetitive matrix protein 1	SRRM1	TSSPPRKTRRLSPSASPPRRRHRPSPPATPP	_RLS(ph)PS(ph)AS(ph)PPR_	S	393	7	1	I	2	654.251	-0.011198	0.000881955	90.259	0.191057	1.1416	8.4495	0.219519	0.151469	1.1107	22.461	0.239492
1198	Q8IYB3	Serine/arginine repetitive matrix protein 1	SRRM1	RRRRSPSPPPTRRRRSPSPAPPPRRRRTPTP	_RRS(ph)PS(ph)PAPPPR_	S	560	3	1	I	3	459.878	-0.10947	0.00472813	55.721	NA	NA	NA	NA	-0.0989999	0.93368	5.2345	0.434742
1199	Q8IYB3	Serine/arginine repetitive matrix protein 1	SRRM1	RRSPSPPPTRRRRSPSPAPPPRRRRTPTPPP	_RRS(ph)PS(ph)PAPPPR_	S	562	5	1	I	3	459.878	-0.10947	0.00472813	55.721	NA	NA	NA	NA	-0.0989999	0.93368	5.2345	0.434742
1200	Q8IYB3	Serine/arginine repetitive matrix protein 1	SRRM1	QRRYSPSPPPKRRTASPPPPPKRRASPSPPP	_RRT(ph)AS(ph)PPPPPK_	S	616	5	1	I	3	455.214	0.069166	0.00642188	55.755	0.0255958	1.0179	55.067	0.392704	-0.117067	0.92206	20.534	0.369784
1201	Q8IYB3	Serine/arginine repetitive matrix protein 1	SRRM1	SPSPRRYSPPIQRRYSPSPPPKRRTASPPPP	_RYS(ph)PS(ph)PPPK_	S	605	3	0.979812	I	2	594.746	0.22649	0.00439684	56.569	NA	NA	NA	NA	-0.370266	0.77364	21.112	0.115662
1202	Q8IYB3	Serine/arginine repetitive matrix protein 1	SRRM1	SPRRYSPPIQRRYSPSPPPKRRTASPPPPPK	_RYS(ph)PS(ph)PPPK_	S	607	5	0.995092	I	2	594.746	0.22649	0.00439684	56.569	NA	NA	NA	NA	-0.167426	0.89043	22.52	0.297767
1203	Q8IYB3	Serine/arginine repetitive matrix protein 1	SRRM1	LKVPKPEPIPEPKEPSPEKNSKKEKEKEKTR	_VPKPEPIPEPKEPS(ph)PEK_	S	260	14	1	I	3	660.003	0.13556	6.91257e-05	71.434	-0.0452528	0.96912	15.454	0.461424	NA	NA	NA	NA
1204	Q8IZ21	Phosphatase and actin regulator 4	PHACTR4	MLKNGHTTPIGNARSSSPVQVEEEPVRLASL	_SS(ph)SPVQVEEEPVR_	S	117	2	0.548765	II	2	800.751	-0.12625	0.00207297	60.542	0.0139267	1.0097	NA	0.403854	NA	NA	NA	NA
1205	Q8IZ21	Phosphatase and actin regulator 4	PHACTR4	LKNGHTTPIGNARSSSPVQVEEEPVRLASLR	_SSS(ph)PVQVEEEPVR_	S	118	3	0.997282	I	2	761.843	0.30845	1.10533e-12	129.05	0.204141	1.152	17.091	0.272578	0.136585	1.0993	17.94	0.332987
1206	Q8IZL8	Proline-, glutamic acid- and leucine-rich protein 1	PELP1	LLSDISPPADALKLRSPRGSPDGSLQTGKPS	_LRS(ph)PRGS(ph)PDGSLQTGK_	S	477	3	0.999819	I	3	605.943	-0.52877	0.00124842	58.658	NA	NA	NA	NA	0.443925	1.3603	4.875	0.0627592
1207	Q8IZL8	Proline-, glutamic acid- and leucine-rich protein 1	PELP1	ISPPADALKLRSPRGSPDGSLQTGKPSAPKK	_LRS(ph)PRGS(ph)PDGSLQTGK_	S	481	7	0.992758	I	3	467.881	-0.13013	0.00124842	58.658	NA	NA	NA	NA	0.443925	1.3603	4.875	0.0627592
1208	Q8IZM8	Zinc finger protein 654	ZNF654	PNQEKDSSSNEKQTISLPVSTSKSRKESTEP	_QTIS(ph)LPVS(ph)TS(ph)K_	S	362	4	0.581049	II	2	887.833	-0.19951	0.0123631	51.03	3.43189	10.792	NA	1.11765e-25	NA	NA	NA	NA
1209	Q8IZM8	Zinc finger protein 654	ZNF654	KDSSSNEKQTISLPVSTSKSRKESTEPKTCI	_QTIS(ph)LPVS(ph)TS(ph)K_	S	366	8	0.842093	I	2	887.833	-0.19951	0.0123631	51.03	3.43189	10.792	NA	1.11765e-25	NA	NA	NA	NA
1210	Q8IZM8	Zinc finger protein 654	ZNF654	SSSNEKQTISLPVSTSKSRKESTEPKTCIES	_QTIS(ph)LPVS(ph)TS(ph)K_	S	368	10	0.991987	I	2	887.833	-0.19951	0.0123631	51.03	3.43189	10.792	NA	1.11765e-25	NA	NA	NA	NA
1211	Q8IZT6	Abnormal spindle-like microcephaly-associated protein	ASPM	GAISKIFVLIRSCNRSIPCMEVIRYAVQVLL	_SCNRS(ph)IPCM(ox)EVIR_	S	3309	5	0.998689	I	2	778.275	-0.70444	0.00866155	65.038	NA	NA	NA	NA	NA	NA	NA	NA
1212	Q8N122	Regulatory-associated protein of mTOR	RPTOR	NARPQRVLDTSSLTQSAPASPTNKGVHIHQA	_VLDTSSLTQS(ph)APAS(ph)PTNK_	S	859	10	0.998038	I	3	988.934	0.19471	6.17938e-40	163.6	0.254473	1.1929	5.6853	0.172587	-0.106622	0.92876	11.419	0.328423
1213	Q8N122	Regulatory-associated protein of mTOR	RPTOR	QRVLDTSSLTQSAPASPTNKGVHIHQAGGSP	_VLDTSSLT(ph)QSAPAS(ph)PTNK_	S	863	14	0.985534	I	2	988.934	0.12317	6.17938e-40	163.6	0.0858325	1.0613	1.5414	0.327644	-0.0833094	0.94389	10.504	0.360464
1214	Q8N1G4	Leucine-rich repeat-containing protein 47	LRRC47	MAEMKKYTLENKEEGSLSDTEADAVSGQLPD	_EEGSLSDT(ph)EADAVSGQLPDPTTNPSAGK_	S	518	4	0.332618	III	3	823.326	0.044426	0.000541094	53.905	NA	NA	NA	NA	NA	NA	NA	NA
1215	Q8N1G4	Leucine-rich repeat-containing protein 47	LRRC47	EMKKYTLENKEEGSLSDTEADAVSGQLPDPT	_EEGSLSDT(ph)EADAVSGQLPDPTTNPSAGK_	S	520	6	0.332618	III	3	823.326	0.044426	0.000541094	53.905	NA	NA	NA	NA	NA	NA	NA	NA
1216	Q8N3E9	1-phosphatidylinositol 4,5-bisphosphate phosphodiesterase delta-3	PLCD3	GKKLPAARSEDGRALSDREEEEEDDEEEEEE	_ALS(ph)DREEEEEDDEEEEEEVEAAAQR_	S	496	3	1	I	3	683.822	0.14198	0.00674067	46.818	0.0166389	1.0116	2.2569	0.485854	NA	NA	NA	NA
1217	Q8N556	Actin filament-associated protein 1	AFAP1	IISLGKKKPSTDEQTSSAEEDVPTCGYLNVL	_KKPSTDEQT(ph)S(ph)SAEEDVPTCGYLNVLSNSR_	S	342	10	0.576711	II	3	579.284	-1.1799	0.000209835	61.417	0.148739	1.1086	NA	0.336271	NA	NA	NA	NA
1218	Q8N556	Actin filament-associated protein 1	AFAP1	ISLGKKKPSTDEQTSSAEEDVPTCGYLNVLS	_KKPSTDEQT(ph)S(ph)SAEEDVPTCGYLNVLSNSR_	S	343	11	0.576711	II	3	579.284	-1.1799	0.000209835	61.417	0.148739	1.1086	NA	0.336271	NA	NA	NA	NA
1219	Q8N556	Actin filament-associated protein 1	AFAP1	PPSSPVHKAELEKKLSSERPSSDGEGVVENG	_KLS(ph)SERPS(ph)SDGEGVVENGITTCNGK_	S	277	3	0.821279	I	3	595.273	-0.10385	0.0173878	48.913	0.782576	1.7202	NA	0.0159091	NA	NA	NA	NA
1220	Q8N556	Actin filament-associated protein 1	AFAP1	VHKAELEKKLSSERPSSDGEGVVENGITTCN	_KLS(ph)SERPS(ph)SDGEGVVENGITTCNGK_	S	282	8	0.366368	III	3	595.273	-0.10385	0.0173878	48.913	NA	NA	NA	NA	NA	NA	NA	NA
1221	Q8N556	Actin filament-associated protein 1	AFAP1	HKAELEKKLSSERPSSDGEGVVENGITTCNG	_KLS(ph)SERPS(ph)SDGEGVVENGITTCNGK_	S	283	9	0.366368	III	3	595.273	-0.10385	0.0173878	48.913	NA	NA	NA	NA	NA	NA	NA	NA
1222	Q8N556	Actin filament-associated protein 1	AFAP1	GGVTLGLAIEPKSGTSSPQSPVFRHRTLENS	_SGTS(ph)SPQS(ph)PVFR_	S	664	4	0.836806	I	2	705.279	0.30616	0.00540419	50.376	-0.443654	0.73527	NA	0.160075	NA	NA	NA	NA
1223	Q8N556	Actin filament-associated protein 1	AFAP1	LGLAIEPKSGTSSPQSPVFRHRTLENSPISS	_SGTSSPQS(ph)PVFR_	S	668	8	0.999808	I	2	665.295	0.34435	1.94505e-22	151.49	-0.179204	0.88319	16.373	0.370565	0.331476	1.2583	44.085	0.163869
1224	Q8N5U6	RING finger protein 10	RNF10	LSYPKNESFNNQSRRSSSQKSKTFNKMPPQR	_S(ph)SSQKS(ph)KTFNK_	S	84	1	0.483572	III	3	1073.49	3.1755	0.018321	42.242	NA	NA	NA	NA	NA	NA	NA	NA
1225	Q8N5U6	RING finger protein 10	RNF10	SYPKNESFNNQSRRSSSQKSKTFNKMPPQRG	_S(ph)SSQKS(ph)KTFNK_	S	85	2	0.483572	III	3	1073.49	3.1755	0.018321	42.242	NA	NA	NA	NA	NA	NA	NA	NA
1226	Q8N5U6	RING finger protein 10	RNF10	NESFNNQSRRSSSQKSKTFNKMPPQRGGGSS	_S(ph)SSQKS(ph)KTFNK_	S	89	6	0.904408	I	3	1073.49	3.1755	0.018321	42.242	NA	NA	NA	NA	-0.575895	0.67087	NA	0.0128731
1227	Q8N6N3	UPF0690 protein C1orf52	C1orf52	AKKARLLPEGEETLESDDEKDEHTSKKRKVE	_LLPEGEETLES(ph)DDEK_	S	158	11	0.995121	I	2	477.305	0.67055	1.6188e-05	83.229	NA	NA	NA	NA	-0.203369	0.86852	35.915	0.245302
1228	Q8N8E3	Centrosomal protein of 112 kDa	CEP112	ERQRCALWIRKLCEPSGTGAGIMGRKNRNLY	_KLCEPS(ph)GTGAGIM(ox)GR_	S	51	6	0.680477	II	2	1124.82	-4.0089	0.0215866	51.225	NA	NA	NA	NA	NA	NA	NA	NA
1229	Q8N9N8	Probable RNA-binding protein EIF1AD	EIF1AD	DSDLFVNTNRRQYHESEEESEEEEAA_____	_RQYHES(ph)EEES(ph)EEEEAA_	S	155	6	0.993742	I	2	764.779	0.032465	1.63645e-05	93.851	NA	NA	NA	NA	NA	NA	NA	NA
1230	Q8N9N8	Probable RNA-binding protein EIF1AD	EIF1AD	FVNTNRRQYHESEEESEEEEAA_________	_RQYHES(ph)EEES(ph)EEEEAA_	S	159	10	1	I	2	764.779	0.032465	1.63645e-05	93.851	NA	NA	NA	NA	NA	NA	NA	NA
1231	Q8N9T8	Protein KRI1 homolog	KRI1	EQKQLKESFRAFVEDSEDEDGAGEGGSSLLQ	_AFVEDS(ph)EDEDGAGEGGSSLLQK_	S	171	6	1	I	3	1160.48	0.33118	7.11116e-86	191.41	-0.00404521	0.9972	16.316	0.48637	-0.170199	0.88872	18.597	0.247123
1232	Q8NC51	Plasminogen activator inhibitor 1 RNA-binding protein	SERBP1	RGRGGRPNRGSRTDKSSASAPDVDDPEAFPA	_T(ph)DKSSASAPDVDDPEAFPALA_	S	391	4	0.331614	III	2	730.409	0.54832	0.00112262	68.309	NA	NA	NA	NA	NA	NA	NA	NA
1233	Q8NC51	Plasminogen activator inhibitor 1 RNA-binding protein	SERBP1	GRGGRPNRGSRTDKSSASAPDVDDPEAFPAL	_T(ph)DKSSASAPDVDDPEAFPALA_	S	392	5	0.331614	III	2	730.409	0.54832	0.00112262	68.309	NA	NA	NA	NA	NA	NA	NA	NA
1234	Q8ND56	Protein LSM14 homolog A	LSM14A	AHLPAPAAVGRRSPVSTRPLPSASQKAGENQ	_RSPVS(ph)TRPLPSASQK_	S	219	5	0.615632	II	3	424.832	-0.27957	0.00856835	43.794	-0.0680901	0.9539	7.079	0.483928	-0.85225	0.55392	15.528	0.0129528
1235	Q8ND56	Protein LSM14 homolog A	LSM14A	TQDTRSLKTQLSQGRSSPQLDPLRKSPTMEQ	_TQLS(ph)QGRS(ph)SPQLDPLRK_	S	182	8	0.839653	I	3	690.996	0.023351	0.00020408	72.302	-0.283	0.82188	27.094	0.263738	0.234869	1.1768	NA	0.143758
1236	Q8ND56	Protein LSM14 homolog A	LSM14A	QDTRSLKTQLSQGRSSPQLDPLRKSPTMEQA	_TQLS(ph)QGRSS(ph)PQLDPLR_	S	183	9	0.939041	I	3	648.298	-0.092417	1.85707e-07	117.71	-1.58758	0.33273	17.534	0.000111934	-0.495654	0.70924	30.22	0.0454343
1237	Q8ND56	Protein LSM14 homolog A	LSM14A	GSAFTQDTRSLKTQLSQGRSSPQLDPLRKSP	_TQLS(ph)QGRS(ph)SPQLDPLRK_	S	178	4	0.9664	I	3	690.996	0.023351	0.000760826	59.857	-0.283	0.82188	22.291	0.263738	-0.103178	0.93098	21.555	0.387016
1238	Q8NDI1	EH domain-binding protein 1	EHBP1	TGVLNENTVSAGKDLSTSPKPSPIPSPVLGR	_DLS(ph)TSPKPS(ph)PIPS(ph)PVLGR_	S	426	3	0.334624	III	3	1044.46	0.10353	4.07365e-07	91.355	NA	NA	NA	NA	NA	NA	NA	NA
1239	Q8NDI1	EH domain-binding protein 1	EHBP1	VLNENTVSAGKDLSTSPKPSPIPSPVLGRKP	_DLSTS(ph)PKPS(ph)PIPS(ph)PVLGR_	S	428	5	0.990374	I	2	696.645	-0.024129	1.27052e-13	109.19	-0.106731	0.92869	25.671	0.452306	0.0791562	1.0564	19.038	0.355963
1240	Q8NDI1	EH domain-binding protein 1	EHBP1	NTVSAGKDLSTSPKPSPIPSPVLGRKPNASQ	_DLSTS(ph)PKPS(ph)PIPS(ph)PVLGR_	S	432	9	1	I	2	696.645	-0.024129	1.27052e-13	109.19	-0.104853	0.9299	20.395	0.454468	0.190299	1.141	20.616	0.26818
1241	Q8NDI1	EH domain-binding protein 1	EHBP1	AGKDLSTSPKPSPIPSPVLGRKPNASQSLLV	_DLS(ph)TSPKPS(ph)PIPS(ph)PVLGR_	S	436	13	1	I	3	1044.46	-0.34578	1.27052e-13	109.19	0.319965	1.2483	12.992	0.103382	-0.0709059	0.95204	13.567	0.377937
1242	Q8NE71	ATP-binding cassette sub-family F member 1	ABCF1	KTKGGNVFAALIQDQSEEEEEEEKHPPKPAK	_GGNVFAALIQDQS(ph)EEEEEEEK_	S	140	13	1	I	2	811.011	-0.069998	1.04513e-192	258.47	-0.955284	0.51574	12.89	0.00487299	0.083792	1.0598	8.6633	0.2502
1243	Q8NE71	ATP-binding cassette sub-family F member 1	ABCF1	PPKQGKEKAKKAEQGSEEEGEGEEEEEEGGE	_KAEQGS(ph)EEEGEGEEEEEEGGESK_	S	228	6	1	I	2	854.656	0.11037	2.72699e-72	181.51	-0.0904189	0.93925	12.62	0.47112	0.00863031	1.006	21.617	0.421068
1244	Q8NE71	ATP-binding cassette sub-family F member 1	ABCF1	DDGEEKELMERLKKLSVPTSDEEDEVPAPKP	_KLS(ph)VPT(ph)S(ph)DEEDEVPAPKPR_	S	105	3	1	I	3	778.662	0.38924	1.92375e-11	104.23	-0.0423379	0.97108	63.74	0.454727	0.479334	1.3941	38.268	0.000757012
1245	Q8NE71	ATP-binding cassette sub-family F member 1	ABCF1	EKELMERLKKLSVPTSDEEDEVPAPKPRGGK	_KLS(ph)VPT(ph)S(ph)DEEDEVPAPKPR_	S	109	7	1	I	3	778.662	0.38924	1.91022e-60	184.66	-0.140364	0.90729	50.047	0.310481	0.0517201	1.0365	17.285	0.318712
1246	Q8NE71	ATP-binding cassette sub-family F member 1	ABCF1	TRKQQKCRRKNQDEESQEAPELLKRPKEYTV	_NQDEES(ph)QEAPELLK_	S	595	6	1	I	2	651.79	-0.99032	0.000835918	66.636	0.273695	1.2089	49.429	0.232021	NA	NA	NA	NA
1247	Q8NE71	ATP-binding cassette sub-family F member 1	ABCF1	QQPPEPEWIGDGESTSPSDKVVKKGKKDKKI	_QQPPEPEWIGDGESTS(ph)PSDK_	S	22	16	0.643695	II	3	691.032	0.39978	6.24556e-05	70.094	NA	NA	NA	NA	0.252537	1.1913	19.084	0.201974
1248	Q8NEF9	Serum response factor-binding protein 1	SRFBP1	GGEEFCEEEKEYFDDSTEERFYKQSSMSEDS	_EYFDDS(ph)TEER_	S	264	6	0.955861	I	2	685.743	0.12503	3.01628e-06	113.69	-0.888595	0.54014	NA	0.0782604	-0.302475	0.81086	18.456	0.164945
1249	Q8NFC6	Biorientation of chromosomes in cell division protein 1-like 1	BOD1L1	EERHMPKRKRKQHYLSSEDEPDDNPDVLDSR	_QHYLS(ph)S(ph)EDEPDDNPDVLDSR_	S	2779	5	0.900835	I	3	830.983	-0.63873	1.58367e-31	132.87	NA	NA	NA	NA	0.727964	1.6563	42.547	0.0064482
1250	Q8NFC6	Biorientation of chromosomes in cell division protein 1-like 1	BOD1L1	ERHMPKRKRKQHYLSSEDEPDDNPDVLDSRI	_QHYLS(ph)S(ph)EDEPDDNPDVLDSR_	S	2780	6	0.900835	I	3	830.983	-0.63873	1.58367e-31	132.87	NA	NA	NA	NA	0.727964	1.6563	42.547	0.0064482
1251	Q8NFC6	Biorientation of chromosomes in cell division protein 1-like 1	BOD1L1	RHAYVHKPYLYSKYYSDSDDELTVEQRRQSI	_YYS(ph)DS(ph)DDELTVEQR_	S	482	3	0.998429	I	2	940.337	-0.33574	1.00647e-12	123.55	NA	NA	NA	NA	-0.12658	0.916	30.629	0.345795
1252	Q8NFC6	Biorientation of chromosomes in cell division protein 1-like 1	BOD1L1	AYVHKPYLYSKYYSDSDDELTVEQRRQSIAK	_YYS(ph)DS(ph)DDELTVEQR_	S	484	5	0.999938	I	2	940.337	-0.33574	1.00647e-12	123.55	NA	NA	NA	NA	-0.0576919	0.9608	32.333	0.43232
1253	Q8NHQ9	ATP-dependent RNA helicase DDX55	DDX55	LTTGKRTIKTVDLGISDLEDDC_________	_TVDLGIS(ph)DLEDDC_	S	594	7	0.999999	I	2	766.297	0.18625	5.48081e-23	142.08	-0.175403	0.88552	14.547	0.264155	-0.0194482	0.98661	11.901	0.491408
1254	Q8NHZ8	Anaphase-promoting complex subunit CDC26	CDC26	YKPQPKPNNRSSQFGSLEF____________	_SSQFGS(ph)LEF_	S	82	6	0.983283	I	2	1245.01	0.25451	0.00818698	57.885	0.697952	1.6222	28.161	0.0372771	NA	NA	NA	NA
1255	Q8NI08	Nuclear receptor coactivator 7	NCOA7	ADLARKALKPIERVLSSTSEEDEPGVVKFLK	_VLS(ph)S(ph)TSEEDEPGVVK_	S	208	3	0.985409	I	2	828.141	0.63219	4.07308e-07	89.344	0.249021	1.1884	8.167	0.229236	-0.0674096	0.95435	33.515	0.449449
1256	Q8NI08	Nuclear receptor coactivator 7	NCOA7	DLARKALKPIERVLSSTSEEDEPGVVKFLKM	_VLS(ph)S(ph)TSEEDEPGVVK_	S	209	4	0.725158	II	2	868.357	0.32153	4.07308e-07	89.344	0.275841	1.2107	2.6279	0.230401	-0.0674096	0.95435	33.515	0.449449
1257	Q8NI08	Nuclear receptor coactivator 7	NCOA7	ARKALKPIERVLSSTSEEDEPGVVKFLKMNC	_VLS(ph)STS(ph)EEDEPGVVK_	S	211	6	0.702779	II	2	868.357	-0.10103	0.000420756	62.823	0.25084	1.1899	NA	0.203263	NA	NA	NA	NA
1258	Q8TAD8	Smad nuclear-interacting protein 1	SNIP1	DVVLPAGVVVKQERLSPEVAPPAHRRPDHSG	_QERLS(ph)PEVAPPAHR_	S	35	5	1	I	3	861.363	-0.26275	8.07016e-06	86.488	0.158983	1.1165	7.8354	0.319942	0.0104934	1.0073	9.3767	0.440225
1259	Q8TAD8	Smad nuclear-interacting protein 1	SNIP1	EVAPPAHRRPDHSGGSPSPPTSEPARSGHRG	_RPDHSGGS(ph)PS(ph)PPTSEPAR_	S	52	8	0.896983	I	3	597.611	-0.13137	4.34205e-07	84.689	NA	NA	NA	NA	-0.373159	0.77209	54.115	0.11382
1260	Q8TAD8	Smad nuclear-interacting protein 1	SNIP1	APPAHRRPDHSGGSPSPPTSEPARSGHRGNR	_RPDHSGGS(ph)PS(ph)PPTSEPAR_	S	54	10	0.997686	I	3	597.611	-0.13137	4.34205e-07	84.689	NA	NA	NA	NA	-0.120828	0.91966	9.0987	0.363929
1261	Q8TAQ2	SWI/SNF complex subunit SMARCC2	SMARCC2	RRKKISAKTLTDEVNSPDSDRRDKKGGNYKK	_TLTDEVNS(ph)PDSDRR_	S	283	8	0.997109	I	3	562.244	-0.13769	0.000326486	68.329	0.0190614	1.0133	10.167	0.401517	0.0388576	1.0273	12.07	0.40485
1262	Q8TB72	Pumilio homolog 2	PUM2	NGMDADCKDFNRTPGSRQASPTEVVERLGPN	_TPGS(ph)RQAS(ph)PTEVVER_	S	178	4	0.993882	I	3	591.924	-0.13996	0.000474474	64.798	-0.141732	0.90643	14.402	0.412348	0.178619	1.1318	26.741	0.282681
1263	Q8TB72	Pumilio homolog 2	PUM2	ADCKDFNRTPGSRQASPTEVVERLGPNTNPS	_TPGS(ph)RQAS(ph)PTEVVER_	S	182	8	0.993359	I	3	591.924	-0.13996	0.000474474	64.798	-0.115926	0.92279	6.969	0.3412	0.139077	1.1012	26.064	0.31902
1264	Q8TBB5	Kelch domain-containing protein 4	KLHDC4	DGTVVTIKQVLTAPGSAGQPRSEDEDSLEEA	_QVLTAPGS(ph)AGQPRSEDEDS(ph)LEEAGSPAPGPCPR_	S	407	8	0.775521	I	3	1174.83	-0.31429	3.30384e-05	65.171	NA	NA	NA	NA	-0.339017	0.79058	NA	0.09475
1265	Q8TBB5	Kelch domain-containing protein 4	KLHDC4	IKQVLTAPGSAGQPRSEDEDSLEEAGSPAPG	_QVLTAPGSAGQPRS(ph)EDEDS(ph)LEEAGSPAPGPCPR_	S	413	14	0.996642	I	3	1174.83	0.012759	4.52774e-38	131.62	-0.192695	0.87497	4.9616	0.355861	0.243669	1.184	18.325	0.135424
1266	Q8TBB5	Kelch domain-containing protein 4	KLHDC4	TAPGSAGQPRSEDEDSLEEAGSPAPGPCPRS	_QVLTAPGSAGQPRS(ph)EDEDS(ph)LEEAGSPAPGPCPR_	S	418	19	0.991706	I	3	881.377	-0.10256	4.52774e-38	131.62	-0.177637	0.88415	21.477	0.372286	0.234133	1.1762	21.201	0.144471
1267	Q8TC07	TBC1 domain family member 15	TBC1D15	SNALPTLSASGARNDSPTQIPVSSDVCRLTP	_NDS(ph)PTQIPVSSDVCR_	S	675	3	0.944194	I	2	877.874	-0.29302	0.000133494	71.434	NA	NA	NA	NA	0.34551	1.2706	8.6913	0.117285
1268	Q8TCJ2	Dolichyl-diphosphooligosaccharide--protein glycosyltransferase subunit STT3B	STT3B	YLGDDMKRENPPVEDSSDEDDKRNQGNLYDK	_ENPPVEDS(ph)S(ph)DEDDKRNQGNLYDK_	S	498	8	0.998838	I	3	1040.72	0.055868	0.000813313	54.008	0.518837	1.4328	5.6685	0.0423555	NA	NA	NA	NA
1269	Q8TCJ2	Dolichyl-diphosphooligosaccharide--protein glycosyltransferase subunit STT3B	STT3B	LGDDMKRENPPVEDSSDEDDKRNQGNLYDKA	_ENPPVEDS(ph)S(ph)DEDDKRNQGNLYDK_	S	499	9	0.996977	I	3	1040.72	0.055868	0.000813313	54.008	0.518837	1.4328	5.6685	0.0423555	NA	NA	NA	NA
1270	Q8TD16	Protein bicaudal D homolog 2	BICD2	TSPGGRTSPEARGRRSPILLPKGLLAPEAGR	_GRRS(ph)PILLPK_	S	582	4	1	I	3	848.679	0.15379	0.011795	45.908	-0.209178	0.86503	13.434	0.329435	0.0524159	1.037	29.053	0.404576
1271	Q8TDD1	ATP-dependent RNA helicase DDX54	DDX54	QWRKKKGLRKRRGAASQARGSDSEDGEFEIQ	_GAAS(ph)QARGSDS(ph)EDGEFEIQAEDDAR_	S	34	4	0.924657	I	3	924.354	0.01654	1.65422e-13	105.72	NA	NA	NA	NA	0.143132	1.1043	NA	0.307172
1272	Q8TDD1	ATP-dependent RNA helicase DDX54	DDX54	KGLRKRRGAASQARGSDSEDGEFEIQAEDDA	_GAASQARGS(ph)DS(ph)EDGEFEIQAEDDAR_	S	39	9	0.999868	I	3	924.354	-0.010968	5.56472e-42	143.09	-0.458267	0.72786	NA	0.0584457	0.142609	1.1039	14.511	0.325413
1273	Q8TDD1	ATP-dependent RNA helicase DDX54	DDX54	LRKRRGAASQARGSDSEDGEFEIQAEDDARA	_GAASQARGS(ph)DS(ph)EDGEFEIQAEDDAR_	S	41	11	0.999957	I	3	924.354	-0.010968	5.56472e-42	143.09	-0.274494	0.82674	18.013	0.172095	0.130008	1.0943	9.9334	0.268809
1274	Q8TDD1	ATP-dependent RNA helicase DDX54	DDX54	ARKLGPGRPLPTFPTSECTSDVEPDTREMVR	_LGPGRPLPTFPTS(ph)ECTSDVEPDTR_	S	71	13	0.440188	III	3	903.746	-0.67423	0.0015954	55.705	NA	NA	NA	NA	NA	NA	NA	NA
1275	Q8TDD1	ATP-dependent RNA helicase DDX54	DDX54	GPGRPLPTFPTSECTSDVEPDTREMVRAQNK	_LGPGRPLPTFPTSECTS(ph)DVEPDTR_	S	75	17	0.903113	I	3	903.746	0.013897	7.47969e-17	109.83	NA	NA	NA	NA	0.178364	1.1316	11.116	0.282019
1276	Q8TEA8	D-tyrosyl-tRNA(Tyr) deacylase 1	DTD1	SESSKERNTPRKEDRSASSGAEGDVSSEREP	_S(ph)AS(ph)SGAEGDVSSEREP_	S	194	1	0.958044	I	2	862.806	-0.71469	1.09318e-08	91.64	0.335369	1.2617	25.581	0.188081	-0.0125627	0.99133	18.686	0.472147
1277	Q8TEA8	D-tyrosyl-tRNA(Tyr) deacylase 1	DTD1	SSKERNTPRKEDRSASSGAEGDVSSEREP__	_S(ph)AS(ph)SGAEGDVSSEREP_	S	196	3	0.957998	I	2	862.806	-0.71469	1.09318e-08	91.64	0.335369	1.2617	25.581	0.188081	-0.0125627	0.99133	18.686	0.472147
1278	Q8TEA8	D-tyrosyl-tRNA(Tyr) deacylase 1	DTD1	SKERNTPRKEDRSASSGAEGDVSSEREP___	_SASS(ph)GAEGDVSSEREP_	S	197	4	0.997391	I	2	822.823	-0.19416	3.3555e-120	227.57	0.0220482	1.0154	9.9282	0.398113	-0.0515487	0.9649	7.6985	0.440266
1279	Q8TEA8	D-tyrosyl-tRNA(Tyr) deacylase 1	DTD1	KEDRSASSGAEGDVSSEREP___________	_SASS(ph)GAEGDVSS(ph)EREP_	S	205	12	0.908573	I	2	822.823	-0.39399	3.91069e-07	87.748	-0.305806	0.80899	42.448	0.251673	0.113034	1.0815	35.635	0.316589
1280	Q8TF01	Arginine/serine-rich protein PNISR	PNISR	KDSKKHSGSDSSGRSSSESPGSSKEKKAKKP	_SS(ph)SESPGS(ph)SKEKK_	S	761	2	0.748389	II	2	749.297	-1.0041	0.0021525	67.252	-0.558049	0.67922	NA	0.201993	-0.219404	0.85892	NA	0.224925
1281	Q8TF01	Arginine/serine-rich protein PNISR	PNISR	DSKKHSGSDSSGRSSSESPGSSKEKKAKKPK	_SSS(ph)ESPGS(ph)SKEKK_	S	762	3	0.832967	I	2	1066.92	-0.56824	0.0021525	67.252	-0.663237	0.63146	NA	0.153902	NA	NA	NA	NA
1282	Q8TF01	Arginine/serine-rich protein PNISR	PNISR	SGSDSSGRSSSESPGSSKEKKAKKPKHSRSR	_SS(ph)SESPGS(ph)SKEKK_	S	767	8	0.499028	III	2	749.297	-0.86799	0.0021525	67.252	NA	NA	NA	NA	NA	NA	NA	NA
1283	Q8TF01	Arginine/serine-rich protein PNISR	PNISR	GSDSSGRSSSESPGSSKEKKAKKPKHSRSRS	_SS(ph)SESPGS(ph)SKEKK_	S	768	9	0.499028	III	2	749.297	-0.86799	0.0021525	67.252	NA	NA	NA	NA	NA	NA	NA	NA
1284	Q8TF74	WAS/WASL-interacting protein family member 2	WIPF2	PPPYRQPPGVPNGPSSPTNESAPELPQRHNS	_QPPGVPNGPSS(ph)PTNESAPELPQR_	S	267	11	0.658295	II	3	812.711	-0.55518	4.91863e-08	90.453	-0.00850809	0.99412	NA	0.486788	-0.212735	0.8629	24.945	0.233282
1285	Q8WUB8	PHD finger protein 10	PHF10	ALYEPPLDPELPALDSDGDSDDGEDGRGDEK	_YLPLNTALYEPPLDPELPALDS(ph)DGDS(ph)DDGEDGRGDEK_	S	297	22	0.999994	I	3	727.766	0.11227	9.91782e-09	81.28	NA	NA	NA	NA	-0.0569264	0.96131	11.703	0.480433
1286	Q8WUB8	PHD finger protein 10	PHF10	PPLDPELPALDSDGDSDDGEDGRGDEKRKNK	_YLPLNTALYEPPLDPELPALDS(ph)DGDS(ph)DDGEDGRGDEK_	S	301	26	0.999995	I	3	727.766	0.11227	9.91782e-09	81.28	NA	NA	NA	NA	-0.0569264	0.96131	11.703	0.480433
1287	Q8WVC0	RNA polymerase-associated protein LEO1	LEO1	REDKSDQSDDEKIQNSDDEERAQGSDEDKLQ	_IQNS(ph)DDEERAQGS(ph)DEDKLQNS(ph)DDDEK_	S	162	4	1	I	3	1074.06	-0.29652	0.00760406	45.579	NA	NA	NA	NA	-0.157142	0.8968	46.972	0.309184
1288	Q8WVC0	RNA polymerase-associated protein LEO1	LEO1	DEKIQNSDDEERAQGSDEDKLQNSDDDEKMQ	_IQNS(ph)DDEERAQGS(ph)DEDKLQNS(ph)DDDEK_	S	171	13	1	I	3	1074.06	-0.29652	0.00760406	45.579	NA	NA	NA	NA	-0.157142	0.8968	46.972	0.309184
1289	Q8WVC0	RNA polymerase-associated protein LEO1	LEO1	DEERAQGSDEDKLQNSDDDEKMQNTDDEERP	_IQNS(ph)DDEERAQGS(ph)DEDKLQNS(ph)DDDEK_	S	179	21	1	I	3	1074.06	-0.29652	0.00760406	45.579	NA	NA	NA	NA	-0.157142	0.8968	46.972	0.309184
1290	Q8WVC0	RNA polymerase-associated protein LEO1	LEO1	EDDDKANKKHKKYVISDEEEEDDD_______	_KYVIS(ph)DEEEEDDD_	S	658	5	0.999995	I	2	833.306	-0.94037	1.88406e-16	133.87	0.0479571	1.0338	79.545	0.368934	-0.380127	0.76837	18.099	0.0713827
1291	Q8WVC0	RNA polymerase-associated protein LEO1	LEO1	SEDEVLRMKRKNAIASDSEADSDTEVPKDNS	_NAIAS(ph)DS(ph)EADS(ph)DTEVPK_	S	294	5	1	I	2	994.844	0.21534	1.73755e-28	145.52	-0.235858	0.84918	47.551	0.307004	-0.0367034	0.97488	10.11	0.461237
1292	Q8WVC0	RNA polymerase-associated protein LEO1	LEO1	DEVLRMKRKNAIASDSEADSDTEVPKDNSGT	_NAIAS(ph)DS(ph)EADS(ph)DTEVPK_	S	296	7	0.999967	I	2	994.844	0.21534	1.73755e-28	145.52	-0.235858	0.84918	47.551	0.307004	-0.0223171	0.98465	9.8768	0.486383
1293	Q8WVC0	RNA polymerase-associated protein LEO1	LEO1	RMKRKNAIASDSEADSDTEVPKDNSGTMDLF	_NAIAS(ph)DS(ph)EADS(ph)DTEVPK_	S	300	11	0.979094	I	2	994.844	-0.11643	1.73755e-28	145.52	-0.235858	0.84918	47.551	0.307004	-0.0223171	0.98465	9.8768	0.486383
1294	Q8WVC0	RNA polymerase-associated protein LEO1	LEO1	DERPVASDNDDEKQNSDDEEQPQLSDEEKMQ	_QNS(ph)DDEEQPQLS(ph)DEEK_	S	229	3	1	I	2	1025.86	-0.00059989	4.11698e-22	138.98	NA	NA	NA	NA	0.431569	1.3487	5.7088	0.0694543
1295	Q8WVC0	RNA polymerase-associated protein LEO1	LEO1	DDEKQNSDDEEQPQLSDEEKMQNSDDERPQA	_QNS(ph)DDEEQPQLS(ph)DEEK_	S	238	12	1	I	2	1025.86	-0.00059989	4.11698e-22	138.98	NA	NA	NA	NA	0.431569	1.3487	5.7088	0.0694543
1296	Q8WWI1	LIM domain only protein 7	LMO7	QKEVAATEEDVTRLPSPTSPFSSLSQDQAAT	_EVAATEEDVTRLPS(ph)PTSPFS(ph)SLSQDQAATSK_	S	988	14	0.930696	I	3	911.843	-0.065902	1.55166e-14	98.98	0.146916	1.1072	13.589	0.2721	NA	NA	NA	NA
1297	Q8WWI1	LIM domain only protein 7	LMO7	VAATEEDVTRLPSPTSPFSSLSQDQAATSKA	_EVAATEEDVTRLPS(ph)PTS(ph)PFSSLSQDQAATSK_	S	991	17	0.377548	III	3	1137.17	-0.2027	8.32437e-07	80.56	NA	NA	NA	NA	NA	NA	NA	NA
1298	Q8WWI1	LIM domain only protein 7	LMO7	TEEDVTRLPSPTSPFSSLSQDQAATSKATLS	_EVAATEEDVTRLPS(ph)PTSPFS(ph)SLSQDQAATSK_	S	994	20	0.328385	III	3	911.843	-0.065902	1.55166e-14	98.98	NA	NA	NA	NA	NA	NA	NA	NA
1299	Q8WWI1	LIM domain only protein 7	LMO7	EEDVTRLPSPTSPFSSLSQDQAATSKATLSS	_EVAATEEDVTRLPS(ph)PTS(ph)PFSSLSQDQAATSK_	S	995	21	0.372158	III	3	1137.17	-0.2027	1.55166e-14	98.98	NA	NA	NA	NA	NA	NA	NA	NA
1300	Q8WWI1	LIM domain only protein 7	LMO7	KREDRVTTEIQLPSQSPVEEQSPASLSSLRS	_VTTEIQLPSQS(ph)PVEEQSPASLSSLR_	S	867	11	0.906186	I	3	921.786	-0.29369	3.97605e-06	77.689	0.369718	1.2921	0.5974	0.0733716	-0.1839	0.88032	12.507	0.345731
1301	Q8WWM7	Ataxin-2-like protein	ATXN2L	IGSARGQSTGKGPPQSPVFEGVYNNSRMLHF	_GPPQS(ph)PVFEGVYNNSR_	S	111	5	1	I	2	914.407	0.30056	1.07729e-13	111.66	0.0806577	1.0575	13.422	0.333176	0.24987	1.1891	30.661	0.180505
1302	Q8WWY3	U4/U6 small nuclear ribonucleoprotein Prp31	PRPF31	KQSVVYGGKSTIRDRSSGTASSVAFTPLQGL	_S(ph)SGTASSVAFT(ph)PLQGLEIVNPQAAEK_	S	445	1	0.280072	III	3	995.882	-0.42882	0.00375162	45.735	NA	NA	NA	NA	NA	NA	NA	NA
1303	Q8WWY3	U4/U6 small nuclear ribonucleoprotein Prp31	PRPF31	QSVVYGGKSTIRDRSSGTASSVAFTPLQGLE	_S(ph)SGTASSVAFT(ph)PLQGLEIVNPQAAEK_	S	446	2	0.280072	III	3	995.882	-0.42882	0.00375162	45.735	NA	NA	NA	NA	NA	NA	NA	NA
1304	Q8WX93	Palladin	PALLD	PAGFPKKASRTARIASDEEIQGTKDAVIQDL	_IAS(ph)DEEIQGTK_	S	893	3	1	I	2	635.782	0.1019	2.95035e-21	120.92	-0.212568	0.863	22.632	0.219187	-0.0118934	0.99179	4.3412	0.468501
1305	Q8WX93	Palladin	PALLD	SPRSPSGHPHVRRPRSRSRDSGDENEPIQER	_S(ph)RSRDS(ph)GDENEPIQER_	S	1116	1	0.839332	I	3	678.935	-0.22409	0.00279479	53.008	0.984553	1.9787	NA	0.00406271	NA	NA	NA	NA
1306	Q8WX93	Palladin	PALLD	RSPSGHPHVRRPRSRSRDSGDENEPIQERFF	_SRS(ph)RDS(ph)GDENEPIQER_	S	1118	3	0.817876	I	3	723.828	-0.40009	0.000913055	59.884	0.0786098	1.056	NA	0.343272	NA	NA	NA	NA
1307	Q8WX93	Palladin	PALLD	SGHPHVRRPRSRSRDSGDENEPIQERFFRPH	_S(ph)RSRDS(ph)GDENEPIQER_	S	1121	6	0.995343	I	3	678.935	-0.22409	0.000913055	59.884	0.420509	1.3384	31.713	0.105622	NA	NA	NA	NA
1308	Q8WXI9	Transcriptional repressor p66-beta	GATAD2B	MSARRSEPERGRLTPSPDIIVLSDNEASSPR	_GRLT(ph)PS(ph)PDIIVLS(ph)DNEASS(ph)PR_	S	122	6	1	I	3	848.679	-0.091544	9.17837e-17	110.34	NA	NA	NA	NA	0.0721744	1.0513	14.168	0.395974
1309	Q8WXI9	Transcriptional repressor p66-beta	GATAD2B	PERGRLTPSPDIIVLSDNEASSPRSSSRMEE	_GRLT(ph)PS(ph)PDIIVLS(ph)DNEASSPR_	S	129	13	0.999483	I	3	579.313	0.19613	9.17837e-17	110.34	NA	NA	NA	NA	0.158208	1.1159	46.894	0.306142
1310	Q8WXI9	Transcriptional repressor p66-beta	GATAD2B	TPSPDIIVLSDNEASSPRSSSRMEERLKAAN	_GRLT(ph)PS(ph)PDIIVLS(ph)DNEASS(ph)PR_	S	135	19	0.959249	I	3	848.679	-0.28263	9.17837e-17	109.5	NA	NA	NA	NA	0.158208	1.1159	46.894	0.289484
1311	Q92466	DNA damage-binding protein 2	DDB2	TQKTSEIVLRPRNKRSRSPLELEPEAKKLCA	_RS(ph)RSPLELEPEAK_	S	24	2	0.5	III	3	721.97	0.091283	0.00016633	72.731	-0.662597	0.63174	NA	0.154169	NA	NA	NA	NA
1312	Q92466	DNA damage-binding protein 2	DDB2	KTSEIVLRPRNKRSRSPLELEPEAKKLCAKG	_RSRS(ph)PLELEPEAK_	S	26	4	0.926888	I	3	531.266	0.20863	0.00016633	72.731	0.329296	1.2564	6.3334	0.16226	NA	NA	NA	NA
1313	Q92538	Golgi-specific brefeldin A-resistance guanine nucleotide exchange factor 1	GBF1	LQATARADAPDAGAQSDSELPSYHQNDVSLD	_ADAPDAGAQS(ph)DSELPSYHQNDVSLDR_	S	1298	10	0.998606	I	3	946.733	-0.39184	2.71364e-45	143.91	0.378845	1.3003	46.101	0.0949387	-0.0600513	0.95923	11.607	0.393438
1314	Q92538	Golgi-specific brefeldin A-resistance guanine nucleotide exchange factor 1	GBF1	ATARADAPDAGAQSDSELPSYHQNDVSLDRG	_ADAPDAGAQSDS(ph)ELPSYHQNDVSLDR_	S	1300	12	0.538719	II	3	946.733	-0.013135	3.37515e-09	89.659	1.33165	2.5169	NA	2.78852e-05	NA	NA	NA	NA
1315	Q92560	Ubiquitin carboxyl-terminal hydrolase BAP1	BAP1	DGVLSPLALTEGGKGSSPSIRPIQGSQGSSS	_GS(ph)SPSIRPIQGSQGS(ph)SSPVEK_	S	582	2	0.483443	III	3	544.589	-0.73818	0.00456022	56.424	NA	NA	NA	NA	NA	NA	NA	NA
1316	Q92560	Ubiquitin carboxyl-terminal hydrolase BAP1	BAP1	GVLSPLALTEGGKGSSPSIRPIQGSQGSSSP	_GS(ph)SPSIRPIQGSQGS(ph)SSPVEK_	S	583	3	0.483443	III	3	544.589	-0.73818	0.00456022	56.424	NA	NA	NA	NA	NA	NA	NA	NA
1317	Q92560	Ubiquitin carboxyl-terminal hydrolase BAP1	BAP1	KGSSPSIRPIQGSQGSSSPVEKEVVEATDSR	_GS(ph)SPSIRPIQGSQGS(ph)SSPVEK_	S	595	15	0.58072	II	3	544.589	-0.73818	0.00456022	56.424	-0.262192	0.83382	57.055	0.377029	-0.101676	0.93195	34.65	0.376414
1318	Q92576	PHD finger protein 3	PHF3	EDQENNLQDNQTSNSSPCRSNVGKGNIDGNV	_RQLQEDQENNLQDNQTSNSS(ph)PCR_	S	1614	20	0.860773	I	3	826.278	1.2015	2.3249e-33	134.83	NA	NA	NA	NA	0.059909	1.0424	NA	0.396925
1319	Q92597	Protein NDRG1	NDRG1	SASMTRLMRSRTASGSSVTSLDGTRSRSHTS	_TASGS(ph)SVTSLDGTR_	S	332	5	0.540373	II	2	625.295	0.21262	0.00614281	50.088	-0.268573	0.83014	29.236	0.177255	NA	NA	NA	NA
1320	Q92598	Heat shock protein 105 kDa	HSPH1	PQVQTDAQQTSQSPPSPELTSEENKIPDADK	_NVQQDNSEAGTQPQVQTDAQQTSQSPPS(ph)PELTSEENK_	S	557	28	0.992028	I	3	1359.93	-0.36366	2.1374e-95	177.92	NA	NA	NA	NA	0.143002	1.1042	2.8074	0.250847
1321	Q92598	Heat shock protein 105 kDa	HSPH1	DAQQTSQSPPSPELTSEENKIPDADKANEKK	_NVQQDNSEAGTQPQVQTDAQQTSQSPPSPELT(ph)SEENK_	S	562	33	0.408124	III	4	1098.92	0.20813	4.14389e-08	67.675	NA	NA	NA	NA	NA	NA	NA	NA
1322	Q92609	TBC1 domain family member 5	TBC1D5	QLNKGLSSKNISSSPSVESLPGGREFTGSPP	_NISSSPS(ph)VES(ph)LPGGR_	S	541	7	0.997034	I	2	1036.41	-0.30765	0.000290948	65.915	NA	NA	NA	NA	0.711142	1.6371	17.29	0.0076361
1323	Q92609	TBC1 domain family member 5	TBC1D5	KGLSSKNISSSPSVESLPGGREFTGSPPSSA	_NISSSPS(ph)VES(ph)LPGGR_	S	544	10	0.996715	I	2	1036.41	-0.30765	0.000290948	65.915	NA	NA	NA	NA	0.711142	1.6371	17.29	0.0076361
1324	Q92614	Unconventional myosin-XVIIIa	MYO18A	MVTKYQKRKNKLEGDSDVDSELEDRVDGVKS	_NKLEGDS(ph)DVDS(ph)ELEDRVDGVK_	S	1970	7	1	I	3	827.014	0.32114	2.57875e-07	85.937	-0.116145	0.92265	12.935	0.344427	NA	NA	NA	NA
1325	Q92614	Unconventional myosin-XVIIIa	MYO18A	YQKRKNKLEGDSDVDSELEDRVDGVKSWLSK	_NKLEGDS(ph)DVDS(ph)ELEDRVDGVK_	S	1974	11	1	I	3	827.014	0.32114	2.57875e-07	85.937	-0.116145	0.92265	12.935	0.344427	NA	NA	NA	NA
1326	Q92614	Unconventional myosin-XVIIIa	MYO18A	SSSPTSYWKSLAPDRSDDEHDPLDNTSRPRY	_SLAPDRS(ph)DDEHDPLDNTSRPR_	S	2020	7	0.975494	I	4	619.024	-0.034916	0.000129322	67.168	-0.0571515	0.96116	4.7617	0.490203	-0.0981349	0.93424	NA	0.435675
1327	Q92733	Proline-rich protein PRCC	PRCC	KEPVKIAAPELHKGDSDSEEDEPTKKKTILQ	_IAAPELHKGDS(ph)DS(ph)EEDEPTK_	S	157	11	1	I	3	537.261	-0.014442	1.34521e-16	107.03	0.0942361	1.0675	11.384	0.342091	-0.129702	0.91402	10.009	0.306524
1328	Q92733	Proline-rich protein PRCC	PRCC	PVKIAAPELHKGDSDSEEDEPTKKKTILQGS	_IAAPELHKGDS(ph)DS(ph)EEDEPTK_	S	159	13	0.99999	I	3	537.261	-0.014442	1.34521e-16	107.03	0.0942361	1.0675	11.384	0.342091	-0.129702	0.91402	10.009	0.306524
1329	Q92733	Proline-rich protein PRCC	PRCC	AALQVTKQITQEEDDSDEEVAPENFFSLPEK	_QITQEEDDS(ph)DEEVAPENFFSLPEK_	S	267	9	0.763099	I	3	1182.01	0.32245	0.00397334	43.349	-0.222061	0.85734	15.281	0.32461	-0.153559	0.89903	14.097	0.267781
1330	Q92769	Histone deacetylase 2	HDAC2	SIRASDKRIACDEEFSDSEDEGEGGRRNVAD	_RIACDEEFS(ph)DS(ph)EDEGEGGRR_	S	422	9	1	I	3	825.304	-0.28512	8.60532e-32	135.84	0.250719	1.1898	12.19	0.158655	0.0506062	1.0357	10.936	0.321227
1331	Q92769	Histone deacetylase 2	HDAC2	RASDKRIACDEEFSDSEDEGEGGRRNVADHK	_RIACDEEFS(ph)DS(ph)EDEGEGGRR_	S	424	11	1	I	3	825.304	-0.28512	8.60532e-32	135.84	0.250719	1.1898	12.19	0.158655	0.0506062	1.0357	10.936	0.321227
1332	Q92804	TATA-binding protein-associated factor 2N	TAF15	NFGGHRDYGPRTDADSESDNSDNNTIFVQGL	_T(ph)DADSESDNSDNNTIFVQGLGEGVSTDQVGEFFK_	S	226	5	0.379871	III	3	546.93	0.082182	9.0708e-05	62.495	NA	NA	NA	NA	NA	NA	NA	NA
1333	Q92804	TATA-binding protein-associated factor 2N	TAF15	RDYGPRTDADSESDNSDNNTIFVQGLGEGVS	_TDADSESDNS(ph)DNNTIFVQGLGEGVSTDQVGEFFK_	S	231	10	0.607055	II	3	1234.86	0.052151	8.07469e-05	54.017	-0.286779	0.81973	NA	0.266187	0.195852	1.1454	60.761	0.267492
1334	Q92882	Osteoclast-stimulating factor 1	OSTF1	VRTLSNAEDYLDDEDSD______________	_TLSNAEDYLDDEDS(ph)D_	S	213	14	1	I	2	652.763	-0.15538	3.94531e-05	76.82	1.95591	3.8796	124.75	1.54897e-09	-0.152051	0.89997	28.56	0.37842
1335	Q92922	SWI/SNF complex subunit SMARCC1	SMARCC1	RRDRKASANARKRKHSPSPPPPTPTESRKKS	_KHS(ph)PS(ph)PPPPTPTESR_	S	328	3	1	I	3	592.257	-0.0045335	2.9683e-08	105.58	0.0603241	1.0427	13.869	0.355257	-0.103534	0.93075	21.874	0.347969
1336	Q92922	SWI/SNF complex subunit SMARCC1	SMARCC1	DRKASANARKRKHSPSPPPPTPTESRKKSGK	_KHS(ph)PS(ph)PPPPTPTESR_	S	330	5	1	I	3	592.257	-0.0045335	2.9683e-08	105.58	0.0603241	1.0427	13.869	0.355257	-0.103534	0.93075	21.874	0.347969
1337	Q969G5	Protein kinase C delta-binding protein	PRKCDBP	QSELGPEQLEAEVGESSDEEPVESRAQRLRR	_APEPLGPADQSELGPEQLEAEVGES(ph)S(ph)DEEPVESR_	S	165	25	0.999971	I	3	1246.53	-0.4021	4.2241e-30	127.92	0.115965	1.0837	16.982	0.312371	NA	NA	NA	NA
1338	Q969G5	Protein kinase C delta-binding protein	PRKCDBP	SELGPEQLEAEVGESSDEEPVESRAQRLRRT	_APEPLGPADQSELGPEQLEAEVGES(ph)S(ph)DEEPVESR_	S	166	26	0.999979	I	3	916.095	-0.233	4.2241e-30	127.92	0.115965	1.0837	16.982	0.312371	NA	NA	NA	NA
1339	Q96A00	Protein phosphatase 1 regulatory subunit 14A	PPP1R14A	AKLQGLHRQPGLRQPSPSHDGSLSPLQDRAR	_QPS(ph)PSHDGSLS(ph)PLQDR_	S	128	3	0.999997	I	2	627.591	0.00043633	5.21329e-74	195.43	-0.245352	0.84361	15.086	0.183453	NA	NA	NA	NA
1340	Q96A00	Protein phosphatase 1 regulatory subunit 14A	PPP1R14A	LQGLHRQPGLRQPSPSHDGSLSPLQDRARTA	_QPGLRQPSPS(ph)HDGS(ph)LS(ph)PLQDR_	S	130	10	0.587563	II	3	811.363	-0.16655	5.41309e-48	167.87	-0.433993	0.74021	NA	0.142204	NA	NA	NA	NA
1341	Q96A00	Protein phosphatase 1 regulatory subunit 14A	PPP1R14A	HRQPGLRQPSPSHDGSLSPLQDRARTAHP__	_QPS(ph)PSHDGS(ph)LS(ph)PLQDR_	S	134	9	0.999971	I	3	980.866	0.026055	5.21329e-74	195.43	-0.245352	0.84361	NA	0.183453	NA	NA	NA	NA
1342	Q96A00	Protein phosphatase 1 regulatory subunit 14A	PPP1R14A	QPGLRQPSPSHDGSLSPLQDRARTAHP____	_QPS(ph)PSHDGS(ph)LS(ph)PLQDR_	S	136	11	0.999998	I	3	980.866	0.026055	7.83062e-74	193.73	-0.285653	0.82037	13.945	0.144839	NA	NA	NA	NA
1343	Q96AT1	Uncharacterized protein KIAA1143	KIAA1143	VKKNSQKQIKNSSLLSFDNEDENE_______	_NSSLLS(ph)FDNEDENE_	S	146	6	0.998167	I	2	846.817	0.18833	5.36721e-06	83.891	-0.257804	0.83636	NA	0.186888	0.316609	1.2454	13.956	0.0789523
1344	Q96AY2	Crossover junction endonuclease EME1	EME1	____MALKKSSPSLDSGDSDSEELPTFAFLK	_SSPSLDS(ph)GDS(ph)DSEELPTFAFLK_	S	12	7	0.979732	I	2	1245.01	0.66546	1.92905e-11	96.317	NA	NA	NA	NA	-0.0159722	0.98899	7.0723	0.475733
1345	Q96AY2	Crossover junction endonuclease EME1	EME1	_MALKKSSPSLDSGDSDSEELPTFAFLKKEP	_SSPSLDS(ph)GDS(ph)DSEELPTFAFLK_	S	15	10	0.859868	I	2	1245.01	0.66546	1.92905e-11	96.317	NA	NA	NA	NA	-0.0159722	0.98899	7.0723	0.475733
1346	Q96AY4	Tetratricopeptide repeat protein 28	TTC28	DIMDQQFEEMNNKLNSVTDPTGFLRMVRRNN	_LNS(ph)VT(ph)DPTGFLRMVRR_	S	1339	3	0.983142	I	3	728.84	0.80677	0.0177859	40.278	NA	NA	NA	NA	-0.0220387	0.98484	9.6679	0.482117
1347	Q96B23	Uncharacterized protein C18orf25	C18orf25	VISSMPCLLMELRRDSSESQLASTESDKPTT	_RDS(ph)SES(ph)QLASTESDKPTTGR_	S	66	3	0.984733	I	3	771.319	0.16022	1.03793e-16	111.38	0.0183493	1.0128	8.576	0.40233	-0.137283	0.90923	38.012	0.288162
1348	Q96B23	Uncharacterized protein C18orf25	C18orf25	ISSMPCLLMELRRDSSESQLASTESDKPTTG	_RDS(ph)S(ph)ESQLASTESDKPTTGR_	S	67	4	0.599382	II	3	771.319	-0.11268	0.000168098	65.677	0.0437644	1.0308	NA	0.435411	-0.221977	0.85739	41.194	0.221748
1349	Q96B23	Uncharacterized protein C18orf25	C18orf25	SMPCLLMELRRDSSESQLASTESDKPTTGRV	_RDS(ph)SES(ph)QLASTESDKPTTGR_	S	69	6	0.974779	I	3	771.319	-0.048638	1.03793e-16	111.38	-0.293324	0.81602	6.5528	0.254033	-0.146978	0.90314	36.464	0.275933
1350	Q96B36	Proline-rich AKT1 substrate 1	AKT1S1	TAARPPAPPPAPQPPSPTPSPPRPTLAREDN	_AATAARPPAPPPAPQPPS(ph)PTPS(ph)PPRPTLAR_	S	88	18	0.888637	I	4	781.893	-0.19515	9.44189e-05	61.976	0.0204844	1.0143	NA	0.481198	0.364348	1.2873	7.8977	0.0530763
1351	Q96B36	Proline-rich AKT1 substrate 1	AKT1S1	PPAPPPAPQPPSPTPSPPRPTLAREDNEEDE	_AATAARPPAPPPAPQPPSPT(ph)PS(ph)PPRPTLAR_	S	92	22	0.965826	I	4	781.893	-0.30512	9.44189e-05	61.976	0.0204844	1.0143	NA	0.481198	0.269751	1.2056	10.952	0.112692
1352	Q96B36	Proline-rich AKT1 substrate 1	AKT1S1	SVPVWGFKEKRTEARSSDEENGPPSSPDLDR	_RTEARS(ph)S(ph)DEENGPPS(ph)SPDLDR_	S	202	6	0.998618	I	3	852.321	-0.57961	2.08426e-41	147.1	0.579759	1.4946	22.555	0.0284727	0.381948	1.3031	8.0327	0.0454393
1353	Q96B36	Proline-rich AKT1 substrate 1	AKT1S1	VPVWGFKEKRTEARSSDEENGPPSSPDLDRI	_RTEARS(ph)S(ph)DEENGPPS(ph)SPDLDR_	S	203	7	0.999863	I	3	852.321	-0.57961	4.77467e-80	191.61	0.231432	1.174	23.095	0.176994	0.155102	1.1135	20.487	0.234709
1354	Q96B36	Proline-rich AKT1 substrate 1	AKT1S1	KRTEARSSDEENGPPSSPDLDRIAASMRALV	_RTEARS(ph)S(ph)DEENGPPS(ph)S(ph)PDLDR_	S	211	15	0.999832	I	3	852.321	-0.50364	4.77467e-80	191.61	-0.32054	0.80077	5.9935	0.116173	-0.0643894	0.95635	NA	0.413363
1355	Q96B36	Proline-rich AKT1 substrate 1	AKT1S1	RTEARSSDEENGPPSSPDLDRIAASMRALVL	_RTEARS(ph)S(ph)DEENGPPS(ph)S(ph)PDLDR_	S	212	16	0.999832	I	3	852.321	-0.50364	4.77467e-80	191.61	-0.32054	0.80077	5.9935	0.229374	0.271904	1.2074	NA	0.110946
1356	Q96BY6	Dedicator of cytokinesis protein 10	DOCK10	AISTVNHADSRASLASLDSNPSTNEKSSEKT	_ASLAS(ph)LDS(ph)NPSTNEK_	S	1292	5	0.999976	I	2	847.34	-0.58312	6.64713e-10	114.66	0.249991	1.1892	0.37161	0.250318	-0.0722704	0.95114	16.239	0.41358
1357	Q96BY6	Dedicator of cytokinesis protein 10	DOCK10	TVNHADSRASLASLDSNPSTNEKSSEKTDNC	_ASLAS(ph)LDS(ph)NPSTNEK_	S	1295	8	0.998529	I	2	847.34	-0.41357	6.64713e-10	114.66	0.249991	1.1892	0.37161	0.250318	0.0122111	1.0085	17.48	0.475726
1358	Q96C19	EF-hand domain-containing protein D2	EFHD2	LLRRADLNQGIGEPQSPSRRVFNPYTEFKEF	_RADLNQGIGEPQS(ph)PSRR_	S	74	13	0.80933	I	3	654.316	0.1179	0.000360608	63.46	-0.285161	0.82065	4.9322	0.267441	0.177599	1.131	18.672	0.247282
1359	Q96C19	EF-hand domain-containing protein D2	EFHD2	RRADLNQGIGEPQSPSRRVFNPYTEFKEFSR	_RADLNQGIGEPQSPS(ph)RR_	S	76	15	0.989774	I	3	654.316	-0.82453	0.00207604	52.365	-0.116927	0.92215	NA	0.477126	NA	NA	NA	NA
1360	Q96CP6	GRAM domain-containing protein 1A	GRAMD1A	TPKEVGDVIALSDITSSGAADRSQEPSPVGS	_EVGDVIALSDIT(ph)S(ph)SGAADRSQEPSPVGSR_	S	256	13	0.38073	III	3	884.365	0.0044445	0.0030977	43.696	NA	NA	NA	NA	NA	NA	NA	NA
1361	Q96CP6	GRAM domain-containing protein 1A	GRAMD1A	PKEVGDVIALSDITSSGAADRSQEPSPVGSR	_EVGDVIALSDIT(ph)S(ph)SGAADRSQEPSPVGSR_	S	257	14	0.38073	III	3	884.365	0.0044445	0.0030977	43.696	NA	NA	NA	NA	NA	NA	NA	NA
1362	Q96CV9	Optineurin	OPTN	RQSLMEMQSRHGARTSDSDQQAYLVQRGAED	_TS(ph)DSDQQAYLVQR_	S	526	2	0.925515	I	2	795.843	0.061516	6.76505e-24	151.44	-0.0547968	0.96273	18.37	0.419849	NA	NA	NA	NA
1363	Q96CW6	Probable RNA polymerase II nuclear localization protein SLC7A6OS	SLC7A6OS	WSKYPLDVQKEFGYDSPHDLDSD________	_EFGYDS(ph)PHDLDS(ph)D_	S	302	6	0.999999	I	2	828.761	-0.21193	4.04909e-15	121.32	-0.278706	0.82433	4.2361	0.272471	-0.305343	0.80925	13.641	0.232839
1364	Q96CW6	Probable RNA polymerase II nuclear localization protein SLC7A6OS	SLC7A6OS	DVQKEFGYDSPHDLDSD______________	_EFGYDS(ph)PHDLDS(ph)D_	S	308	12	1	I	2	828.761	-0.14215	4.04909e-15	121.32	-0.278706	0.82433	4.2361	0.272471	-0.305343	0.80925	13.641	0.232839
1365	Q96D46	60S ribosomal export protein NMD3	NMD3	RKNVNIYRDSAIPVESDTDDEGAPRISLAEM	_DSAIPVES(ph)DT(ph)DDEGAPR_	S	468	8	1	I	2	967.359	0.45439	1.02409e-87	202.86	0.208018	1.1551	NA	0.209854	0.240986	1.1818	10.269	0.13793
1366	Q96D71	RalBP1-associated Eps domain-containing protein 1	REPS1	RTVASATTAIEIRRQSSSYDDPWKITDEQRQ	_RQS(ph)S(ph)SYDDPWK_	S	272	3	0.994348	I	2	487.916	0.43676	1.2769e-06	108.96	NA	NA	NA	NA	-0.0544223	0.96298	12.599	0.436546
1367	Q96D71	RalBP1-associated Eps domain-containing protein 1	REPS1	TVASATTAIEIRRQSSSYDDPWKITDEQRQY	_RQS(ph)S(ph)SYDDPWK_	S	273	4	0.968349	I	2	764.779	0.24449	1.2769e-06	108.96	NA	NA	NA	NA	-0.0544223	0.96298	12.599	0.436546
1368	Q96E09	Protein FAM122A	FAM122A	VEKSASPKRIDFIPVSPAPSPTRGIGKQCFS	_RIDFIPVS(ph)PAPS(ph)PTR_	S	143	8	1	I	2	619.236	0.098359	2.83816e-13	123.17	0.117296	1.0847	38.503	0.366466	0.0776532	1.0553	13.179	0.41025
1369	Q96E09	Protein FAM122A	FAM122A	ASPKRIDFIPVSPAPSPTRGIGKQCFSPSLQ	_RIDFIPVS(ph)PAPS(ph)PTR_	S	147	12	0.99829	I	2	619.236	0.098359	2.83816e-13	123.17	0.393965	1.314	33.077	0.118671	0.0368901	1.0259	11.803	0.466028
1370	Q96EV2	RNA-binding protein 33	RBM33	GGMETLELQKDIKEESDEEEEDDEESGRLRF	_DIKEES(ph)DEEEEDDEESGR_	S	205	6	1	I	3	825.411	0.32113	0.000749172	64.298	-0.281088	0.82297	19.02	0.270609	0.00776959	1.0054	NA	0.450823
1371	Q96EZ8	Microspherule protein 1	MCRS1	QTVQPLPKGDQVLNFSDAEDLIDDSKLKDMR	_GDQVLNFS(ph)DAEDLIDDSK_	S	282	8	1	I	2	1058.43	-0.076463	8.64558e-50	174.49	-0.0969	0.93504	11.743	0.429821	-0.214592	0.86179	NA	0.315278
1372	Q96G23	Ceramide synthase 2	CERS2	MAHKFITGKLVEDERSDREETESSEGEEAAA	_LVEDERS(ph)DREET(ph)ES(ph)S(ph)EGEEAAAGGGAK_	S	341	7	1	I	3	776.792	-0.08905	0.0201625	44.474	NA	NA	NA	NA	NA	NA	NA	NA
1373	Q96G23	Ceramide synthase 2	CERS2	GKLVEDERSDREETESSEGEEAAAGGGAKSR	_LVEDERS(ph)DREET(ph)ES(ph)S(ph)EGEEAAAGGGAK_	S	348	14	1	I	3	776.792	-0.08905	0.0201625	44.474	NA	NA	NA	NA	NA	NA	NA	NA
1374	Q96G23	Ceramide synthase 2	CERS2	KLVEDERSDREETESSEGEEAAAGGGAKSRP	_LVEDERS(ph)DREET(ph)ES(ph)S(ph)EGEEAAAGGGAK_	S	349	15	1	I	3	776.792	-0.08905	0.0201625	44.474	NA	NA	NA	NA	NA	NA	NA	NA
1375	Q96G46	tRNA-dihydrouridine(47) synthase [NAD(P)(+)]-like	DUS3L	QENCGAQQVPAGPGTSTPPSSPVRTCGPLTD	_QENCGAQQVPAGPGTS(ph)TPPS(ph)SPVR_	S	272	16	0.650734	II	3	861.363	-0.20083	4.8666e-34	139.44	NA	NA	NA	NA	0.460271	1.3758	NA	0.0936008
1376	Q96G46	tRNA-dihydrouridine(47) synthase [NAD(P)(+)]-like	DUS3L	GAQQVPAGPGTSTPPSSPVRTCGPLTDEDVV	_QENCGAQQVPAGPGTSTPPS(ph)S(ph)PVR_	S	276	20	0.77181	I	3	861.363	-0.344	4.8666e-34	139.44	0.0822938	1.0587	NA	0.339923	0.35242	1.2767	10.471	0.0588076
1377	Q96G46	tRNA-dihydrouridine(47) synthase [NAD(P)(+)]-like	DUS3L	AQQVPAGPGTSTPPSSPVRTCGPLTDEDVVR	_QENCGAQQVPAGPGTSTPPS(ph)S(ph)PVR_	S	277	21	0.77181	I	3	861.363	-0.344	4.8666e-34	139.44	NA	NA	NA	NA	0.343692	1.269	7.4127	0.0633004
1378	Q96HR8	H/ACA ribonucleoprotein complex non-core subunit NAF1	NAF1	SWKNDQEPPPEALDFSDDEKEKEAKQRKKSQ	_NDQEPPPEALDFS(ph)DDEK_	S	315	13	1	I	2	1013.4	0.19163	0.000232224	69.272	NA	NA	NA	NA	0.0142124	1.0099	13.131	0.47303
1379	Q96I25	Splicing factor 45	RBM17	DRHEASGFARRPDPDSDEDEDYERERRKRSM	_RPDPDS(ph)DEDEDYERER_	S	155	6	1	I	3	701.603	-0.35457	1.11696e-07	86.453	2.49255	5.6277	38.528	8.80551e-11	-0.302974	0.81058	29.113	0.16454
1380	Q96JF6	Zinc finger protein 594	ZNF594	EKPYVCNKCGKSFRGSSDLIKHHRIHTGEKP	_GS(ph)SDLIKHHR_	S	636	2	0.999126	I	3	583.276	0.035357	0.0143299	54.259	-0.0475173	0.9676	1.0156	0.475906	NA	NA	NA	NA
1381	Q96JG6	Coiled-coil domain-containing protein 132	CCDC132	YESDEQEKSAYQEYDSDSDVPEELKRDYVDE	_SAYQEYDS(ph)DS(ph)DVPEELK_	S	559	8	0.999044	I	2	919.414	1.0481	1.28079e-05	78.758	NA	NA	NA	NA	-0.672681	0.62734	12.155	0.00426547
1382	Q96JG6	Coiled-coil domain-containing protein 132	CCDC132	SDEQEKSAYQEYDSDSDVPEELKRDYVDEQT	_SAYQEYDS(ph)DS(ph)DVPEELK_	S	561	10	0.996575	I	2	919.414	1.0481	1.28079e-05	78.758	NA	NA	NA	NA	-0.540505	0.68753	52.397	0.0185957
1383	Q96JM3	Chromosome alignment-maintaining phosphoprotein 1	CHAMP1	YIKTDLDAMDIKGQESSSDQEQVDVESIDFS	_GQES(ph)S(ph)SDQEQVDVESIDFSK_	S	651	4	0.987193	I	2	791.972	-0.17242	2.84813e-149	242.68	-0.331736	0.79458	30.296	0.232588	-0.0837374	0.94361	22.967	0.380614
1384	Q96JM3	Chromosome alignment-maintaining phosphoprotein 1	CHAMP1	IKTDLDAMDIKGQESSSDQEQVDVESIDFSK	_GQESS(ph)S(ph)DQEQVDVESIDFSK_	S	652	5	0.95743	I	2	1187.45	-0.06303	4.06504e-22	123.68	-0.331736	0.79458	30.296	0.232588	-0.0593596	0.95969	8.6577	0.421987
1385	Q96JM3	Chromosome alignment-maintaining phosphoprotein 1	CHAMP1	KTDLDAMDIKGQESSSDQEQVDVESIDFSKE	_GQES(ph)SS(ph)DQEQVDVESIDFSK_	S	653	6	0.998063	I	2	1187.45	-0.33113	2.84813e-149	242.68	-0.331736	0.79458	30.296	0.232588	-0.106855	0.92861	21.639	0.342594
1386	Q96JM3	Chromosome alignment-maintaining phosphoprotein 1	CHAMP1	VPPVSPELRKPGPPLSPEIRSPAGSPELRKP	_KPGPPLS(ph)PEIRS(ph)PAGS(ph)PELR_	S	427	7	1	I	3	775.686	-0.090773	0.000115998	78.95	-0.269078	0.82985	10.475	0.176812	-0.110028	0.92657	16.889	0.323839
1387	Q96JM3	Chromosome alignment-maintaining phosphoprotein 1	CHAMP1	PELRKPGPPLSPEIRSPAGSPELRKPSGSPD	_KPGPPLS(ph)PEIRS(ph)PAGS(ph)PELR_	S	432	12	1	I	3	775.686	-0.090773	0.000115998	78.95	-0.269078	0.82985	10.475	0.176812	-0.110028	0.92657	16.889	0.323839
1388	Q96JM3	Chromosome alignment-maintaining phosphoprotein 1	CHAMP1	KPGPPLSPEIRSPAGSPELRKPSGSPDLWKL	_KPGPPLS(ph)PEIRS(ph)PAGS(ph)PELR_	S	436	16	1	I	3	775.686	-0.090773	0.000115998	78.95	-0.269078	0.82985	10.475	0.176812	-0.110028	0.92657	16.889	0.323839
1389	Q96JM3	Chromosome alignment-maintaining phosphoprotein 1	CHAMP1	KSVPVCESQKLAPVPSPEPQKPAPVSPESVK	_LAPVPS(ph)PEPQKPAPVS(ph)PESVK_	S	204	6	0.999972	I	3	772.043	0.089621	0.000126551	61.942	-0.00676766	0.99532	0.43461	0.431241	-0.21744	0.86009	18.502	0.227368
1390	Q96JM3	Chromosome alignment-maintaining phosphoprotein 1	CHAMP1	LAPVPSPEPQKPAPVSPESVKATLSNPKPQK	_LAPVPS(ph)PEPQKPAPVS(ph)PESVK_	S	214	16	0.977895	I	3	772.043	0.3601	0.000126551	61.942	-0.00676766	0.99532	0.43461	0.431241	-0.21744	0.86009	18.502	0.227368
1391	Q96KC8	DnaJ homolog subfamily C member 1	DNAJC1	RAKRQKDFDIAEQNESSDEESLRKERARSAE	_DFDIAEQNES(ph)S(ph)DEESLRK_	S	479	10	0.999972	I	3	757.961	-0.15485	2.58417e-17	120.32	-0.074198	0.94987	22.812	0.406142	0.329525	1.2566	26.628	0.0711563
1392	Q96KC8	DnaJ homolog subfamily C member 1	DNAJC1	AKRQKDFDIAEQNESSDEESLRKERARSAEE	_DFDIAEQNES(ph)S(ph)DEESLRK_	S	480	11	0.999918	I	3	757.961	-0.15485	2.58417e-17	120.32	-0.074198	0.94987	22.812	0.406142	0.249627	1.1889	26.165	0.129973
1393	Q96KC8	DnaJ homolog subfamily C member 1	DNAJC1	KDFDIAEQNESSDEESLRKERARSAEEPWTQ	_DFDIAEQNESS(ph)DEES(ph)LRK_	S	484	15	0.846894	I	3	757.961	1.2508	0.00237159	58.814	NA	NA	NA	NA	0.0144981	1.0101	NA	0.472645
1394	Q96L73	Histone-lysine N-methyltransferase, H3 lysine-36 and H4 lysine-20 specific	NSD1	HDLLLNGCLKSLAFDSEHSADEKEKPCAKSR	_SLAFDS(ph)EHS(ph)ADEK_	S	483	6	0.998303	I	2	543.906	0.075549	0.0108594	52.071	0.32458	1.2523	NA	0.155622	NA	NA	NA	NA
1395	Q96L73	Histone-lysine N-methyltransferase, H3 lysine-36 and H4 lysine-20 specific	NSD1	LLNGCLKSLAFDSEHSADEKEKPCAKSRARK	_SLAFDS(ph)EHS(ph)ADEK_	S	486	9	0.999059	I	2	543.906	0.075549	0.0108594	52.071	0.32458	1.2523	NA	0.155622	NA	NA	NA	NA
1396	Q96N67	Dedicator of cytokinesis protein 7	DOCK7	RSAVRPASLNLNRSRSLSNSNPDISGTPTSP	_SRS(ph)LSNSNPDISGT(ph)PTSPDDEVR_	S	896	3	0.609025	II	3	405.5	-0.23711	2.3414e-08	93.029	NA	NA	NA	NA	0.121546	1.0879	17.336	0.306993
1397	Q96PB8	Leucine-rich repeat-containing protein 3B	LRRC3B	_____MNLVDLWLTRSLSMCLLLQSFVLMIL	_S(ph)LS(ph)MCLLLQS(ph)FVLM(ox)ILCFHSAS(ph)MCPK_	S	11	1	0.999703	I	3	770.856	-0.065365	0.00630081	40.88	-0.273919	0.82707	NA	0.172593	NA	NA	NA	NA
1398	Q96PB8	Leucine-rich repeat-containing protein 3B	LRRC3B	___MNLVDLWLTRSLSMCLLLQSFVLMILCF	_S(ph)LS(ph)MCLLLQS(ph)FVLM(ox)ILCFHSAS(ph)MCPK_	S	13	3	0.99961	I	3	770.856	-0.065365	0.00630081	40.88	-0.273919	0.82707	NA	0.172593	NA	NA	NA	NA
1399	Q96PB8	Leucine-rich repeat-containing protein 3B	LRRC3B	DLWLTRSLSMCLLLQSFVLMILCFHSASMCP	_S(ph)LS(ph)MCLLLQS(ph)FVLM(ox)ILCFHSAS(ph)MCPK_	S	20	10	0.99959	I	3	770.856	-0.065365	0.00630081	40.88	-0.273919	0.82707	NA	0.172593	NA	NA	NA	NA
1400	Q96PB8	Leucine-rich repeat-containing protein 3B	LRRC3B	LLQSFVLMILCFHSASMCPKGCLCSSSGGLN	_S(ph)LS(ph)MCLLLQS(ph)FVLM(ox)ILCFHSAS(ph)MCPK_	S	32	22	0.802777	I	3	770.856	-0.065365	0.00630081	40.88	-0.273919	0.82707	NA	0.172593	NA	NA	NA	NA
1401	Q96PK6	RNA-binding protein 14	RBM14	ANANSTPPPYERTRLSPPRASYDDPYKKAVA	_TRLS(ph)PPR_	S	582	4	0.992653	I	2	453.731	-0.14071	0.00928879	44.349	-0.155068	0.89809	0.81635	0.450434	0.659925	1.58	NA	0.032424
1402	Q96Q42	Alsin	ALS2	VDIREEETEGGSRRLSLPGLLSQVSPRLLRK	_RLS(ph)LPGLLSQVS(ph)PR_	S	483	3	0.999976	I	3	692.307	0.029476	0.000476172	68.277	NA	NA	NA	NA	0.190299	1.141	29.817	0.234671
1403	Q96Q42	Alsin	ALS2	GGSRRLSLPGLLSQVSPRLLRKAARVKTRTV	_RLS(ph)LPGLLSQVS(ph)PR_	S	492	12	0.997185	I	3	692.307	0.029476	0.000476172	68.277	NA	NA	NA	NA	0.190299	1.141	29.817	0.234671
1404	Q96QU8	Exportin-6	XPO6	TVWDKHSVTAATPPPSPTSGESGDLLSNLLQ	_HSVTAAT(ph)PPPS(ph)PTSGESGDLLSNLLQSPSSAK_	S	208	11	0.854292	I	3	1098.5	-0.46419	3.3304e-38	137.85	NA	NA	NA	NA	-0.249136	0.8414	NA	0.212096
1405	Q96QU8	Exportin-6	XPO6	DKHSVTAATPPPSPTSGESGDLLSNLLQSPS	_HSVTAAT(ph)PPPSPT(ph)SGESGDLLSNLLQSPSSAK_	S	211	14	0.375626	III	3	767.641	-0.35708	3.3304e-38	137.85	NA	NA	NA	NA	NA	NA	NA	NA
1406	Q96QU8	Exportin-6	XPO6	SVTAATPPPSPTSGESGDLLSNLLQSPSSAK	_HSVTAATPPPSPTSGES(ph)GDLLS(ph)NLLQSPSSAK_	S	214	17	0.403091	III	3	1098.5	-0.053428	0.0010955	47.12	NA	NA	NA	NA	NA	NA	NA	NA
1407	Q96QU8	Exportin-6	XPO6	TPPPSPTSGESGDLLSNLLQSPSSAKLLNQP	_HSVTAATPPPSPTSGES(ph)GDLLS(ph)NLLQSPSSAK_	S	219	22	0.360871	III	3	1098.5	-0.053428	0.0010955	47.12	NA	NA	NA	NA	NA	NA	NA	NA
1408	Q96RK0	Protein capicua homolog	CIC	RFAELPEFRPEEVLPSPTLQSLATSPRAILG	_FAELPEFRPEEVLPS(ph)PTLQSLATS(ph)PR_	S	1373	15	0.997991	I	3	1024.49	0.30354	7.58665e-26	124.61	0.265197	1.2018	NA	0.238494	0.112633	1.0812	25.375	0.317043
1409	Q96RK0	Protein capicua homolog	CIC	PEFRPEEVLPSPTLQSLATSPRAILGSYRKK	_FAELPEFRPEEVLPSPTLQS(ph)LATS(ph)PR_	S	1378	20	0.589978	II	3	1024.49	0.43108	2.06377e-09	92.136	0.284869	1.2183	NA	0.19759	NA	NA	NA	NA
1410	Q96RK0	Protein capicua homolog	CIC	PEEVLPSPTLQSLATSPRAILGSYRKKRKNS	_FAELPEFRPEEVLPS(ph)PTLQSLATS(ph)PR_	S	1382	24	0.959463	I	3	1024.49	0.30354	7.58665e-26	124.61	0.284869	1.2183	NA	0.19759	0.144438	1.1053	15.748	0.305621
1411	Q96RK0	Protein capicua homolog	CIC	SPRAILGSYRKKRKNSTDLDSAPEDPTSPKR	_RKNS(ph)TDLDS(ph)APEDPT(ph)SPK_	S	1397	4	0.500209	II	3	733.287	0.40267	0.00992093	50.831	NA	NA	NA	NA	-0.373495	0.77191	NA	0.179777
1412	Q96RK0	Protein capicua homolog	CIC	LGSYRKKRKNSTDLDSAPEDPTSPKRKMRRR	_RKNST(ph)DLDS(ph)APEDPT(ph)SPK_	S	1402	9	0.998465	I	3	948.363	0.99049	0.00159294	53.21	NA	NA	NA	NA	0.0453032	1.0319	15.712	0.431381
1413	Q96RK0	Protein capicua homolog	CIC	RKNSTDLDSAPEDPTSPKRKMRRRSSCSSEP	_RKNST(ph)DLDS(ph)APEDPT(ph)SPK_	S	1409	16	0.500591	II	3	948.363	0.99049	0.00159294	53.21	NA	NA	NA	NA	0.143393	1.1045	5.6452	0.282972
1414	Q96RN1	Testis anion transporter 1	SLC26A8	______MAQLERSAISGFSSKSRRNSFAYDV	_SAIS(ph)GFS(ph)S(ph)KSR_	S	10	4	0.999115	I	2	892.367	0.63678	0.00492478	55.335	0.303342	1.234	0.25532	0.115167	NA	NA	NA	NA
1415	Q96RN1	Testis anion transporter 1	SLC26A8	___MAQLERSAISGFSSKSRRNSFAYDVKRE	_SAIS(ph)GFS(ph)S(ph)KSR_	S	13	7	0.966817	I	2	683.746	0.63313	0.00492478	55.335	0.303342	1.234	0.25532	0.115167	NA	NA	NA	NA
1416	Q96RN1	Testis anion transporter 1	SLC26A8	__MAQLERSAISGFSSKSRRNSFAYDVKREV	_SAIS(ph)GFS(ph)S(ph)KSR_	S	14	8	0.966718	I	2	683.746	0.63313	0.00492478	55.335	0.303342	1.234	0.25532	0.115167	NA	NA	NA	NA
1417	Q96RT1	Protein LAP2	ERBB2IP	DRLIPAVTRSTIQRQSSVSSTASVNLGDPGS	_QS(ph)SVSSTASVNLGDPGSTR_	S	1078	2	0.665881	II	2	670.612	-0.087395	0.00010552	85.185	NA	NA	NA	NA	0.0478175	1.0337	19.274	0.42804
1418	Q96RT1	Protein LAP2	ERBB2IP	RLIPAVTRSTIQRQSSVSSTASVNLGDPGST	_QSS(ph)VSST(ph)ASVNLGDPGSTR_	S	1079	3	0.82682	I	2	1045.4	0.20728	5.95579e-79	192.35	NA	NA	NA	NA	-0.136664	0.90962	33.248	0.288951
1419	Q96RT1	Protein LAP2	ERBB2IP	IPAVTRSTIQRQSSVSSTASVNLGDPGSTRR	_QSSVS(ph)S(ph)TASVNLGDPGSTR_	S	1081	5	0.612429	II	2	1005.41	-0.55047	5.95579e-79	192.35	NA	NA	NA	NA	0.208767	1.1557	NA	0.216984
1420	Q96RT1	Protein LAP2	ERBB2IP	PAVTRSTIQRQSSVSSTASVNLGDPGSTRRA	_QSS(ph)VSS(ph)TAS(ph)VNLGDPGSTR_	S	1082	6	0.949976	I	2	1045.4	-0.32639	3.78203e-42	153.41	NA	NA	NA	NA	0.218719	1.1637	0.9742	0.223733
1421	Q96RT1	Protein LAP2	ERBB2IP	TRSTIQRQSSVSSTASVNLGDPGSTRRAQIP	_QSS(ph)VSS(ph)TAS(ph)VNLGDPGSTR_	S	1085	9	0.999285	I	2	1045.4	-0.32639	5.95579e-79	192.35	NA	NA	NA	NA	0.344488	1.2697	8.8186	0.124229
1422	Q96RT1	Protein LAP2	ERBB2IP	SEETSQSPNRTEPHDSDCSVDLGISKSTEDL	_TEPHDS(ph)DCS(ph)VDLGISK_	S	841	6	0.999982	I	2	1135.26	0.43399	3.23602e-10	109.42	NA	NA	NA	NA	-0.119072	0.92078	26.403	0.366659
1423	Q96RT1	Protein LAP2	ERBB2IP	TSQSPNRTEPHDSDCSVDLGISKSTEDLSPQ	_TEPHDS(ph)DCS(ph)VDLGISK_	S	844	9	0.999997	I	2	1135.26	0.43399	3.23602e-10	109.42	NA	NA	NA	NA	-0.119072	0.92078	26.403	0.366659
1424	Q96SB4	SRSF protein kinase 1	SRPK1	HSESDLPEQEEEILGSDDDEQEDPNDYCKGG	_GSAPHSESDLPEQEEEILGS(ph)DDDEQEDPNDYCK_	S	51	20	1	I	3	1272.16	-0.034353	5.77379e-93	183.63	1.50101	2.8304	3.1069	1.90198e-06	0.147307	1.1075	18.016	0.319558
1425	Q96SB4	SRSF protein kinase 1	SRPK1	KESGPGQKRPNKQEESESPVERPLKENPPNK	_QEES(ph)ES(ph)PVERPLK_	S	309	4	1	I	2	844.352	-0.22466	4.3235e-11	119.68	NA	NA	NA	NA	0.161049	1.1181	41.347	0.302687
1426	Q96SB4	SRSF protein kinase 1	SRPK1	SGPGQKRPNKQEESESPVERPLKENPPNKMT	_QEES(ph)ES(ph)PVERPLK_	S	311	6	1	I	2	844.352	-0.22466	4.3235e-11	119.68	NA	NA	NA	NA	-0.217373	0.86013	114.59	0.195493
1427	Q96SE7	Zinc finger protein 347	ZNF347	TGGKPYQCNECGKAFSQTSKLARHQRVHTGE	_PYQCNECGKAFS(ph)QT(ph)SK_	S	691	12	0.997034	I	2	1040.85	-2.9346	0.0218956	49.768	NA	NA	NA	NA	NA	NA	NA	NA
1428	Q96ST2	Protein IWS1 homolog	IWS1	EGEEEKVAKRKAAVLSDSEDEEKASAKKSRV	_AAVLS(ph)DS(ph)EDEEK_	S	398	5	1	I	2	726.763	-0.26265	2.29677e-48	178.51	-0.00705759	0.99512	22.224	0.431577	-0.175631	0.88538	15.457	0.23965
1429	Q96ST2	Protein IWS1 homolog	IWS1	EEEKVAKRKAAVLSDSEDEEKASAKKSRVVS	_AAVLS(ph)DS(ph)EDEEK_	S	400	7	1	I	2	726.763	-0.26265	2.29677e-48	178.51	-0.00705759	0.99512	22.224	0.431577	-0.175631	0.88538	15.457	0.23965
1430	Q96T23	Remodeling and spacing factor 1	RSF1	ESDEEEDFENVGKVGSPLDYSLVDLPSTNGQ	_VGS(ph)PLDYSLVDLPST(ph)NGQSPGK_	S	1359	3	0.697799	II	3	797.689	0.10522	2.68918e-11	97.713	NA	NA	NA	NA	-0.0511151	0.96519	NA	0.486778
1431	Q96T23	Remodeling and spacing factor 1	RSF1	EDFENVGKVGSPLDYSLVDLPSTNGQSPGKA	_VGS(ph)PLDYSLVDLPSTNGQS(ph)PGK_	S	1364	8	0.465991	III	3	797.689	-0.22337	2.68918e-11	97.713	NA	NA	NA	NA	NA	NA	NA	NA
1432	Q96T23	Remodeling and spacing factor 1	RSF1	PLDYSLVDLPSTNGQSPGKAIENLIGKPTEK	_VGSPLDY(ph)SLVDLPSTNGQS(ph)PGK_	S	1375	19	0.987296	I	3	615.264	-0.93891	2.68918e-11	97.713	-0.670291	0.62838	NA	0.150973	-0.0415508	0.97161	33.34	0.491978
1433	Q96T37	Putative RNA-binding protein 15	RBM15	RSPESDRPRKRHCAPSPDRSPELSSSRDRYN	_RHCAPS(ph)PDRS(ph)PELSSSR_	S	670	6	0.999998	I	3	700.289	-0.31346	1.92594e-07	88.768	0.00805655	1.0056	24.305	0.414122	-0.0438095	0.97009	21.884	0.416943
1434	Q96T37	Putative RNA-binding protein 15	RBM15	SDRPRKRHCAPSPDRSPELSSSRDRYNSDND	_RHCAPS(ph)PDRS(ph)PELSSSR_	S	674	10	0.999928	I	3	525.469	-0.5092	1.92594e-07	88.768	-0.17976	0.88285	22.723	0.369955	-0.0501439	0.96584	26.81	0.407735
1435	Q96T58	Msx2-interacting protein	SPEN	LRKRSVRDLEPGEVPSDSDEDGEHKSHSPRA	_DLEPGEVPS(ph)DS(ph)DEDGEHK_	S	1380	9	1	I	3	692.332	0.4485	0.00925766	40.857	-0.102202	0.93161	36.665	0.424919	0.0743684	1.0529	27.095	0.393116
1436	Q96T58	Msx2-interacting protein	SPEN	KRSVRDLEPGEVPSDSDEDGEHKSHSPRASA	_DLEPGEVPS(ph)DS(ph)DEDGEHK_	S	1382	11	1	I	3	692.332	0.4485	0.00925766	40.857	-0.102202	0.93161	36.665	0.424919	0.0743684	1.0529	27.095	0.393116
1437	Q96T58	Msx2-interacting protein	SPEN	EDSERTGGSPSVRHGSFHEDEDPIGSPRLLS	_HGS(ph)FHEDEDPIGS(ph)PR_	S	1268	3	1	I	3	613.896	0.063258	6.21015e-07	89.859	-0.234024	0.85026	42.203	0.209277	0.0194884	1.0136	27.28	0.438592
1438	Q96T58	Msx2-interacting protein	SPEN	SVRHGSFHEDEDPIGSPRLLSVKGSPKVDEK	_HGS(ph)FHEDEDPIGS(ph)PR_	S	1278	13	1	I	3	613.896	0.063258	6.21015e-07	89.859	-0.234024	0.85026	42.203	0.209277	0.0194884	1.0136	27.28	0.438592
1439	Q96T58	Msx2-interacting protein	SPEN	PIERSQSPVHLRRPQSPGASPSQAERLPSDS	_RPQS(ph)PGASPS(ph)QAERLPS(ph)DSER_	S	736	4	0.994386	I	3	533.884	0.0023212	0.0194636	46.461	0.049352	1.0348	11.976	0.44637	NA	NA	NA	NA
1440	Q96T58	Msx2-interacting protein	SPEN	SPVHLRRPQSPGASPSQAERLPSDSERRLYS	_RPQS(ph)PGASPS(ph)QAERLPS(ph)DSER_	S	742	10	0.647463	II	3	533.884	0.0023212	0.0194636	46.461	0.1503	1.1098	11.746	0.334861	NA	NA	NA	NA
1441	Q96T58	Msx2-interacting protein	SPEN	PQSPGASPSQAERLPSDSERRLYSRSSDRSG	_RPQS(ph)PGAS(ph)PSQAERLPS(ph)DSER_	S	749	17	0.950861	I	3	831.338	0.12597	0.0194636	46.461	0.049352	1.0348	11.976	0.44637	NA	NA	NA	NA
1442	Q96T88	E3 ubiquitin-protein ligase UHRF1	UHRF1	SLVLPHSTKERDSELSDTDSGCCLGQSESDK	_ERDSELS(ph)DTDSGCCLGQSESDK_	S	91	7	0.875415	I	3	721.279	0.26052	1.99222e-59	170.02	NA	NA	NA	NA	0.242206	1.1828	14.45	0.200701
1443	Q96TA1	Niban-like protein 1	FAM129B	APAGESPQPKAAPEASSPPASPLQHLLPGKA	_AAPEAS(ph)S(ph)PPASPLQHLLPGK_	S	691	6	0.900526	I	3	710.001	0.051179	1.01715e-29	141.21	-0.188562	0.87748	NA	0.247715	-0.258874	0.83574	2.7167	0.141637
1444	Q96TA1	Niban-like protein 1	FAM129B	PAGESPQPKAAPEASSPPASPLQHLLPGKAV	_AAPEASS(ph)PPAS(ph)PLQHLLPGK_	S	692	7	0.71886	II	2	710.001	-0.11743	2.67867e-43	159.76	0.0802483	1.0572	4.9713	0.361769	-0.210847	0.86403	9.9784	0.194322
1445	Q96TA1	Niban-like protein 1	FAM129B	SPQPKAAPEASSPPASPLQHLLPGKAVDLGP	_AAPEASS(ph)PPAS(ph)PLQHLLPGK_	S	696	11	1	I	2	710.001	-0.026262	2.67867e-43	159.76	0.0322419	1.0226	5.4479	0.431821	-0.161863	0.89387	11.441	0.258828
1446	Q96TA1	Niban-like protein 1	FAM129B	VSVVQDEEVGLPFEASPESPPPASPDGVTEI	_QVVSVVQDEEVGLPFEAS(ph)PES(ph)PPPAS(ph)PDGVTEIR_	S	638	18	0.984936	I	3	1241.24	0.33078	5.90156e-05	57.563	1.00798	2.0111	NA	0.00341692	-0.350504	0.78431	NA	0.128805
1447	Q96TA1	Niban-like protein 1	FAM129B	VQDEEVGLPFEASPESPPPASPDGVTEIRGL	_QVVSVVQDEEVGLPFEASPES(ph)PPPAS(ph)PDGVTEIR_	S	641	21	0.999646	I	3	881.377	-0.37404	2.66706e-15	101.86	0.0848807	1.0606	7.6993	0.355209	0.121546	1.0879	7.0182	0.280845
1448	Q96TA1	Niban-like protein 1	FAM129B	VGLPFEASPESPPPASPDGVTEIRGLLAQGL	_QVVSVVQDEEVGLPFEASPES(ph)PPPAS(ph)PDGVTEIR_	S	646	26	0.997287	I	3	1241.24	-0.31434	2.66706e-15	101.86	0.0848807	1.0606	7.6993	0.355209	0.120352	1.087	15.379	0.282564
1449	Q96TC7	Regulator of microtubule dynamics protein 3	RMDN3	YSQRWKRTQRHGRSQSLPNSLDYTQTSDPGR	_SQS(ph)LPNSLDYTQTSDPGR_	S	46	3	0.783191	I	2	729.93	0.23555	2.79231e-17	122.1	0.64607	1.5649	46.823	0.0352507	-0.0371179	0.9746	15.09	0.426719
1450	Q99460	26S proteasome non-ATPase regulatory subunit 1	PSMD1	SEKDSDSMETEEKTSSAFVGKTPEASPEPKD	_TSS(ph)AFVGKTPEAS(ph)PEPK_	S	305	3	0.510902	II	3	631.607	0.44815	0.0149558	55.755	0.314058	1.2432	NA	0.202648	NA	NA	NA	NA
1451	Q99460	26S proteasome non-ATPase regulatory subunit 1	PSMD1	EEKTSSAFVGKTPEASPEPKDQTLKMIKILS	_TSSAFVGKT(ph)PEAS(ph)PEPK_	S	315	13	0.999769	I	3	588.96	-0.071891	0.000335119	63.374	0.318924	1.2474	24.78	0.170116	0.0558898	1.0395	10.76	0.417349
1452	Q99523	Sortilin	SORT1	LDTASHTNKSGYHDDSDEDLLE_________	_SGYHDDS(ph)DEDLLE_	S	825	7	0.8925	I	2	1008.06	-0.4968	0.0156979	65.179	NA	NA	NA	NA	NA	NA	NA	NA
1453	Q99543	DnaJ homolog subfamily C member 2	DNAJC2	NASASFQELEDKKELSEESEDEELQLEEFPM	_ELS(ph)EES(ph)EDEELQLEEFPMLK_	S	60	3	1	I	2	1292.52	0.87232	2.13467e-77	178.2	NA	NA	NA	NA	0.214498	1.1603	3.0744	0.211656
1454	Q99543	DnaJ homolog subfamily C member 2	DNAJC2	ASFQELEDKKELSEESEDEELQLEEFPMLKT	_ELS(ph)EES(ph)EDEELQLEEFPMLK_	S	63	6	1	I	2	1292.52	0.87232	2.13467e-77	178.2	NA	NA	NA	NA	0.214498	1.1603	3.0744	0.211656
1455	Q99543	DnaJ homolog subfamily C member 2	DNAJC2	GRWFEAFVKRRNRNASASFQELEDKKELSEE	_NAS(ph)AS(ph)FQELEDKK_	S	47	3	1	I	2	542.886	-0.11304	1.21805e-29	161.55	-0.916099	0.52994	15.297	0.00673888	0.134089	1.0974	18.857	0.160715
1456	Q99543	DnaJ homolog subfamily C member 2	DNAJC2	WFEAFVKRRNRNASASFQELEDKKELSEESE	_NAS(ph)AS(ph)FQELEDKK_	S	49	5	1	I	2	542.886	-0.11304	1.21805e-29	161.55	-0.916099	0.52994	15.297	0.00673888	0.134089	1.0974	18.857	0.160715
1457	Q99549	M-phase phosphoprotein 8	MPHOSPH8	EDNDAAARGAEAFGDSEEDGEDVFEVEKILD	_GAEAFGDS(ph)EEDGEDVFEVEK_	S	51	8	1	I	2	1119.93	0.57953	3.45732e-43	161.68	-0.0237977	0.98364	9.2722	0.461223	-0.0722097	0.95118	27.884	0.413658
1458	Q99549	M-phase phosphoprotein 8	MPHOSPH8	DIQRLSLNNDIFEANSDSDQQSETKEDTSPK	_LSLNNDIFEANS(ph)DS(ph)DQQSETK_	S	136	12	0.999891	I	3	839.002	0.25805	3.49776e-08	93.804	NA	NA	NA	NA	0.194591	1.1444	11.059	0.263288
1459	Q99549	M-phase phosphoprotein 8	MPHOSPH8	QRLSLNNDIFEANSDSDQQSETKEDTSPKKK	_LSLNNDIFEANS(ph)DS(ph)DQQSETK_	S	138	14	0.999853	I	3	839.002	0.25411	3.49776e-08	93.804	NA	NA	NA	NA	0.194591	1.1444	11.059	0.263288
1460	Q99638	Cell cycle checkpoint control protein RAD9A	RAD9A	KFRSLFFGSILAPVRSPQGPSPVLAEDSEGE	_SLFFGSILAPVRS(ph)PQGPS(ph)PVLAEDSEGEG_	S	375	13	0.999428	I	3	1035.14	-0.4032	0.000170666	59.359	NA	NA	NA	NA	-0.102775	0.93124	16.362	0.375044
1461	Q99638	Cell cycle checkpoint control protein RAD9A	RAD9A	FFGSILAPVRSPQGPSPVLAEDSEGEG____	_SLFFGSILAPVRS(ph)PQGPS(ph)PVLAEDSEGEG_	S	380	18	0.562432	II	3	1035.14	-0.4032	0.000170666	59.359	NA	NA	NA	NA	-0.375965	0.77059	16.507	0.178009
1462	Q99638	Cell cycle checkpoint control protein RAD9A	RAD9A	PVRSPQGPSPVLAEDSEGEG___________	_SPQGPSPVLAEDS(ph)EGEG_	S	387	13	0.999766	I	2	693.315	-0.17722	0.000221603	69.088	0.0973411	1.0698	8.4042	0.315478	-0.901311	0.5354	37.565	0.00163631
1463	Q99733	Nucleosome assembly protein 1-like 4	NAP1L4	ITGDVEPTDAESEWHSENEEEEKLAGDMKSK	_EFITGDVEPTDAESEWHS(ph)ENEEEEK_	S	125	18	0.995217	I	3	828.761	0.47071	3.30118e-17	108.69	0.0954519	1.0684	NA	0.391707	NA	NA	NA	NA
1464	Q99743	Neuronal PAS domain-containing protein 2	NPAS2	___MDEDEKDRAKRASRNKSEKKRRDQFNVL	_AS(ph)RNKS(ph)EK_	S	13	2	1	I	2	861.074	0.61083	0.021119	42.976	-0.271496	0.82846	18.122	0.278145	0.231064	1.1737	15.087	0.211445
1465	Q99743	Neuronal PAS domain-containing protein 2	NPAS2	DEDEKDRAKRASRNKSEKKRRDQFNVLIKEL	_AS(ph)RNKS(ph)EK_	S	17	6	1	I	2	861.074	0.61083	0.021119	42.976	-0.271496	0.82846	18.122	0.278145	0.231064	1.1737	15.087	0.211445
1466	Q99959	Plakophilin-2	PKP2	VEERSLRHPLRRLEISPDSSPERAHYTHSDY	_RLEIS(ph)PDS(ph)SPER_	S	151	5	0.999422	I	2	536.912	-0.52679	0.0025702	71.601	-0.241646	0.84578	2.0482	0.302228	-0.504837	0.70474	NA	0.10098
1467	Q99959	Plakophilin-2	PKP2	RSLRHPLRRLEISPDSSPERAHYTHSDYQYS	_RLEIS(ph)PDS(ph)SPER_	S	154	8	0.713328	II	2	536.912	-0.52679	0.0025702	71.601	-0.241646	0.84578	2.0482	0.302228	-0.504837	0.70474	NA	0.10098
1468	Q9BPX3	Condensin complex subunit 3	NCAPG	EKSKLNLAQFLNEDLS_______________	_LNLAQFLNEDLS(ph)_	S	1015	12	1	I	2	728.84	0.01381	0.000773722	73.435	NA	NA	NA	NA	0.267596	1.2038	22.061	0.177475
1469	Q9BPX3	Condensin complex subunit 3	NCAPG	TKKIKTLHCEGTEINSDDEQESKEVEETATA	_TLHCEGTEINS(ph)DDEQESK_	S	674	11	1	I	3	724.619	-0.3932	4.87061e-75	195.59	-0.865884	0.54871	73.783	0.000462174	-0.123261	0.91811	16.986	0.316524
1470	Q9BQG0	Myb-binding protein 1A	MYBBP1A	VQRPKLEKKDAKEIPSATQSPISKKRKKKGF	_EIPS(ph)AT(ph)QSPISK_	S	1159	4	0.934437	I	2	669.321	-0.67109	0.00753108	66.939	NA	NA	NA	NA	-1.96241	0.2566	NA	6.87451e-08
1471	Q9BQG0	Myb-binding protein 1A	MYBBP1A	KLEKKDAKEIPSATQSPISKKRKKKGFLPET	_EIPSATQS(ph)PISK_	S	1163	8	0.926552	I	2	669.321	0.11122	0.000298326	89.911	-0.54082	0.68738	23.206	0.110632	0.208143	1.1552	32.051	0.234576
1472	Q9BQG0	Myb-binding protein 1A	MYBBP1A	QKKNQKPSQVNGAPGSPTEPAGQKQHQKALP	_NQKPSQVNGAPGS(ph)PTEPAGQK_	S	1267	13	0.971677	I	3	855.367	0.37075	5.03765e-07	87.323	0.769349	1.7045	85.858	0.0249941	NA	NA	NA	NA
1473	Q9BRD0	BUD13 homolog	BUD13	PDPSPRRARHDTPDPSPLRGARHDSDTSPPR	_HDT(ph)PDPS(ph)PLR_	S	163	7	1	I	2	647.747	0.30166	0.000872807	94.023	-0.297857	0.81346	15.436	0.353412	-0.00291719	0.99798	15.167	0.457136
1474	Q9BRJ6	Uncharacterized protein C7orf50	C7orf50	VQKAEALMRELDEEGSDPPLPGRAQRIRQVL	_ELDEEGS(ph)DPPLPGR_	S	175	7	1	I	2	795.838	0.082454	0.00468507	53.453	-0.369464	0.77407	8.07	0.307735	0.140124	1.102	15.748	0.310758
1475	Q9BRS2	Serine/threonine-protein kinase RIO1	RIOK1	LLMSRVVPGQFDDADSSDSENRDLKTVKEKD	_VVPGQFDDADS(ph)S(ph)DSENRDLK_	S	21	11	0.999454	I	3	785.312	0.2198	2.4884e-11	105.57	NA	NA	NA	NA	0.0211954	1.0148	NA	0.487746
1476	Q9BRS2	Serine/threonine-protein kinase RIO1	RIOK1	LMSRVVPGQFDDADSSDSENRDLKTVKEKDD	_VVPGQFDDADS(ph)S(ph)DSENRDLK_	S	22	12	0.970412	I	3	785.312	0.2198	3.03738e-48	171.9	-0.661707	0.63213	42.492	0.065763	0.0163537	1.0114	0.52759	0.494456
1477	Q9BRS2	Serine/threonine-protein kinase RIO1	RIOK1	SRVVPGQFDDADSSDSENRDLKTVKEKDDIL	_VVPGQFDDADS(ph)SDS(ph)ENRDLK_	S	24	14	0.970382	I	3	785.312	0.26788	3.76255e-05	72.676	NA	NA	NA	NA	-0.525621	0.69466	91.609	0.0912794
1478	Q9BRV8	Suppressor of IKBKE 1	SIKE1	LPDQYQEDASDMKDMSKYKPHILLSQENTQI	_EAGTALPDQYQEDASDM(ox)KDM(ox)S(ph)K_	S	65	21	0.88738	I	3	848.005	-1.6138	0.0198208	46.962	NA	NA	NA	NA	NA	NA	NA	NA
1479	Q9BRZ2	E3 ubiquitin-protein ligase TRIM56	TRIM56	GGRPNKKKKFKGRLKSISREPSPALGPNLDG	_S(ph)ISREPS(ph)PALGPNLDGSGLLPR_	S	469	1	0.580833	II	3	593.947	-0.3335	0.000904243	50.237	-0.201925	0.86939	22.892	0.335645	0.0024505	1.0017	34.568	0.45639
1480	Q9BRZ2	E3 ubiquitin-protein ligase TRIM56	TRIM56	RPNKKKKFKGRLKSISREPSPALGPNLDGSG	_S(ph)ISREPS(ph)PALGPNLDGSGLLPR_	S	471	3	0.580832	II	3	593.947	-0.3335	0.000904243	50.237	-0.201925	0.86939	22.892	0.335645	0.0024505	1.0017	34.568	0.45639
1481	Q9BRZ2	E3 ubiquitin-protein ligase TRIM56	TRIM56	KKKFKGRLKSISREPSPALGPNLDGSGLLPR	_S(ph)ISREPS(ph)PALGPNLDGSGLLPR_	S	475	7	0.838314	I	3	593.947	-0.3335	0.000904243	50.237	-0.201925	0.86939	22.892	0.335645	0.0024505	1.0017	34.568	0.45639
1482	Q9BTA9	WW domain-containing adapter protein with coiled-coil	WAC	RSSSQRSPSPGPNHTSNSSNASNATVVPQNS	_SSSQRSPSPGPNHTS(ph)NS(ph)SNASNATVVPQNSSAR_	S	532	15	0.285689	III	4	467.865	-0.4039	0.00272687	42.922	NA	NA	NA	NA	NA	NA	NA	NA
1483	Q9BTA9	WW domain-containing adapter protein with coiled-coil	WAC	SSQRSPSPGPNHTSNSSNASNATVVPQNSSA	_SSSQRSPSPGPNHTS(ph)NS(ph)SNASNATVVPQNSSAR_	S	534	17	0.247258	III	4	467.865	-0.4039	0.00272687	42.922	NA	NA	NA	NA	NA	NA	NA	NA
1484	Q9BTA9	WW domain-containing adapter protein with coiled-coil	WAC	SQRSPSPGPNHTSNSSNASNATVVPQNSSAR	_SSSQRSPSPGPNHTS(ph)NS(ph)SNASNATVVPQNSSAR_	S	535	18	0.247236	III	4	467.865	-0.4039	0.00272687	42.922	NA	NA	NA	NA	NA	NA	NA	NA
1485	Q9BTC0	Death-inducer obliterator 1	DIDO1	KKTAPRQEAIPDLEDSPPVSDSEEQQESARA	_QEAIPDLEDS(ph)PPVS(ph)DSEEQQESAR_	S	805	10	0.999479	I	3	1408.56	-0.010101	4.09691e-06	80.752	0.244035	1.1843	14.024	0.164865	NA	NA	NA	NA
1486	Q9BTC0	Death-inducer obliterator 1	DIDO1	PRQEAIPDLEDSPPVSDSEEQQESARAVPEK	_QEAIPDLEDS(ph)PPVS(ph)DSEEQQESAR_	S	809	14	0.765545	I	3	1408.56	-0.010101	4.09691e-06	80.752	0.249506	1.1888	17.155	0.159771	NA	NA	NA	NA
1487	Q9BTC0	Death-inducer obliterator 1	DIDO1	QEAIPDLEDSPPVSDSEEQQESARAVPEKST	_QEAIPDLEDS(ph)PPVSDS(ph)EEQQESAR_	S	811	16	0.78036	I	3	939.378	0.15364	0.00599658	41.962	0.238665	1.1799	NA	0.238881	NA	NA	NA	NA
1488	Q9BTU6	Phosphatidylinositol 4-kinase type 2-alpha	PI4K2A	PQVPGGAVRVAAAAGSGPSPPGSPGHDRERQ	_VAAAAGS(ph)GPSPPGS(ph)PGHDRER_	S	44	7	0.699336	II	3	711.635	-0.55409	0.000382881	57.735	NA	NA	NA	NA	-0.0313415	0.97851	2.3008	0.4932
1489	Q9BTU6	Phosphatidylinositol 4-kinase type 2-alpha	PI4K2A	PGGAVRVAAAAGSGPSPPGSPGHDRERQPLL	_VAAAAGSGPS(ph)PPGS(ph)PGHDRER_	S	47	10	0.990714	I	3	711.635	-0.36759	5.19805e-05	69.99	0.000432744	1.0003	0.68437	0.493882	-0.0998036	0.93316	12.811	0.397036
1490	Q9BTU6	Phosphatidylinositol 4-kinase type 2-alpha	PI4K2A	VRVAAAAGSGPSPPGSPGHDRERQPLLDRAR	_VAAAAGSGPS(ph)PPGS(ph)PGHDRER_	S	51	14	0.99989	I	3	711.635	-0.11844	5.19805e-05	69.99	-0.00656475	0.99546	3.3051	0.484437	-0.044583	0.96957	10.19	0.449304
1491	Q9BU76	Multiple myeloma tumor-associated protein 2	MMTAG2	KKKKDKEHRRPAEATSSPTSPERPRHHHHDS	_RPAEATS(ph)SPT(ph)SPERPR_	S	216	7	0.42073	III	3	633.61	0.025659	4.48011e-08	93.115	NA	NA	NA	NA	NA	NA	NA	NA
1492	Q9BU76	Multiple myeloma tumor-associated protein 2	MMTAG2	KKKDKEHRRPAEATSSPTSPERPRHHHHDSD	_RPAEATSS(ph)PT(ph)SPERPR_	S	217	8	0.653625	II	3	949.912	0.29087	4.48011e-08	93.115	0.0536674	1.0379	NA	0.425773	-0.183245	0.88072	NA	0.346393
1493	Q9BU76	Multiple myeloma tumor-associated protein 2	MMTAG2	DKEHRRPAEATSSPTSPERPRHHHHDSDSNS	_RPAEATS(ph)SPTS(ph)PERPR_	S	220	11	0.972226	I	3	949.912	0.20943	4.48011e-08	93.115	-0.249068	0.84144	30.875	0.296914	-0.183245	0.88072	9.0667	0.232576
1494	Q9BUR4	Telomerase Cajal body protein 1	WRAP53	LATASGQRVFPEPTESGDEGEELGLPLLSTR	_VFPEPTES(ph)GDEGEELGLPLLSTR_	S	491	8	0.996611	I	2	851.398	-0.0017814	5.87755e-33	132.81	-0.201792	0.86947	NA	0.346063	0.0943712	1.0676	18.097	0.338058
1495	Q9BV36	Melanophilin	MLPH	ASGCHSHPEEQPTSISPSRHGALAELCPPGG	_AEGLEEADTGASGCHSHPEEQPTSIS(ph)PSR_	S	266	26	0.636112	II	4	864.995	0.33178	0.000679788	50.189	0.0697022	1.0495	NA	0.351418	NA	NA	NA	NA
1496	Q9BV36	Melanophilin	MLPH	HVMASHHSKRRGRASSESQIFELNKHISAVE	_ASS(ph)ESQIFELNK_	S	337	3	0.798127	I	2	720.966	-0.10788	0.000284975	90.348	-0.251728	0.83989	10.065	0.192463	NA	NA	NA	NA
1497	Q9BVC5	Ashwin	C2orf49	NDAKQNHDLTHRKSPSGPVKSPPLSPVGTTP	_SPS(ph)GPVKSPPLS(ph)PVGTTPVK_	S	184	3	0.632953	II	3	698.009	-0.049142	0.00232533	47.796	NA	NA	NA	NA	-0.477904	0.71802	NA	0.114641
1498	Q9BVC5	Ashwin	C2orf49	NHDLTHRKSPSGPVKSPPLSPVGTTPVKLKR	_SPSGPVKS(ph)PPLS(ph)PVGTTPVK_	S	189	8	0.994627	I	3	720.335	-0.274	6.46916e-06	81.854	0.154583	1.1131	22.808	0.258081	-0.172815	0.88711	NA	0.356993
1499	Q9BVC5	Ashwin	C2orf49	THRKSPSGPVKSPPLSPVGTTPVKLKRAAPK	_SPSGPVKS(ph)PPLS(ph)PVGTTPVK_	S	193	12	0.998232	I	3	720.335	-0.274	6.46916e-06	81.854	0.154583	1.1131	22.808	0.258081	-0.325359	0.7981	14.954	0.216415
1500	Q9BVJ6	U3 small nucleolar RNA-associated protein 14 homolog A	UTP14A	SQQEELADLPKDYLLSESEDEGDNDGERKHQ	_DYLLS(ph)ES(ph)EDEGDNDGERK_	S	29	5	1	I	2	744.274	-0.20496	8.54321e-39	155.31	-0.611469	0.65453	2.1145	0.0563697	0.0343566	1.0241	15.491	0.35881
1501	Q9BVJ6	U3 small nucleolar RNA-associated protein 14 homolog A	UTP14A	QEELADLPKDYLLSESEDEGDNDGERKHQKL	_DYLLS(ph)ES(ph)EDEGDNDGERK_	S	31	7	1	I	2	744.274	-0.18694	8.54321e-39	155.31	-0.611469	0.65453	2.1145	0.0563697	0.0343566	1.0241	15.491	0.35881
1502	Q9BVS4	Serine/threonine-protein kinase RIO2	RIOK2	HPLGPDDKNIETKEGSEFSFSDGEVAEKAEV	_EGS(ph)EFS(ph)FS(ph)DGEVAEK_	S	332	3	1	I	2	929.299	0.54099	4.40331e-105	202.52	-0.243028	0.84497	16.427	0.389919	0.220825	1.1654	3.6522	0.23441
1503	Q9BVS4	Serine/threonine-protein kinase RIO2	RIOK2	GPDDKNIETKEGSEFSFSDGEVAEKAEVYGS	_EGS(ph)EFS(ph)FS(ph)DGEVAEK_	S	335	6	1	I	2	929.299	0.54099	4.40331e-105	202.52	NA	NA	NA	NA	-0.0308993	0.97881	26.835	0.435845
1504	Q9BVS4	Serine/threonine-protein kinase RIO2	RIOK2	DDKNIETKEGSEFSFSDGEVAEKAEVYGSEN	_EGS(ph)EFS(ph)FS(ph)DGEVAEK_	S	337	8	1	I	2	929.299	0.54099	4.40331e-105	202.52	-0.410601	0.75231	NA	0.17977	0.183582	1.1357	19.939	0.275927
1505	Q9BW71	HIRA-interacting protein 3	HIRIP3	LLGDSDSEEEQKEAASSGDDSGRDREPPVQR	_EAAS(ph)S(ph)GDDS(ph)GRDREPPVQR_	S	300	4	1	I	3	756.949	0.085883	0.0116455	50.722	NA	NA	NA	NA	0.259062	1.1967	21.185	0.185086
1506	Q9BW71	HIRA-interacting protein 3	HIRIP3	LGDSDSEEEQKEAASSGDDSGRDREPPVQRK	_EAAS(ph)S(ph)GDDS(ph)GRDREPPVQR_	S	301	5	1	I	3	756.949	0.085883	0.0116455	50.722	NA	NA	NA	NA	0.259062	1.1967	21.185	0.185086
1507	Q9BW71	HIRA-interacting protein 3	HIRIP3	DSEEEQKEAASSGDDSGRDREPPVQRKSEDR	_EAAS(ph)S(ph)GDDS(ph)GRDREPPVQR_	S	305	9	1	I	3	756.949	0.085883	0.0116455	50.722	NA	NA	NA	NA	0.259062	1.1967	21.185	0.185086
1508	Q9BW71	HIRA-interacting protein 3	HIRIP3	APGKASVSRKQAREESEESEAEPVQRTAKKV	_QAREES(ph)EES(ph)EAEPVQR_	S	196	6	1	I	3	678.6	-0.26189	1.77752e-11	106.63	-0.00972763	0.99328	22.223	0.487993	0.240253	1.1812	14.334	0.214207
1509	Q9BW71	HIRA-interacting protein 3	HIRIP3	KASVSRKQAREESEESEAEPVQRTAKKVEGN	_QAREES(ph)EES(ph)EAEPVQR_	S	199	9	1	I	3	678.6	-0.26189	1.77752e-11	106.63	-0.00972763	0.99328	22.223	0.487993	0.240253	1.1812	14.334	0.214207
1510	Q9BW71	HIRA-interacting protein 3	HIRIP3	RSCKQKSQAKRLLGDSDSEEEQKEAASSGDD	_RLLGDS(ph)DS(ph)EEEQK_	S	289	6	1	I	2	833.324	-0.24582	1.16669e-23	147.84	-1.37913	0.38445	10.039	0.00068923	0.219958	1.1647	20.482	0.158655
1511	Q9BW71	HIRA-interacting protein 3	HIRIP3	CKQKSQAKRLLGDSDSEEEQKEAASSGDDSG	_RLLGDS(ph)DS(ph)EEEQK_	S	291	8	1	I	2	833.324	-0.24582	1.16669e-23	147.84	-1.37913	0.38445	10.039	0.00068923	0.219958	1.1647	20.482	0.158655
1512	Q9BW71	HIRA-interacting protein 3	HIRIP3	VQRTAKKVEGNKGTKSLKESEQESEEEILAQ	_S(ph)LKESEQES(ph)EEEILAQK_	S	219	1	0.500029	II	3	712.971	-0.36271	7.55406e-06	81.651	NA	NA	NA	NA	-0.376264	0.77043	NA	0.177796
1513	Q9BW71	HIRA-interacting protein 3	HIRIP3	AKKVEGNKGTKSLKESEQESEEEILAQKKEQ	_SLKES(ph)EQES(ph)EEEILAQK_	S	223	5	0.991165	I	3	686.816	-0.024316	1.20893e-10	97.073	0.067501	1.0479	34.763	0.347403	0.301354	1.2323	19.228	0.157636
1514	Q9BW71	HIRA-interacting protein 3	HIRIP3	EGNKGTKSLKESEQESEEEILAQKKEQREEE	_SLKES(ph)EQES(ph)EEEILAQK_	S	227	9	0.999993	I	3	686.816	-0.024316	1.20893e-10	97.073	0.067501	1.0479	34.763	0.347403	0.423309	1.341	24.705	0.0766465
1515	Q9BW85	Coiled-coil domain-containing protein 94	CCDC94	AALLEEARKRRLLEDSDSEDEAAPSPLQPAL	_LLEDS(ph)DS(ph)EDEAAPSPLQPALRPNPTAILDEAPK_	S	211	5	1	I	3	1220.56	-0.42928	5.91284e-49	147.31	NA	NA	NA	NA	0.200379	1.149	7.1284	0.179701
1516	Q9BW85	Coiled-coil domain-containing protein 94	CCDC94	LLEEARKRRLLEDSDSEDEAAPSPLQPALRP	_LLEDS(ph)DS(ph)EDEAAPSPLQPALRPNPTAILDEAPK_	S	213	7	1	I	3	1220.56	-0.42928	5.91284e-49	147.31	NA	NA	NA	NA	0.200379	1.149	7.1284	0.179701
1517	Q9BWH2	FUN14 domain-containing protein 2	FUNDC2	EKDMKKAKEQLKIRKSNQIPTEVRSKAEEVV	_IRKS(ph)NQIPTEVR_	S	151	4	0.999092	I	3	740.627	-0.23418	0.00140941	63.473	-0.0738943	0.95007	21.812	0.489658	NA	NA	NA	NA
1518	Q9BWU0	Kanadaptin	SLC4A1AP	RKRKAKNWEDEDFYDSDDDTFLDRTGLIEKK	_NWEDEDFYDS(ph)DDDTFLDR_	S	466	10	0.81598	I	2	1188.93	0.69969	0.00372456	70.094	NA	NA	NA	NA	0.449429	1.3655	NA	0.0984795
1519	Q9BX95	Sphingosine-1-phosphate phosphatase 1	SGPP1	LGPASPRRAGALRRNSLTGEEGQLARVSNWP	_RNS(ph)LTGEEGQLAR_	S	112	3	0.999937	I	2	504.239	0.12795	9.91004e-13	129.42	0.260989	1.1983	10.363	0.167719	0.754374	1.6869	23.239	0.00584089
1520	Q9BXJ9	N-alpha-acetyltransferase 15, NatA auxiliary subunit	NAA15	PPGYEEDMKITVNGDSSAEAEELANEI____	_IT(ph)VNGDS(ph)SAEAEELANEI_	S	855	7	0.666667	II	2	971.42	0.082687	0.00219179	54.521	-0.296439	0.81426	39.371	0.153818	-0.153639	0.89898	17.294	0.27065
1521	Q9BXJ9	N-alpha-acetyltransferase 15, NatA auxiliary subunit	NAA15	PGYEEDMKITVNGDSSAEAEELANEI_____	_IT(ph)VNGDS(ph)SAEAEELANEI_	S	856	8	0.666667	II	2	971.42	0.082687	0.00256615	51.798	NA	NA	NA	NA	0.141825	1.1033	15.894	0.326395
1522	Q9BY44	Eukaryotic translation initiation factor 2A	EIF2A	QRKHEAKKAAKQEARSDKSPDLAPTPAPQST	_S(ph)DKSPDLAPTPAPQSTPR_	S	503	1	0.785811	I	3	648.974	0.10334	0.000496251	67.646	-0.146515	0.90343	27.51	0.30407	-0.142067	0.90622	NA	0.327237
1523	Q9BY44	Eukaryotic translation initiation factor 2A	EIF2A	HEAKKAAKQEARSDKSPDLAPTPAPQSTPRN	_SDKS(ph)PDLAPTPAPQSTPR_	S	506	4	0.850463	I	3	573.236	-0.016243	0.000496251	67.646	-0.360194	0.77906	NA	0.195972	0.157173	1.1151	15.909	0.290682
1524	Q9BYC2	Succinyl-CoA:3-ketoacid coenzyme A transferase 2, mitochondrial	OXCT2	PGKKVKGMGGAMDLVSSQKTRVVVTMQHCTK	_GM(ox)GGAMDLVS(ph)S(ph)QKT(ph)R_	S	428	10	1	I	2	897.324	-0.53548	0.00609795	62.035	NA	NA	NA	NA	NA	NA	NA	NA
1525	Q9BYC2	Succinyl-CoA:3-ketoacid coenzyme A transferase 2, mitochondrial	OXCT2	GKKVKGMGGAMDLVSSQKTRVVVTMQHCTKD	_GM(ox)GGAMDLVS(ph)S(ph)QKT(ph)R_	S	429	11	1	I	2	897.324	-0.53548	0.00609795	62.035	NA	NA	NA	NA	NA	NA	NA	NA
1526	Q9BYG3	MKI67 FHA domain-interacting nucleolar phosphoprotein	NIFK	KKVSGTLDTPEKTVDSQGPTPVCTPTFLERR	_TVDS(ph)QGPT(ph)PVCT(ph)PTFLER_	S	230	4	0.955061	I	3	722.306	-0.28582	1.30515e-05	80.02	NA	NA	NA	NA	0.0955869	1.0685	16.071	0.361085
1527	Q9BYW2	Histone-lysine N-methyltransferase SETD2	SETD2	QSDTPNPPAVPLQVDSTPKMKMEIGDTLSTA	_QSDTPNPPAVPLQVDS(ph)TPK_	S	112	16	0.499979	III	3	752.694	-0.32385	0.00240806	47.916	NA	NA	NA	NA	-0.353764	0.78254	7.5166	0.126568
1528	Q9BYW2	Histone-lysine N-methyltransferase SETD2	SETD2	GSKKKSSQSEGIFLGSESDEDSVRTSSSQRS	_SSQSEGIFLGS(ph)ES(ph)DEDSVR_	S	321	11	0.999943	I	2	541.216	0.43424	5.49527e-43	159.13	NA	NA	NA	NA	0.260989	1.1983	12.786	0.193804
1529	Q9BYW2	Histone-lysine N-methyltransferase SETD2	SETD2	KKKSSQSEGIFLGSESDEDSVRTSSSQRSHD	_SSQSEGIFLGS(ph)ES(ph)DEDSVR_	S	323	13	0.999858	I	2	1094.92	0.99684	5.49527e-43	159.13	NA	NA	NA	NA	0.260989	1.1983	12.786	0.193804
1530	Q9BZR8	Apoptosis facilitator Bcl-2-like protein 14	BCL2L14	RSLSQRGLGNCSANESWTEVSWPCRNSQSSE	_GLGNCSANES(ph)WT(ph)EVSWPCR_	S	66	10	0.98478	I	2	828.701	-0.27634	0.00553374	65.118	NA	NA	NA	NA	NA	NA	NA	NA
1531	Q9BZW7	Testis-specific gene 10 protein	TSGA10	ECTVHNLDDERMEQMSNMTLMKETISTVEKE	_M(ox)EQMS(ph)NM(ox)TLM(ox)KET(ph)IST(ph)VEK_	S	163	5	0.965923	I	3	1005.95	0.96481	0.0196607	46.873	NA	NA	NA	NA	0.807355	1.75	NA	0.0126839
1532	Q9BZW7	Testis-specific gene 10 protein	TSGA10	RMEQMSNMTLMKETISTVEKEMKSLARKAMD	_M(ox)EQMS(ph)NM(ox)TLM(ox)KET(ph)IST(ph)VEK_	S	173	15	0.543361	II	3	1005.95	0.96481	0.0196607	46.873	NA	NA	NA	NA	0.807355	1.75	NA	0.0126839
1533	Q9C0C2	182 kDa tankyrase-1-binding protein	TNKS1BP1	HLFQDSTEPRASRVPSSDEEVVEEPQSRRTR	_VPS(ph)S(ph)DEEVVEEPQSR_	S	1620	3	1	I	2	923.861	-0.53204	2.95521e-67	192.64	-0.0199016	0.9863	21.319	0.489398	0.301471	1.2324	29.633	0.088894
1534	Q9C0C2	182 kDa tankyrase-1-binding protein	TNKS1BP1	LFQDSTEPRASRVPSSDEEVVEEPQSRRTRM	_VPS(ph)S(ph)DEEVVEEPQSR_	S	1621	4	1	I	2	923.861	-0.53204	2.95521e-67	192.64	-0.0199016	0.9863	21.845	0.489398	0.301471	1.2324	29.633	0.088894
1535	Q9C0C2	182 kDa tankyrase-1-binding protein	TNKS1BP1	TFPTRPSGLGVWRLDSPPPSPITEASEAAEA	_LDS(ph)PPPS(ph)PITEASEAAEAAEAGNLAVSSR_	S	494	3	0.779863	I	3	712.305	0.10574	0.00023312	58.319	-0.0968383	0.93508	NA	0.463706	0.375178	1.297	22.904	0.0986891
1536	Q9C0C2	182 kDa tankyrase-1-binding protein	TNKS1BP1	RPSGLGVWRLDSPPPSPITEASEAAEAAEAG	_LDS(ph)PPPS(ph)PITEASEAAEAAEAGNLAVSSR_	S	498	7	0.572594	II	3	712.305	0.10574	0.00023312	58.319	-0.214542	0.86182	4.7472	0.332505	0.375178	1.297	22.904	0.0986891
1537	Q9C0C2	182 kDa tankyrase-1-binding protein	TNKS1BP1	LSPSALKAKLRPRNRSAEEGELAESKSSQKE	_NRS(ph)AEEGELAESK_	S	1666	3	1	I	3	750.322	0.077413	1.01218e-11	126.32	0.189034	1.14	20.82	0.226351	0.636543	1.5546	32.443	0.0371678
1538	Q9C0C2	182 kDa tankyrase-1-binding protein	TNKS1BP1	GDAHLRPTSLVQRRFSEGVLQSPSQDQEKLG	_RFS(ph)EGVLQSPSQDQEK_	S	429	3	0.999043	I	3	949.882	-1.4854	0.0030773	48.351	0.32458	1.2523	12.591	0.155622	0.265557	1.2021	31.514	0.167662
1539	Q9C0C2	182 kDa tankyrase-1-binding protein	TNKS1BP1	ETTQARTEAQDLCRASPEPPGPESSSRWLDD	_TEAQDLCRAS(ph)PEPPGPESSSR_	S	672	10	1	I	3	784.337	0.08038	2.47782e-34	145.52	0.0354832	1.0249	12.978	0.426996	0.512682	1.4267	16.76	0.0399567
1540	Q9C0C9	E2/E3 hybrid ubiquitin-protein ligase UBE2O	UBE2O	GSVHFGLVRLIHGEDSDSEGEEEGRGSSGCS	_LIHGEDS(ph)DS(ph)EGEEEGR_	S	87	7	1	I	2	640.23	0.20051	1.5883e-10	109.37	-0.756989	0.59173	9.4461	0.118006	-0.0589237	0.95998	12.772	0.395058
1541	Q9C0C9	E2/E3 hybrid ubiquitin-protein ligase UBE2O	UBE2O	VHFGLVRLIHGEDSDSEGEEEGRGSSGCSEA	_LIHGEDS(ph)DS(ph)EGEEEGR_	S	89	9	1	I	2	640.23	0.20051	1.5883e-10	109.37	-0.756989	0.59173	9.4461	0.118006	-0.0589237	0.95998	12.772	0.395058
1542	Q9H093	NUAK family SNF1-like kinase 2	NUAK2	TLGKGTYGKVKKARESSGRLVAIKSIRKDKI	_ARES(ph)S(ph)GRLVAIK_	S	73	4	1	I	2	540.259	-1.0538	0.020932	48.391	NA	NA	NA	NA	-1.29903	0.4064	NA	0.000278804
1543	Q9H093	NUAK family SNF1-like kinase 2	NUAK2	LGKGTYGKVKKARESSGRLVAIKSIRKDKIK	_ARES(ph)S(ph)GRLVAIK_	S	74	5	1	I	2	540.259	-1.0538	0.020932	48.391	NA	NA	NA	NA	-1.29903	0.4064	NA	0.000278804
1544	Q9H0D6	5'-3' exoribonuclease 2	XRN2	GSPSPLGGIKRKAEDSDSEPEPEDNVRLWEA	_RKAEDS(ph)DS(ph)EPEPEDNVR_	S	499	6	1	I	2	711.61	-0.073253	2.75183e-122	210.46	0.0545012	1.0385	33.459	0.398927	0.0143553	1.01	23.149	0.40698
1545	Q9H0D6	5'-3' exoribonuclease 2	XRN2	PSPLGGIKRKAEDSDSEPEPEDNVRLWEAGW	_RKAEDS(ph)DS(ph)EPEPEDNVR_	S	501	8	1	I	2	711.61	-0.073253	2.75183e-122	210.46	0.0423642	1.0298	14.441	0.41679	0.0143553	1.01	23.149	0.40698
1546	Q9H1B7	Interferon regulatory factor 2-binding protein-like	IRF2BPL	PSGRGAAASLRKRKASPEPPDSAEGALKLGE	_RKAS(ph)PEPPDSAEGALK_	S	547	4	0.999904	I	3	1066.91	0.139	0.00832027	42.958	-0.156466	0.89722	14.573	0.375534	NA	NA	NA	NA
1547	Q9H1B7	Interferon regulatory factor 2-binding protein-like	IRF2BPL	DGSSVHSTTASARRNSSSPVSPASVPGQRRL	_RNS(ph)SS(ph)PVSPASVPGQR_	S	657	3	0.972605	I	2	893.388	-0.37457	6.40392e-22	137.87	0.0749164	1.0533	10.4	0.405248	0.429857	1.3471	28.793	0.0684845
1548	Q9H1B7	Interferon regulatory factor 2-binding protein-like	IRF2BPL	GSSVHSTTASARRNSSSPVSPASVPGQRRLA	_RNSS(ph)S(ph)PVSPASVPGQR_	S	658	4	0.931857	I	2	569.252	0.20128	2.5914e-11	104.67	-0.318956	0.80165	NA	0.241893	0.214374	1.1602	14.155	0.211771
1549	Q9H1B7	Interferon regulatory factor 2-binding protein-like	IRF2BPL	SSVHSTTASARRNSSSPVSPASVPGQRRLAS	_RNS(ph)SS(ph)PVSPASVPGQR_	S	659	5	0.966174	I	2	893.388	-0.040524	6.40392e-22	137.87	-0.122036	0.91889	19.304	0.333645	0.429857	1.3471	28.793	0.0684845
1550	Q9H1B7	Interferon regulatory factor 2-binding protein-like	IRF2BPL	HSTTASARRNSSSPVSPASVPGQRRLASRNG	_RNS(ph)SS(ph)PVS(ph)PASVPGQR_	S	662	8	0.992457	I	2	933.371	-0.7252	1.69957e-16	125.35	0.213627	1.1596	NA	0.230295	0.104202	1.0749	10.8	0.352597
1551	Q9H1B7	Interferon regulatory factor 2-binding protein-like	IRF2BPL	TASARRNSSSPVSPASVPGQRRLASRNGDLN	_RNSS(ph)S(ph)PVSPAS(ph)VPGQR_	S	665	11	0.711007	II	2	893.388	0.45527	2.5914e-11	104.67	-0.0953271	0.93606	NA	0.492295	0.0892269	1.0638	15.835	0.367396
1552	Q9H1C4	Protein unc-93 homolog B1	UNC93B1	PQHKVRGYRYLEEDNSDESDAEGEHGDGAEE	_YLEEDNS(ph)DES(ph)DAEGEHGDGAEEEAPPAGPRPGPEPAGLGR_	S	547	7	0.948734	I	4	1066.68	-0.028198	0.000240425	46.655	1.06688	2.0949	2.9676	0.000417453	NA	NA	NA	NA
1553	Q9H1C4	Protein unc-93 homolog B1	UNC93B1	KVRGYRYLEEDNSDESDAEGEHGDGAEEEAP	_YLEEDNS(ph)DES(ph)DAEGEHGDGAEEEAPPAGPRPGPEPAGLGR_	S	550	10	0.990641	I	4	576.283	0.012552	0.000240425	46.655	1.06688	2.0949	2.9676	0.000417453	NA	NA	NA	NA
1554	Q9H1E3	Nuclear ubiquitous casein and cyclin-dependent kinase substrate 1	NUCKS1	EKKMPKPRLKATVTPSPVKGKGKVGRPTASK	_ATVTPS(ph)PVK_	S	181	6	0.991337	I	2	490.247	-0.056573	0.00438443	73.082	0.154842	1.1133	NA	0.27682	0.064469	1.0457	32.877	0.392289
1555	Q9H1E3	Nuclear ubiquitous casein and cyclin-dependent kinase substrate 1	NUCKS1	KEKTPSPKEEDEEPESPPEKKTSTSPPPEKS	_TPS(ph)PKEEDEEPES(ph)PPEK_	S	214	13	1	I	3	695.604	-0.10688	2.86655e-42	152.94	0.00417776	1.0029	29.568	0.473949	-0.0350913	0.97597	29.611	0.464049
1556	Q9H1E3	Nuclear ubiquitous casein and cyclin-dependent kinase substrate 1	NUCKS1	VGRPTASKASKEKTPSPKEEDEEPESPPEKK	_EKT(ph)PS(ph)PKEEDEEPES(ph)PPEK_	S	204	5	1	I	3	807.972	0.10541	2.86655e-42	152.94	-0.00734757	0.99492	NA	0.491363	0.356257	1.2801	55.213	0.0569134
1557	Q9H1E3	Nuclear ubiquitous casein and cyclin-dependent kinase substrate 1	NUCKS1	SPPEKKTSTSPPPEKSGDEGSEDEAPSGED_	_KTSTSPPPEKS(ph)GDEGS(ph)EDEAPS(ph)GED_	S	229	11	0.966701	I	3	1175.9	0.34083	0.00637341	48.146	-0.278549	0.82442	NA	0.366135	NA	NA	NA	NA
1558	Q9H1E3	Nuclear ubiquitous casein and cyclin-dependent kinase substrate 1	NUCKS1	KTSTSPPPEKSGDEGSEDEAPSGED______	_KTSTSPPPEKS(ph)GDEGS(ph)EDEAPS(ph)GED_	S	234	16	0.995188	I	3	1175.9	0.34083	0.00637341	48.146	-0.278549	0.82442	NA	0.366135	NA	NA	NA	NA
1559	Q9H1E3	Nuclear ubiquitous casein and cyclin-dependent kinase substrate 1	NUCKS1	PPEKSGDEGSEDEAPSGED____________	_KTSTSPPPEKS(ph)GDEGS(ph)EDEAPS(ph)GED_	S	240	22	0.999589	I	3	1175.9	0.34083	0.00637341	48.146	-0.278549	0.82442	NA	0.366135	NA	NA	NA	NA
1560	Q9H1E3	Nuclear ubiquitous casein and cyclin-dependent kinase substrate 1	NUCKS1	PVRNRKVVDYSQFQESDDADEDYGRDSGPPT	_VVDYSQFQES(ph)DDADEDYGR_	S	19	10	1	I	3	1159.44	0.46316	2.16668e-79	182.09	0.757023	1.69	122.83	0.00175335	-0.175599	0.8854	36.444	0.29249
1561	Q9H2G2	STE20-like serine/threonine-protein kinase	SLK	PIPASKRASSDLSIASSEEDKLSQNACILES	_RASSDLSIAS(ph)S(ph)EEDK_	S	347	10	0.997801	I	2	877.848	-0.15012	1.88515e-22	135.68	NA	NA	NA	NA	-0.0965606	0.93526	20.109	0.382808
1562	Q9H2G2	STE20-like serine/threonine-protein kinase	SLK	IPASKRASSDLSIASSEEDKLSQNACILESV	_RASSDLSIAS(ph)S(ph)EEDK_	S	348	11	0.999795	I	2	877.848	-0.15012	1.88515e-22	135.68	NA	NA	NA	NA	-0.0965606	0.93526	20.109	0.382808
1563	Q9H2K8	Serine/threonine-protein kinase TAO3	TAOK3	KKILFQETRNGPLNESQEDEEDSEHGTSLNR	_NGPLNES(ph)QEDEEDSEHGTSLNR_	S	324	7	0.999938	I	3	1312.17	-0.12264	9.89338e-05	64.331	-0.405146	0.75516	6.1091	0.0825458	NA	NA	NA	NA
1564	Q9H2U2	Inorganic pyrophosphatase 2, mitochondrial	PPA2	RCTQEEARSLVESVSSSPNKESNEEEQVWHF	_SLVESVSS(ph)SPNK_	S	316	8	0.98565	I	2	657.303	0.3337	1.64279e-29	162.64	-0.470449	0.72174	NA	0.0537875	-0.36589	0.77599	NA	0.185292
1565	Q9H2U2	Inorganic pyrophosphatase 2, mitochondrial	PPA2	CTQEEARSLVESVSSSPNKESNEEEQVWHFL	_SLVESVSSS(ph)PNK_	S	317	9	0.991061	I	2	599.233	-0.035338	2.48063e-74	200	-0.150449	0.90097	NA	0.299428	0.176961	1.1305	8.6184	0.283668
1566	Q9H2Y7	Zinc finger protein 106	ZNF106	DGQSIRKKRRATGDGSSPELPSLERKNKRRK	_ATGDGS(ph)S(ph)PELPSLER_	S	1025	6	0.99964	I	2	838.334	0.0060598	4.47862e-13	118.96	-0.0106284	0.99266	NA	0.427563	-0.419719	0.74757	6.1101	0.0533274
1567	Q9H2Y7	Zinc finger protein 106	ZNF106	GQSIRKKRRATGDGSSPELPSLERKNKRRKI	_ATGDGS(ph)S(ph)PELPSLER_	S	1026	7	0.999979	I	2	507.229	0.30265	4.47862e-13	118.96	-0.0106284	0.99266	NA	0.427563	-0.419719	0.74757	6.1101	0.0533274
1568	Q9H307	Pinin	PNN	EEAGEEEEKEIAIVHSDAEKEQEEEEQKQEM	_EIAIVHS(ph)DAEKEQEEEEQK_	S	347	7	1	I	3	431.203	0.36387	1.36013e-18	145.69	-1.79837	0.2875	36.794	1.41157e-05	0.289834	1.2225	19.119	0.0971477
1569	Q9H3N1	Thioredoxin-related transmembrane protein 1	TMX1	LKKVEEEQEADEEDVSEEEAESKEGTNKDFP	_KVEEEQEADEEDVS(ph)EEEAESK_	S	247	14	1	I	3	840.001	0.27675	3.77119e-113	218.88	0.0531113	1.0375	18.03	0.400963	-0.0253532	0.98258	18.656	0.481068
1570	Q9H3Z4	DnaJ homolog subfamily C member 5	DNAJC5	______MADQRQRSLSTSGESLYHVLGLDKN	_SLS(ph)TSGESLYHVLGLDK_	S	10	3	0.976876	I	3	806.385	0.049209	3.9534e-38	161.35	NA	NA	NA	NA	-0.00542028	0.99625	33.671	0.499511
1571	Q9H4A3	Serine/threonine-protein kinase WNK1	WNK1	SDPEAAFLSRDVDDGSGSPHSPHQLSSKSLP	_DVDDGS(ph)GSPHS(ph)PHQLSSK_	S	2027	6	0.808728	I	3	670.593	-0.7349	0.00145811	55.097	0.236584	1.1782	27.272	0.213388	-0.087718	0.94101	46.502	0.446934
1572	Q9H4A3	Serine/threonine-protein kinase WNK1	WNK1	PEAAFLSRDVDDGSGSPHSPHQLSSKSLPSQ	_DVDDGSGS(ph)PHS(ph)PHQLSSK_	S	2029	8	0.913966	I	3	670.593	0.45443	0.00264067	50.077	0.748719	1.6803	NA	0.0195635	NA	NA	NA	NA
1573	Q9H4A3	Serine/threonine-protein kinase WNK1	WNK1	AFLSRDVDDGSGSPHSPHQLSSKSLPSQNLS	_DVDDGS(ph)GSPHS(ph)PHQLSSK_	S	2032	11	0.97331	I	3	670.593	-0.10907	0.00145811	55.097	0.236584	1.1782	27.272	0.260996	-0.087718	0.94101	46.502	0.446934
1574	Q9H4A3	Serine/threonine-protein kinase WNK1	WNK1	DVDDGSGSPHSPHQLSSKSLPSQNLSQSLSN	_DVDDGSGSPHSPHQLS(ph)S(ph)K_	S	2037	16	0.491441	III	3	805.296	-0.47109	0.00940972	40.668	NA	NA	NA	NA	NA	NA	NA	NA
1575	Q9H4A3	Serine/threonine-protein kinase WNK1	WNK1	VDDGSGSPHSPHQLSSKSLPSQNLSQSLSNS	_DVDDGSGSPHSPHQLS(ph)S(ph)K_	S	2038	17	0.60503	II	3	805.296	-0.47109	0.00940972	40.668	-0.266802	0.83116	NA	0.373949	NA	NA	NA	NA
1576	Q9H4G0	Band 4.1-like protein 1	EPB41L1	GSEEKVKPPRPRAPESDTGDEDQDQERDTVF	_APES(ph)DT(ph)GDEDQDQERDTVFLK_	S	578	4	1	I	3	852.333	0.098516	5.77376e-05	76.526	0.086512	1.0618	NA	0.402177	NA	NA	NA	NA
1577	Q9H4G0	Band 4.1-like protein 1	EPB41L1	LIHRDRDWERERRLPSSPASPSPKGTPEKAN	_RLPS(ph)S(ph)PASPSPK_	S	540	4	0.984831	I	2	692.307	-0.4282	0.000346426	74.296	0.123401	1.0893	19.655	0.359508	NA	NA	NA	NA
1578	Q9H4G0	Band 4.1-like protein 1	EPB41L1	IHRDRDWERERRLPSSPASPSPKGTPEKANE	_RLPS(ph)S(ph)PASPSPK_	S	541	5	0.981918	I	2	692.307	-0.4282	3.76672e-05	99.915	0.123401	1.0893	19.033	0.359508	NA	NA	NA	NA
1579	Q9H4G0	Band 4.1-like protein 1	EPB41L1	DRDWERERRLPSSPASPSPKGTPEKANERAG	_RLPSS(ph)PAS(ph)PSPK_	S	544	8	0.980621	I	2	859.01	-0.45532	3.76672e-05	99.915	0.0820213	1.0585	18.397	0.407463	NA	NA	NA	NA
1580	Q9H4G0	Band 4.1-like protein 1	EPB41L1	DWERERRLPSSPASPSPKGTPEKANERAGLR	_RLPSS(ph)PASPS(ph)PK_	S	546	10	0.690035	II	2	692.307	-0.26116	0.00244891	55.437	-0.190816	0.87611	11.098	0.345243	NA	NA	NA	NA
1581	Q9H4G0	Band 4.1-like protein 1	EPB41L1	MIPGPQTVATEIRSLSPIIGKDVLTSTYGAT	_SLS(ph)PIIGK_	S	784	3	0.999972	I	2	1137.12	0.063512	0.00401039	80.916	-0.216887	0.86042	18.237	0.226349	NA	NA	NA	NA
1582	Q9H4L4	Sentrin-specific protease 3	SENP3	HRGRRRGLAHPKNHLSPQQGGATPQVPSPCC	_NHLS(ph)PQQGGATPQVPS(ph)PCCR_	S	169	4	0.65	II	3	837.637	-0.92089	0.0197113	42.679	-0.0644799	0.95629	NA	0.480365	-0.152308	0.89981	20.239	0.378153
1583	Q9H4L4	Sentrin-specific protease 3	SENP3	NHLSPQQGGATPQVPSPCCRFDSPRGPPPPR	_NHLS(ph)PQQGGATPQVPS(ph)PCCR_	S	181	16	0.999745	I	3	837.637	-0.92089	0.0197113	42.679	-0.0644799	0.95629	NA	0.480365	-0.152308	0.89981	20.239	0.378153
1584	Q9H4L7	SWI/SNF-related matrix-associated actin-dependent regulator of chromatin subfamily A containing DEAD/H box 1	SMARCAD1	TVQEKTFNKDTVIIVSEPSEDEESQGLPTMA	_DTVIIVS(ph)EPS(ph)EDEESQGLPTM(ox)AR_	S	124	7	0.977114	I	3	872.715	0.25475	0.0006993	50.232	NA	NA	NA	NA	0.351854	1.2762	35.516	0.150916
1585	Q9H4L7	SWI/SNF-related matrix-associated actin-dependent regulator of chromatin subfamily A containing DEAD/H box 1	SMARCAD1	EKTFNKDTVIIVSEPSEDEESQGLPTMARRN	_DTVIIVS(ph)EPS(ph)EDEESQGLPTM(ox)AR_	S	127	10	0.962149	I	3	872.715	0.25475	0.0006993	50.232	NA	NA	NA	NA	0.351854	1.2762	35.516	0.150916
1586	Q9H4L7	SWI/SNF-related matrix-associated actin-dependent regulator of chromatin subfamily A containing DEAD/H box 1	SMARCAD1	LMFGDAGGGPRKRKLSSSSEPYEEDEFNDDQ	_RKLS(ph)S(ph)SSEPY(ph)EEDEFNDDQSIK_	S	211	4	0.829426	I	3	948.363	0.4121	4.58049e-16	110.55	NA	NA	NA	NA	0.451541	1.3675	NA	0.063493
1587	Q9H4L7	SWI/SNF-related matrix-associated actin-dependent regulator of chromatin subfamily A containing DEAD/H box 1	SMARCAD1	MFGDAGGGPRKRKLSSSSEPYEEDEFNDDQS	_RKLS(ph)S(ph)SS(ph)EPYEEDEFNDDQSIK_	S	212	5	0.696941	II	3	762.348	-0.022121	4.58049e-16	110.55	NA	NA	NA	NA	0.183963	1.136	23.311	0.275484
1588	Q9H4L7	SWI/SNF-related matrix-associated actin-dependent regulator of chromatin subfamily A containing DEAD/H box 1	SMARCAD1	FGDAGGGPRKRKLSSSSEPYEEDEFNDDQSI	_RKLS(ph)S(ph)S(ph)SEPYEEDEFNDDQSIK_	S	213	6	0.734588	II	3	948.363	0.32399	4.58049e-16	110.55	NA	NA	NA	NA	0.183963	1.136	23.311	0.275484
1589	Q9H4L7	SWI/SNF-related matrix-associated actin-dependent regulator of chromatin subfamily A containing DEAD/H box 1	SMARCAD1	GDAGGGPRKRKLSSSSEPYEEDEFNDDQSIK	_RKLS(ph)S(ph)SS(ph)EPYEEDEFNDDQSIK_	S	214	7	0.904097	I	3	762.348	-0.022121	7.95258e-07	88.57	NA	NA	NA	NA	0.0953168	1.0683	NA	0.386566
1590	Q9H694	Protein bicaudal C homolog 1	BICC1	GAQIHFPDPSNPQKKSTVYLQGTIESVCLAR	_S(ph)T(ph)VY(ph)LQGT(ph)IES(ph)VCLAR_	S	330	1	1	I	2	1098.88	3.2393	0.0167343	50.858	NA	NA	NA	NA	NA	NA	NA	NA
1591	Q9H694	Protein bicaudal C homolog 1	BICC1	NPQKKSTVYLQGTIESVCLARQYLMGCLPLV	_S(ph)T(ph)VY(ph)LQGT(ph)IES(ph)VCLAR_	S	340	11	1	I	2	1098.88	3.2393	0.0167343	50.858	NA	NA	NA	NA	NA	NA	NA	NA
1592	Q9H694	Protein bicaudal C homolog 1	BICC1	NHGDPSIQTSGSEQTSPKSSPTEGCNDAFVE	_VLSANHGDPSIQTSGSEQTS(ph)PK_	S	612	20	0.98446	I	3	905.927	-0.19173	5.20988e-12	104.49	-0.589919	0.66438	10.876	0.186552	NA	NA	NA	NA
1593	Q9H6F5	Coiled-coil domain-containing protein 86	CCDC86	REPGSPPSVQRAGLGSPERPPKTSPGSPRLQ	_AGLGS(ph)PERPPKTS(ph)PGS(ph)PR_	S	58	5	1	I	2	677.621	0.085328	8.22529e-23	131.7	-0.655876	0.63469	39.178	0.00626478	-0.151458	0.90034	21.761	0.322835
1594	Q9H6F5	Coiled-coil domain-containing protein 86	CCDC86	VQRAGLGSPERPPKTSPGSPRLQQGAGLESP	_AGLGS(ph)PERPPKT(ph)S(ph)PGSPR_	S	66	13	0.975881	I	3	1015.93	-0.10085	8.22529e-23	131.7	0.0863762	1.0617	8.0353	0.3531	-0.394051	0.76099	38.765	0.0921818
1595	Q9H6F5	Coiled-coil domain-containing protein 86	CCDC86	AGLGSPERPPKTSPGSPRLQQGAGLESPQGQ	_AGLGS(ph)PERPPKTS(ph)PGS(ph)PR_	S	69	16	0.999935	I	2	677.621	0.17267	8.22529e-23	131.7	-0.272594	0.82783	8.9867	0.156703	-1.08177	0.47245	NA	7.62026e-05
1596	Q9H6F5	Coiled-coil domain-containing protein 86	CCDC86	LVEFESNPEETREPGSPPSVQRAGLGSPERP	_ALVEFESNPEETREPGS(ph)PPSVQR_	S	47	17	0.977952	I	3	879.073	0.0333	4.82476e-11	97.256	-0.226898	0.85447	10.657	0.319571	-0.401063	0.7573	17.073	0.0448081
1597	Q9H6F5	Coiled-coil domain-containing protein 86	CCDC86	FESNPEETREPGSPPSVQRAGLGSPERPPKT	_ALVEFESNPEETREPGSPPS(ph)VQR_	S	50	20	0.540622	II	3	886.38	-0.041722	0.00987361	45.069	-0.384414	0.76609	NA	0.0937558	NA	NA	NA	NA
1598	Q9H6F5	Coiled-coil domain-containing protein 86	CCDC86	TPLRRSRRLGGLRPESPESLTSVSRTRRALV	_LGGLRPES(ph)PESLTSVSR_	S	18	8	0.992129	I	3	932.962	0.023902	0.00187132	59.634	-0.58383	0.66719	15.793	0.0660701	-0.475655	0.71914	18.412	0.0214336
1599	Q9H6F5	Coiled-coil domain-containing protein 86	CCDC86	TSPGSPRLQQGAGLESPQGQPEPGAASPQRQ	_LQQGAGLES(ph)PQGQPEPGAAS(ph)PQR_	S	80	9	1	I	2	821.695	-0.11224	6.99376e-25	126.76	-0.606891	0.65661	24.59	0.0839615	-0.124503	0.91732	15.052	0.314585
1600	Q9H6F5	Coiled-coil domain-containing protein 86	CCDC86	AGLESPQGQPEPGAASPQRQQDLHLESPQRQ	_LQQGAGLES(ph)PQGQPEPGAAS(ph)PQR_	S	91	20	1	I	2	821.695	-0.11224	9.75204e-86	190.23	-0.399959	0.75788	6.6777	0.0664429	-0.249256	0.84133	32.193	0.209094
1601	Q9H6F5	Coiled-coil domain-containing protein 86	CCDC86	PGAASPQRQQDLHLESPQRQPEYSPESPRCQ	_QQDLHLES(ph)PQRQPEYS(ph)PES(ph)PR_	S	102	8	0.999997	I	3	921.04	-0.65267	2.18788e-16	111.63	NA	NA	NA	NA	-0.272019	0.82816	24.911	0.129087
1602	Q9H6F5	Coiled-coil domain-containing protein 86	CCDC86	QQDLHLESPQRQPEYSPESPRCQPKPSEEAP	_QQDLHLES(ph)PQRQPEYS(ph)PES(ph)PR_	S	110	16	0.984061	I	3	671.04	-0.10714	2.18788e-16	111.63	NA	NA	NA	NA	-0.975141	0.50869	NA	0.000113268
1603	Q9H6F5	Coiled-coil domain-containing protein 86	CCDC86	LHLESPQRQPEYSPESPRCQPKPSEEAPKCS	_QQDLHLES(ph)PQRQPEYS(ph)PES(ph)PR_	S	113	19	0.999907	I	3	921.04	-0.65267	2.18788e-16	111.63	NA	NA	NA	NA	0.195726	1.1453	39.951	0.18495
1604	Q9H6S3	Epidermal growth factor receptor kinase substrate 8-like protein 2	EPS8L2	PIEEVSPVSRQSIRNSQKHSPTSEPTPPGDA	_NS(ph)QKHSPTSEPTPPGDALPPVS(ph)SPHTHR_	S	459	2	0.326536	III	4	981.945	-0.11873	0.000336448	58.758	NA	NA	NA	NA	NA	NA	NA	NA
1605	Q9H6S3	Epidermal growth factor receptor kinase substrate 8-like protein 2	EPS8L2	VSPVSRQSIRNSQKHSPTSEPTPPGDALPPV	_NS(ph)QKHSPTSEPTPPGDALPPVS(ph)SPHTHR_	S	463	6	0.326538	III	4	981.945	-0.11873	0.000336448	58.758	NA	NA	NA	NA	NA	NA	NA	NA
1606	Q9H6S3	Epidermal growth factor receptor kinase substrate 8-like protein 2	EPS8L2	VSRQSIRNSQKHSPTSEPTPPGDALPPVSSP	_NS(ph)QKHSPTSEPTPPGDALPPVS(ph)SPHTHR_	S	466	9	0.299134	III	4	780.35	-0.53571	0.00180263	47.854	NA	NA	NA	NA	NA	NA	NA	NA
1607	Q9H6S3	Epidermal growth factor receptor kinase substrate 8-like protein 2	EPS8L2	PTSEPTPPGDALPPVSSPHTHRGYQPTPAMA	_NS(ph)QKHSPTSEPTPPGDALPPVS(ph)SPHTHR_	S	479	22	0.649726	II	4	981.945	-0.11873	0.000336448	58.758	0.0828388	1.0591	NA	0.397659	NA	NA	NA	NA
1608	Q9H6S3	Epidermal growth factor receptor kinase substrate 8-like protein 2	EPS8L2	TSEPTPPGDALPPVSSPHTHRGYQPTPAMAK	_NS(ph)QKHSPTSEPTPPGDALPPVS(ph)SPHTHR_	S	480	23	0.40924	III	4	780.35	-0.53571	0.00180263	47.854	NA	NA	NA	NA	NA	NA	NA	NA
1609	Q9H6X2	Anthrax toxin receptor 1	ANTXR1	CTVIIKEVPPPPAEESEEEDDDGLPKKKWPT	_EVPPPPAEES(ph)EEEDDDGLPKK_	S	362	10	1	I	3	796.344	0.16358	4.34022e-05	69.979	-0.0660648	0.95524	2.5255	0.405003	NA	NA	NA	NA
1610	Q9H788	SH2 domain-containing protein 4A	SH2D4A	YPQKPLRNQGVVRTLSSSAQEDIIRWFKEEQ	_TLS(ph)SSAQEDIIR_	S	315	3	0.998541	I	2	700.327	0.10551	2.48063e-74	200	0.122739	1.0888	11.048	0.30334	-0.0662008	0.95515	34.182	0.384634
1611	Q9H7D0	Dedicator of cytokinesis protein 5	DOCK5	KSLQLMDNRLSPFHGSSPPQSTPLSPPPLTP	_LSPFHGS(ph)SPPQSTPLS(ph)PPPLTPK_	S	1780	7	0.411435	III	3	839.002	-0.041368	0.000797194	53.254	NA	NA	NA	NA	NA	NA	NA	NA
1612	Q9H7D0	Dedicator of cytokinesis protein 5	DOCK5	SLQLMDNRLSPFHGSSPPQSTPLSPPPLTPK	_LSPFHGSS(ph)PPQSTPLS(ph)PPPLTPK_	S	1781	8	0.829238	I	3	843.732	-0.43191	1.45574e-07	84.166	0.102591	1.0737	10.933	0.378911	NA	NA	NA	NA
1613	Q9H7D0	Dedicator of cytokinesis protein 5	DOCK5	LSPFHGSSPPQSTPLSPPPLTPKATRTLSSP	_LSPFHGSS(ph)PPQSTPLS(ph)PPPLTPK_	S	1789	16	0.996324	I	3	843.732	-0.43191	1.45574e-07	84.166	-0.00888545	0.99386	14.314	0.481306	NA	NA	NA	NA
1614	Q9H7L9	Sin3 histone deacetylase corepressor complex component SDS3	SUDS3	DLRTLNKLKSPKRPASPSSPEHLPATPAESP	_RPAS(ph)PS(ph)SPEHLPATPAESPAQR_	S	234	4	0.978298	I	3	815.032	-0.20611	1.98147e-11	100.39	0.15069	1.1101	10.035	0.261807	0.0297002	1.0208	10.488	0.475968
1615	Q9H7L9	Sin3 histone deacetylase corepressor complex component SDS3	SUDS3	RTLNKLKSPKRPASPSSPEHLPATPAESPAQ	_RPAS(ph)PS(ph)SPEHLPATPAESPAQR_	S	236	6	0.666666	II	3	815.032	-0.29591	1.98147e-11	100.39	0.15069	1.1101	10.035	0.261807	0.0332292	1.0233	7.4175	0.471087
1616	Q9H7L9	Sin3 histone deacetylase corepressor complex component SDS3	SUDS3	TLNKLKSPKRPASPSSPEHLPATPAESPAQR	_RPAS(ph)PSS(ph)PEHLPATPAESPAQR_	S	237	7	0.845555	I	3	815.032	0.042495	1.98147e-11	100.39	0.15069	1.1101	10.035	0.261807	0.205393	1.153	NA	0.237443
1617	Q9H7N4	Splicing factor, arginine/serine-rich 19	SCAF1	SPAPASSPKREVLYDSEGLSGEERGGKSSQK	_REVLYDS(ph)EGLS(ph)GEER_	S	734	7	0.999842	I	2	949.882	-0.28159	1.24205e-09	111.84	1.24671	2.373	69.946	8.09655e-05	-0.058488	0.96027	20.359	0.395685
1618	Q9H7N4	Splicing factor, arginine/serine-rich 19	SCAF1	ASSPKREVLYDSEGLSGEERGGKSSQKDRRR	_REVLYDS(ph)EGLS(ph)GEER_	S	738	11	1	I	2	949.882	-0.28159	1.24205e-09	111.84	1.24671	2.373	69.946	8.09655e-05	-0.058488	0.96027	20.359	0.395685
1619	Q9H7N4	Splicing factor, arginine/serine-rich 19	SCAF1	RLDKSDPRGPSPAPASSPKREVLYDSEGLSG	_GPSPAPAS(ph)SPKREVLYDS(ph)EGLS(ph)GEER_	S	724	8	0.815647	I	3	700.337	-0.014842	0.000656138	59.539	2.17527	4.5167	NA	1.10171e-08	NA	NA	NA	NA
1620	Q9H7N4	Splicing factor, arginine/serine-rich 19	SCAF1	RRKILTQRRERYRQRSPSPAPAPAPAAAAGP	_QRS(ph)PS(ph)PAPAPAPAAAAGPPTR_	S	498	3	1	I	3	709.996	-0.20107	1.91e-17	117.79	0.0521376	1.0368	10.442	0.40239	-0.148401	0.90225	27.116	0.278319
1621	Q9H7N4	Splicing factor, arginine/serine-rich 19	SCAF1	KILTQRRERYRQRSPSPAPAPAPAAAAGPPT	_QRS(ph)PS(ph)PAPAPAPAAAAGPPTR_	S	500	5	1	I	3	709.996	-0.20107	1.91e-17	117.79	0.0521376	1.0368	10.442	0.40239	-0.148401	0.90225	27.116	0.278319
1622	Q9H910	Hematological and neurological expressed 1-like protein	HN1L	QHLNPPGGKTSDIFGSPVTATSRLAHPNKPK	_TSDIFGS(ph)PVTATSR_	S	97	7	0.934577	I	2	681.286	-0.087768	0.00100416	65.265	-0.522302	0.69626	NA	0.220192	NA	NA	NA	NA
1623	Q9H9A7	RecQ-mediated genome instability protein 1	RMI1	FTTGSSSNTIPTRQSSFEPEFVISPRPKEEP	_QSS(ph)FEPEFVIS(ph)PRPK_	S	284	3	0.538785	II	3	693.302	-0.32949	0.00537813	47.088	NA	NA	NA	NA	-0.0292936	0.9799	21.184	0.489757
1624	Q9H9A7	RecQ-mediated genome instability protein 1	RMI1	TIPTRQSSFEPEFVISPRPKEEPSNLSIHVM	_QSS(ph)FEPEFVIS(ph)PRPK_	S	292	11	0.99411	I	3	693.302	-0.32949	0.00537813	47.088	NA	NA	NA	NA	-0.0292936	0.9799	21.184	0.489757
1625	Q9HC35	Echinoderm microtubule-associated protein-like 4	EML4	TLTKAPVSSTESVIQSNTPTPPPSQPLNETA	_APVSSTESVIQS(ph)NTPT(ph)PPPSQPLNETAEEESR_	S	895	12	0.58579	II	3	1180.52	-0.54953	0.00303247	43.34	0.323082	1.251	NA	0.1964	NA	NA	NA	NA
1626	Q9HCK8	Chromodomain-helicase-DNA-binding protein 8	CHD8	TRHFSTLKDDDLVEFSDLESEDDERPRSRRH	_DDDLVEFS(ph)DLES(ph)EDDERPR_	S	1420	8	1	I	3	1220.96	-0.30957	8.92976e-34	142.74	NA	NA	NA	NA	0.606442	1.5225	17.963	0.0194922
1627	Q9HCK8	Chromodomain-helicase-DNA-binding protein 8	CHD8	STLKDDDLVEFSDLESEDDERPRSRRHDRHH	_DDDLVEFS(ph)DLES(ph)EDDERPR_	S	1424	12	1	I	3	1220.96	-0.30957	8.92976e-34	142.74	NA	NA	NA	NA	0.606442	1.5225	17.963	0.0194922
1628	Q9HCN4	GPN-loop GTPase 1	GPN1	ILTRGTLDEEDEEADSDTDDIDHRVTEESHE	_GTLDEEDEEADS(ph)DTDDIDHR_	S	338	12	0.999989	I	3	786.291	0.43107	3.57392e-88	195.43	-0.22651	0.8547	6.5766	0.319974	-0.0976408	0.93456	5.9825	0.357583
1629	Q9NQ55	Suppressor of SWI4 1 homolog	PPAN	RLQDISELLATGAGLSESEAEPDGDHNITEL	_LQDISELLATGAGLS(ph)ES(ph)EAEPDGDHNITELPQAVAGR_	S	238	15	0.999446	I	3	1321.93	-0.20664	1.43594e-11	91.213	0.173895	1.1281	4.8094	0.240016	-0.0340569	0.97667	21.214	0.431206
1630	Q9NQ55	Suppressor of SWI4 1 homolog	PPAN	QDISELLATGAGLSESEAEPDGDHNITELPQ	_LQDISELLATGAGLS(ph)ES(ph)EAEPDGDHNITELPQAVAGR_	S	240	17	0.998976	I	3	1321.93	-0.20664	1.43594e-11	91.213	0.124857	1.0904	NA	0.287205	-0.0340569	0.97667	21.214	0.431206
1631	Q9NQ55	Suppressor of SWI4 1 homolog	PPAN	RKKSLEGMKKARVGGSDEEASGIPSRTASLE	_VGGS(ph)DEEASGIPSR_	S	359	4	1	I	2	720.804	0.19596	1.44003e-33	154.74	-0.140158	0.90742	7.9165	0.310765	-0.481042	0.71646	14.431	0.0202478
1632	Q9NQC3	Reticulon-4	RTN4	PAAPPSTPAAPKRRGSSGSVDETLFALPAAS	_RRGS(ph)S(ph)GSVDETLFALPAASEPVIR_	S	181	4	0.891466	I	3	892.425	-0.092591	7.56671e-50	158.52	0.392207	1.3124	19.916	0.0884488	0.403268	1.3225	14.955	0.0373993
1633	Q9NQC3	Reticulon-4	RTN4	AAPPSTPAAPKRRGSSGSVDETLFALPAASE	_RRGS(ph)S(ph)GSVDETLFALPAASEPVIR_	S	182	5	0.778514	I	3	892.425	-0.081532	7.56671e-50	158.52	0.231924	1.1744	17.723	0.190118	0.250719	1.1898	NA	0.128991
1634	Q9NQC3	Reticulon-4	RTN4	PPSTPAAPKRRGSSGSVDETLFALPAASEPV	_RGS(ph)SGS(ph)VDETLFALPAASEPVIR_	S	184	6	0.846741	I	3	727.645	-0.098535	7.56671e-50	158.52	0.0716254	1.0509	NA	0.342919	0.697952	1.6222	33.619	0.00118944
1635	Q9NQP4	Prefoldin subunit 4	PFDN4	RVLADLKVQLYAKFGSNINLEADES______	_FGS(ph)NINLEADES_	S	125	3	0.999866	I	2	905.013	0.23883	0.019348	43.501	-4.32815e-05	0.99997	26.312	0.417305	-0.13584	0.91014	24.246	0.334651
1636	Q9NQW6	Actin-binding protein anillin	ANLN	QSTPLKKHQGVSKTQSLPVTEKVTENQIPAK	_TQS(ph)LPVTEK_	S	485	3	0.99984	I	2	668.641	0.037495	0.00330154	88.803	NA	NA	NA	NA	-0.356421	0.7811	28.033	0.093029
1637	Q9NQZ2	Something about silencing protein 10	UTP3	SVSKTSAAACAVTDLSDDSDFDEKAKLKYYK	_TSAAACAVTDLS(ph)DDS(ph)DFDEK_	S	365	12	1	I	2	1139.41	-0.22101	8.60532e-113	219.96	0.107152	1.0771	8.3213	0.324293	0.00489684	1.0034	6.1232	0.430311
1638	Q9NQZ2	Something about silencing protein 10	UTP3	KTSAAACAVTDLSDDSDFDEKAKLKYYKEIE	_TSAAACAVTDLS(ph)DDS(ph)DFDEK_	S	368	15	1	I	2	1139.41	-0.1206	8.60532e-113	219.96	0.107152	1.0771	8.3213	0.324293	0.00489684	1.0034	6.1232	0.430311
1639	Q9NR09	Baculoviral IAP repeat-containing protein 6	BIRC6	DIPKLEGDSDDLLEDSDSEEHSRSDSVTGHT	_LEGDSDDLLEDS(ph)DSEEHSR_	S	480	12	0.999697	I	3	743.289	-0.22644	1.00326e-21	123.17	-1.17837	0.44185	19.298	0.0269655	0.0230424	1.0161	16.426	0.461151
1640	Q9NR30	Nucleolar RNA helicase 2	DDX21	MNSPKSKKAKKKEEPSQNDISPKTKSLRKKK	_EEPS(ph)QNDISPK_	S	84	4	0.987172	I	2	662.277	0.51836	0.0122652	53.377	NA	NA	NA	NA	-0.38562	0.76545	NA	0.171202
1641	Q9NR30	Nucleolar RNA helicase 2	DDX21	SKKAKKKEEPSQNDISPKTKSLRKKKEPIEK	_EEPSQNDIS(ph)PK_	S	89	9	0.999983	I	2	662.277	0.3295	2.02096e-05	101.3	NA	NA	NA	NA	-0.463649	0.72515	34.689	0.0663391
1642	Q9NR30	Nucleolar RNA helicase 2	DDX21	VVSSKTKKVTKNEEPSEEEIDAPKPKKMKKE	_NEEPS(ph)EEEIDAPKPK_	S	121	5	1	I	3	597.928	-0.28448	7.78247e-08	107.65	-0.0763564	0.94845	10.944	0.402894	0.158466	1.1161	22.194	0.230325
1643	Q9NR30	Nucleolar RNA helicase 2	DDX21	KLKNGFPHPEPDCNPSEAASEESNSEIEQEI	_NGFPHPEPDCNPS(ph)EAAS(ph)EESNSEIEQEIPVEQK_	S	164	13	0.683442	II	3	1285.52	0.083671	0.000152558	54.003	NA	NA	NA	NA	-0.0102216	0.99294	NA	0.466382
1644	Q9NR30	Nucleolar RNA helicase 2	DDX21	GFPHPEPDCNPSEAASEESNSEIEQEIPVEQ	_NGFPHPEPDCNPSEAAS(ph)EES(ph)NS(ph)EIEQEIPVEQK_	S	168	17	0.999933	I	3	1312.17	-0.022648	3.85286e-24	115.06	-0.0255735	0.98243	7.8763	0.453141	-0.0102216	0.99294	NA	0.492648
1645	Q9NR30	Nucleolar RNA helicase 2	DDX21	HPEPDCNPSEAASEESNSEIEQEIPVEQKEG	_NGFPHPEPDCNPSEAAS(ph)EES(ph)NS(ph)EIEQEIPVEQK_	S	171	20	1	I	3	1312.17	-0.022648	3.6195e-38	134.53	0.000865357	1.0006	5.6491	0.422408	0.101112	1.0726	22.932	0.310937
1646	Q9NR30	Nucleolar RNA helicase 2	DDX21	EPDCNPSEAASEESNSEIEQEIPVEQKEGAF	_NGFPHPEPDCNPSEAAS(ph)EES(ph)NS(ph)EIEQEIPVEQK_	S	173	22	1	I	3	1312.17	-0.022648	3.6195e-38	134.53	-0.0567163	0.96145	NA	0.489691	-0.121753	0.91907	1.0889	0.318885
1647	Q9NRF2	SH2B adapter protein 1	SH2B1	LQHFEAEVARASGSLSPPILAPLSPGAEISP	_ASGSLS(ph)PPILAPLS(ph)PGAEISPHDLSLESCR_	S	88	6	0.92803	I	3	1073.5	-0.46167	2.71312e-14	96.045	0.198117	1.1472	NA	0.292882	NA	NA	NA	NA
1648	Q9NRF2	SH2B adapter protein 1	SH2B1	ARASGSLSPPILAPLSPGAEISPHDLSLESC	_ASGSLS(ph)PPILAPLS(ph)PGAEISPHDLSLESCR_	S	96	14	0.999541	I	3	734.863	-0.69742	2.71312e-14	96.045	0.32008	1.2484	11.956	0.198465	NA	NA	NA	NA
1649	Q9NRL2	Bromodomain adjacent to zinc finger domain protein 1A	BAZ1A	VRLPVKTRGKLSSSFSSRGQQQEPGRYPSRS	_LSSSFS(ph)SR_	S	1283	6	0.701421	II	2	1432.59	-0.27415	0.00708604	66.056	0.128689	1.0933	NA	0.295504	NA	NA	NA	NA
1650	Q9NRL3	Striatin-4	STRN4	VLGQIPFLQNCEDEDSDEDDELDSVQHKKQR	_LGGSVLGQIPFLQNCEDEDS(ph)DEDDELDSVQHK_	S	276	20	0.994132	I	3	622.31	-0.19474	3.14381e-06	71.903	-0.62785	0.64714	NA	0.169158	NA	NA	NA	NA
1651	Q9NRY4	Rho GTPase-activating protein 35	ARHGAP35	RLGRFASYRTSFSVGSDDELGPIRKKEEDQA	_TSFSVGS(ph)DDELGPIR_	S	1179	7	0.999848	I	2	830.367	0.37782	3.23784e-34	155.88	0.0124972	1.0087	10.56	0.409024	0.183582	1.1357	26.21	0.241296
1652	Q9NRZ9	Lymphoid-specific helicase	HELLS	EKMGIFKILENSEDSSPECLF__________	_ILENSEDSS(ph)PECLF_	S	833	9	0.643297	II	2	871.949	0.17387	0.00739975	48.623	NA	NA	NA	NA	-0.700591	0.61532	9.8059	0.00301881
1653	Q9NS91	E3 ubiquitin-protein ligase RAD18	RAD18	AWEASHKNDLQDTEISPRQNRRTRAAESAEI	_NDLQDTEIS(ph)PR_	S	471	9	0.99883	I	2	684.296	0.020471	0.00104478	84.508	NA	NA	NA	NA	-0.0572265	0.96111	30.822	0.432921
1654	Q9NTI5	Sister chromatid cohesion protein PDS5 homolog B	PDS5B	SKQHRVSRRAQQRAESPESSAIESTQSTPQK	_AES(ph)PESSAIESTQS(ph)TPQK_	S	1358	3	0.999635	I	2	1018.91	-0.80099	2.00746e-104	215.83	-0.551585	0.68227	NA	0.205215	-0.0399628	0.97268	13.54	0.455313
1655	Q9NTI5	Sister chromatid cohesion protein PDS5 homolog B	PDS5B	HRVSRRAQQRAESPESSAIESTQSTPQKGRG	_AES(ph)PESSAIESTQST(ph)PQK_	S	1361	6	0.333047	III	3	679.608	-0.80294	0.0011541	57.595	NA	NA	NA	NA	NA	NA	NA	NA
1656	Q9NTI5	Sister chromatid cohesion protein PDS5 homolog B	PDS5B	RVSRRAQQRAESPESSAIESTQSTPQKGRGR	_AESPESS(ph)AIESTQST(ph)PQK_	S	1362	7	0.625975	II	3	763.674	0.23755	4.49215e-07	85.473	NA	NA	NA	NA	-0.0808506	0.9455	NA	0.454381
1657	Q9NTI5	Sister chromatid cohesion protein PDS5 homolog B	PDS5B	QRAESPESSAIESTQSTPQKGRGRPSKTPSP	_AES(ph)PESSAIESTQS(ph)TPQK_	S	1369	14	0.658296	II	2	1018.91	-0.80099	5.17904e-30	144.56	NA	NA	NA	NA	-0.0587284	0.96011	29.805	0.463686
1658	Q9NTJ3	Structural maintenance of chromosomes protein 4	SMC4	QPSTARRREEGPPPPSPDGASSDAEPEPPSG	_RREEGPPPPS(ph)PDGAS(ph)SDAEPEPPSGR_	S	22	10	0.999999	I	3	944.394	-0.32984	2.95027e-09	91.733	-0.0196968	0.98644	2.5575	0.466738	-0.122758	0.91843	8.5409	0.306946
1659	Q9NTJ3	Structural maintenance of chromosomes protein 4	SMC4	RRREEGPPPPSPDGASSDAEPEPPSGRTESP	_RREEGPPPPS(ph)PDGAS(ph)SDAEPEPPSGR_	S	27	15	0.745958	II	3	944.394	-0.23676	2.95027e-09	91.733	0.0133551	1.0093	NA	0.465223	-0.196938	0.8724	10.881	0.217248
1660	Q9NTJ3	Structural maintenance of chromosomes protein 4	SMC4	RREEGPPPPSPDGASSDAEPEPPSGRTESPA	_RREEGPPPPS(ph)PDGASS(ph)DAEPEPPSGR_	S	28	16	0.881261	I	3	944.394	0.023389	9.03867e-05	69.071	-0.0822246	0.9446	NA	0.383952	-0.0690129	0.95329	NA	0.446826
1661	Q9NTJ3	Structural maintenance of chromosomes protein 4	SMC4	ASSDAEPEPPSGRTESPATAAETASEELDNR	_TES(ph)PATAAETASEELDNR_	S	41	3	0.997835	I	2	986.413	0.12172	4.11792e-30	149.86	-0.191014	0.87599	13.264	0.357682	-0.0658987	0.95535	2.4218	0.421749
1662	Q9NVD7	Alpha-parvin	PARVA	__MATSPQKSPSVPKSPTPKSPPSRKKDDSF	_SPSVPKS(ph)PTPKS(ph)PPSR_	S	14	7	0.930263	I	3	1200.49	0.034738	0.00241322	54.402	0.064469	1.0457	NA	0.428279	NA	NA	NA	NA
1663	Q9NVD7	Alpha-parvin	PARVA	SPQKSPSVPKSPTPKSPPSRKKDDSFLGKLG	_SPSVPKS(ph)PTPKS(ph)PPSR_	S	19	12	0.825006	I	3	1200.49	0.034738	0.00241322	54.402	0.064469	1.0457	NA	0.428279	NA	NA	NA	NA
1664	Q9NVH2	Integrator complex subunit 7	INTS7	EFRSLASRYGDLYQASFDADSATLRNVELQQ	_SLASRYGDLYQAS(ph)FDADS(ph)AT(ph)LR_	S	692	13	0.569406	II	2	619.024	-3.7439	0.00866314	54.167	NA	NA	NA	NA	NA	NA	NA	NA
1665	Q9NVH2	Integrator complex subunit 7	INTS7	ASRYGDLYQASFDADSATLRNVELQQQSCLL	_SLASRYGDLYQAS(ph)FDADS(ph)AT(ph)LR_	S	697	18	0.998337	I	2	619.024	-3.7439	0.00866314	54.167	NA	NA	NA	NA	NA	NA	NA	NA
1666	Q9NW38	E3 ubiquitin-protein ligase FANCL	FANCL	ILSGYHRIVQQRMQHSPDLMSFMMELKMLLE	_IVQQRMQHS(ph)PDLMS(ph)FMMELK_	S	77	9	1	I	3	787.989	-0.85016	0.0183087	49.425	NA	NA	NA	NA	NA	NA	NA	NA
1667	Q9NW38	E3 ubiquitin-protein ligase FANCL	FANCL	HRIVQQRMQHSPDLMSFMMELKMLLEVALKN	_IVQQRMQHS(ph)PDLMS(ph)FMMELK_	S	82	14	1	I	3	787.989	-0.85016	0.0183087	49.425	NA	NA	NA	NA	NA	NA	NA	NA
1668	Q9NWB6	Arginine and glutamate-rich protein 1	ARGLU1	NTAVSRRERDRERASSPPDRIDIFGRTVSKR	_ASS(ph)PPDRIDIFGR_	S	77	3	0.872547	I	3	786.843	-0.32817	0.000360316	75.589	0.295488	1.2273	10.673	0.188749	-0.308001	0.80776	18.961	0.130914
1669	Q9NXG2	THUMP domain-containing protein 1	THUMPD1	DMYGPEKFTDKDQQPSGSEGEDDDAEAALKK	_DQQPS(ph)GS(ph)EGEDDDAEAALKK_	S	86	5	1	I	3	750.621	-0.067171	8.56128e-66	183.37	-0.0968537	0.93507	82.824	0.372409	0.115433	1.0833	38.635	0.289699
1670	Q9NXG2	THUMP domain-containing protein 1	THUMPD1	YGPEKFTDKDQQPSGSEGEDDDAEAALKKEV	_DQQPS(ph)GS(ph)EGEDDDAEAALKK_	S	88	7	1	I	3	750.621	-0.067171	8.56128e-66	183.37	-0.0881474	0.94073	90.169	0.385272	0.115433	1.0833	38.635	0.289699
1671	Q9NY61	Protein AATF	AATF	PDTRYLVDGTKPNAGSEEISSEDDELVEEKK	_YLVDGTKPNAGS(ph)EEIS(ph)S(ph)EDDELVEEK_	S	316	12	0.999756	I	3	1031.74	-0.012046	8.21391e-45	144.95	0.560715	1.475	46.066	0.0456875	-0.084135	0.94335	10.572	0.413326
1672	Q9NY61	Protein AATF	AATF	YLVDGTKPNAGSEEISSEDDELVEEKKQQRR	_YLVDGTKPNAGS(ph)EEIS(ph)S(ph)EDDELVEEK_	S	320	16	1	I	3	1031.74	-0.012046	8.21391e-45	144.95	0.560715	1.475	46.066	0.0456875	-0.084135	0.94335	10.572	0.413326
1673	Q9NY61	Protein AATF	AATF	LVDGTKPNAGSEEISSEDDELVEEKKQQRRR	_YLVDGTKPNAGS(ph)EEIS(ph)S(ph)EDDELVEEK_	S	321	17	1	I	3	1031.74	-0.012046	8.21391e-45	144.95	0.560715	1.475	46.066	0.0456875	-0.084135	0.94335	10.572	0.413326
1674	Q9NYF3	Protein FAM53C	FAM53C	SDAESLSPCPPQRRFSLSPSLGPQASRFLPS	_RFS(ph)LSPS(ph)LGPQASR_	S	232	3	0.996467	I	2	831.874	-0.92764	0.00235586	52.498	0.0596322	1.0422	4.8678	0.419989	0.382944	1.304	16.284	0.094199
1675	Q9NYF3	Protein FAM53C	FAM53C	SLSPCPPQRRFSLSPSLGPQASRFLPSARSS	_RFS(ph)LSPS(ph)LGPQASR_	S	236	7	0.9485	I	2	638.958	-0.33175	0.00235586	52.498	0.0596322	1.0422	4.8678	0.419989	0.399226	1.3188	9.6398	0.0852769
1676	Q9NYF8	Bcl-2-associated transcription factor 1	BCLAF1	RAEGEWEDQEALDYFSDKESGKQKFNDSEGD	_AEGEWEDQEALDYFS(ph)DKES(ph)GK_	S	385	15	0.995891	I	3	813.696	0.73591	1.63891e-05	77.802	NA	NA	NA	NA	-0.234279	0.85011	10.246	0.206912
1677	Q9NYF8	Bcl-2-associated transcription factor 1	BCLAF1	EWEDQEALDYFSDKESGKQKFNDSEGDDTEE	_AEGEWEDQEALDYFS(ph)DKES(ph)GK_	S	389	19	0.999835	I	3	813.696	0.73591	1.63891e-05	77.802	NA	NA	NA	NA	-0.234279	0.85011	10.246	0.206912
1678	Q9NYF8	Bcl-2-associated transcription factor 1	BCLAF1	DYFSDKESGKQKFNDSEGDDTEETEDYRQFR	_QKFNDS(ph)EGDDT(ph)EETEDYR_	S	397	6	1	I	2	779.94	0.12468	0	315.76	1.9138	3.768	96.354	2.61415e-09	0.308011	1.238	15.69	0.0844899
1679	Q9NYF8	Bcl-2-associated transcription factor 1	BCLAF1	STRQKSPEIHRRIDISPSTLRKHTRLAGEER	_IDIS(ph)PSTLR_	S	658	4	0.998692	I	2	541.268	0.43896	0.000290438	108.98	0.0536674	1.0379	23.684	0.362597	0.158725	1.1163	16.233	0.305512
1680	Q9NYF8	Bcl-2-associated transcription factor 1	BCLAF1	QEKQTKKAEGEPQEESPLKSKSQEEPKDTFE	_KAEGEPQEES(ph)PLK_	S	177	10	1	I	2	507.899	0.25892	7.23989e-06	90.697	-0.0250302	0.9828	7.944	0.497037	0.0263043	1.0184	19.531	0.456771
1681	Q9NYF8	Bcl-2-associated transcription factor 1	BCLAF1	HKNLDAREKSTFREESPLRIKMIASDSHRPE	_STFREES(ph)PLR_	S	531	7	0.999996	I	3	651.298	-0.048078	0.0059757	83.862	-0.391285	0.76245	10.571	0.0708989	0.133695	1.0971	12.871	0.263647
1682	Q9NYF8	Bcl-2-associated transcription factor 1	BCLAF1	ERSGSGSVGNGSSRYSPSQNSPIHHIPSRRS	_YS(ph)PS(ph)QNSPIHHIPSR_	S	285	2	0.913218	I	2	627.268	-0.17199	2.54967e-05	91.789	-1.00575	0.49801	5.0901	0.0101962	0.229834	1.1727	30.874	0.0552202
1683	Q9NYF8	Bcl-2-associated transcription factor 1	BCLAF1	SGSGSVGNGSSRYSPSQNSPIHHIPSRRSPA	_YS(ph)PS(ph)QNSPIHHIPSR_	S	287	4	0.940735	I	3	940.398	0.010127	6.22917e-07	89.831	0.227248	1.1706	NA	0.268568	0.229834	1.1727	12.366	0.0552202
1684	Q9NYF8	Bcl-2-associated transcription factor 1	BCLAF1	GSVGNGSSRYSPSQNSPIHHIPSRRSPAKTI	_Y(ph)SPSQNS(ph)PIHHIPSR_	S	290	7	0.970202	I	2	627.268	-0.13252	6.22917e-07	89.831	0.227248	1.1706	NA	0.268568	0.112633	1.0812	23.391	0.293796
1685	Q9NYF8	Bcl-2-associated transcription factor 1	BCLAF1	SRYSPSQNSPIHHIPSRRSPAKTIAPQNAPR	_Y(ph)SPSQNSPIHHIPS(ph)R_	S	297	14	0.9993	I	2	627.268	-0.32407	0.00189011	81.128	NA	NA	NA	NA	-0.56796	0.67457	NA	0.0736838
1686	Q9NYV4	Cyclin-dependent kinase 12	CDK12	LTDLPLPPELPGGDLSPPDSPEPKAITPPQQ	_HLLTDLPLPPELPGGDLS(ph)PPDS(ph)PEPK_	S	681	18	1	I	3	964.455	0.04555	1.51335e-13	104.45	0.0304067	1.0213	13.388	0.469197	-0.137108	0.90934	7.1959	0.333135
1687	Q9NYV4	Cyclin-dependent kinase 12	CDK12	PLPPELPGGDLSPPDSPEPKAITPPQQPYKK	_HLLTDLPLPPELPGGDLS(ph)PPDS(ph)PEPK_	S	685	22	1	I	3	964.455	0.04555	1.51335e-13	104.45	0.0304067	1.0213	13.388	0.469197	-0.137108	0.90934	7.1959	0.333135
1688	Q9NYV4	Cyclin-dependent kinase 12	CDK12	SHSKKKRSSSRSRHSSISPVRLPLNSSLGAE	_HSS(ph)IS(ph)PVRLPLNSSLGAELSR_	S	383	3	0.98922	I	3	794.052	0.14333	6.28257e-06	81.477	0.273456	1.2087	13.861	0.158655	-0.0748513	0.94944	7.8608	0.37235
1689	Q9NYV4	Cyclin-dependent kinase 12	CDK12	SKKKRSSSRSRHSSISPVRLPLNSSLGAELS	_HSS(ph)IS(ph)PVRLPLNSSLGAELSR_	S	385	5	0.999938	I	3	794.052	0.36436	6.28257e-06	81.477	0.273456	1.2087	13.861	0.158655	0.0206267	1.0144	10.632	0.488534
1690	Q9NYV4	Cyclin-dependent kinase 12	CDK12	GSYSGRSPSPYGRRRSSSPFLSKRSLSRSPL	_RRS(ph)S(ph)S(ph)PFLSK_	S	332	3	0.999822	I	2	476.866	-2.1954	0.00334766	57.149	-0.273814	0.82713	12.18	0.369278	-0.146132	0.90367	21.255	0.322433
1691	Q9NYV4	Cyclin-dependent kinase 12	CDK12	SYSGRSPSPYGRRRSSSPFLSKRSLSRSPLP	_RRS(ph)S(ph)S(ph)PFLSK_	S	333	4	0.943588	I	2	476.866	-2.1954	0.00334766	55.755	NA	NA	NA	NA	-0.555545	0.6804	50.647	0.0159422
1692	Q9NYV4	Cyclin-dependent kinase 12	CDK12	YSGRSPSPYGRRRSSSPFLSKRSLSRSPLPS	_RRS(ph)S(ph)S(ph)PFLSK_	S	334	5	0.984744	I	2	476.866	-2.1954	0.00334766	57.149	-0.273814	0.82713	12.18	0.369278	-0.146132	0.90367	21.255	0.322433
1693	Q9NZ63	Uncharacterized protein C9orf78	C9orf78	_MPVVRKIFRRRRGDSESEEDEQDSEEVRLK	_RRGDS(ph)ES(ph)EEDEQDSEEVR_	S	15	5	1	I	3	1156.42	-0.21591	4.23308e-28	139.04	0.130008	1.0943	22.261	0.353361	-0.138203	0.90865	11.502	0.28699
1694	Q9NZ63	Uncharacterized protein C9orf78	C9orf78	PVVRKIFRRRRGDSESEEDEQDSEEVRLKLE	_RRGDS(ph)ES(ph)EEDEQDSEEVR_	S	17	7	1	I	3	1156.42	-0.13481	4.23308e-28	139.04	0.130008	1.0943	22.261	0.353361	-0.138203	0.90865	11.502	0.28699
1695	Q9NZ63	Uncharacterized protein C9orf78	C9orf78	RPLRVGDTEKPEPERSPPNRKRPANEKATDD	_VGDTEKPEPERS(ph)PPNR_	S	261	12	0.992624	I	3	1054.97	-0.12012	0.0105775	40.278	-0.373421	0.77195	NA	0.305288	NA	NA	NA	NA
1696	Q9NZM3	Intersectin-2	ITSN2	KACKPNGKSNPYCEISMGSQSYTTRTIQDTL	_SNPY(ph)CEIS(ph)MGS(ph)QSYTTR_	S	1597	8	0.992228	I	2	1092.94	1.9509	0.0215274	54.008	NA	NA	NA	NA	NA	NA	NA	NA
1697	Q9NZM3	Intersectin-2	ITSN2	KPNGKSNPYCEISMGSQSYTTRTIQDTLNPK	_SNPY(ph)CEIS(ph)MGS(ph)QSYTTR_	S	1600	11	0.988404	I	2	1092.94	1.9509	0.0215274	54.008	NA	NA	NA	NA	NA	NA	NA	NA
1698	Q9NZM3	Intersectin-2	ITSN2	VNTSWQKKSAFTRTVSPGSVSPIHGQGQVVE	_TVS(ph)PGSVS(ph)PIHGQGQVVENLK_	S	884	3	0.986057	I	3	1049.83	-0.10832	1.39043e-28	140.28	-0.134921	0.91072	13.352	0.317985	-0.138696	0.90834	24.989	0.331243
1699	Q9NZM3	Intersectin-2	ITSN2	QKKSAFTRTVSPGSVSPIHGQGQVVENLKAQ	_TVS(ph)PGSVS(ph)PIHGQGQVVENLK_	S	889	8	0.996145	I	3	765.026	-0.030055	1.39043e-28	140.28	-0.134921	0.91072	13.352	0.317985	-0.138696	0.90834	24.989	0.331243
1700	Q9NZT2	Opioid growth factor receptor	OGFR	LPHPLEGSRKVEEEGSPGDPDHEASTQGRTC	_KVEEEGS(ph)PGDPDHEASTQGR_	S	315	7	0.993985	I	3	915.695	-0.095476	0.0054792	41.16	0.196985	1.1463	24.824	0.243006	NA	NA	NA	NA
1701	Q9NZT2	Opioid growth factor receptor	OGFR	GDEAGGHGEDRPEPLSPKESKKRKLELSRRE	_SQGDEAGGHGEDRPEPLS(ph)PK_	S	378	18	0.999973	I	3	718.314	-0.36629	0.00845433	46.877	0.0422241	1.0297	19.605	0.376968	NA	NA	NA	NA
1702	Q9P0M6	Core histone macro-H2A.2	H2AFY2	IHPELLAKKRGTKGKSETILSPPPEKRGRKA	_GT(ph)KGKS(ph)ETILS(ph)PPPEK_	S	124	6	0.804293	I	3	1137.1	-0.13805	0.0176198	40.137	NA	NA	NA	NA	0.127501	1.0924	7.6826	0.300356
1703	Q9P0M6	Core histone macro-H2A.2	H2AFY2	LAKKRGTKGKSETILSPPPEKRGRKATSGKK	_GT(ph)KGKS(ph)ETILS(ph)PPPEK_	S	129	11	0.964999	I	3	1137.1	-0.13805	0.0176198	40.137	NA	NA	NA	NA	0.127501	1.0924	7.6826	0.300356
1704	Q9P1Y6	PHD and RING finger domain-containing protein 1	PHRF1	PHLLRPDAAEKAEAPSSPDVAPAGKEDSPSA	_AEAPS(ph)SPDVAPAGKEDS(ph)PSASGR_	S	1359	5	0.500064	II	3	608.602	-0.58508	2.00574e-11	95.307	-0.590071	0.66431	45.489	0.0902426	NA	NA	NA	NA
1705	Q9P1Y6	PHD and RING finger domain-containing protein 1	PHRF1	HLLRPDAAEKAEAPSSPDVAPAGKEDSPSAS	_AEAPSS(ph)PDVAPAGKEDS(ph)PSASGR_	S	1360	6	0.751997	I	3	781.656	0.051365	1.60405e-11	97.589	-0.805434	0.57219	37.505	0.00304353	NA	NA	NA	NA
1706	Q9P1Y6	PHD and RING finger domain-containing protein 1	PHRF1	EAPSSPDVAPAGKEDSPSASGRVQEAARPEE	_AEAPS(ph)SPDVAPAGKEDS(ph)PSASGR_	S	1371	17	0.972052	I	3	781.656	0.28274	1.60405e-11	97.589	-0.738481	0.59937	35.113	0.0059275	NA	NA	NA	NA
1707	Q9P1Y6	PHD and RING finger domain-containing protein 1	PHRF1	SAMSKLRGAVAAEGASDTEREEPTESQGLAA	_GAVAAEGAS(ph)DTEREEPTESQGLAAR_	S	915	9	0.554927	II	3	861.384	0.10773	8.85386e-18	112.82	-0.238834	0.84743	28.756	0.204626	NA	NA	NA	NA
1708	Q9P2D1	Chromodomain-helicase-DNA-binding protein 7	CHD7	PFKDGETLEGSDAEESLDKTAESSLLEDEIA	_DGETLEGSDAEES(ph)LDK_	S	2961	13	0.603531	II	2	1419.62	0.1715	0.00923559	55.453	NA	NA	NA	NA	-0.195946	0.873	21.919	0.266151
1709	Q9P2E9	Ribosome-binding protein 1	RRBP1	MKSHVEDGDIAGAPASSPEAPPAEQDPVQLK	_SHVEDGDIAGAPAS(ph)SPEAPPAEQDPVQLK_	S	1276	14	0.753014	I	3	998.124	-0.38791	2.00742e-19	111.56	0.475707	1.3906	NA	0.108854	NA	NA	NA	NA
1710	Q9P2E9	Ribosome-binding protein 1	RRBP1	KSHVEDGDIAGAPASSPEAPPAEQDPVQLKT	_SHVEDGDIAGAPASS(ph)PEAPPAEQDPVQLK_	S	1277	15	0.923656	I	3	803.355	0.10836	6.78229e-11	94.955	0.430178	1.3474	NA	0.131388	NA	NA	NA	NA
1711	Q9P2I0	Cleavage and polyadenylation specificity factor subunit 2	CPSF2	EAAKKLEQSKEADIDSSDESDIEEDIDQPSA	_EADIDS(ph)S(ph)DES(ph)DIEEDIDQPSAHK_	S	419	6	1	I	2	1392.99	-0.57458	1.31326e-09	87.062	NA	NA	NA	NA	-0.148657	0.90209	NA	0.381961
1712	Q9P2I0	Cleavage and polyadenylation specificity factor subunit 2	CPSF2	AAKKLEQSKEADIDSSDESDIEEDIDQPSAH	_EADIDS(ph)S(ph)DES(ph)DIEEDIDQPSAHK_	S	420	7	1	I	2	1392.99	-0.57458	1.31326e-09	87.062	NA	NA	NA	NA	-0.148657	0.90209	NA	0.381961
1713	Q9P2I0	Cleavage and polyadenylation specificity factor subunit 2	CPSF2	KLEQSKEADIDSSDESDIEEDIDQPSAHKTK	_EADIDS(ph)S(ph)DES(ph)DIEEDIDQPSAHK_	S	423	10	1	I	2	1392.99	-0.57458	1.31326e-09	87.062	NA	NA	NA	NA	-0.148657	0.90209	NA	0.381961
1714	Q9P2K5	Myelin expression factor 2	MYEF2	ADANKAEVPGATGGDSPHLQPAEPPGEPRRE	_AEVPGATGGDS(ph)PHLQPAEPPGEPR_	S	17	11	0.987782	I	3	816.039	0.15207	9.45402e-12	95.646	0.026021	1.0182	NA	0.474499	0.196355	1.1458	NA	0.246996
1715	Q9P2M7	Cingulin	CGN	SDEEPGAYWNGKLLRSHSQASLAGPGPVDPS	_S(ph)HSQAS(ph)LAGPGPVDPSNR_	S	129	1	0.852997	I	3	584.743	0.52772	0.000168334	68.576	1.2929	2.4502	NA	0.000324422	0.967538	1.9555	15.939	0.000494877
1716	Q9P2M7	Cingulin	CGN	EEPGAYWNGKLLRSHSQASLAGPGPVDPSNR	_SHS(ph)QAS(ph)LAGPGPVDPSNR_	S	131	3	0.845268	I	3	646.27	-0.22055	0.00034901	62.525	NA	NA	NA	NA	0.853836	1.8073	15.321	0.00917352
1717	Q9P2M7	Cingulin	CGN	GAYWNGKLLRSHSQASLAGPGPVDPSNRSNS	_SHS(ph)QAS(ph)LAGPGPVDPSNR_	S	134	6	0.980823	I	3	646.27	-0.55357	0.000168334	68.576	1.2929	2.4502	NA	0.000324422	0.888695	1.8515	13.389	0.00123643
1718	Q9P2P6	StAR-related lipid transfer protein 9	STARD9	DQKEQEKTDHAFRPDSSGNPLPSKDQPSSPR	_EQEKTDHAFRPDS(ph)S(ph)GNPLPS(ph)K_	S	2103	13	0.99908	I	3	1193.52	-0.20482	0.0177424	46.461	NA	NA	NA	NA	NA	NA	NA	NA
1719	Q9P2P6	StAR-related lipid transfer protein 9	STARD9	QKEQEKTDHAFRPDSSGNPLPSKDQPSSPRQ	_EQEKTDHAFRPDS(ph)S(ph)GNPLPS(ph)K_	S	2104	14	0.999618	I	3	1193.52	-0.20482	0.0177424	46.461	NA	NA	NA	NA	NA	NA	NA	NA
1720	Q9P2P6	StAR-related lipid transfer protein 9	STARD9	TDHAFRPDSSGNPLPSKDQPSSPRQTDDTVF	_EQEKTDHAFRPDS(ph)S(ph)GNPLPS(ph)K_	S	2110	20	0.999451	I	3	1193.52	-0.20482	0.0177424	46.461	NA	NA	NA	NA	NA	NA	NA	NA
1721	Q9P2R6	Arginine-glutamic acid dipeptide repeats protein	RERE	GSMSTLRSGRKKQPASPDGRTSPINEDIRSS	_KQPAS(ph)PDGRT(ph)SPINEDIR_	S	594	5	0.999634	I	3	714.319	-0.023473	0.00464655	48.5	0.0927487	1.0664	7.1842	0.394865	-0.240452	0.84648	31.327	0.220457
1722	Q9P2R6	Arginine-glutamic acid dipeptide repeats protein	RERE	RSGRKKQPASPDGRTSPINEDIRSSGRNSPS	_KQPAS(ph)PDGRTS(ph)PINEDIR_	S	600	11	0.779143	I	3	929.7	0.32121	0.0097412	41.367	0.175557	1.1294	NA	0.312387	NA	NA	NA	NA
1723	Q9UBB9	Tuftelin-interacting protein 11	TFIP11	AGLKKGAAEEAELEDSDDEEKPVKQDDFPKD	_GAAEEAELEDS(ph)DDEEK_	S	98	11	1	I	2	1207.93	-0.3041	0.00426205	50.956	NA	NA	NA	NA	0.435309	1.3522	30.765	0.0662198
1724	Q9UBC2	Epidermal growth factor receptor substrate 15-like 1	EPS15L1	LPASPPPKDSLRSTPSHGSVSSLNSTGSLSP	_STPS(ph)HGSVSSLNSTGSLS(ph)PK_	S	241	4	0.490173	III	3	910.067	0.36023	0.000944081	55.031	NA	NA	NA	NA	NA	NA	NA	NA
1725	Q9UBC2	Epidermal growth factor receptor substrate 15-like 1	EPS15L1	PSHGSVSSLNSTGSLSPKHSLKQTQPTVNWV	_STPS(ph)HGSVSSLNSTGSLS(ph)PK_	S	255	18	0.945134	I	3	910.067	0.36023	0.000944081	55.031	NA	NA	NA	NA	0.152508	1.1115	12.368	0.296115
1726	Q9UBQ5	Eukaryotic translation initiation factor 3 subunit K	EIF3K	VEKIDFDSVSSIMASSQ______________	_IDFDSVSSIMASS(ph)Q_	S	217	13	0.844407	I	2	783.823	0.60593	0.00296067	57.434	0.581689	1.4966	NA	0.0495476	-0.279739	0.82374	35.616	0.157402
1727	Q9UER7	Death domain-associated protein 6	DAXX	TSVATQCDPEEIIVLSDSD____________	_TSVATQCDPEEIIVLS(ph)DS(ph)D_	S	737	16	0.999989	I	2	922.878	-0.58837	0.000362234	58.952	NA	NA	NA	NA	0.0980152	1.0703	12.94	0.382982
1728	Q9UER7	Death domain-associated protein 6	DAXX	VATQCDPEEIIVLSDSD______________	_TSVATQCDPEEIIVLS(ph)DS(ph)D_	S	739	18	0.999989	I	2	922.878	-0.58837	0.000362234	58.952	NA	NA	NA	NA	0.0980152	1.0703	12.94	0.382982
1729	Q9UEY8	Gamma-adducin	ADD3	IEITIKSPEKIEEVLSPEGSPSKSPSKKKKK	_IEEVLS(ph)PEGS(ph)PSK_	S	673	6	0.999763	I	2	649.269	-0.013648	0.00145506	81.316	NA	NA	NA	NA	-0.402359	0.75662	11.586	0.0652262
1730	Q9UEY8	Gamma-adducin	ADD3	IKSPEKIEEVLSPEGSPSKSPSKKKKKFRTP	_IEEVLS(ph)PEGS(ph)PSK_	S	677	10	0.983932	I	2	649.269	-0.013648	0.00145506	81.316	NA	NA	NA	NA	-0.402359	0.75662	11.586	0.0652262
1731	Q9UGH3	Solute carrier family 23 member 2	SLC23A2	ENGIAEKSSLAETLDSTGSLDPQRSDMIYTI	_SSLAETLDS(ph)T(ph)GSLDPQR_	S	78	9	0.579948	II	2	758.965	0.41171	0.0197438	49.326	-0.454822	0.7296	NA	0.153752	NA	NA	NA	NA
1732	Q9UGH3	Solute carrier family 23 member 2	SLC23A2	IAEKSSLAETLDSTGSLDPQRSDMIYTIEDV	_SSLAETLDST(ph)GS(ph)LDPQR_	S	81	12	0.959992	I	2	968.9	0.70258	3.92584e-16	119.28	-0.157319	0.89669	8.2534	0.2914	0.277033	1.2117	33.688	0.158649
1733	Q9UGV2	Protein NDRG3	NDRG3	IPSASMTRLARSRTHSTSSSLGSGESPFSRS	_THS(ph)TSS(ph)SLGSGESPFSR_	S	331	3	0.640819	II	2	601.923	-0.30792	8.06456e-11	97.689	NA	NA	NA	NA	0.378512	1.3	14.301	0.092834
1734	Q9UGV2	Protein NDRG3	NDRG3	SASMTRLARSRTHSTSSSLGSGESPFSRSVT	_T(ph)HSTSSSLGSGESPFSR_	S	333	5	0.166666	III	3	769.292	0.071403	0.00185281	64.407	NA	NA	NA	NA	NA	NA	NA	NA
1735	Q9UGV2	Protein NDRG3	NDRG3	ASMTRLARSRTHSTSSSLGSGESPFSRSVTS	_THS(ph)TSS(ph)SLGSGESPFSR_	S	334	6	0.646677	II	2	942.364	2.2105	8.06456e-11	97.689	NA	NA	NA	NA	0.378512	1.3	14.301	0.092834
1736	Q9UGV2	Protein NDRG3	NDRG3	SMTRLARSRTHSTSSSLGSGESPFSRSVTSN	_T(ph)HSTSSSLGSGESPFSR_	S	335	7	0.166666	III	3	769.292	0.071403	0.00185281	64.407	NA	NA	NA	NA	NA	NA	NA	NA
1737	Q9UHB6	LIM domain and actin-binding protein 1	LIMA1	LERPAQLANARETPHSPGVEDAPIAKVGVLA	_ETPHS(ph)PGVEDAPIAK_	S	490	5	0.998646	I	3	543.25	0.12746	3.11392e-10	116.9	NA	NA	NA	NA	-0.289298	0.8183	25.904	0.129997
1738	Q9UHK0	Nuclear fragile X mental retardation-interacting protein 1	NUFIP1	GPPEANADPLGVLINSDSESDKEEKPQHSVI	_LEGPPEANADPLGVLINS(ph)DS(ph)ES(ph)DKEEK_	S	338	18	1	I	3	856.409	-0.31991	0.00113818	57.051	NA	NA	NA	NA	0.370276	1.2926	19.032	0.101603
1739	Q9UHK0	Nuclear fragile X mental retardation-interacting protein 1	NUFIP1	PEANADPLGVLINSDSESDKEEKPQHSVIPK	_LEGPPEANADPLGVLINS(ph)DS(ph)ES(ph)DKEEK_	S	340	20	1	I	3	856.409	-0.31991	0.00113818	57.051	NA	NA	NA	NA	0.370276	1.2926	19.032	0.101603
1740	Q9UHK0	Nuclear fragile X mental retardation-interacting protein 1	NUFIP1	ANADPLGVLINSDSESDKEEKPQHSVIPKEV	_LEGPPEANADPLGVLINS(ph)DS(ph)ES(ph)DKEEK_	S	342	22	1	I	3	856.409	-0.31991	0.00113818	57.051	NA	NA	NA	NA	0.370276	1.2926	19.032	0.101603
1741	Q9UIG0	Tyrosine-protein kinase BAZ1B	BAZ1B	KRKKFPDRLAEDEGDSEPEAVGQSRGRRQKK	_LAEDEGDS(ph)EPEAVGQSR_	S	1468	8	1	I	2	934.881	0.1653	9.66165e-38	160.25	-0.39684	0.75952	3.5186	0.0869093	0.217603	1.1628	14.05	0.224864
1742	Q9UJM3	ERBB receptor feedback inhibitor 1	ERRFI1	NPPPPQTHRRLRRSHSGPAGSFNKPAIRISN	_SHS(ph)GPAGSFNK_	S	251	3	0.998451	I	2	787.78	0.017994	0.00459638	58.32	NA	NA	NA	NA	0.0706641	1.0502	26.973	0.386014
1743	Q9UJM3	ERBB receptor feedback inhibitor 1	ERRFI1	SDEDRPPKVPPREPLSPSNSRTPSPKSLPSY	_VPPREPLS(ph)PS(ph)NSRT(ph)PS(ph)PK_	S	326	8	0.997893	I	3	793.7	-0.11982	0.00760066	52.93	NA	NA	NA	NA	-0.0458037	0.96875	19.133	0.484964
1744	Q9UJM3	ERBB receptor feedback inhibitor 1	ERRFI1	EDRPPKVPPREPLSPSNSRTPSPKSLPSYLN	_VPPREPLS(ph)PS(ph)NSRT(ph)PS(ph)PK_	S	328	10	0.915666	I	3	755.975	0.076898	0.00760066	52.93	NA	NA	NA	NA	-0.0458037	0.96875	19.133	0.484964
1745	Q9UJM3	ERBB receptor feedback inhibitor 1	ERRFI1	VPPREPLSPSNSRTPSPKSLPSYLNGVMPPT	_VPPREPLS(ph)PS(ph)NSRT(ph)PS(ph)PK_	S	334	16	0.996812	I	3	755.975	0.076898	0.00760066	52.93	NA	NA	NA	NA	-0.0458037	0.96875	19.133	0.484964
1746	Q9UJV9	Probable ATP-dependent RNA helicase DDX41	DDX41	PERKRARTDEVPAGGSRSEAEDEDDEDYVPY	_TDEVPAGGS(ph)RS(ph)EAEDEDDEDYVPYVPLR_	S	21	9	0.969932	I	3	1090.77	0.071228	1.71972e-07	83.317	1.049	2.0691	NA	0.0025049	-0.251024	0.8403	25.068	0.162685
1747	Q9UJV9	Probable ATP-dependent RNA helicase DDX41	DDX41	RKRARTDEVPAGGSRSEAEDEDDEDYVPYVP	_TDEVPAGGS(ph)RS(ph)EAEDEDDEDYVPYVPLR_	S	23	11	0.950116	I	3	1234.86	0.27334	1.71972e-07	83.317	1.049	2.0691	NA	0.0025049	-0.24756	0.84232	23.663	0.165887
1748	Q9UJX2	Cell division cycle protein 23 homolog	CDC23	LPASLSANNTPTRRVSPLNLSSVTP______	_RVS(ph)PLNLSSVT(ph)P_	S	588	3	0.999904	I	2	715.328	0.11256	0.000510456	80.69	-0.149985	0.90126	21.345	0.381344	-0.22361	0.85642	12.09	0.237199
1749	Q9UK17	Potassium voltage-gated channel subfamily D member 3	KCND3	DRKRENAERLMDDNDSENNQESMPSLSFRQT	_ENAERLM(ox)DDNDS(ph)ENNQES(ph)M(ox)PSLSFR_	S	153	12	0.999995	I	3	1040.72	1.3115	0.00101732	61.538	NA	NA	NA	NA	NA	NA	NA	NA
1750	Q9UK17	Potassium voltage-gated channel subfamily D member 3	KCND3	AERLMDDNDSENNQESMPSLSFRQTMWRAFE	_ENAERLM(ox)DDNDS(ph)ENNQES(ph)M(ox)PSLSFR_	S	159	18	0.652231	II	3	1040.72	1.4611	0.00101732	61.538	NA	NA	NA	NA	NA	NA	NA	NA
1751	Q9UK17	Potassium voltage-gated channel subfamily D member 3	KCND3	LMDDNDSENNQESMPSLSFRQTMWRAFENPH	_ENAERLM(ox)DDNDS(ph)ENNQES(ph)M(ox)PSLSFR_	S	162	21	0.363303	III	3	928.768	1.1798	0.0170256	46.971	NA	NA	NA	NA	NA	NA	NA	NA
1752	Q9UK58	Cyclin-L1	CCNL1	LNPDGTPALSTLGGFSPASKPSSPREVKAEE	_GLNPDGTPALSTLGGFS(ph)PAS(ph)KPS(ph)SPR_	S	335	17	0.998755	I	3	917.732	0.12536	9.77317e-27	129.07	-0.331155	0.7949	37.444	0.220133	-0.826847	0.56376	NA	0.00086316
1753	Q9UK58	Cyclin-L1	CCNL1	DGTPALSTLGGFSPASKPSSPREVKAEEKSP	_GLNPDGTPALSTLGGFS(ph)PAS(ph)KPS(ph)SPR_	S	338	20	0.995254	I	3	917.732	0.099612	7.1636e-09	84.602	-0.170329	0.88864	13.457	0.380344	-0.573038	0.6722	6.1516	0.0144107
1754	Q9UK58	Cyclin-L1	CCNL1	PALSTLGGFSPASKPSSPREVKAEEKSPISI	_GLNPDGTPALSTLGGFS(ph)PAS(ph)KPS(ph)SPR_	S	341	23	0.603317	II	3	917.732	0.12536	1.56725e-25	119.16	-0.0890371	0.94015	16.963	0.472717	-0.564457	0.67621	4.2007	0.0156248
1755	Q9UK58	Cyclin-L1	CCNL1	ALSTLGGFSPASKPSSPREVKAEEKSPISIN	_GLNPDGTPALSTLGGFS(ph)PASKPSS(ph)PR_	S	342	24	0.778025	I	3	526.232	0.27159	9.77317e-27	129.07	-0.614536	0.65314	27.778	0.0553663	-0.826847	0.56376	NA	0.00350509
1756	Q9UK76	Hematological and neurological expressed 1 protein	HN1	GGREDLESSGLQRRNSSEASSGDFLDLKGEG	_RNS(ph)SEASSGDFLDLK_	S	87	3	0.998812	I	2	569.252	-0.10855	6.3564e-55	180.27	-0.951568	0.51707	15.079	0.000133481	0.0194884	1.0136	16.21	0.39445
1757	Q9UK76	Hematological and neurological expressed 1 protein	HN1	GREDLESSGLQRRNSSEASSGDFLDLKGEGD	_NSS(ph)EASSGDFLDLK_	S	88	3	0.592913	II	2	775.325	0.026445	6.3564e-55	180.27	NA	NA	NA	NA	0.00158609	1.0011	12.206	0.472582
1758	Q9UKI2	Cdc42 effector protein 3	CDC42EP3	HLGQFPGHNEFFRANSTSDSVFTETPSPVLK	_ANS(ph)TSDSVFTETPS(ph)PVLK_	S	89	3	0.309898	III	2	1020.43	-0.18097	0.00151351	49.94	NA	NA	NA	NA	NA	NA	NA	NA
1759	Q9UKI2	Cdc42 effector protein 3	CDC42EP3	GQFPGHNEFFRANSTSDSVFTETPSPVLKNA	_ANSTS(ph)DSVFTETPS(ph)PVLK_	S	91	5	0.408352	III	2	899.734	-0.10547	1.13181e-05	80.316	NA	NA	NA	NA	NA	NA	NA	NA
1760	Q9UKI2	Cdc42 effector protein 3	CDC42EP3	FRANSTSDSVFTETPSPVLKNAISLPTIGGS	_ANSTS(ph)DSVFTETPS(ph)PVLK_	S	100	14	0.980915	I	2	899.734	-0.10547	1.13181e-05	80.316	NA	NA	NA	NA	0.246347	1.1862	39.906	0.183472
1761	Q9UKL0	REST corepressor 1	RCOR1	VMDRHARKQKREREESEDELEEANGNNPIDI	_EREES(ph)EDELEEANGNNPIDIEVDQNK_	S	257	5	1	I	3	1032.44	-0.30301	1.0024e-56	153.88	0.128029	1.0928	27.339	0.284025	-0.0366887	0.97489	25.538	0.514633
1762	Q9UKM9	RNA-binding protein Raly	RALY	RDDFYDRLFDYRGRLSPVPVPRAVPVKRPRV	_GRLS(ph)PVPVPR_	S	135	4	1	I	2	579.313	0.038387	0.00734708	66.784	-0.155004	0.89813	28.266	0.397409	0.0821576	1.0586	17.898	0.404175
1763	Q9UKM9	RNA-binding protein Raly	RALY	ARTRDDGDEEGLLTHSEEELEHSQDTDADDG	_TRDDGDEEGLLT(ph)HSEEELEHSQDTDADDGALQ_	S	288	14	0.498604	III	3	1203.15	-0.023532	1.51441e-09	93.596	NA	NA	NA	NA	NA	NA	NA	NA
1764	Q9UKV3	Apoptotic chromatin condensation inducer in the nucleus	ACIN1	ERRSSRVRQARAAKLSEGSQPAEEEEDQETP	_AAKLS(ph)EGS(ph)QPAEEEEDQETPSR_	S	240	5	1	I	3	850.009	0.13478	6.12252e-25	128.47	0.41511	1.3334	15.849	0.0781041	NA	NA	NA	NA
1765	Q9UKV3	Apoptotic chromatin condensation inducer in the nucleus	ACIN1	SSRVRQARAAKLSEGSQPAEEEEDQETPSRN	_AAKLS(ph)EGS(ph)QPAEEEEDQETPSR_	S	243	8	1	I	3	850.009	0.13478	6.12252e-25	128.47	0.264476	1.2012	25.453	0.165151	NA	NA	NA	NA
1766	Q9UKV3	Apoptotic chromatin condensation inducer in the nucleus	ACIN1	DRKKASLVALPEQTASEEETPPPLLTKEASS	_ASLVALPEQTAS(ph)EEET(ph)PPPLLTK_	S	410	12	0.959067	I	3	861.074	0.63265	7.96237e-06	80.236	0.135798	1.0987	23.443	0.345525	0.0382957	1.0269	26.722	0.419091
1767	Q9UKV3	Apoptotic chromatin condensation inducer in the nucleus	ACIN1	EEEREIKSSQGLKEKSKSPSPPRLTEDRKKA	_S(ph)KSPS(ph)PPRLTEDR_	S	384	1	0.563685	II	3	815.355	-0.051599	0.0189321	40.373	NA	NA	NA	NA	0.267835	1.204	NA	0.208807
1768	Q9UKV3	Apoptotic chromatin condensation inducer in the nucleus	ACIN1	EREIKSSQGLKEKSKSPSPPRLTEDRKKASL	_SKS(ph)PS(ph)PPRLTEDR_	S	386	3	0.979879	I	3	543.906	-0.066996	4.34291e-05	86.488	0.253747	1.1923	13.962	0.155893	-0.238442	0.84766	22.499	0.222418
1769	Q9UKV3	Apoptotic chromatin condensation inducer in the nucleus	ACIN1	EIKSSQGLKEKSKSPSPPRLTEDRKKASLVA	_SKS(ph)PS(ph)PPRLTEDR_	S	388	5	0.99744	I	2	543.906	0.058372	4.34291e-05	86.488	0.281075	1.2151	15.575	0.153277	-0.326389	0.79753	24.63	0.146201
1770	Q9UKV3	Apoptotic chromatin condensation inducer in the nucleus	ACIN1	VSITIDDPVRTAQVPSPPRGKISNIVHISNL	_TAQVPS(ph)PPR_	S	1004	6	0.999579	I	2	688.769	-0.22048	0.0168571	49.298	-0.336009	0.79223	NA	0.32876	0.0550568	1.0389	20.353	0.401875
1771	Q9UKV3	Apoptotic chromatin condensation inducer in the nucleus	ACIN1	RVKPEEMMDERPKTRSQEQEVLERGGRFTRS	_TRS(ph)QEQEVLER_	S	328	3	0.996381	I	2	485.559	0.20462	1.43561e-22	141.71	0.640436	1.5588	11.214	0.0186369	NA	NA	NA	NA
1772	Q9ULL5	Proline-rich protein 12	PRR12	ETAAVCGETDEEAGESGGEGIFRERDEFVIR	_KQETAAVCGET(ph)DEEAGES(ph)GGEGIFR_	S	747	18	0.999998	I	3	929.7	0.2222	0.000203157	68.406	-0.695512	0.61749	20.289	0.00887027	NA	NA	NA	NA
1773	Q9ULL5	Proline-rich protein 12	PRR12	LDEELKRNLETLPSFSSDEEDSVAKNRDLQE	_RNLETLPSFS(ph)S(ph)DEEDSVAK_	S	560	10	0.812621	I	3	590.96	0.0032847	3.30165e-05	74.732	-0.407823	0.75376	22.138	0.181492	NA	NA	NA	NA
1774	Q9ULL5	Proline-rich protein 12	PRR12	DEELKRNLETLPSFSSDEEDSVAKNRDLQES	_RNLETLPSFS(ph)S(ph)DEEDSVAK_	S	561	11	0.95452	I	3	590.96	0.0032847	3.30165e-05	74.732	-0.407823	0.75376	22.138	0.181492	NA	NA	NA	NA
1775	Q9ULU4	Protein kinase C-binding protein 1	ZMYND8	KSTASPASTKTGQAGSLSGSPKPFSPQLSAP	_TGQAGS(ph)LS(ph)GSPKPFSPQLSAPITTK_	S	486	6	0.95661	I	3	1028.12	0.43074	0.000480536	57.222	0.25181	1.1907	42.54	0.174602	NA	NA	NA	NA
1776	Q9ULU4	Protein kinase C-binding protein 1	ZMYND8	TASPASTKTGQAGSLSGSPKPFSPQLSAPIT	_TGQAGS(ph)LS(ph)GSPKPFSPQLSAPITTK_	S	488	8	0.761673	I	3	1028.12	0.43074	0.000480536	57.222	-0.207028	0.86632	44.973	0.236516	NA	NA	NA	NA
[truncated: 585 more rows]
