# Supplementary material for: MCM2-regulated functional networks in lung cancer by multi-dimensional proteomic approach
Source: Sci Rep. 2017 Oct 16;7:13302. doi: 10.1038/s41598-017-13440-x (PMC5643318; doi:10.1038/s41598-017-13440-x)
Supplement: Supplementary file 4 — Supplementary Table S3 [file 41598_2017_13440_MOESM4_ESM.xls]

## Sheet: Instructions for Supp. Table S3
Instructions for Supplementary Table S3. Significantly regulated phosphosites of pMCM2 phosphoproteome in A549 cells.
Items	Definition
No.	Identifier of this table.
Accession number	Unique identifier for proteins in Uniprot database.
Protein name	The name of identified proteins this peptide is associated with.
Gene name	The name of identified genes this peptide is associated with.
Modified sequence	The sequence of matched peptide including the location(s) of modified amino acid.
Phosphorylated residue	The residue of phosphorylation within this peptide.
Phosphosites position in protein	The position of the phosphorylated residues within this protein.
Phosphosite position in peptide	The position of the phosphorylated residues within this peptide.
Best phosphosite localization probability	The best probability of phosphorylation localization at the position in this peptide.
Class (site localization)	The classification of phosphosite localization.
Peptide charge	Charge state of the precursor ion.
m/z	The recalibrated m/z of selected precursor ion.
Mass error [ppm]	The observed mass of the precursor ion minus the expected peptide mass.
Posterior Error Probability (PEP)	The posterior error probability of the best identified modified peptide containing this site.
Peptide score	The score for the best associted MS/MS spectrum in Andromenda or Mascot. The higher the better.
Normalized Log2 Ratio (pMCM2/Control)	Log2 transformed value of the normalized pMCM2/Control ratio.
Normalized Ratio (pMCM2/Control)	Normalized ratio of the raw pMCM2/Control ratio.
Ratio (pMCM2/Control) variability (%)	Variability of the pMCM2/Control ratios.
p-value	Significance B test from Maxquant

## Sheet: Supplementary Table S3
Supplementary Table S3. Significantly regulated phosphosites of pMCM2 phosphoproteome in A549 cells. Phosphosites with a minimum of 1.5-fold change in abundance. P < 0.05 derived from Significance B, and localization probability > 0.75.
No.	Accession number	Protein name	Gene name	Sequence window	Modified sequence	Phosphorylated residue	Phosphosites position in protein	Phosphosite position in peptide	Best phosphosite localization probability	Class (site localization)	Peptide charge	m/z	Mass error [ppm]	Posterior Error Probability (PEP)	Andromeda score	Normalized Log2 Ratio (pMCM2/Control)	Normalized Ratio (pMCM2/Control)	Ratio (pMCM2/Control) variability (%)	p-value (pMCM2/Control)
1	O00203	AP-3 complex subunit beta-1	AP3B1	KEGDELEDNGKNFYESDDDQKEKTDKKKKPY	_NFYES(ph)DDDQK_	S	276	5	1	I	2	670.738	0.068279	2.73578e-12	134.98	-1.25243	0.41974	NA	0.0198014
2	O00567	Nucleolar protein 56	NOP56	SGSKKKRKFSKEEPVSSGPEEAVGKSSSKKK	_EEPVS(ph)S(ph)GPEEAVGK_	S	569	5	1	I	2	787.805	0.024113	7.53046e-34	153.04	-0.895771	0.53746	NA	0.00030326
3	O00567	Nucleolar protein 56	NOP56	GSKKKRKFSKEEPVSSGPEEAVGKSSSKKKK	_EEPVS(ph)S(ph)GPEEAVGK_	S	570	6	1	I	2	787.805	0.024113	7.53046e-34	153.04	-0.878693	0.54386	NA	0.000386416
4	O15027	Protein transport protein Sec16A	SEC16A	PEDEASGSFFKQIDSSPVGGETDETTVSQNY	_QIDSS(ph)PVGGETDETTVSQNYR_	S	391	5	0.950453	I	2	1182.01	-0.52645	3.29416e-07	85.881	0.842375	1.793	NA	0.0161382
5	O15355	Protein phosphatase 1G	PPM1G	ELQPESGKRKLEEVLSTEGAEENGNSDKKKK	_RKLEEVLS(ph)TEGAEENGNSDK_	S	527	8	0.852236	I	3	670.946	-0.016075	0.021934	46.962	0.968939	1.9574	NA	0.00455166
6	O15446	DNA-directed RNA polymerase I subunit RPA34	CD3EAP	PQQSLSGSPLQPIPASPPPQIPPGLRPRFCA	_ILEGPQQSLSGS(ph)PLQPIPAS(ph)PPPQIPPGLRPR_	S	136	20	0.999702	I	3	871.949	-0.15582	0.000745546	47.73	-0.711819	0.61055	22.452	0.0519506
7	O43719	HIV Tat-specific factor 1	HTATSF1	EDDDSNEKLFDEEEDSSEKLFDDSDERGTLG	_LFDEEEDS(ph)S(ph)EKLFDDSDER_	S	713	8	0.999995	I	3	822.303	0.1424	0.000168602	66.068	-2.00845	0.24854	NA	4.71139e-12
8	O43719	HIV Tat-specific factor 1	HTATSF1	DDDSNEKLFDEEEDSSEKLFDDSDERGTLGG	_LFDEEEDS(ph)S(ph)EKLFDDSDER_	S	714	9	0.999993	I	3	704.264	-0.079418	0.000168602	66.068	-0.645932	0.63908	25.965	0.0137915
9	O43719	HIV Tat-specific factor 1	HTATSF1	KEVEDADEKLFEDDDSNEKLFDEEEDSSEKL	_LFEDDDS(ph)NEK_	S	702	7	1	I	2	646.24	0.24749	1.63304e-09	128.85	-0.863966	0.54944	3.5039	0.000474637
10	O60763	General vesicular transport factor p115	USO1	LKDLGHPVEEEDELESGDQEDEDDESEDPGK	_DLGHPVEEEDELES(ph)GDQEDEDDESEDPGK_	S	942	14	1	I	3	1108.42	-0.054699	5.18265e-27	124.39	-0.676157	0.62583	29.217	0.00500265
11	O60841	Eukaryotic translation initiation factor 5B	EIF5B	TSKDKKKKGQKGKKQSFDDNDSEELEDKDSK	_KQS(ph)FDDNDS(ph)EELEDKDSK_	S	107	3	1	I	3	763.621	0.19316	3.59206e-201	267.96	-0.609354	0.65549	87.186	0.0102746
12	O75369	Filamin-B	FLNB	VGSPFKAKVTGQRLVSPGSANETSSILVESV	_LVS(ph)PGSANETSSILVESVTR_	S	2478	3	0.989244	I	2	709.351	0.36168	3.85821e-08	94.276	0.69964	1.6241	25.092	0.036938
13	O75752	UDP-GalNAc:beta-1,3-N-acetylgalactosaminyltransferase 1	B3GALNT1	_____________MASALWTVLPSRMSLRSL	_M(ox)AS(ph)ALWT(ph)VLPSRM(ox)SLR_	S	3	3	0.999285	I	2	775.339	1.3791	0.0106207	55.415	-4.07393	0.059378	NA	6.428e-22
14	O75962	Triple functional domain protein	TRIO	SLGTLPLGKPRAGAASPLNSPLSSAVPSLGK	_AGAAS(ph)PLNS(ph)PLSSAVPSLGK_	S	2455	5	0.999988	I	2	992.463	0.11087	3.71902e-17	113.87	-0.891803	0.53894	4.723	0.0774372
15	O75962	Triple functional domain protein	TRIO	LPLGKPRAGAASPLNSPLSSAVPSLGKEPFP	_AGAAS(ph)PLNS(ph)PLSSAVPSLGK_	S	2459	9	0.998555	I	2	992.463	0.11087	3.71902e-17	113.87	-0.891803	0.53894	4.723	0.0774372
16	O95239	Chromosome-associated kinesin KIF4A	KIF4A	ESGENPPPKLRRRTFSLTEVRGQVSESEDSI	_TFS(ph)LTEVR_	S	801	3	0.995093	I	2	516.742	0.3798	0.00178189	103.31	0.676719	1.5985	NA	0.0297443
17	P04792	Heat shock protein beta-1	HSPB1	IESPAVAAPAYSRALSRQLSSGVSEIRHTAD	_ALS(ph)RQLS(ph)SGVSEIR_	S	78	3	0.999998	I	2	554.925	-0.0050048	4.61214e-08	107.56	1.24391	2.3684	7.8771	9.43043e-07
18	P05114	Non-histone chromosomal protein HMG-14	HMGN1	KEDLPAENGETKTEESPASDEAGEKEAKSD_	_EDLPAENGETKTEES(ph)PAS(ph)DEAGEK_	S	86	15	0.971379	I	3	929.992	0.1792	0.00620624	40.319	-1.1612	0.44714	NA	0.0289046
19	P05114	Non-histone chromosomal protein HMG-14	HMGN1	LPAENGETKTEESPASDEAGEKEAKSD____	_EDLPAENGETKTEES(ph)PAS(ph)DEAGEK_	S	89	18	0.995472	I	3	929.992	0.1792	0.00620624	40.319	-1.1612	0.44714	NA	0.0289046
20	P07900	Heat shock protein HSP 90-alpha	HSP90AA1	YPITLFVEKERDKEVSDDEAEEKEDKEEEKE	_EVS(ph)DDEAEEKEDKEEEK_	S	231	3	1	I	3	706.614	-0.098718	2.43471e-16	120.79	-1.05451	0.48146	10.131	2.61309e-05
21	P07910	Heterogeneous nuclear ribonucleoproteins C1/C2	HNRNPC	DETNVKMESEGGADDSAEEGDLLDDDDNEDR	_M(ox)ESEGGADDS(ph)AEEGDLLDDDDNEDRGDDQLELIK_	S	260	10	1	I	3	1269.5	-0.069766	7.6051e-32	122.22	-0.673555	0.62696	NA	0.0386689
22	P08238;Q58FF7	Heat shock protein HSP 90-beta;Heat shock protein HSP 90-beta	HSP90AB1;HSP90AB1	YPITLYLEKEREKEISDDEAEEEKGEKEEED	_EIS(ph)DDEAEEEKGEKEEEDK_	S	226;205	3	1	I	3	773.307	-0.85426	4.33588e-168	264.58	-1.32644	0.39875	32.974	0.0143253
23	P08238;Q58FF8	Heat shock protein HSP 90-beta;Heat shock protein HSP 90-beta	HSP90AB1;HSP90AB1	EDKDDEEKPKIEDVGSDEEDDSGKDKKKKTK	_IEDVGS(ph)DEEDDS(ph)GKDK_	S	255;177	6	1	I	3	949.335	-1.2361	9.15886e-114	230.29	-0.642797	0.64047	40.085	0.00722122
24	P08670	Vimentin	VIM	LPNFSSLNLRETNLDSLPLVDTHSKRTLLIK	_ETNLDS(ph)LPLVDTHSK_	S	430	6	0.763587	I	3	583.608	-0.27666	0.000416193	65.022	-0.62638	0.6478	26.257	0.0771013
25	P08670	Vimentin	VIM	GSALRPSTSRSLYASSPGGVYATRSSAVRLR	_SLYASS(ph)PGGVYATR_	S	56	6	0.999493	I	2	754.843	-0.21501	1.89772e-113	227	-1.01637	0.49436	25.664	0.00953746
26	P11388	DNA topoisomerase 2-alpha	TOP2A	AKSVRAKKPIKYLEESDEDDLF_________	_YLEES(ph)DEDDLF_	S	1525	5	0.906718	I	2	727.766	0.40885	0.00841088	51.276	0.951588	1.934	50.318	0.000127573
27	P13611	Versican core protein	VCAN	QEVNPVRQEIESETTSEEQIQEEKSFESPQN	_QEIESET(ph)T(ph)S(ph)EEQIQEEK_	S	2116	9	0.964326	I	2	536.582	1.2489	0.00371782	46.892	1.1135	2.1637	19.028	0.000379447
28	P17096	High mobility group protein HMG-I/HMG-Y	HMGA1	RGRPKKLEKEEEEGISQESSEEEQ_______	_KLEKEEEEGIS(ph)QES(ph)S(ph)EEEQ_	S	99	11	1	I	2	826.302	0.11937	2.42198e-64	176.17	1.48202	2.7934	56.843	7.2258e-09
29	P17812	CTP synthase 1	CTPS1	QKGCRLSPRDTYSDRSGSSSPDSEITELKFP	_DTYSDRS(ph)GS(ph)SSPDSEITELK_	S	571	7	0.975251	I	2	778.64	0.037604	2.63954e-22	126.93	-1.17991	0.44138	32.175	0.000603549
30	P17812	CTP synthase 1	CTPS1	GCRLSPRDTYSDRSGSSSPDSEITELKFPSI	_DTYSDRS(ph)GS(ph)SSPDSEITELK_	S	573	9	0.950977	I	2	778.64	0.037604	6.88756e-22	122.6	-0.785502	0.58015	38.661	0.0037299
31	P20700;Q03252	Lamin-B1;Lamin-B1	LMNB1;LMNB1	AYRKLLEGEEERLKLSPSPSSRVTVSRASSS;AYRKLLEGEEERLKLSPSPSSRVTVSRATSS	_LKLS(ph)PS(ph)PSSR_	S	391;385	4	0.999907	I	3	616.278	0.08649	0.00200705	94.339	-0.671462	0.62787	31.793	0.00527276
32	P20700;Q03252	Lamin-B1;Lamin-B1	LMNB1;LMNB1	RKLLEGEEERLKLSPSPSSRVTVSRASSSRS;RKLLEGEEERLKLSPSPSSRVTVSRATSSSS	_LKLS(ph)PS(ph)PSSR_	S	393;387	6	0.998498	I	2	411.188	0.12338	0.00200705	94.339	-0.671462	0.62787	31.793	0.00527276
33	P21333	Filamin-A	FLNA	EGRVKESITRRRRAPSVANVGSHCDLSLKIP	_RAPS(ph)VANVGSHCDLSLK_	S	2152	4	0.999995	I	3	908.406	-0.14579	8.49262e-13	110.32	-1.15111	0.45028	50.782	4.92435e-06
34	P22059	Oxysterol-binding protein 1	OSBP	ENLGHKRTGSNISGASSDISLDEQYKHQLEE	_RTGS(ph)NIS(ph)GAS(ph)SDISLDEQYK_	S	385	10	0.865845	I	3	763.321	0.06631	6.69576e-07	89.011	-0.847881	0.5556	NA	0.0892895
35	P24534	Elongation factor 1-beta	EEF1B2	GPADVEDTTGSGATDSKDDDDIDLFGSDDEE	_YGPADVEDTTGSGATDS(ph)KDDDDIDLFGS(ph)DDEEESEEAKR_	S	95	17	0.846639	I	3	1447.56	-0.60287	5.48853e-12	81.732	1.77049	3.4117	NA	3.03181e-08
36	P25054	Adenomatous polyposis coli protein	APC	GSESDRSERPVLVRQSTFIKEAPSPTLRRKL	_QS(ph)T(ph)FIKEAPS(ph)PT(ph)LRR_	S	2441	2	1	I	3	965.431	1.7472	0.0161485	45.735	-0.744971	0.59668	NA	0.122245
37	P25054	Adenomatous polyposis coli protein	APC	RPVLVRQSTFIKEAPSPTLRRKLEESASFES	_QS(ph)T(ph)FIKEAPS(ph)PT(ph)LRR_	S	2449	10	1	I	3	965.431	1.7472	0.0161485	45.735	-0.744971	0.59668	NA	0.122245
38	P27824	Calnexin	CANX	EEKQKSDAEEDGGTVSQEEEDRKPKAEEDEI	_QKS(ph)DAEEDGGTVS(ph)QEEEDR_	S	564	13	1	I	3	1134.91	-0.17109	9.37175e-129	227.96	-1.02119	0.49271	21.492	0.0027503
39	P29317	Ephrin type-A receptor 2	EPHA2	APDSLKTLADFDPRVSIRLPSTSGSEGVPFR	_TLADFDPRVS(ph)IRLPS(ph)TSGS(ph)EGVPFR_	S	892	10	0.998713	I	3	982.106	-0.021984	0.000212004	63.979	0.733788	1.663	15.484	0.0306052
40	P35251	Replication factor C subunit 1	RFC1	FKQKQPSKKKRIIYDSDSESEETLQVKNAKK	_IIYDS(ph)DS(ph)ESEETLQVK_	S	69	5	1	I	2	1008.41	-0.38553	7.61799e-121	227.01	-0.75599	0.59214	NA	0.118355
41	P35606	Coatomer subunit beta'	COPB2	PSRSTAQQELDGKPASPTPVIVASHTANKEE	_STAQQELDGKPAS(ph)PTPVIVASHTANK_	S	859	13	0.939939	I	4	564.58	0.0018921	5.16415e-09	86.508	-1.06362	0.47843	20.185	0.00186934
42	P35612	Beta-adducin	ADD2	LELDGEKETAPEEPGSPAKSAPASPVQSPAK	_ETAPEEPGS(ph)PAKS(ph)APAS(ph)PVQSPAK_	S	592	9	0.999907	I	3	858.358	-0.23386	4.17074e-08	93.062	0.655352	1.575	17.361	0.0467061
43	P35612	Beta-adducin	ADD2	GEKETAPEEPGSPAKSAPASPVQSPAKEAET	_ETAPEEPGS(ph)PAKS(ph)APAS(ph)PVQSPAK_	S	596	13	0.999985	I	3	858.358	-0.23386	4.17074e-08	93.062	0.655352	1.575	17.361	0.0467061
44	P35612	Beta-adducin	ADD2	TAPEEPGSPAKSAPASPVQSPAKEAETKSPL	_ETAPEEPGS(ph)PAKS(ph)APAS(ph)PVQSPAK_	S	600	17	0.999332	I	3	858.358	-0.23386	4.17074e-08	93.062	0.655352	1.575	17.361	0.0467061
45	P35659	Protein DEK	DEK	DSSTTKKNQNSSKKESESEDSSDDEPLIKKL	_KES(ph)ES(ph)EDS(ph)S(ph)DDEPLIKK_	S	301	3	1	I	3	752.594	0.38748	0.000355144	64.069	1.14529	2.2119	16.643	0.00191793
46	P35659	Protein DEK	DEK	STTKKNQNSSKKESESEDSSDDEPLIKKLKK	_KES(ph)ES(ph)EDS(ph)S(ph)DDEPLIKK_	S	303	5	1	I	3	752.594	0.38748	0.000355144	64.069	1.14529	2.2119	16.643	0.00191793
47	P35659	Protein DEK	DEK	KKNQNSSKKESESEDSSDDEPLIKKLKKPPT	_KES(ph)ES(ph)EDS(ph)S(ph)DDEPLIKK_	S	306	8	1	I	3	752.594	0.38748	0.000355144	64.069	1.14529	2.2119	16.643	0.00191793
48	P35659	Protein DEK	DEK	KNQNSSKKESESEDSSDDEPLIKKLKKPPTD	_KES(ph)ES(ph)EDS(ph)S(ph)DDEPLIKK_	S	307	9	1	I	3	752.594	0.38748	0.000355144	64.069	1.14529	2.2119	16.643	0.00191793
49	P46821	Microtubule-associated protein 1B	MAP1B	SAKAEADAYIREKRESVASGDDRAEEDMDEA	_RES(ph)VAS(ph)GDDRAEEDM(ox)DEAIEK_	S	992	3	1	I	3	843.323	-0.28019	3.13666e-06	82.859	-0.598195	0.66058	39.571	0.0608785
50	P46821	Microtubule-associated protein 1B	MAP1B	AEADAYIREKRESVASGDDRAEEDMDEAIEK	_RES(ph)VAS(ph)GDDRAEEDM(ox)DEAIEK_	S	995	6	1	I	3	843.323	-0.28019	3.13666e-06	82.859	-0.598195	0.66058	39.571	0.0608785
51	P46821	Microtubule-associated protein 1B	MAP1B	DEPVPDSESPIEKVLSPLRSPPLIGSESAYE	_VLS(ph)PLRS(ph)PPLIGSESAYESFLSADDK_	S	1396	3	1	I	3	980.122	-0.098945	7.22409e-68	167.87	0.978708	1.9707	45.234	8.50063e-05
52	P46821	Microtubule-associated protein 1B	MAP1B	PDSESPIEKVLSPLRSPPLIGSESAYESFLS	_VLS(ph)PLRS(ph)PPLIGSESAYESFLSADDK_	S	1400	7	0.999999	I	3	980.122	-0.098945	7.22409e-68	167.87	0.978708	1.9707	45.234	8.50063e-05
53	P48634	Protein PRRC2A	PRRC2A	AGAHEEVDYTEKLKFSDEEDGRDSDEEGAEG	_LKFS(ph)DEEDGRDS(ph)DEEGAEGHR_	S	342	4	1	I	4	635.242	-0.41721	1.62335e-05	78.225	-0.681006	0.62373	26.878	0.0601397
54	P48634	Protein PRRC2A	PRRC2A	YTEKLKFSDEEDGRDSDEEGAEGHRDSQSAS	_LKFS(ph)DEEDGRDS(ph)DEEGAEGHR_	S	350	12	1	I	4	635.242	-0.41721	1.62335e-05	78.225	-0.681006	0.62373	26.878	0.0601397
55	P49585	Choline-phosphate cytidylyltransferase A	PCYT1A	SPANLSRHKAAAYDISEDEED__________	_AAAYDIS(ph)EDEED_	S	362	7	0.897074	I	2	704.245	0.27255	0.00217838	63.662	1.11443	2.1651	62.138	0.000249534
56	P49585	Choline-phosphate cytidylyltransferase A	PCYT1A	RSPSPSFRWPFSGKTSPPCSPANLSRHKAAA	_TS(ph)PPCS(ph)PANLSR_	S	343	2	0.994034	I	2	723.778	0.16015	5.272e-05	96.756	-0.697406	0.61668	5.8785	0.140062
57	P49585	Choline-phosphate cytidylyltransferase A	PCYT1A	PSFRWPFSGKTSPPCSPANLSRHKAAAYDIS	_TS(ph)PPCS(ph)PANLSR_	S	347	6	0.999991	I	2	723.778	0.28216	5.272e-05	96.756	-0.697406	0.61668	5.8785	0.140062
58	P49736	DNA replication licensing factor MCM2	MCM2	EGLALDDEDVEELTASQREAAERAMRQRDRE	_AIPELDAYEAEGLALDDEDVEELTAS(ph)QR_	S	108	26	0.9653	I	3	813.377	0.36057	4.91361e-06	65.223	2.89794	7.4536	43.957	2.36043e-13
59	P49736	DNA replication licensing factor MCM2	MCM2	AGRGLGRMRRGLLYDSDEEDEERPARKRRQV	_GLLYDS(ph)DEEDEERPAR_	S	139	6	1	I	2	658.609	0.20972	7.17344e-140	243.16	3.7419	13.379	98.675	2.76674e-46
60	P49736	DNA replication licensing factor MCM2	MCM2	SSPAQRRRGNDPLTSSPGRSSRRTDALTSSP	_RGNDPLTSS(ph)PGR_	S	27	9	0.999487	I	2	668.804	-0.34327	1.92488e-34	169.3	3.7684	13.627	15.544	6.54201e-47
61	P50502;Q8IZP2	Hsc70-interacting protein;Hsc70-interacting protein	ST13;ST13	PDSKKVEEDLKADEPSSEESDLEIDKEGVIE	_KVEEDLKADEPS(ph)S(ph)EES(ph)DLEIDK_	S	75;71	12	1	I	3	915.695	0.0032971	1.17223e-220	260.03	-0.737519	0.59977	NA	0.0458205
62	P50502;Q8IZP2	Hsc70-interacting protein;Hsc70-interacting protein	ST13;ST13	DSKKVEEDLKADEPSSEESDLEIDKEGVIEP	_KVEEDLKADEPS(ph)S(ph)EES(ph)DLEIDK_	S	76;72	13	1	I	3	915.695	0.0032971	1.17223e-220	260.03	-1.47425	0.35992	28.394	2.1364e-05
63	P50502;Q8IZP2	Hsc70-interacting protein;Hsc70-interacting protein	ST13;ST13	KVEEDLKADEPSSEESDLEIDKEGVIEPDTD	_KVEEDLKADEPS(ph)S(ph)EES(ph)DLEIDK_	S	79;75	16	1	I	3	915.695	0.0032971	1.17223e-220	260.03	-1.6636	0.31565	40.705	1.7233e-06
64	P62070	Ras-related protein R-Ras2	RRAS2	LVRVIRKFQEQECPPSPEPTRKEKDKKGCHC	_FQEQECPPS(ph)PEPTRK_	S	186	9	0.99992	I	3	665.338	0.19977	1.97541e-05	77.08	-0.665638	0.63041	1.0144	0.0645858
65	P62753	40S ribosomal protein S6	RPS6	RRRLSSLRASTSKSESSQK____________	_LSS(ph)LRAS(ph)TSKS(ph)ES(ph)SQK_	S	246	13	0.938717	I	2	1008.38	-0.12814	1.78133e-16	122.68	-0.992259	0.50269	10.758	0.00354998
66	P62753	40S ribosomal protein S6	RPS6	RRLSSLRASTSKSESSQK_____________	_LS(ph)SLRAST(ph)SKSES(ph)S(ph)QK_	S	247	14	0.988871	I	2	672.589	0.38257	5.26912e-38	160.57	-0.882518	0.54242	48.069	0.00881397
67	P62995;Q13595	Transformer-2 protein homolog beta;Transformer-2 protein homolog beta	TRA2B;TRA2B	GWRAAQDRDQIYRRRSPSPYYSRGGYRSRSR	_RS(ph)PS(ph)PYYSR_	S	264;260	2	1	I	2	636.744	0.11072	0.000429776	100.82	-0.824903	0.56452	152.68	0.000806862
68	P62995;Q13595	Transformer-2 protein homolog beta;Transformer-2 protein homolog beta	TRA2B;TRA2B	RAAQDRDQIYRRRSPSPYYSRGGYRSRSRSR	_RS(ph)PS(ph)PYYSR_	S	266;262	4	0.999026	I	2	636.744	0.13927	9.77238e-05	102.05	-0.79611	0.5759	160.09	0.00117673
69	P62995;Q13595	Transformer-2 protein homolog beta;Transformer-2 protein homolog beta	TRA2B;TRA2B	DRDQIYRRRSPSPYYSRGGYRSRSRSRSYSP	_RRSPS(ph)PYYS(ph)R_	S	270;266	9	0.929885	I	2	476.866	0.017429	0.00593994	86.548	3.43189	10.792	NA	1.11765e-25
70	P85037	Forkhead box protein K1	FOXK1	KIQFTSLYHKEEAPASPLRPLYPQISPLKIH	_EEAPAS(ph)PLRPLYPQIS(ph)PLK_	S	213	6	0.999972	I	3	756.036	0.1118	4.59475e-11	96.773	-0.764959	0.58847	19.886	0.115254
71	P85037	Forkhead box protein K1	FOXK1	EEAPASPLRPLYPQISPLKIHIPEPDLRSMV	_EEAPAS(ph)PLRPLYPQIS(ph)PLK_	S	223	16	0.999995	I	3	756.036	-0.13535	4.59475e-11	96.773	-0.764959	0.58847	19.886	0.115254
72	P98175	RNA-binding protein 10	RBM10	SDDRPSPPRGLVAAYSGESDSEEEQERGGPE	_GLVAAYS(ph)GES(ph)DS(ph)EEEQER_	S	733	7	0.999276	I	2	1098.38	1.6154	4.29095e-07	94.955	-1.66809	0.31467	NA	0.0026341
73	P98175	RNA-binding protein 10	RBM10	RPSPPRGLVAAYSGESDSEEEQERGGPEREE	_GLVAAYSGES(ph)DS(ph)EEEQER_	S	736	10	0.999998	I	2	1058.39	0.55745	6.89039e-75	188.53	-1.14468	0.45229	51.307	0.0308786
74	P98175	RNA-binding protein 10	RBM10	SPPRGLVAAYSGESDSEEEQERGGPEREEKL	_GLVAAYSGES(ph)DS(ph)EEEQER_	S	738	12	1	I	2	1058.39	0.55745	6.89039e-75	188.53	-0.621266	0.6501	NA	0.1721
75	Q01082	Spectrin beta chain, non-erythrocytic 1	SPTBN1	ATEQRTSSKESSPIPSPTSDRKAKTALPAQS	_ES(ph)SPIPS(ph)PTSDRK_	S	2169	7	0.996082	I	3	780.821	0.067918	7.4049e-09	116.04	-0.935724	0.52278	25.958	0.00016927
76	Q02880	DNA topoisomerase 2-beta	TOP2B	GRKTSKTTSKKPKKTSFDQDSDVDIFPSDFP	_KT(ph)S(ph)FDQDSDVDIFPSDFPTEPPSLPR_	S	1576	3	0.751126	I	3	723.984	0.11498	0.000554163	60.33	0.684549	1.6072	NA	0.013452
77	Q02880	DNA topoisomerase 2-beta	TOP2B	KTTSKKPKKTSFDQDSDVDIFPSDFPTEPPS	_KT(ph)SFDQDS(ph)DVDIFPSDFPTEPPSLPR_	S	1581	8	0.941908	I	3	1033.11	0.10746	0.000554163	60.33	0.597412	1.513	NA	0.0252436
78	Q05519	Serine/arginine-rich splicing factor 11	SRSF11	KQVTRDYDEEEQGYDSEKEKKEEKKPIETGS	_DYDEEEQGYDS(ph)EK_	S	434	11	1	I	2	843.788	0.036805	2.72844e-222	284.46	-0.751878	0.59383	10.222	0.119796
79	Q07157	Tight junction protein ZO-1	TJP1	KKVQIPVSRPDPEPVSDNEEDSYDEEIHDPR	_VQIPVSRPDPEPVS(ph)DNEEDS(ph)YDEEIHDPR_	S	125	14	0.999981	I	3	1175.16	0.12073	1.10532e-19	111.33	4.00252	16.028	70.522	1.72576e-33
80	Q07157	Tight junction protein ZO-1	TJP1	VSRPDPEPVSDNEEDSYDEEIHDPRSGRSGV	_VQIPVSRPDPEPVS(ph)DNEEDS(ph)YDEEIHDPR_	S	131	20	0.805956	I	3	1175.16	0.13543	6.9755e-15	106.1	3.28315	9.7348	NA	1.33497e-16
81	Q09666	Neuroblast differentiation-associated protein AHNAK	AHNAK	SGSKGDLKSSKASLGSLEGEAEAEASSPKGK	_AS(ph)LGS(ph)LEGEAEAEASSPK_	S	5752	5	1	I	2	946.882	-0.56829	8.86626e-105	216.58	0.86671	1.8235	NA	0.000426095
82	Q09666	Neuroblast differentiation-associated protein AHNAK	AHNAK	GGLGSKSKGHYEVTGSDDETGKLQGSGVSLA	_GHYEVTGS(ph)DDETGK_	S	5841	8	0.99998	I	3	787.804	-0.13017	9.12536e-67	196.65	-1.21732	0.43008	NA	0.0229662
83	Q09666	Neuroblast differentiation-associated protein AHNAK	AHNAK	GSPEASISGSKGDLKSSKASLGSLEGEAEAE	_S(ph)S(ph)KASLGSLEGEAEAEASS(ph)PK_	S	5745	1	0.788558	I	3	758.965	0.4534	0.00906361	46.15	0.732747	1.6618	NA	0.0092586
84	Q09666	Neuroblast differentiation-associated protein AHNAK	AHNAK	SPEASISGSKGDLKSSKASLGSLEGEAEAEA	_S(ph)S(ph)KASLGSLEGEAEAEASS(ph)PK_	S	5746	2	0.788564	I	3	758.965	0.4534	0.00253093	52.556	0.732747	1.6618	NA	0.0092586
85	Q12789	General transcription factor 3C polypeptide 1	GTF3C1	VRCPRVRKNSSTDQGSDEEGSLQKEQESAMD	_VRKNS(ph)STDQGS(ph)DEEGSLQK_	S	1068	11	0.98095	I	3	742.309	0.12743	0.000209562	66.201	1.33107	2.5159	1.7895	0.000228426
86	Q13185	Chromobox protein homolog 3	CBX3	PQIVIAFYEERLTWHSCPEDEAQ________	_LTWHS(ph)CPEDEAQ_	S	176	5	0.998643	I	2	776.792	0.23673	1.43148e-48	184.87	0.682394	1.6048	8.941	0.0198043
87	Q13442	28 kDa heat- and acid-stable phosphoprotein	PDAP1	EGGDGAAGDPKKEKKSLDSDESEDEEDDYQQ	_S(ph)LDS(ph)DESEDEEDDYQQK_	S	57	1	0.983192	I	3	731.242	-0.003832	3.51983e-90	190.86	3.14294	8.8332	NA	2.2523e-15
88	Q13442	28 kDa heat- and acid-stable phosphoprotein	PDAP1	DGAAGDPKKEKKSLDSDESEDEEDDYQQKRK	_SLDS(ph)DES(ph)EDEEDDYQQK_	S	60	4	0.999994	I	2	731.242	-0.18904	4.86942e-280	288.31	1.65416	3.1474	143.44	1.30327e-10
89	Q13442	28 kDa heat- and acid-stable phosphoprotein	PDAP1	AGDPKKEKKSLDSDESEDEEDDYQQKRKGVE	_SLDS(ph)DES(ph)EDEEDDYQQK_	S	63	7	1	I	2	731.242	-0.18904	4.86942e-280	288.31	1.65416	3.1474	143.44	1.30327e-10
90	Q13523	Serine/threonine-protein kinase PRP4 homolog	PRPF4B	PRDDILSRRERSKDASPINRWSPTRRRSRSP	_DAS(ph)PINRWS(ph)PTR_	S	431	3	0.999981	I	2	1042.48	-0.082428	0.00310006	56.087	-0.916998	0.52961	13.214	0.000902173
91	Q13523	Serine/threonine-protein kinase PRP4 homolog	PRPF4B	SRRERSKDASPINRWSPTRRRSRSPIRRRSR	_DAS(ph)PINRWS(ph)PTR_	S	437	9	0.990485	I	2	1042.48	-0.082428	0.00310006	56.087	-0.916998	0.52961	13.214	0.000902173
92	Q13523	Serine/threonine-protein kinase PRP4 homolog	PRPF4B	VPSEPSSPQSSTRTRSPSPDDILERVAADVK	_TRS(ph)PS(ph)PDDILER_	S	578	3	0.988442	I	2	994.487	-0.32118	3.95719e-06	107.51	0.788853	1.7277	18.946	0.00862828
93	Q13523	Serine/threonine-protein kinase PRP4 homolog	PRPF4B	SEPSSPQSSTRTRSPSPDDILERVAADVKEY	_TRS(ph)PS(ph)PDDILER_	S	580	5	0.999985	I	2	994.487	-0.32118	3.95719e-06	107.51	0.788853	1.7277	18.946	0.00862828
94	Q14157	Ubiquitin-associated protein 2-like	UBAP2L	PLYEQRSTQTRRYPSSISSSPQKDLTQAKNG	_RYPSS(ph)ISSS(ph)PQK_	S	605	5	0.78489	I	2	748.813	-0.13733	4.06264e-05	99.371	-0.756672	0.59186	NA	0.0416412
95	Q14980	Nuclear mitotic apparatus protein 1	NUMA1	KAQVARGRQEAERKNSLISSLEEEVSILNRQ	_NS(ph)LISSLEEEVS(ph)ILNR_	S	1225	2	0.984305	I	2	461.198	-0.5129	0.00744379	40.137	-1.16679	0.44541	NA	0.0282607
96	Q14980	Nuclear mitotic apparatus protein 1	NUMA1	AERKNSLISSLEEEVSILNRQVLEKEGESKE	_NS(ph)LISSLEEEVS(ph)ILNR_	S	1235	12	0.830929	I	2	461.198	-0.5129	0.00744379	40.137	-1.16679	0.44541	NA	0.0282607
97	Q15019	Septin-2	2016-09-02	IEEHNIKIYHLPDAESDEDEDFKEQTRLLKA	_IYHLPDAES(ph)DEDEDFKEQTR_	S	218	9	1	I	3	839.687	0.20518	3.51418e-87	198.88	-1.33155	0.39734	105.82	1.51656e-07
98	Q15149	Plectin	PLEC	AQSTKGYYSPYSVSGSGSTAGSRTGSRTGSR	_GYYSPYSVSGS(ph)GST(ph)AGSRTGSR_	S	4620	11	0.905137	I	3	971.866	-0.10561	1.85317e-07	90.385	3.16819	8.9892	NA	4.01113e-16
99	Q15149	Plectin	PLEC	STKGYYSPYSVSGSGSTAGSRTGSRTGSRAG	_GYYSPYSVSGSGS(ph)T(ph)AGSR_	S	4622	13	0.921808	I	2	971.866	0.54844	1.35339e-47	156.08	2.26174	4.7957	NA	3.55707e-12
100	Q4G0J3	La-related protein 7	LARP7	KEASEASKENRDIEISTEEEKDTGDLKDSSL	_DIEIS(ph)T(ph)EEEK_	S	337	5	1	I	2	676.749	0.21944	1.55886e-24	156.96	0.624896	1.5421	40.528	0.0208298
101	Q5JSH3	WD repeat-containing protein 44	WDR44	IMRRTKEYVSNDAAQSDDEEKLQSQPTDTDG	_EYVSNDAAQS(ph)DDEEKLQSQPTDTDGGR_	S	403	10	0.913407	I	3	1177.19	-0.21785	0.000253013	63.906	1.42369	2.6827	NA	9.41649e-05
102	Q5JTV8	Torsin-1A-interacting protein 1	TOR1AIP1	QPSPVMTRRGLRDSHSSEEDEASSQTDLSQT	_GLRDS(ph)HS(ph)S(ph)EEDEASSQTDLSQTISK_	S	156	7	1	I	3	983.047	-0.3223	3.67972e-60	173.09	-0.758453	0.59113	21.473	0.0220595
103	Q5JTV8	Torsin-1A-interacting protein 1	TOR1AIP1	PSPVMTRRGLRDSHSSEEDEASSQTDLSQTI	_GLRDS(ph)HS(ph)S(ph)EEDEASSQTDLSQTISK_	S	157	8	1	I	3	983.047	-0.3223	3.67972e-60	173.09	-0.801782	0.57364	30.836	0.016225
104	Q5T200	Zinc finger CCCH domain-containing protein 13	ZC3H13	EVSPEVVRSKLSPSPSLRKSSKSPKRKSSPK	_SKLS(ph)PSPS(ph)LRK_	S	211	8	0.993572	I	3	453.886	-0.41415	0.00909922	59.367	-0.88574	0.54121	NA	0.00128542
105	Q66PJ3	ADP-ribosylation factor-like protein 6-interacting protein 4	ARL6IP4	QVEALPGPSLDQWHRSAGEEEDGPVLTDEQK	_S(ph)AGEEEDGPVLTDEQK_	S	332	1	1	I	2	892.367	-0.057879	3.60297e-37	156.67	-0.586384	0.66601	NA	0.188228
106	Q6PKG0	La-related protein 1	LARP1	EPSTIARSLPTTVPESPNYRNTRTPRTPRTP	_SLPTTVPES(ph)PNYR_	S	774	9	0.999611	I	2	770.856	0.051115	8.46155e-24	151.11	-0.954529	0.51601	7.6117	0.062634
107	Q6WCQ1	Myosin phosphatase Rho-interacting protein	MPRIP	RTKDQPDGSSLSPAQSPSQSQPPAASSLREP	_DQPDGSSLS(ph)PAQS(ph)PSQSQPPAASSLREPGLESK_	S	224	13	0.924699	I	3	1165.85	-0.23237	5.51445e-15	101.04	-0.611403	0.65456	8.2767	0.0184761
108	Q7Z4S6	Kinesin-like protein KIF21A	KIF21A	ELSPPPGLPSKIGSISRQSSLSEKKIPEPSP	_IGSIS(ph)RQSS(ph)LSEK_	S	1225	5	0.915356	I	2	776.344	-0.12154	3.62447e-05	90.765	0.843421	1.7943	NA	0.00543336
109	Q7Z5L9	Interferon regulatory factor 2-binding protein 2	IRF2BP2	GSAQPTDLGAHKRPASVSSSAAVEHEQREAA	_RPAS(ph)VSSSAAVEHEQR_	S	240	4	0.785226	I	3	815.032	-0.37832	0.000177264	68.168	-0.946194	0.519	NA	0.0644635
110	Q86SQ0	Pleckstrin homology-like domain family B member 2	PHLDB2	SGSYLTLSQPVPAKRSPSPLGTSVRSSPSLA	_RS(ph)PS(ph)PLGTSVR_	S	71	2	0.946708	I	2	652.651	1.4651	0.0106826	42.314	-0.866279	0.54856	2.6532	0.0841704
111	Q86SQ0	Pleckstrin homology-like domain family B member 2	PHLDB2	SYLTLSQPVPAKRSPSPLGTSVRSSPSLAKI	_RS(ph)PS(ph)PLGTSVR_	S	73	4	0.913216	I	2	652.651	1.4651	0.0106826	42.314	-0.866279	0.54856	2.6532	0.0841704
112	Q86TB9	Protein PAT1 homolog 1	PATL1	DDRDLSERALPRRSTSPIIGSPPVRAVPIGT	_RST(ph)S(ph)PIIGSPPVR_	S	179	4	0.829877	I	2	763.86	-0.30488	9.03102e-06	93.115	-0.676365	0.62574	NA	0.0614565
113	Q86TB9	Protein PAT1 homolog 1	PATL1	SERALPRRSTSPIIGSPPVRAVPIGTPPKQM	_RS(ph)TSPIIGS(ph)PPVR_	S	184	9	0.980962	I	2	763.86	0.10407	0.000664566	65.765	-0.823882	0.56492	NA	0.0963112
114	Q86UE4	Protein LYRIC	MTDH	SLLKSQEPIPDDQKVSDDDKEKGEGALPTGK	_SQEPIPDDQKVS(ph)DDDK_	S	426	12	1	I	2	632.602	-0.11768	4.44781e-87	203.58	-1.2623	0.41688	40.149	6.10002e-07
115	Q86UU0	B-cell CLL/lymphoma 9-like protein	BCL9L	PLKSPQVLGSSLSVRSPTGSPSRLKSPSMAV	_SPQVLGSSLSVRS(ph)PTGS(ph)PSR_	S	987	13	0.924809	I	3	542.255	-0.09315	0.000108669	67.367	-0.690917	0.61946	18.208	0.00925052
116	Q86UU0	B-cell CLL/lymphoma 9-like protein	BCL9L	PQVLGSSLSVRSPTGSPSRLKSPSMAVPSPG	_SPQVLGSSLSVRS(ph)PTGS(ph)PSR_	S	991	17	0.919129	I	3	542.255	-0.09315	0.000108669	67.367	-0.690917	0.61946	18.208	0.00925052
117	Q86UU0	B-cell CLL/lymphoma 9-like protein	BCL9L	VPSPGWVASPKTAMPSPGVSQNKQPPLNMNS	_TAMPS(ph)PGVS(ph)QNK_	S	1017	5	0.876282	I	2	695.045	0.85751	0.0085135	43.592	-3.42153	0.093329	NA	5.58924e-16
118	Q86UU0	B-cell CLL/lymphoma 9-like protein	BCL9L	GWVASPKTAMPSPGVSQNKQPPLNMNSSTTL	_TAMPS(ph)PGVS(ph)QNK_	S	1021	9	0.999777	I	2	695.045	0.85751	0.0085135	43.592	-3.42153	0.093329	NA	5.58924e-16
119	Q8IYB3	Serine/arginine repetitive matrix protein 1	SRRM1	RLSPSASPPRRRHRPSPPATPPPKTRHSPTP	_HRPS(ph)PPAT(ph)PPPK_	S	402	4	1	I	2	481.218	0.076274	0.00041018	81.157	0.640343	1.5587	41.845	0.0186494
120	Q8IYB3	Serine/arginine repetitive matrix protein 1	SRRM1	RESPSPAPKPRKVELSESEEDKGGKMAAADS	_KVELS(ph)ES(ph)EEDKGGK_	S	463	5	1	I	3	847.85	-0.22164	3.049e-10	115.56	-0.674314	0.62663	96.418	0.0384843
121	Q8IYB3	Serine/arginine repetitive matrix protein 1	SRRM1	SPSPAPKPRKVELSESEEDKGGKMAAADSVQ	_KVELS(ph)ES(ph)EEDKGGK_	S	465	7	1	I	3	847.85	-0.22164	3.049e-10	115.56	-0.674314	0.62663	96.418	0.0384843
122	Q8IYB3	Serine/arginine repetitive matrix protein 1	SRRM1	RGASSSPQRRQSPSPSTRPIRRVSRTPEPKK	_RQSPS(ph)PS(ph)TRPIR_	S	717	7	0.889358	I	2	771.353	0.12062	0.000832392	86.772	-0.609002	0.65565	NA	0.177667
123	Q8IZM8	Zinc finger protein 654	ZNF654	KDSSSNEKQTISLPVSTSKSRKESTEPKTCI	_QTIS(ph)LPVS(ph)TS(ph)K_	S	366	8	0.842093	I	2	887.833	-0.19951	0.0123631	51.03	3.43189	10.792	NA	1.11765e-25
124	Q8IZM8	Zinc finger protein 654	ZNF654	SSSNEKQTISLPVSTSKSRKESTEPKTCIES	_QTIS(ph)LPVS(ph)TS(ph)K_	S	368	10	0.991987	I	2	887.833	-0.19951	0.0123631	51.03	3.43189	10.792	NA	1.11765e-25
125	Q8N556	Actin filament-associated protein 1	AFAP1	PPSSPVHKAELEKKLSSERPSSDGEGVVENG	_KLS(ph)SERPS(ph)SDGEGVVENGITTCNGK_	S	277	3	0.821279	I	3	595.273	-0.10385	0.0173878	48.913	0.782576	1.7202	NA	0.0159091
126	Q8ND56	Protein LSM14 homolog A	LSM14A	QDTRSLKTQLSQGRSSPQLDPLRKSPTMEQA	_TQLS(ph)QGRSS(ph)PQLDPLR_	S	183	9	0.939041	I	3	648.298	-0.092417	1.85707e-07	117.71	-1.58758	0.33273	17.534	0.000111934
127	Q8NE71	ATP-binding cassette sub-family F member 1	ABCF1	KTKGGNVFAALIQDQSEEEEEEEKHPPKPAK	_GGNVFAALIQDQS(ph)EEEEEEEK_	S	140	13	1	I	2	811.011	-0.069998	1.04513e-192	258.47	-0.955284	0.51574	12.89	0.00487299
128	Q8NEF9	Serum response factor-binding protein 1	SRFBP1	GGEEFCEEEKEYFDDSTEERFYKQSSMSEDS	_EYFDDS(ph)TEER_	S	264	6	0.955861	I	2	685.743	0.12503	3.01628e-06	113.69	-0.888595	0.54014	NA	0.0782604
129	Q8NHZ8	Anaphase-promoting complex subunit CDC26	CDC26	YKPQPKPNNRSSQFGSLEF____________	_SSQFGS(ph)LEF_	S	82	6	0.983283	I	2	1245.01	0.25451	0.00818698	57.885	0.697952	1.6222	28.161	0.0372771
130	Q8TF01	Arginine/serine-rich protein PNISR	PNISR	DSKKHSGSDSSGRSSSESPGSSKEKKAKKPK	_SSS(ph)ESPGS(ph)SKEKK_	S	762	3	0.832967	I	2	1066.92	-0.56824	0.0021525	67.252	-0.663237	0.63146	NA	0.153902
131	Q8WX93	Palladin	PALLD	SPRSPSGHPHVRRPRSRSRDSGDENEPIQER	_S(ph)RSRDS(ph)GDENEPIQER_	S	1116	1	0.839332	I	3	678.935	-0.22409	0.00279479	53.008	0.984553	1.9787	NA	0.00406271
132	Q92882	Osteoclast-stimulating factor 1	OSTF1	VRTLSNAEDYLDDEDSD______________	_TLSNAEDYLDDEDS(ph)D_	S	213	14	1	I	2	652.763	-0.15538	3.94531e-05	76.82	1.95591	3.8796	124.75	1.54897e-09
133	Q96I25	Splicing factor 45	RBM17	DRHEASGFARRPDPDSDEDEDYERERRKRSM	_RPDPDS(ph)DEDEDYERER_	S	155	6	1	I	3	701.603	-0.35457	1.11696e-07	86.453	2.49255	5.6277	38.528	8.80551e-11
134	Q96SB4	SRSF protein kinase 1	SRPK1	HSESDLPEQEEEILGSDDDEQEDPNDYCKGG	_GSAPHSESDLPEQEEEILGS(ph)DDDEQEDPNDYCK_	S	51	20	1	I	3	1272.16	-0.034353	5.77379e-93	183.63	1.50101	2.8304	3.1069	1.90198e-06
135	Q96T23	Remodeling and spacing factor 1	RSF1	PLDYSLVDLPSTNGQSPGKAIENLIGKPTEK	_VGSPLDY(ph)SLVDLPSTNGQS(ph)PGK_	S	1375	19	0.987296	I	3	615.264	-0.93891	2.68918e-11	97.713	-0.670291	0.62838	NA	0.150973
136	Q96TA1	Niban-like protein 1	FAM129B	VSVVQDEEVGLPFEASPESPPPASPDGVTEI	_QVVSVVQDEEVGLPFEAS(ph)PES(ph)PPPAS(ph)PDGVTEIR_	S	638	18	0.984936	I	3	1241.24	0.33078	5.90156e-05	57.563	1.00798	2.0111	NA	0.00341692
137	Q96TC7	Regulator of microtubule dynamics protein 3	RMDN3	YSQRWKRTQRHGRSQSLPNSLDYTQTSDPGR	_SQS(ph)LPNSLDYTQTSDPGR_	S	46	3	0.783191	I	2	729.93	0.23555	2.79231e-17	122.1	0.64607	1.5649	46.823	0.0352507
138	Q99543	DnaJ homolog subfamily C member 2	DNAJC2	GRWFEAFVKRRNRNASASFQELEDKKELSEE	_NAS(ph)AS(ph)FQELEDKK_	S	47	3	1	I	2	542.886	-0.11304	1.21805e-29	161.55	-0.916099	0.52994	15.297	0.00673888
139	Q99543	DnaJ homolog subfamily C member 2	DNAJC2	WFEAFVKRRNRNASASFQELEDKKELSEESE	_NAS(ph)AS(ph)FQELEDKK_	S	49	5	1	I	2	542.886	-0.11304	1.21805e-29	161.55	-0.916099	0.52994	15.297	0.00673888
140	Q9BPX3	Condensin complex subunit 3	NCAPG	TKKIKTLHCEGTEINSDDEQESKEVEETATA	_TLHCEGTEINS(ph)DDEQESK_	S	674	11	1	I	3	724.619	-0.3932	4.87061e-75	195.59	-0.865884	0.54871	73.783	0.000462174
141	Q9BQG0	Myb-binding protein 1A	MYBBP1A	QKKNQKPSQVNGAPGSPTEPAGQKQHQKALP	_NQKPSQVNGAPGS(ph)PTEPAGQK_	S	1267	13	0.971677	I	3	855.367	0.37075	5.03765e-07	87.323	0.769349	1.7045	85.858	0.0249941
142	Q9BRS2	Serine/threonine-protein kinase RIO1	RIOK1	LMSRVVPGQFDDADSSDSENRDLKTVKEKDD	_VVPGQFDDADS(ph)S(ph)DSENRDLK_	S	22	12	0.970412	I	3	785.312	0.2198	3.03738e-48	171.9	-0.661707	0.63213	42.492	0.065763
143	Q9BVJ6	U3 small nucleolar RNA-associated protein 14 homolog A	UTP14A	SQQEELADLPKDYLLSESEDEGDNDGERKHQ	_DYLLS(ph)ES(ph)EDEGDNDGERK_	S	29	5	1	I	2	744.274	-0.20496	8.54321e-39	155.31	-0.611469	0.65453	2.1145	0.0563697
144	Q9BVJ6	U3 small nucleolar RNA-associated protein 14 homolog A	UTP14A	QEELADLPKDYLLSESEDEGDNDGERKHQKL	_DYLLS(ph)ES(ph)EDEGDNDGERK_	S	31	7	1	I	2	744.274	-0.18694	8.54321e-39	155.31	-0.611469	0.65453	2.1145	0.0563697
145	Q9BW71	HIRA-interacting protein 3	HIRIP3	RSCKQKSQAKRLLGDSDSEEEQKEAASSGDD	_RLLGDS(ph)DS(ph)EEEQK_	S	289	6	1	I	2	833.324	-0.24582	1.16669e-23	147.84	-1.37913	0.38445	10.039	0.00068923
146	Q9BW71	HIRA-interacting protein 3	HIRIP3	CKQKSQAKRLLGDSDSEEEQKEAASSGDDSG	_RLLGDS(ph)DS(ph)EEEQK_	S	291	8	1	I	2	833.324	-0.24582	1.16669e-23	147.84	-1.37913	0.38445	10.039	0.00068923
147	Q9C0C9	E2/E3 hybrid ubiquitin-protein ligase UBE2O	UBE2O	GSVHFGLVRLIHGEDSDSEGEEEGRGSSGCS	_LIHGEDS(ph)DS(ph)EGEEEGR_	S	87	7	1	I	2	640.23	0.20051	1.5883e-10	109.37	-0.756989	0.59173	9.4461	0.118006
148	Q9C0C9	E2/E3 hybrid ubiquitin-protein ligase UBE2O	UBE2O	VHFGLVRLIHGEDSDSEGEEEGRGSSGCSEA	_LIHGEDS(ph)DS(ph)EGEEEGR_	S	89	9	1	I	2	640.23	0.20051	1.5883e-10	109.37	-0.756989	0.59173	9.4461	0.118006
149	Q9H1C4	Protein unc-93 homolog B1	UNC93B1	PQHKVRGYRYLEEDNSDESDAEGEHGDGAEE	_YLEEDNS(ph)DES(ph)DAEGEHGDGAEEEAPPAGPRPGPEPAGLGR_	S	547	7	0.948734	I	4	1066.68	-0.028198	0.000240425	46.655	1.06688	2.0949	2.9676	0.000417453
150	Q9H1C4	Protein unc-93 homolog B1	UNC93B1	KVRGYRYLEEDNSDESDAEGEHGDGAEEEAP	_YLEEDNS(ph)DES(ph)DAEGEHGDGAEEEAPPAGPRPGPEPAGLGR_	S	550	10	0.990641	I	4	576.283	0.012552	0.000240425	46.655	1.06688	2.0949	2.9676	0.000417453
151	Q9H1E3	Nuclear ubiquitous casein and cyclin-dependent kinase substrate 1	NUCKS1	PVRNRKVVDYSQFQESDDADEDYGRDSGPPT	_VVDYSQFQES(ph)DDADEDYGR_	S	19	10	1	I	3	1159.44	0.46316	2.16668e-79	182.09	0.757023	1.69	122.83	0.00175335
152	Q9H307	Pinin	PNN	EEAGEEEEKEIAIVHSDAEKEQEEEEQKQEM	_EIAIVHS(ph)DAEKEQEEEEQK_	S	347	7	1	I	3	431.203	0.36387	1.36013e-18	145.69	-1.79837	0.2875	36.794	1.41157e-05
153	Q9H4A3	Serine/threonine-protein kinase WNK1	WNK1	PEAAFLSRDVDDGSGSPHSPHQLSSKSLPSQ	_DVDDGSGS(ph)PHS(ph)PHQLSSK_	S	2029	8	0.913966	I	3	670.593	0.45443	0.00264067	50.077	0.748719	1.6803	NA	0.0195635
154	Q9H694	Protein bicaudal C homolog 1	BICC1	NHGDPSIQTSGSEQTSPKSSPTEGCNDAFVE	_VLSANHGDPSIQTSGSEQTS(ph)PK_	S	612	20	0.98446	I	3	905.927	-0.19173	5.20988e-12	104.49	-0.589919	0.66438	10.876	0.186552
155	Q9H6F5	Coiled-coil domain-containing protein 86	CCDC86	REPGSPPSVQRAGLGSPERPPKTSPGSPRLQ	_AGLGS(ph)PERPPKTS(ph)PGS(ph)PR_	S	58	5	1	I	2	677.621	0.085328	8.22529e-23	131.7	-0.655876	0.63469	39.178	0.00626478
156	Q9H6F5	Coiled-coil domain-containing protein 86	CCDC86	TPLRRSRRLGGLRPESPESLTSVSRTRRALV	_LGGLRPES(ph)PESLTSVSR_	S	18	8	0.992129	I	3	932.962	0.023902	0.00187132	59.634	-0.58383	0.66719	15.793	0.0660701
157	Q9H6F5	Coiled-coil domain-containing protein 86	CCDC86	TSPGSPRLQQGAGLESPQGQPEPGAASPQRQ	_LQQGAGLES(ph)PQGQPEPGAAS(ph)PQR_	S	80	9	1	I	2	821.695	-0.11224	6.99376e-25	126.76	-0.606891	0.65661	24.59	0.0839615
158	Q9H7N4	Splicing factor, arginine/serine-rich 19	SCAF1	SPAPASSPKREVLYDSEGLSGEERGGKSSQK	_REVLYDS(ph)EGLS(ph)GEER_	S	734	7	0.999842	I	2	949.882	-0.28159	1.24205e-09	111.84	1.24671	2.373	69.946	8.09655e-05
159	Q9H7N4	Splicing factor, arginine/serine-rich 19	SCAF1	ASSPKREVLYDSEGLSGEERGGKSSQKDRRR	_REVLYDS(ph)EGLS(ph)GEER_	S	738	11	1	I	2	949.882	-0.28159	1.24205e-09	111.84	1.24671	2.373	69.946	8.09655e-05
160	Q9H7N4	Splicing factor, arginine/serine-rich 19	SCAF1	RLDKSDPRGPSPAPASSPKREVLYDSEGLSG	_GPSPAPAS(ph)SPKREVLYDS(ph)EGLS(ph)GEER_	S	724	8	0.815647	I	3	700.337	-0.014842	0.000656138	59.539	2.17527	4.5167	NA	1.10171e-08
161	Q9NR09	Baculoviral IAP repeat-containing protein 6	BIRC6	DIPKLEGDSDDLLEDSDSEEHSRSDSVTGHT	_LEGDSDDLLEDS(ph)DSEEHSR_	S	480	12	0.999697	I	3	743.289	-0.22644	1.00326e-21	123.17	-1.17837	0.44185	19.298	0.0269655
162	Q9NRL3	Striatin-4	STRN4	VLGQIPFLQNCEDEDSDEDDELDSVQHKKQR	_LGGSVLGQIPFLQNCEDEDS(ph)DEDDELDSVQHK_	S	276	20	0.994132	I	3	622.31	-0.19474	3.14381e-06	71.903	-0.62785	0.64714	NA	0.169158
163	Q9NYF8	Bcl-2-associated transcription factor 1	BCLAF1	DYFSDKESGKQKFNDSEGDDTEETEDYRQFR	_QKFNDS(ph)EGDDT(ph)EETEDYR_	S	397	6	1	I	2	779.94	0.12468	0	315.76	1.9138	3.768	96.354	2.61415e-09
164	Q9NYF8	Bcl-2-associated transcription factor 1	BCLAF1	ERSGSGSVGNGSSRYSPSQNSPIHHIPSRRS	_YS(ph)PS(ph)QNSPIHHIPSR_	S	285	2	0.913218	I	2	627.268	-0.17199	2.54967e-05	91.789	-1.00575	0.49801	5.0901	0.0101962
165	Q9P1Y6	PHD and RING finger domain-containing protein 1	PHRF1	HLLRPDAAEKAEAPSSPDVAPAGKEDSPSAS	_AEAPSS(ph)PDVAPAGKEDS(ph)PSASGR_	S	1360	6	0.751997	I	3	781.656	0.051365	1.60405e-11	97.589	-0.805434	0.57219	37.505	0.00304353
166	Q9P1Y6	PHD and RING finger domain-containing protein 1	PHRF1	EAPSSPDVAPAGKEDSPSASGRVQEAARPEE	_AEAPS(ph)SPDVAPAGKEDS(ph)PSASGR_	S	1371	17	0.972052	I	3	781.656	0.28274	1.60405e-11	97.589	-0.738481	0.59937	35.113	0.0059275
167	Q9P2M7	Cingulin	CGN	SDEEPGAYWNGKLLRSHSQASLAGPGPVDPS	_S(ph)HSQAS(ph)LAGPGPVDPSNR_	S	129	1	0.852997	I	3	584.743	0.52772	0.000168334	68.576	1.2929	2.4502	NA	0.000324422
168	Q9P2M7	Cingulin	CGN	GAYWNGKLLRSHSQASLAGPGPVDPSNRSNS	_SHS(ph)QAS(ph)LAGPGPVDPSNR_	S	134	6	0.980823	I	3	646.27	-0.55357	0.000168334	68.576	1.2929	2.4502	NA	0.000324422
169	Q9UJV9	Probable ATP-dependent RNA helicase DDX41	DDX41	PERKRARTDEVPAGGSRSEAEDEDDEDYVPY	_TDEVPAGGS(ph)RS(ph)EAEDEDDEDYVPYVPLR_	S	21	9	0.969932	I	3	1090.77	0.071228	1.71972e-07	83.317	1.049	2.0691	NA	0.0025049
170	Q9UJV9	Probable ATP-dependent RNA helicase DDX41	DDX41	RKRARTDEVPAGGSRSEAEDEDDEDYVPYVP	_TDEVPAGGS(ph)RS(ph)EAEDEDDEDYVPYVPLR_	S	23	11	0.950116	I	3	1234.86	0.27334	1.71972e-07	83.317	1.049	2.0691	NA	0.0025049
171	Q9UK58	Cyclin-L1	CCNL1	ALSTLGGFSPASKPSSPREVKAEEKSPISIN	_GLNPDGTPALSTLGGFS(ph)PASKPSS(ph)PR_	S	342	24	0.778025	I	3	526.232	0.27159	9.77317e-27	129.07	-0.614536	0.65314	27.778	0.0553663
172	Q9UK76	Hematological and neurological expressed 1 protein	HN1	GGREDLESSGLQRRNSSEASSGDFLDLKGEG	_RNS(ph)SEASSGDFLDLK_	S	87	3	0.998812	I	2	569.252	-0.10855	6.3564e-55	180.27	-0.951568	0.51707	15.079	0.000133481
173	Q9UKV3	Apoptotic chromatin condensation inducer in the nucleus	ACIN1	RVKPEEMMDERPKTRSQEQEVLERGGRFTRS	_TRS(ph)QEQEVLER_	S	328	3	0.996381	I	2	485.559	0.20462	1.43561e-22	141.71	0.640436	1.5588	11.214	0.0186369
174	Q9ULL5	Proline-rich protein 12	PRR12	ETAAVCGETDEEAGESGGEGIFRERDEFVIR	_KQETAAVCGET(ph)DEEAGES(ph)GGEGIFR_	S	747	18	0.999998	I	3	929.7	0.2222	0.000203157	68.406	-0.695512	0.61749	20.289	0.00887027
175	Q9Y2W1	Thyroid hormone receptor-associated protein 3	THRAP3	GQFDHGSGSLSPSKKSPVGKSPPSTGSTYGS	_KS(ph)PVGKS(ph)PPSTGSTYGSSQK_	S	315	2	0.999758	I	3	713.983	-0.097058	8.30101e-05	70.334	-1.30836	0.40378	NA	0.0155263
176	Q9Y2W1	Thyroid hormone receptor-associated protein 3	THRAP3	GSGSLSPSKKSPVGKSPPSTGSTYGSSQKEE	_KS(ph)PVGKS(ph)PPSTGSTYGSSQK_	S	320	7	0.996936	I	3	713.983	0.0050491	8.30101e-05	70.334	-1.30836	0.40378	NA	0.0155263
177	Q9Y580	RNA-binding protein 7	RBM7	MDNMTSSAQIIQRSFSSPENFQRQAVMNSAL	_SFS(ph)SPENFQR_	S	136	3	0.997421	I	2	639.761	0.018776	1.64197e-08	120.84	0.666575	1.5873	9.0545	0.0222285
178	Q9Y618	Nuclear receptor corepressor 2	NCOR2	GNTSQPPAFFSKLTESNSAMVKSKKQEINKK	_LT(ph)ES(ph)NSAM(ox)VKSK_	S	2286	4	0.976107	I	2	709.308	-0.19604	0.00367191	56.872	1.12433	2.18	13.734	0.00225967
179	Q9Y6E2	Basic leucine zipper and W2 domain-containing protein 2	BZW2	QMKKFVEWLQNAEEESESEGEEN________	_FVEWLQNAEEES(ph)ES(ph)EGEEN_	S	412	12	1	I	2	805.624	-0.077676	1.23922e-06	95.68	0.603502	1.5194	NA	0.0606643
180	Q9Y6E2	Basic leucine zipper and W2 domain-containing protein 2	BZW2	KKFVEWLQNAEEESESEGEEN__________	_FVEWLQNAEEES(ph)ES(ph)EGEEN_	S	414	14	1	I	2	805.624	-0.077676	1.23922e-06	95.68	0.603502	1.5194	NA	0.0606643
181	Q9Y6G9	Cytoplasmic dynein 1 light intermediate chain 1	DYNC1LI1	VHAELDRITRKPVTVSPTTPTSPTEGEAS__	_KPVTVS(ph)PT(ph)TPTS(ph)PTEGEAS_	S	510	6	0.993859	I	2	1063.42	0.29418	7.22314e-35	151.59	0.639417	1.5577	18.311	0.0506907
182	O15173	Membrane-associated progesterone receptor component 2	PGRMC2	YVGRLLKPGEEPSEYTDEEDTKDHNKQD___	_LLKPGEEPSEYT(ph)DEEDTK_	T	211	12	0.999378	I	3	720.647	-0.11159	4.29895e-22	135.57	-0.651632	0.63656	29.853	0.0688563
183	O75533	Splicing factor 3B subunit 1	SF3B1	PGATPKKLSSWDQAETPGHTPSLRWDETPGR	_LSSWDQAET(ph)PGHT(ph)PSLR_	T	223	9	0.999327	I	3	681.285	-0.34873	0.000190708	69.069	-1.08776	0.47049	NA	0.0385504
184	O75533	Splicing factor 3B subunit 1	SF3B1	PKKLSSWDQAETPGHTPSLRWDETPGRAKGS	_LSSWDQAET(ph)PGHT(ph)PSLR_	T	227	13	0.970737	I	3	681.285	-0.34873	0.000190708	69.069	-1.08776	0.47049	NA	0.0385504
185	O75676	Ribosomal protein S6 kinase alpha-4	RPS6KA4	SWLQDGSARSSPPLRTPDVLESSGPAVRSGL	_S(ph)SPPLRT(ph)PDVLESSGPAVR_	T	687	7	0.976812	I	3	895.76	0.38408	0.00712482	40.614	2.02343	4.0655	NA	8.98252e-08
186	O75752	UDP-GalNAc:beta-1,3-N-acetylgalactosaminyltransferase 1	B3GALNT1	_________MASALWTVLPSRMSLRSLKWSL	_M(ox)AS(ph)ALWT(ph)VLPSRM(ox)SLR_	T	7	7	0.994259	I	2	775.339	1.3791	0.0106207	55.415	-4.07393	0.059378	NA	6.428e-22
187	P13611	Versican core protein	VCAN	SRQEVNPVRQEIESETTSEEQIQEEKSFESP	_QEIESET(ph)T(ph)S(ph)EEQIQEEK_	T	2114	7	0.875816	I	2	536.582	1.2489	0.00371782	46.892	1.1135	2.1637	19.028	0.000379447
188	P13611	Versican core protein	VCAN	RQEVNPVRQEIESETTSEEQIQEEKSFESPQ	_QEIESET(ph)T(ph)S(ph)EEQIQEEK_	T	2115	8	0.964326	I	2	536.582	1.2489	0.00371782	46.892	1.1135	2.1637	19.028	0.000379447
189	P15336	Cyclic AMP-dependent transcription factor ATF-2	ATF2	ARNDSVIVADQTPTPTRFLKNCEEVGLFNEL	_NDSVIVADQT(ph)PTPT(ph)R_	T	73	14	0.814646	I	2	887.376	-0.26933	2.62402e-05	94.456	0.782492	1.7201	NA	0.0231513
190	P17544	Cyclic AMP-dependent transcription factor ATF-7	ATF7	KFGPARTDSVIIADQTPTPTRFLKNCEEVGL	_TDSVIIADQT(ph)PT(ph)PTR_	T	51	10	0.999999	I	2	887.887	0.17082	1.67019e-95	210.66	0.630685	1.5483	19.269	0.0286684
191	P17544	Cyclic AMP-dependent transcription factor ATF-7	ATF7	GPARTDSVIIADQTPTPTRFLKNCEEVGLFN	_TDSVIIADQT(ph)PT(ph)PTR_	T	53	12	0.998483	I	2	887.887	0.28856	1.67019e-95	210.66	0.630685	1.5483	19.269	0.0286684
192	P22059	Oxysterol-binding protein 1	OSBP	APEIITMPENLGHKRTGSNISGASSDISLDE	_RT(ph)GS(ph)NISGASSDISLDEQYK_	T	377	2	0.912287	I	3	763.321	0.70984	1.08258e-17	117.78	-0.847881	0.5556	NA	0.0892895
193	P25054	Adenomatous polyposis coli protein	APC	SESDRSERPVLVRQSTFIKEAPSPTLRRKLE	_QS(ph)T(ph)FIKEAPS(ph)PT(ph)LRR_	T	2442	3	1	I	3	965.431	1.7472	0.0161485	45.735	-0.744971	0.59668	NA	0.122245
194	P25054	Adenomatous polyposis coli protein	APC	VLVRQSTFIKEAPSPTLRRKLEESASFESLS	_QS(ph)T(ph)FIKEAPS(ph)PT(ph)LRR_	T	2451	12	1	I	3	965.431	1.7472	0.0161485	45.735	-0.744971	0.59668	NA	0.122245
195	P28482	Mitogen-activated protein kinase 1	MAPK1	LARVADPDHDHTGFLTEYVATRWYRAPEIML	_VADPDHDHTGFLT(ph)EY(ph)VATR_	T	185	13	0.999761	I	3	768.651	-0.061656	1.00095e-18	119.96	0.62854	1.546	3.562	0.0535628
196	P40238	Thrombopoietin receptor	MPL	PRACPLSSQSMPHFGTRYVCQFPDQEEVRLF	_ACPLSS(ph)QSMPHFGT(ph)R_	T	89	14	0.992901	I	2	878.371	-0.47293	0.00704668	65.022	-3.47664	0.089831	NA	1.90687e-23
197	P42167;P42166	Lamina-associated polypeptide 2, isoforms beta/gamma;Lamina-associated polypeptide 2, isoforms beta/gamma	TMPO;TMPO	KLLKLREQGTESRSSTPLPTISSSAENTRQN	_EQGTES(ph)RSST(ph)PLPTISSSAENTR_	T	160;160	10	0.968353	I	3	865.704	-0.18999	1.40255e-14	119.37	-0.607133	0.6565	32.449	0.0105124
198	P46821	Microtubule-associated protein 1B	MAP1B	TEPVEAYVIQKEREVTKGPAESPDEGITTTE	_EREVT(ph)KGPAESPDEGITTTEGEGECEQT(ph)PEELEPVEK_	T	885	5	0.814224	I	4	651.944	-0.36861	1.17915e-11	88.986	1.5214	2.8707	NA	1.42049e-06
199	P63104	14-3-3 protein zeta/delta	YWHAZ	IMQLLRDNLTLWTSDTQGDEAEAGEGGEN__	_DNLTLWTSDT(ph)QGDEAEAGEGGEN_	T	232	10	0.83819	I	3	830.326	0.22438	0.00695739	59.539	0.616734	1.5334	8.3765	0.0315592
200	Q01130	Serine/arginine-rich splicing factor 2	SRSF2	VEGMTSLKVDNLTYRTSPDTLRRVFEKYGRV	_VDNLTYRT(ph)SPDTLR_	T	25	8	0.812131	I	3	523.581	0.012938	0.00754233	60.161	0.643856	1.5625	NA	0.0261447
201	Q16637	Survival motor neuron protein	SMN1	GGVPEQEDSVLFRRGTGQSDDSDIWDDTALI	_RGT(ph)GQS(ph)DDSDIWDDTALIK_	T	25	3	0.853756	I	3	751.642	-0.25708	1.38158e-11	105.28	0.59321	1.5086	NA	0.0466945
202	Q4G0J3	La-related protein 7	LARP7	EASEASKENRDIEISTEEEKDTGDLKDSSLL	_DIEIS(ph)T(ph)EEEK_	T	338	6	1	I	2	676.749	0.21944	1.55886e-24	156.96	0.624896	1.5421	40.528	0.0208298
203	Q4G0J3	La-related protein 7	LARP7	DTSNTSISKMKRSRPTSEGSDIESTEPQKQC	_RSRPT(ph)SEGS(ph)DIESTEPQK_	T	257	5	0.770849	I	3	721.97	-0.22172	2.28876e-14	117.01	0.8118	1.7554	NA	0.00482182
204	Q86TB9	Protein PAT1 homolog 1	PATL1	EDDRDLSERALPRRSTSPIIGSPPVRAVPIG	_RST(ph)S(ph)PIIGSPPVR_	T	178	3	0.781188	I	2	1049.42	-0.12491	9.03102e-06	93.115	-0.676365	0.62574	NA	0.0614565
205	Q92954	Proteoglycan 4	PRG4	LTVNKETTVETKETTTTNKQTSTDGKEKTTS	_ETT(ph)VETKETTT(ph)T(ph)NK_	T	291	11	0.802357	I	2	543.25	0.097673	0.00927917	40.968	-1.6859	0.31081	6.5557	5.22487e-09
206	Q92954	Proteoglycan 4	PRG4	TVNKETTVETKETTTTNKQTSTDGKEKTTSA	_ETT(ph)VETKETTT(ph)T(ph)NK_	T	292	12	0.817103	I	2	543.25	0.097673	0.00927917	40.968	-1.6859	0.31081	6.5557	5.22487e-09
207	Q9BU76	Multiple myeloma tumor-associated protein 2	MMTAG2	EKKKKDKEHRRPAEATSSPTSPERPRHHHHD	_RPAEAT(ph)SSPT(ph)SPERPR_	T	215	6	0.982716	I	2	633.61	-0.25121	3.65686e-36	144.33	-0.670865	0.62813	NA	0.150736
208	Q9BX95	Sphingosine-1-phosphate phosphatase 1	SGPP1	PASPRRAGALRRNSLTGEEGQLARVSNWPLY	_RNSLT(ph)GEEGQLAR_	T	114	5	0.81862	I	3	755.854	-0.34157	5.02875e-16	131.06	0.616922	1.5336	NA	0.0220375
209	Q9NYF8	Bcl-2-associated transcription factor 1	BCLAF1	KESGKQKFNDSEGDDTEETEDYRQFRKSVLA	_QKFNDS(ph)EGDDT(ph)EETEDYR_	T	402	11	0.999999	I	2	779.94	0.12468	2.89345e-61	176.77	2.16276	4.4777	39.62	2.78836e-11
210	Q9UKM9	RNA-binding protein Raly	RALY	GEARTRDDGDEEGLLTHSEEELEHSQDTDAD	_TRDDGDEEGLLT(ph)HSEEELEHSQDTDADDGALQ_	T	286	12	0.756259	I	3	867.378	-0.2024	1.51441e-09	93.596	-0.63169	0.64542	NA	0.0155824
211	Q9Y618	Nuclear receptor corepressor 2	NCOR2	SPGNTSQPPAFFSKLTESNSAMVKSKKQEIN	_LT(ph)ES(ph)NSAM(ox)VKSK_	T	2284	2	0.994211	I	2	709.308	-0.19604	0.00367191	56.872	0.984261	1.9783	NA	0.0040714
212	Q9Y6G9	Cytoplasmic dynein 1 light intermediate chain 1	DYNC1LI1	AELDRITRKPVTVSPTTPTSPTEGEAS____	_KPVTVS(ph)PT(ph)TPT(ph)SPTEGEAS_	T	512	8	0.813256	I	2	1023.44	0.46173	7.22314e-35	151.59	0.587173	1.5023	NA	0.0656787
213	P28482	Mitogen-activated protein kinase 1	MAPK1	RVADPDHDHTGFLTEYVATRWYRAPEIMLNS	_VADPDHDHTGFLT(ph)EY(ph)VATR_	Y	187	15	0.999809	I	3	768.651	-0.061656	1.00095e-18	119.96	0.62854	1.546	3.562	0.0535628
214	Q07157	Tight junction protein ZO-1	TJP1	SRPDPEPVSDNEEDSYDEEIHDPRSGRSGVV	_VQIPVSRPDPEPVS(ph)DNEEDSY(ph)DEEIHDPR_	Y	132	21	0.780842	I	3	881.62	-0.058911	1.10532e-19	111.33	4.72197	26.391	NA	1.33014e-45
215	Q9Y463;Q13627	Dual specificity tyrosine-phosphorylation-regulated kinase 1B;Dual specificity tyrosine-phosphorylation-regulated kinase 1B	DYRK1B;DYRK1B	VDFGSSCQLGQRIYQYIQSRFYRSPEVLLGT	_IYQY(ph)IQSR_	Y	273;321	4	0.916213	I	2	575.768	-0.098466	0.0022987	86.67	2.461	5.506	129.24	3.85679e-10
