# Supplementary material for: MCM2-regulated functional networks in lung cancer by multi-dimensional proteomic approach
Source: Sci Rep. 2017 Oct 16;7:13302. doi: 10.1038/s41598-017-13440-x (PMC5643318; doi:10.1038/s41598-017-13440-x)
Supplement: Supplementary file 5 — Supplementary Table S4 [file 41598_2017_13440_MOESM5_ESM.xls]

## Sheet: Instructions for Supp. Table S4
Instructions for Supplementary Table S4. Significantly regulated phosphosites of siMCM2 phosphoproteome in H1299 cells.
Items	Definition
No.	Identifier of this table.
Accession number	Unique identifier for proteins in Uniprot database.
Protein name	The name of identified proteins this peptide is associated with.
Gene name	The name of identified genes this peptide is associated with.
Modified sequence	The sequence of matched peptide including the location(s) of modified amino acid.
Phosphorylated residue	The residue of phosphorylation within this peptide.
Phosphosites position in protein	The position of the phosphorylated residues within this protein.
Phosphosite position in peptide	The position of the phosphorylated residues within this peptide.
Best phosphosite localization probability	The best probability of phosphorylation localization at the position in this peptide.
Class (site localization)	The classification of phosphosite localization.
Peptide charge	Charge state of the precursor ion.
m/z	The recalibrated m/z of selected precursor ion.
Mass error [ppm]	The observed mass of the precursor ion minus the expected peptide mass.
Posterior Error Probability (PEP)	The posterior error probability of the best identified modified peptide containing this site.
Peptide score	The score for the best associted MS/MS spectrum in Andromenda or Mascot. The higher the better.
Normalized Log2 Ratio (siMCM2/Control)	Log2 transformed value of the normalized siMCM2/Control ratio.
Normalized Ratio (siMCM2/Control)	Normalized ratio of the raw siMCM2/Control ratio.
Ratio (siMCM2/Control) variability (%)	Variability of the siMCM2/Control ratios.
p-value	Significance B test from Maxquant

## Sheet: Supplementary Table S4
Supplementary Table S4. Significantly regulated phosphosites of siMCM2 phosphoproteome in H1299 cells. Phosphosites with a minimum of 1.5-fold change in abundance. P < 0.05 derived from Significance B, and localization probability > 0.75.
No.	Accession number	Protein name	Gene name	Sequence window	Modified sequence	Phosphorylated residue	Phosphosites position in protein	Phosphosite position in peptide	Best phosphosite localization probability	Class (site localization)	Peptide charge	m/z	Mass error [ppm]	Posterior Error Probability (PEP)	Andromeda score	Normalized Log2Ratio (siMCM2/Control)	Normalized Ratio (siMCM2/Control)	Ratio (siMCM2/Control) variability (%)	p-value (siMCM2/Control)
1	O14974	Protein phosphatase 1 regulatory subunit 12A	PPP1R12A	REKRRSTGVSFWTQDSDENEQEQQSDTEEGS	_STGVSFWTQDS(ph)DENEQEQQS(ph)DTEEGSNKK_	S	862	11	0.880538	I	3	434.534	-1.8654	0.0067508	47.105	-0.673555	0.62696	NA	0.0410932
2	O14974	Protein phosphatase 1 regulatory subunit 12A	PPP1R12A	DESPATWRLGLRKTGSYGALAEITASKEGQK	_TGS(ph)YGALAEITASK_	S	445	3	0.908385	I	2	724.837	0.42785	0.0109332	65.808	-1.72676	0.30213	NA	1.89041e-06
3	O15061	Synemin	SYNM	KAVESVVRESLSRQRSPAPGSPDEEGGAEAP	_QRS(ph)PAPGS(ph)PDEEGGAEAPAAGIR_	S	1044	3	1	I	3	794.004	-1.145	5.25986e-07	83.436	-0.653083	0.63592	30.455	0.00539776
4	O15061	Synemin	SYNM	VVRESLSRQRSPAPGSPDEEGGAEAPAAGIR	_QRS(ph)PAPGS(ph)PDEEGGAEAPAAGIR_	S	1049	8	1	I	3	794.004	-1.145	5.25986e-07	83.436	-0.653083	0.63592	30.455	0.00539776
5	O43719	HIV Tat-specific factor 1	HTATSF1	EDDDSNEKLFDEEEDSSEKLFDDSDERGTLG	_LFDEEEDS(ph)S(ph)EKLFDDSDER_	S	713	8	0.999995	I	3	822.303	0.1424	0.000168602	66.068	0.628634	1.5461	75.223	0.0169693
6	O94804	Serine/threonine-protein kinase 10	STK10	QVAQEKQVAEQGGDLSPAANRSQKASQSRPN	_QVAEQGGDLS(ph)PAANR_	S	438	10	1	I	2	796.857	0.35994	3.54425e-34	155.08	0.705314	1.6305	14.916	0.00806107
7	O94979	Protein transport protein Sec31A	SEC31A	ALKDSDQVAQSDGEESPAAEEQLLGEHIKEE	_DSDQVAQS(ph)DGEES(ph)PAAEEQLLGEHIK_	S	532	13	0.999999	I	3	954.749	-0.16515	1.26977e-06	81.876	0.604736	1.5207	42.063	0.0204461
8	P09601	Heme oxygenase 1	HMOX1	FEELQELLTHDTKDQSPSRAPGLRQRASNKV	_DQS(ph)PSRAPGLR_	S	229	3	0.961307	I	2	632.296	0.27861	0.0144893	54.343	1.42121	2.6781	40.913	1.68206e-06
9	P16401	Histone H1.5	HIST1H1B	ETAPAETATPAPVEKSPAKKKATKKAAGAGA	_SETAPAETATPAPVEKS(ph)PAK_	S	18	17	0.999878	I	3	754.361	-0.15094	0.00122119	58.688	-1.23416	0.42509	19.232	0.00053065
10	P17096	High mobility group protein HMG-I/HMG-Y	HMGA1	RGRPKKLEKEEEEGISQESSEEEQ_______	_KLEKEEEEGIS(ph)QES(ph)S(ph)EEEQ_	S	99	11	1	I	2	826.302	0.11937	2.42198e-64	176.17	-2.24345	0.21118	62.406	6.31368e-23
11	P17096	High mobility group protein HMG-I/HMG-Y	HMGA1	PKKLEKEEEEGISQESSEEEQ__________	_KLEKEEEEGIS(ph)QES(ph)S(ph)EEEQ_	S	102	14	1	I	2	826.302	0.11937	3.75175e-78	180.13	-4.18545	0.054961	67.447	1.98029e-50
12	P17096	High mobility group protein HMG-I/HMG-Y	HMGA1	KKLEKEEEEGISQESSEEEQ___________	_KLEKEEEEGIS(ph)QES(ph)S(ph)EEEQ_	S	103	15	1	I	2	826.302	0.11937	3.75175e-78	180.13	-4.18545	0.054961	67.447	1.98029e-50
13	P19338	Nucleolin	NCL	IEGRAIRLELQGPRGSPNARSQPSKTLFVKG	_LELQGPRGS(ph)PNAR_	S	563	9	1	I	3	492.244	-0.27185	1.13848e-05	97.823	-0.929281	0.52512	42.053	2.9456e-05
14	P27824	Calnexin	CANX	EEKQKSDAEEDGGTVSQEEEDRKPKAEEDEI	_QKS(ph)DAEEDGGTVS(ph)QEEEDR_	S	564	13	1	I	3	1134.91	-0.17109	9.37175e-129	227.96	0.712111	1.6382	26.685	1.72416e-06
15	P28749	Retinoblastoma-like protein 1	RBL1	VKSPVSLTAHSLIGASPKQTNLTKAQEVHST	_VKS(ph)PVSLTAHSLIGAS(ph)PK_	S	762	16	0.997362	I	3	814.037	-0.43776	0.00175585	52.172	-0.958028	0.51476	21.673	0.00591173
16	P30622	CAP-Gly domain-containing linker protein 1	CLIP1	ISNLTKTASESISNLSEAGSIKKGERELKIG	_TASESISNLS(ph)EAGS(ph)IK_	S	200	10	0.999986	I	2	877.368	0.054302	2.03749e-103	216.58	0.826437	1.7733	17.262	0.0023362
17	P30622	CAP-Gly domain-containing linker protein 1	CLIP1	TKTASESISNLSEAGSIKKGERELKIGDRVL	_TASESISNLS(ph)EAGS(ph)IK_	S	204	14	1	I	2	877.368	0.18318	2.03749e-103	216.58	0.826437	1.7733	17.262	0.0023362
18	P31350	Ribonucleoside-diphosphate reductase subunit M2	RRM2	RVPLAPITDPQQLQLSPLKGLSLVDKENTPP	_VPLAPITDPQQLQLS(ph)PLK_	S	20	15	1	I	3	680.038	0.11692	4.86143e-06	82.59	-0.706488	0.61281	21.52	0.00363473
19	P35579	Myosin-9	MYH9	FVVPRRMARKGAGDGSDEEVDGKADGAEAKP	_GAGDGS(ph)DEEVDGKADGAEAKPAE_	S	1943	6	1	I	3	752.304	0.10721	3.9784e-101	207.22	-0.870176	0.54708	45.453	0.00226522
20	P35659	Protein DEK	DEK	DSSTTKKNQNSSKKESESEDSSDDEPLIKKL	_KES(ph)ES(ph)EDS(ph)S(ph)DDEPLIKK_	S	301	3	1	I	3	752.594	0.38748	0.000355144	64.069	-1.34436	0.39383	16.224	0.000174714
21	P35659	Protein DEK	DEK	STTKKNQNSSKKESESEDSSDDEPLIKKLKK	_KES(ph)ES(ph)EDS(ph)S(ph)DDEPLIKK_	S	303	5	1	I	3	752.594	0.38748	0.000355144	64.069	-1.34436	0.39383	16.224	0.000174714
22	P35659	Protein DEK	DEK	KKNQNSSKKESESEDSSDDEPLIKKLKKPPT	_KES(ph)ES(ph)EDS(ph)S(ph)DDEPLIKK_	S	306	8	1	I	3	752.594	0.38748	0.000355144	64.069	-1.34436	0.39383	16.224	0.000174714
23	P35659	Protein DEK	DEK	KNQNSSKKESESEDSSDDEPLIKKLKKPPTD	_KES(ph)ES(ph)EDS(ph)S(ph)DDEPLIKK_	S	307	9	1	I	3	752.594	0.38748	0.000355144	64.069	-1.34436	0.39383	16.224	0.000174714
24	P48634	Protein PRRC2A	PRRC2A	GSEYEEIPKRRRQRGSETGSETHESDLAPSD	_QRGS(ph)ET(ph)GSETHESDLAPSDK_	S	1106	4	0.790769	I	3	800.332	0.26451	0.00631389	43.261	-0.589594	0.66453	17.936	0.0276046
25	P48634	Protein PRRC2A	PRRC2A	NHPPAPRGRTASETRSEGSEYEEIPKRRRQR	_TAS(ph)ETRS(ph)EGS(ph)EYEEIPK_	S	1089	7	0.981082	I	2	1076.89	-0.97886	1.09521e-10	99.873	0.786847	1.7253	39.382	0.00031609
26	P49736	DNA replication licensing factor MCM2	MCM2	AGRGLGRMRRGLLYDSDEEDEERPARKRRQV	_GLLYDS(ph)DEEDEERPAR_	S	139	6	1	I	2	658.609	0.20972	7.17344e-140	243.16	-2.40759	0.18847	22.762	3.91664e-26
27	P49736	DNA replication licensing factor MCM2	MCM2	ASSPAQRRRGNDPLTSSPGRSSRRTDALTSS	_RGNDPLTS(ph)S(ph)PGR_	S	26	8	0.814541	I	2	668.804	0.063351	1.92488e-34	169.3	-2.20357	0.2171	NA	1.5991e-19
28	P49736	DNA replication licensing factor MCM2	MCM2	SSPAQRRRGNDPLTSSPGRSSRRTDALTSSP	_RGNDPLTSS(ph)PGR_	S	27	9	0.999487	I	2	668.804	-0.34327	1.92488e-34	169.3	-2.34183	0.19726	20.877	7.42512e-19
29	P49792	E3 SUMO-protein ligase RanBP2	RANBP2	LVGPPLAETVFTPKTSPENVQDRFALVTPKK	_ELVGPPLAETVFT(ph)PKTS(ph)PENVQDR_	S	1400	17	0.953131	I	3	928.768	-0.1378	2.56748e-08	90.896	0.72465	1.6525	3.6459	0.00761497
30	P50502;Q8IZP2	Hsc70-interacting protein;Hsc70-interacting protein	ST13;ST13	KVEEDLKADEPSSEESDLEIDKEGVIEPDTD	_KVEEDLKADEPS(ph)S(ph)EES(ph)DLEIDK_	S	79;75	16	1	I	3	915.695	0.0032971	1.17223e-220	260.03	0.590339	1.5056	28.29	5.37405e-05
31	P51858	Hepatoma-derived growth factor	HDGF	EAAEGDGDKKGNAEGSSDEEGKLVIDEPAKE	_KGNAEGS(ph)S(ph)DEEGKLVIDEPAK_	S	132	7	1	I	3	778.336	0.15069	1.02521e-78	187.75	-2.70322	0.15355	69.21	4.06102e-19
32	P51858	Hepatoma-derived growth factor	HDGF	AAEGDGDKKGNAEGSSDEEGKLVIDEPAKEK	_KGNAEGS(ph)S(ph)DEEGKLVIDEPAK_	S	133	8	1	I	3	778.336	0.15069	1.02521e-78	187.75	-2.70322	0.15355	69.21	4.06102e-19
33	P62753	40S ribosomal protein S6	RPS6	AKEKRQEQIAKRRRLSSLRASTSKSESSQK_	_RLS(ph)S(ph)LRAS(ph)TSK_	S	235	3	1	I	2	723.301	0.087959	5.26912e-38	160.57	-0.714491	0.60942	54.146	0.00668939
34	Q9BQE3;Q6PEY2;Q13748;Q71U36;P68363	Tubulin alpha-1C chain;Tubulin alpha-1C chain;Tubulin alpha-1C chain;Tubulin alpha-1C chain	TUBA1C;TUBA1C;TUBA1C;TUBA1C	DGQMPSDKTIGGGDDSFNTFFSETGAGKHVP	_TIGGGDDS(ph)FNTFFSETGAGK_	S	48;48;48;48;48	8	0.996701	I	2	1044.43	-0.73649	4.36611e-34	147.26	-0.714491	0.60942	4.9436	0.00252977
35	Q01082	Spectrin beta chain, non-erythrocytic 1	SPTBN1	EMVNGATEQRTSSKESSPIPSPTSDRKAKTA	_ES(ph)SPIPS(ph)PTSDRK_	S	2164	2	0.979292	I	2	780.821	-0.020042	7.4049e-09	116.04	0.647821	1.5668	NA	0.0136174
36	Q01082	Spectrin beta chain, non-erythrocytic 1	SPTBN1	MVNGATEQRTSSKESSPIPSPTSDRKAKTAL	_T(ph)SSKESS(ph)PIPS(ph)PTSDRK_	S	2165	7	0.973336	I	2	681.941	0.033896	7.4049e-09	116.04	0.696528	1.6206	NA	0.00874106
37	Q07955	Serine/arginine-rich splicing factor 1	SRSF1	ETAYIRVKVDGPRSPSYGRSRSRSRSRSRSR	_VDGPRS(ph)PS(ph)YGRS(ph)R_	S	201	8	0.896969	I	2	424.191	-0.14026	4.25795e-05	80.733	-0.955424	0.51569	73.339	0.000908547
38	Q07955	Serine/arginine-rich splicing factor 1	SRSF1	IRVKVDGPRSPSYGRSRSRSRSRSRSRSRSN	_VDGPRS(ph)PS(ph)YGRS(ph)R_	S	205	12	0.999824	I	2	424.191	-0.14026	4.25795e-05	80.733	-0.955424	0.51569	73.339	0.000908547
39	Q13112	Chromatin assembly factor 1 subunit B	CHAF1B	RPVEGTPASRTQDPSSPGTTPPQARQAPAPT	_TQDPS(ph)S(ph)PGTTPPQAR_	S	429	6	0.93094	I	2	850.34	0.04993	1.00884e-05	91.414	-0.592963	0.66298	NA	0.0645854
40	Q13442	28 kDa heat- and acid-stable phosphoprotein	PDAP1	DGAAGDPKKEKKSLDSDESEDEEDDYQQKRK	_SLDS(ph)DES(ph)EDEEDDYQQK_	S	60	4	0.999994	I	2	731.242	-0.18904	4.86942e-280	288.31	-0.651654	0.63655	52.136	0.0122632
41	Q13442	28 kDa heat- and acid-stable phosphoprotein	PDAP1	AGDPKKEKKSLDSDESEDEEDDYQQKRKGVE	_SLDS(ph)DES(ph)EDEEDDYQQK_	S	63	7	1	I	2	731.242	-0.18904	4.86942e-280	288.31	-0.660224	0.63278	51.801	0.0113207
42	Q13501	Sequestosome-1	SQSTM1	EHGGKRSRLTPVSPESSSTEEKSSSQPSSCC	_SRLT(ph)PVS(ph)PES(ph)SSTEEK_	S	275	10	0.935226	I	2	631.934	-0.13803	5.03729e-74	197.69	0.853996	1.8075	NA	0.00172475
43	Q14137	Ribosome biogenesis protein BOP1	BOP1	TEMASARIGDEYAEDSSDEEDIRNTVGNVPL	_IGDEYAEDS(ph)S(ph)DEEDIR_	S	126	9	1	I	2	1001.85	0.19074	1.33403e-147	227.7	-0.59453	0.66226	49.379	0.00543191
44	Q14137	Ribosome biogenesis protein BOP1	BOP1	EMASARIGDEYAEDSSDEEDIRNTVGNVPLE	_IGDEYAEDS(ph)S(ph)DEEDIR_	S	127	10	1	I	2	1001.85	0.19074	1.33403e-147	227.7	-0.59453	0.66226	49.379	0.00543191
45	Q14684	Ribosomal RNA processing protein 1 homolog B	RRP1B	ETMEEQKTKVGDGDLSAEEIPENEVSLRRAV	_VGDGDLS(ph)AEEIPENEVSLR_	S	245	7	0.987272	I	2	851.398	-0.43515	0.00584358	46.46	0.607674	1.5238	24.646	0.0199885
46	Q14980	Nuclear mitotic apparatus protein 1	NUMA1	KAQVARGRQEAERKNSLISSLEEEVSILNRQ	_NS(ph)LISSLEEEVS(ph)ILNR_	S	1225	2	0.984305	I	2	461.198	-0.5129	0.00744379	40.137	-1.57893	0.33473	170.7	8.95217e-11
47	Q14980	Nuclear mitotic apparatus protein 1	NUMA1	AERKNSLISSLEEEVSILNRQVLEKEGESKE	_NS(ph)LISSLEEEVS(ph)ILNR_	S	1235	12	0.830929	I	2	461.198	-0.5129	0.00744379	40.137	-1.57893	0.33473	170.7	8.95217e-11
48	Q15149	Plectin	PLEC	ELQLVTYKAQLEPVASPAKKPKVQSGSESVI	_AQLEPVAS(ph)PAK_	S	1435	8	1	I	2	595.794	0.10647	0.0173688	45.207	-0.778754	0.58287	24.084	0.021367
49	Q15154	Pericentriolar material 1 protein	PCM1	KKFGVESDKRVTNDISPESSPGVGRRRTKTP	_RVTNDIS(ph)PES(ph)SPGVGR_	S	65	7	0.999536	I	2	584.276	-0.53319	5.96647e-10	101.62	0.886043	1.8481	NA	0.00727045
50	Q15691	Microtubule-associated protein RP/EB family member 1	MAPRE1	SLVAPALNKPKKPLTSSSAAPQRPISTQRTA	_KPLTS(ph)SSAAPQRPISTQR_	S	155	5	0.783189	I	3	775.686	-0.53232	0.00118947	55.755	1.72953	3.3162	17.407	9.00789e-09
51	Q16643	Drebrin	DBN1	AGAIGQRLSNGLARLSSPVLHRLRLREDENA	_LS(ph)SPVLHR_	S	141	2	0.835176	I	2	494.752	-0.17167	0.00459906	72.325	0.898402	1.864	NA	0.00143786
52	Q1KMD3	Heterogeneous nuclear ribonucleoprotein U-like protein 2	HNRNPUL2	EQGLGKREEDEPEERSGDETPGSEVPGDKAA	_REEDEPEERS(ph)GDET(ph)PGS(ph)EVPGDK_	S	161	10	1	I	3	928.67	-0.40053	3.11986e-17	107.72	0.704075	1.6291	68.258	0.00109036
53	Q5VYK3	Proteasome-associated protein ECM29 homolog	ECM29	ALLSGLTDRNSVIQKSCAFAMGHLVRTSRDS	_S(ph)CAFAM(ox)GHLVRTSRDS(ph)STEK_	S	1419	1	0.999951	I	3	764.298	-1.8604	0.00451048	60.618	-4.55294	0.042602	NA	3.73536e-78
54	Q6ZTI6	Protein FAM101A	FAM101A	EGLLDSPDSGLPPSPSPSPPFYSLAPGILDA	_EGLLDSPDSGLPPSPS(ph)PS(ph)PPFYSLAPGILDAR_	S	35	16	0.853934	I	3	1137.19	0.13586	6.72278e-05	60.595	0.585347	1.5004	22.574	0.0495428
55	Q6ZTI6	Protein FAM101A	FAM101A	LLDSPDSGLPPSPSPSPPFYSLAPGILDARA	_EGLLDSPDSGLPPSPS(ph)PS(ph)PPFYSLAPGILDAR_	S	37	18	0.896874	I	3	1137.19	0.13586	6.72278e-05	60.595	0.815575	1.76	NA	0.0119894
56	Q7Z5K2	Wings apart-like protein homolog	WAPAL	NDTWNSQFGKRPESPSEISPIKGSVRTGLFE	_RPESPS(ph)EIS(ph)PIK_	S	223	6	0.997168	I	3	750.331	-0.020878	6.82358e-22	146.84	-0.688125	0.62066	14.144	0.00445262
57	Q8NFC6	Biorientation of chromosomes in cell division protein 1-like 1	BOD1L1	EERHMPKRKRKQHYLSSEDEPDDNPDVLDSR	_QHYLS(ph)S(ph)EDEPDDNPDVLDSR_	S	2779	5	0.900835	I	3	830.983	-0.63873	1.58367e-31	132.87	0.727964	1.6563	42.547	0.0064482
58	Q8NFC6	Biorientation of chromosomes in cell division protein 1-like 1	BOD1L1	ERHMPKRKRKQHYLSSEDEPDDNPDVLDSRI	_QHYLS(ph)S(ph)EDEPDDNPDVLDSR_	S	2780	6	0.900835	I	3	830.983	-0.63873	1.58367e-31	132.87	0.727964	1.6563	42.547	0.0064482
59	Q92609	TBC1 domain family member 5	TBC1D5	QLNKGLSSKNISSSPSVESLPGGREFTGSPP	_NISSSPS(ph)VES(ph)LPGGR_	S	541	7	0.997034	I	2	1036.41	-0.30765	0.000290948	65.915	0.711142	1.6371	17.29	0.0076361
60	Q92609	TBC1 domain family member 5	TBC1D5	KGLSSKNISSSPSVESLPGGREFTGSPPSSA	_NISSSPS(ph)VES(ph)LPGGR_	S	544	10	0.996715	I	2	1036.41	-0.30765	0.000290948	65.915	0.711142	1.6371	17.29	0.0076361
61	Q96JG6	Coiled-coil domain-containing protein 132	CCDC132	YESDEQEKSAYQEYDSDSDVPEELKRDYVDE	_SAYQEYDS(ph)DS(ph)DVPEELK_	S	559	8	0.999044	I	2	919.414	1.0481	1.28079e-05	78.758	-0.672681	0.62734	12.155	0.00426547
62	Q96PK6	RNA-binding protein 14	RBM14	ANANSTPPPYERTRLSPPRASYDDPYKKAVA	_TRLS(ph)PPR_	S	582	4	0.992653	I	2	453.731	-0.14071	0.00928879	44.349	0.659925	1.58	NA	0.032424
63	Q99638	Cell cycle checkpoint control protein RAD9A	RAD9A	PVRSPQGPSPVLAEDSEGEG___________	_SPQGPSPVLAEDS(ph)EGEG_	S	387	13	0.999766	I	2	693.315	-0.17722	0.000221603	69.088	-0.901311	0.5354	37.565	0.00163631
64	Q9BQG0	Myb-binding protein 1A	MYBBP1A	VQRPKLEKKDAKEIPSATQSPISKKRKKKGF	_EIPS(ph)AT(ph)QSPISK_	S	1159	4	0.934437	I	2	669.321	-0.67109	0.00753108	66.939	-1.96241	0.2566	NA	6.87451e-08
65	Q9BX95	Sphingosine-1-phosphate phosphatase 1	SGPP1	LGPASPRRAGALRRNSLTGEEGQLARVSNWP	_RNS(ph)LTGEEGQLAR_	S	112	3	0.999937	I	2	504.239	0.12795	9.91004e-13	129.42	0.754374	1.6869	23.239	0.00584089
66	Q9BZW7	Testis-specific gene 10 protein	TSGA10	ECTVHNLDDERMEQMSNMTLMKETISTVEKE	_M(ox)EQMS(ph)NM(ox)TLM(ox)KET(ph)IST(ph)VEK_	S	163	5	0.965923	I	3	1005.95	0.96481	0.0196607	46.873	0.807355	1.75	NA	0.0126839
67	Q9C0C2	182 kDa tankyrase-1-binding protein	TNKS1BP1	LSPSALKAKLRPRNRSAEEGELAESKSSQKE	_NRS(ph)AEEGELAESK_	S	1666	3	1	I	3	750.322	0.077413	1.01218e-11	126.32	0.636543	1.5546	32.443	0.0371678
68	Q9H093	NUAK family SNF1-like kinase 2	NUAK2	TLGKGTYGKVKKARESSGRLVAIKSIRKDKI	_ARES(ph)S(ph)GRLVAIK_	S	73	4	1	I	2	540.259	-1.0538	0.020932	48.391	-1.29903	0.4064	NA	0.000278804
69	Q9H093	NUAK family SNF1-like kinase 2	NUAK2	LGKGTYGKVKKARESSGRLVAIKSIRKDKIK	_ARES(ph)S(ph)GRLVAIK_	S	74	5	1	I	2	540.259	-1.0538	0.020932	48.391	-1.29903	0.4064	NA	0.000278804
70	Q9H6F5	Coiled-coil domain-containing protein 86	CCDC86	AGLGSPERPPKTSPGSPRLQQGAGLESPQGQ	_AGLGS(ph)PERPPKTS(ph)PGS(ph)PR_	S	69	16	0.999935	I	2	677.621	0.17267	8.22529e-23	131.7	-1.08177	0.47245	NA	7.62026e-05
71	Q9H6F5	Coiled-coil domain-containing protein 86	CCDC86	QQDLHLESPQRQPEYSPESPRCQPKPSEEAP	_QQDLHLES(ph)PQRQPEYS(ph)PES(ph)PR_	S	110	16	0.984061	I	3	671.04	-0.10714	2.18788e-16	111.63	-0.975141	0.50869	NA	0.000113268
72	Q9HCK8	Chromodomain-helicase-DNA-binding protein 8	CHD8	TRHFSTLKDDDLVEFSDLESEDDERPRSRRH	_DDDLVEFS(ph)DLES(ph)EDDERPR_	S	1420	8	1	I	3	1220.96	-0.30957	8.92976e-34	142.74	0.606442	1.5225	17.963	0.0194922
73	Q9HCK8	Chromodomain-helicase-DNA-binding protein 8	CHD8	STLKDDDLVEFSDLESEDDERPRSRRHDRHH	_DDDLVEFS(ph)DLES(ph)EDDERPR_	S	1424	12	1	I	3	1220.96	-0.30957	8.92976e-34	142.74	0.606442	1.5225	17.963	0.0194922
74	Q9NQC3	Reticulon-4	RTN4	PPSTPAAPKRRGSSGSVDETLFALPAASEPV	_RGS(ph)SGS(ph)VDETLFALPAASEPVIR_	S	184	6	0.846741	I	3	727.645	-0.098535	7.56671e-50	158.52	0.697952	1.6222	33.619	0.00118944
75	Q9P2M7	Cingulin	CGN	SDEEPGAYWNGKLLRSHSQASLAGPGPVDPS	_S(ph)HSQAS(ph)LAGPGPVDPSNR_	S	129	1	0.852997	I	3	584.743	0.52772	0.000168334	68.576	0.967538	1.9555	15.939	0.000494877
76	Q9P2M7	Cingulin	CGN	EEPGAYWNGKLLRSHSQASLAGPGPVDPSNR	_SHS(ph)QAS(ph)LAGPGPVDPSNR_	S	131	3	0.845268	I	3	646.27	-0.22055	0.00034901	62.525	0.853836	1.8073	15.321	0.00917352
77	Q9P2M7	Cingulin	CGN	GAYWNGKLLRSHSQASLAGPGPVDPSNRSNS	_SHS(ph)QAS(ph)LAGPGPVDPSNR_	S	134	6	0.980823	I	3	646.27	-0.55357	0.000168334	68.576	0.888695	1.8515	13.389	0.00123643
78	Q9UK58	Cyclin-L1	CCNL1	LNPDGTPALSTLGGFSPASKPSSPREVKAEE	_GLNPDGTPALSTLGGFS(ph)PAS(ph)KPS(ph)SPR_	S	335	17	0.998755	I	3	917.732	0.12536	9.77317e-27	129.07	-0.826847	0.56376	NA	0.00086316
79	Q9UK58	Cyclin-L1	CCNL1	ALSTLGGFSPASKPSSPREVKAEEKSPISIN	_GLNPDGTPALSTLGGFS(ph)PASKPSS(ph)PR_	S	342	24	0.778025	I	3	526.232	0.27159	9.77317e-27	129.07	-0.826847	0.56376	NA	0.00350509
80	Q9UNE7	E3 ubiquitin-protein ligase CHIP	STUB1	KEEKEGGARLGAGGGSPEKSPSAQELKEQGN	_LGAGGGS(ph)PEKS(ph)PSAQELK_	S	19	7	0.999993	I	3	624.943	0.093867	0.000298753	62.739	-0.685918	0.62161	22.183	0.0127562
81	Q9UNE7	E3 ubiquitin-protein ligase CHIP	STUB1	EGGARLGAGGGSPEKSPSAQELKEQGNRLFV	_LGAGGGS(ph)PEKS(ph)PSAQELK_	S	23	11	0.99604	I	3	734.322	-0.42627	0.000298753	62.739	-0.685918	0.62161	22.183	0.00362596
82	Q9UQ35	Serine/arginine repetitive matrix protein 2	SRRM2	EDKDKDKKEKSATRPSPSPERSSTGPEPPAP	_SATRPS(ph)PS(ph)PERSS(ph)TGPEPPAPTPLLAER_	S	351	6	0.990511	I	3	1042.46	-0.071688	1.24213e-18	107.17	-1.15888	0.44786	NA	2.51157e-07
83	Q9UQ35	Serine/arginine repetitive matrix protein 2	SRRM2	KDKDKKEKSATRPSPSPERSSTGPEPPAPTP	_SATRPS(ph)PS(ph)PERSSTGPEPPAPTPLLAER_	S	353	8	0.995762	I	3	862.806	-0.07853	7.47953e-19	111.56	-0.857678	0.55184	30.456	0.000106668
84	Q9UQ35	Serine/arginine repetitive matrix protein 2	SRRM2	KKEKSATRPSPSPERSSTGPEPPAPTPLLAE	_S(ph)AT(ph)RPSPSPERS(ph)STGPEPPAPTPLLAER_	S	357	12	0.847321	I	4	1042.46	0.12718	7.47953e-19	111.56	-1.02213	0.49239	39.565	4.82514e-06
85	Q9UQ35	Serine/arginine repetitive matrix protein 2	SRRM2	SPRKPIDSLRDSRSLSYSPVERRRPSPQPSP	_SLS(ph)YS(ph)PVER_	S	2692	3	0.999996	I	2	599.233	0.63001	6.57337e-16	151.74	-1.70934	0.3058	129.91	4.92853e-14
86	Q9UQ35	Serine/arginine repetitive matrix protein 2	SRRM2	RKPIDSLRDSRSLSYSPVERRRPSPQPSPRD	_SLS(ph)YS(ph)PVER_	S	2694	5	0.999997	I	2	599.233	0.63001	6.57337e-16	151.74	-1.70934	0.3058	129.91	4.92853e-14
87	Q9Y2W1	Thyroid hormone receptor-associated protein 3	THRAP3	QTNTDKEKIKEKGSFSDTGLGDGKMKSDSFA	_GSFS(ph)DTGLGDGK_	S	379	4	0.998339	I	2	610.745	0.92802	1.7231e-21	141.55	0.601126	1.5169	27.068	0.0210204
88	Q9Y3T9	Nucleolar complex protein 2 homolog	NOC2L	NSPQAETREAREAARSPDKPGGSPSASRRKG	_EAARS(ph)PDKPGGS(ph)PSASR_	S	49	5	1	I	3	610.591	-0.19817	1.08153e-10	99.915	-0.72516	0.60493	17.844	0.0300884
89	Q9Y3T9	Nucleolar complex protein 2 homolog	NOC2L	REAREAARSPDKPGGSPSASRRKGRASEHKD	_EAARS(ph)PDKPGGS(ph)PSASR_	S	56	12	0.908995	I	3	610.591	-0.19817	1.08153e-10	99.915	-0.735283	0.6007	19.952	0.0282457
90	Q9Y4B5	Microtubule cross-linking factor 1	MTCL1	GLPSTSSKEDVTPPLSPDDLKYIEEFNKSWD	_EDVT(ph)PPLS(ph)PDDLK_	S	1421	8	1	I	2	793.325	0.95735	4.72343e-06	81.94	1.5066	2.8414	NA	2.22409e-05
91	Q9Y5J1	U3 small nucleolar RNA-associated protein 18 homolog	UTP18	MGGVPAWAETTKRKTSSDDESEEDEDDLLQR	_RKTS(ph)S(ph)DDES(ph)EEDEDDLLQR_	S	205	4	0.878206	I	2	836.301	-0.21733	6.34592e-64	172.98	-1.11026	0.46321	1.3073	5.03222e-05
92	Q9Y5J1	U3 small nucleolar RNA-associated protein 18 homolog	UTP18	AWAETTKRKTSSDDESEEDEDDLLQRTGNFI	_TSS(ph)DDES(ph)EEDEDDLLQR_	S	210	7	1	I	2	1071.87	-0.24975	0	298.09	-0.757501	0.59152	48.331	0.0043026
93	O14974	Protein phosphatase 1 regulatory subunit 12A	PPP1R12A	RKDESPATWRLGLRKTGSYGALAEITASKEG	_T(ph)GSYGALAEITASK_	T	443	1	0.93225	I	2	724.837	0.0053281	0.00718311	66.784	-3.38219	0.095909	NA	2.652e-20
94	O15173	Membrane-associated progesterone receptor component 2	PGRMC2	YVGRLLKPGEEPSEYTDEEDTKDHNKQD___	_LLKPGEEPSEYT(ph)DEEDTK_	T	211	12	0.999378	I	3	720.647	-0.11159	4.29895e-22	135.57	-0.87986	0.54342	49.586	0.00043169
95	P15336	Cyclic AMP-dependent transcription factor ATF-2	ATF2	ARNDSVIVADQTPTPTRFLKNCEEVGLFNEL	_NDSVIVADQT(ph)PTPT(ph)R_	T	73	14	0.814646	I	2	887.376	-0.26933	2.62402e-05	94.456	0.748289	1.6798	NA	0.0187752
96	P27824	Calnexin	CANX	KLEEKQKSDAEEDGGTVSQEEEDRKPKAEED	_QKS(ph)DAEEDGGT(ph)VSQEEEDR_	T	562	11	0.973896	I	2	756.944	0.31603	8.64611e-95	204.66	-0.937077	0.52229	NA	0.00111278
97	P48634	Protein PRRC2A	PRRC2A	EYEEIPKRRRQRGSETGSETHESDLAPSDKE	_QRGS(ph)ET(ph)GSETHESDLAPSDK_	T	1108	6	0.790758	I	3	800.332	0.26451	0.00631389	43.261	-0.589594	0.66453	17.936	0.0276046
98	P49792	E3 SUMO-protein ligase RanBP2	RANBP2	LNPSNKELVGPPLAETVFTPKTSPENVQDRF	_ELVGPPLAET(ph)VFTPKTS(ph)PENVQDR_	T	1393	10	0.984026	I	3	928.768	-0.21835	2.56748e-08	90.896	0.72465	1.6525	3.6459	0.00761497
99	Q13501	Sequestosome-1	SQSTM1	EVDIDVEHGGKRSRLTPVSPESSSTEEKSSS	_SRLT(ph)PVSPES(ph)SSTEEK_	T	269	4	0.999989	I	2	947.398	-0.48128	5.03729e-74	197.69	0.628167	1.5456	30.793	1.96153e-05
100	Q1KMD3	Heterogeneous nuclear ribonucleoprotein U-like protein 2	HNRNPUL2	GKREEDEPEERSGDETPGSEVPGDKAAEEQG	_REEDEPEERS(ph)GDET(ph)PGS(ph)EVPGDK_	T	165	14	1	I	3	928.67	-0.40053	3.14342e-08	95.195	0.817541	1.7624	NA	0.00266912
101	Q96MW1	Coiled-coil domain-containing protein 43	CCDC43	EKQRKAALLAQYADVTDEEDEADEKDDSGAT	_AALLAQYADVT(ph)DEEDEADEK_	T	139	11	0.999738	I	2	1036.11	-0.20045	0.0181571	48.626	1.5743	2.9779	NA	1.01442e-05
102	Q9BQG0	Myb-binding protein 1A	MYBBP1A	RPKLEKKDAKEIPSATQSPISKKRKKKGFLP	_EIPS(ph)AT(ph)QSPISK_	T	1161	6	0.956386	I	2	669.321	-0.67109	0.00930246	80.488	-1.96241	0.2566	NA	6.87451e-08
103	Q9BX95	Sphingosine-1-phosphate phosphatase 1	SGPP1	PASPRRAGALRRNSLTGEEGQLARVSNWPLY	_RNSLT(ph)GEEGQLAR_	T	114	5	0.81862	I	3	755.854	-0.34157	5.02875e-16	131.06	1.29025	2.4457	49.15	1.16961e-05
104	Q9BZW7	Testis-specific gene 10 protein	TSGA10	MEQMSNMTLMKETISTVEKEMKSLARKAMDT	_M(ox)EQMS(ph)NM(ox)TLM(ox)KET(ph)IST(ph)VEK_	T	174	16	0.881467	I	3	1005.95	0.96481	0.0196607	46.873	0.807355	1.75	NA	0.0126839
105	Q9H6F5	Coiled-coil domain-containing protein 86	CCDC86	SVQRAGLGSPERPPKTSPGSPRLQQGAGLES	_AGLGSPERPPKT(ph)S(ph)PGSPR_	T	65	12	0.991949	I	3	650.966	0.36547	1.57039e-07	93.21	-0.844898	0.55675	40.807	0.000132889
106	Q9UQ80	Proliferation-associated protein 2G4	PA2G4	KKKASKTAENATSGETLEENEAGD_______	_TAENATSGET(ph)LEENEAGD_	T	386	10	0.994902	I	2	961.888	0.11132	3.05551e-48	172.96	0.676267	1.598	35.451	0.011524
107	Q9Y4B5	Microtubule cross-linking factor 1	MTCL1	LPEKGLPSTSSKEDVTPPLSPDDLKYIEEFN	_EDVT(ph)PPLS(ph)PDDLK_	T	1417	4	1	I	2	793.325	0.95735	4.72343e-06	81.94	1.5066	2.8414	NA	2.22409e-05
