# Supplementary material for: MCM2-regulated functional networks in lung cancer by multi-dimensional proteomic approach
Source: Sci Rep. 2017 Oct 16;7:13302. doi: 10.1038/s41598-017-13440-x (PMC5643318; doi:10.1038/s41598-017-13440-x)
Supplement: Supplementary file 6 — Supplementary Table S5 [file 41598_2017_13440_MOESM6_ESM.xls]

## Sheet: Instruction for Supp. Table S5 
Instructions for Supplementary Table S5. Global proteome profile of siMCM2 in H1299 cells by iTRAQ.
Items	Definition
No.	Identifier of this table.
Accession	Unique identifier for proteins in Uniprot/Swiss-Prot database.
Gene name	The name of identified genes this peptide is associated with.
Protein name	The name of identified proteins this peptide is associated with.
Score	The protein score for identification using MudPIT scoring.
Cov.	The coverage of mapped peptides to target protein.
Unique Pept	The number of identified unique peptides subjected to quantification for the given protein.
Pept	The number of identified peptides for the given protein.
PSMs	The number of peptide spectral match for the given protein.
AA	The theoretic number of amino acid calculated from sequence for the given protein.
MW	The theoretic molecular weight of the given protein, in kDa.
pI	The uncalibrated retention time in minutes in the elution profile of the precirsor ion.
114±SD	Average and standard deviation iTRAQ intensities of the peptides assigned to each protein of 114-labeled siRNA Control-A.
115±SD	Average and standard deviation iTRAQ intensities of the peptides assigned to each protein of 115-labeled siRNA Control-B.
CTL mean	Average protein intensities from two replication of siRNA control.
CTL±SD	Standard deviation of protein intensities from two replication of siRNA Control.
116±SD	Average and standard deviation iTRAQ intensities of the peptides assigned to each protein of 116-labeled siMCM2 Treatment-A.
117±SD	Average and standard deviation iTRAQ intensities of the peptides assigned to each protein of 114-labeled siMCM2 Treatment-A.
siMCM2 mean	Average protein intensities from two replication of siMCM2 Treatment.
siMCM2±SD	Standard deviation of protein intensities from two replication of siMCM2 Treatment.
siMCM2/CTL	siMCM2 treatment to siRNA control ratio.
SD	Standard deviation of siMCM2/CTL.
Log2(siMCM2/CTL)	The log2 value of ratio of intensity of siMCM2 Treatment to siRNA Control.
Sequence	The unique peptide sequences assigned to the given protein.

## Sheet: Supplementary Table S5
Supplementary Table S5. Global proteome profile of siMCM2 in H1299 cells by iTRAQ. Protein identification was performed by Proteome Discoverer Version 1.4.1.14, Thermo Fisher Scientific.
No.	Accession	Gene name	Protein name	Score	Cov.	Unique Pept	Pept	PSMs	AA	MW	pI	114±SD	115±SD	CTL mean	CTL±SD	116±SD	117±SD	siMCM2 mean	siMCM2±SD	siMCM2/CTL	SD	Log2(siMCM2/CTL)	Sequence
1	A0AVT1	UBA6	Ubiquitin-like modifier-activating enzyme 6	44.31	5.13	3	4	6	1052	117.9	6.14	119174.6 ±122463.96	107590.67 ±105082.77	113383	113739	104631.87 ±100255.9	110456.92 ±108421.12	107544	104299	0.948509	1.32345	-0.0762674	vVQTDETAR/eDFTLLDFINAVk/eDFTLLDFINAVk/eDFTLLDFINAVk/sYTAADATLk
2	A0FGR8	ESYT2	Extended synaptotagmin-2	36.07	3.58	1	4	4	921	102.3	9.26	418285 ±501501.34	404477.05 ±482205.32	411381	491853	349776.56 ±400970.09	373497.73 ±429835.94	361637	415403	0.879081	1.45751	-0.185932	aQPPEAGPQGLHDLGR/rPSVSk
3	A0MZ66	KIAA1598	Shootin-1	25.02	3.01	1	1	1	631	71.6	5.33	110900 ±NA	118735.89 ±NA	114818	NA	96627.32 ±NA	114852.61 ±NA	105740	NA	0.920936	NA	-0.118827	qAEPVVVLDPVSTHEPQTk
4	A1L0T0	ILVBL	Acetolactate synthase-like protein	21.79	3.01	1	1	1	632	67.8	8.15	205400 ±NA	220391.27 ±NA	212896	NA	180944.35 ±NA	182539.68 ±NA	181742	NA	0.853667	NA	-0.228254	rPLMVLGSQALLTPTSADk
5	A2RRP1	NBAS	Neuroblastoma-amplified sequence	31.07	0.72	1	1	1	2371	268.4	5.96	36060 ±NA	26222.72 ±NA	31141.4	NA	33102.87 ±NA	29665.53 ±NA	31384.2	NA	1.0078	NA	0.0112064	sLAHLETLSHSFILSLk
6	A3KMH1	VWA8	von Willebrand factor A domain-containing protein 8	28.83	0.73	1	2	4	1905	214.7	7.4	32610 ±NA	27878.1 ±NA	30244	NA	37183.81 ±NA	36933.11 ±NA	37058.5	NA	1.22531	NA	0.293151	lVLLDGIHR
7	A4D1E9	GTPBP10	GTP-binding protein 10	27.13	9.04	3	3	3	387	42.9	9.03	83800 ±90363.65	78552.8 ±82342.5	81176.4	86341.7	78397.98 ±81985.26	78750.94 ±83428.13	78574.5	82705.9	0.967947	1.44844	-0.0469999	sLDEQANQENDALHk/tAFETIILLTk/lLTNFLPLk
8	A5YKK6	CNOT1	CCR4-NOT transcription complex subunit 1	95.73	5.39	9	10	14	2376	266.8	7.11	81438.58 ±108804.03	81049.85 ±110490.63	81244.2	109564	79671.3 ±101861.88	81594.86 ±108408.43	80633.1	105053	0.992478	1.86102	-0.0108932	vLGIVVGVLLQDHDVR/aVQELVHPVVDR/aPGFVYAWLELISHR/aPGFVYAWLELISHR/aQAEQQHNPAANPTMIR/gLGMEVFPVDLIYRPWk/sVAHVTEADLFHTIETLmR/iFIAR/dAIAALGLLQk/dAIAALGLLQk/lIALLVk/lIALLVk
9	A6NCE7	MAP1LC3B2	Microtubule-associated proteins 1A/1B light chain 3 beta 2	31.41	11.2	1	1	1	125	14.6	8.68	419900 ±NA	414296.46 ±NA	417098	NA	290556.49 ±NA	300056.69 ±NA	295307	NA	0.708003	NA	-0.498174	fLVPDHVNMSELIk
10	A6NHL2	TUBAL3	Tubulin alpha chain-like 3	48.19	8.74	1	4	27	446	49.9	6.05	883500 ±447598.59	993942.81 ±533176.6	938721	490388	954047.22 ±570574.36	978373.02 ±583763.95	966210	577169	1.02928	0.816795	0.0416399	sFGGGTGSGFTSLLMER/sFGGGTGSGFTSLLmER
11	A6NHR9	SMCHD1	Structural maintenance of chromosomes flexible hinge domain-containing protein 1	72.91	9.53	10	18	28	2005	226.2	7.3	151450.67 ±199136.86	153478.81 ±196497.14	152465	197676	127576.17 ±157727.3	131745.28 ±166069.4	129661	161801	0.850431	1.53035	-0.233734	eSELGDRPLQVGER/dSFTAVVITGVQPEHIQYLk/lQVVLNESNADTYAGRPLPSk/aHVEGDGVVEGIIR/eSELGDRPLQVGER/eHLLQGLLPDVQVPTSVk/gVITRPDLPSk/iDFLPHYDTLVk/lLLIDWPELk/eINITSALAEk/lLLIDWPELk/eINITSALAEk/lLLIDWPELk/lLLIDWPELk/sLFEASQQLLNEMk
12	A6NJ78	METTL15	Probable methyltransferase-like protein 15	47.69	3.19	1	1	1	407	46.1	8.62	32660 ±NA	27531.98 ±NA	30096	NA	39401.35 ±NA	43582.77 ±NA	41492.1	NA	1.37866	NA	0.463264	eQTDQTQAQELHR
13	A6PVS8	LRRIQ3	Leucine-rich repeat and IQ domain-containing protein 3	26.97	3.21	1	4	6	624	73.6	9.72	62360 ±NA	82091.8 ±NA	72225.9	NA	89544.69 ±NA	92176.87 ±NA	90860.8	NA	1.25801	NA	0.331141	aLFLk
14	A8MWD9	SNRPGP15	Putative small nuclear ribonucleoprotein G-like protein 15	25.97	15.79	1	1	2	76	8.5	8.84	260200 ±215950.41	261437.17 ±217984.69	260819	216968	261930.86 ±226381.49	259070.29 ±230170.47	260501	228276	0.998781	1.20679	-0.00176011	gNSIIMLEALER/gNSIIMLEALER
15	A8MWL7	TMEM14D	Transmembrane protein 14D	34.55	14.91	1	1	1	114	12.2	9.58	16380 ±NA	16358.16 ±NA	16369.1	NA	19409.78 ±NA	18078.23 ±NA	18744	NA	1.14509	NA	0.195456	fMPVGLIAGASLLMAAk
16	A8MXV4	NUDT19	Nucleoside diphosphate-linked moiety X motif 19, mitochondrial	56.21	3.73	1	1	3	375	42.2	7.64	174140 ±83867.16	184374.22 ±79329.18	179257	81565.6	191736.93 ±82398.8	203892.67 ±96960.66	197815	89622.1	1.10353	0.708587	0.14212	eAFEEAGVLLLRPR/eAFEEAGVLLLRPR/eAFEEAGVLLLRPR
17	B2RPK0	HMGB1P1	Putative high mobility group protein B1-like 1	30.45	22.75	2	5	11	211	24.2	6.21	1490100 ±1576706.7	1698081.26 ±1905038.25	1.59409e+06	1.74087e+06	1412310.29 ±1484566.51	1658134.92 ±1800677.08	1.53522e+06	1.64262e+06	0.963071	1.47241	-0.0542858	tYIPPkGETk/gEHPGLSIGDVAk
18	O00116	AGPS	Alkyldihydroxyacetonephosphate synthase, peroxisomal	91.94	10.64	4	4	5	658	72.9	7.34	171050 ±201420.74	161753.2 ±174666.51	166402	187955	159797.64 ±185879.32	171090.7 ±197112.31	165444	191478	0.994246	1.60788	-0.00832483	aSLNPSDTPPSVVNEDFLHDLk/nIYGNIEDLVVHIk/gFDPNQLSVATLLFEGDREk/nIYGNIEDLVVHIk/eWIQNTLGVNVEHk
19	O00139	KIF2A	Kinesin-like protein KIF2A	37.83	2.97	2	3	4	706	79.9	6.68	347350 ±270044.08	334499.62 ±248950.54	340925	259497	410919.06 ±306750.79	389682.54 ±269855.04	400301	288303	1.17416	1.23039	0.231631	iDILTELR/dVFLMLk
20	O00148	DDX39A	ATP-dependent RNA helicase DDX39A	70.89	29.04	1	13	24	427	49.1	5.68	49980 ±23322.26	48537.75 ±23937.68	49258.9	23376	48906.69 ±21105.96	45098.26 ±19859.09	47002.5	20455.7	0.954193	0.614403	-0.0676469	vNIVFNYDMPEDSDTYLHR/vNIVFNYDMPEDSDTYLHR/vNIVFNYDmPEDSDTYLHR
21	O00154	ACOT7	Cytosolic acyl coenzyme A thioester hydrolase	60.81	22.89	6	6	10	380	41.8	8.54	451143 ±312929.3	452492.1 ±314234.99	451818	313375	507817.88 ±352624.16	499789.12 ±342922.47	503804	346862	1.11506	1.08973	0.157121	lMDEVAGIVAAR/lmDEVAGIVAAR/mIEEAGAIISTR/tNIVTASVDAINFHDk/tNIVTASVDAINFHDk/sLPVPQLVPETEDEkk/iMRPDDANVAGNVHGGTILk/iMRPDDANVAGNVHGGTILk/aTLWYVPLSLk/aTLWYVPLSLk
22	O00159	MYO1C	Unconventional myosin-Ic	61.7	15.43	8	13	14	1063	121.6	9.41	180930.33 ±220640.66	185272.3 ±230210.7	183101	225407	170394.14 ±214019.07	179212.65 ±229141.03	174803	221542	0.954681	1.68677	-0.066909	tLFATEDALEVR/gEELLSPLNLEQAAYAR/iDYANLTGISVSSLSDSLFVLHVQR/gVSFYEVPPHLFAVADTVYR/gDVVLQSDHVIETLTk/nGHLAVVAPR/gAPVGGHILSYLLEk/mSLLQLVEILQSk/mSLLQLVEILQSk
23	O00161	SNAP23	Synaptosomal-associated protein 23	31.39	6.16	1	1	1	211	23.3	5.01	87020 ±NA	86004.51 ±NA	86512.3	NA	72925.8 ±NA	72448.98 ±NA	72687.4	NA	0.840198	NA	-0.251199	aHQITDESLESTR
24	O00170	AIP	AH receptor-interacting protein	33.22	6.36	1	2	2	330	37.6	6.29	74660 ±NA	82242.29 ±NA	78451.1	NA	91399.66 ±NA	79818.59 ±NA	85609.1	NA	1.09124	NA	0.12597	tLHSDDEGTVLDDSR
25	O00203	AP3B1	AP-3 complex subunit beta-1	52.07	3.38	2	3	3	1094	121.2	6.04	275690 ±303928.64	241072.23 ±263917.36	258381	283923	200699.83 ±193613.71	218253.97 ±228647.23	209477	211130	0.810728	1.20886	-0.302709	vVNVANVGAVPSGQDNIHR/nVEVIELAk
26	O00217	NDUFS8	NADH dehydrogenase [ubiquinone] iron-sulfur protein 8, mitochondrial	21.71	4.29	1	1	1	210	23.7	6.34	537200 ±NA	479608.73 ±NA	508404	NA	663827.99 ±NA	611111.11 ±NA	637470	NA	1.25386	NA	0.32638	tLLWTELFR
27	O00231	PSMD11	26S proteasome non-ATPase regulatory subunit 11	107.63	46.92	13	17	27	422	47.4	6.48	389669.1 ±370927.21	384564.48 ±390830.98	387117	380396	358656.27 ±355038.32	359212.83 ±357292.82	358935	355984	0.9272	1.2945	-0.109048	lYDNLLEQNLIR/yQEALHLGSQLLR/lQATLDMQSGIIHAAEEk/fHGILDQGEGVLIIFDEPPVDk/eASIDILHSIVk/yQEALHLGSQLLR/lQATLDMQSGIIHAAEEk/fHGILDQGEGVLIIFDEPPVDk/dDPIISTHLAk/vQIEHISSLIk/eASIDILHSIVk/vQIEHISSLIk/aALTSAR/aQSLLSTDR/eQSILELGSLLAk/dIQENDEEAVQVk/iMLNTPEDVQALVSGk/iMLNTPEDVQALVSGk/eQSILELGSLLAk/tGQAAELGGLLk/eQSILELGSLLAk
28	O00232	PSMD12	26S proteasome non-ATPase regulatory subunit 12	54.88	29.82	5	13	14	456	52.9	7.65	176215 ±221522.66	182737.65 ±234941.71	179476	228187	163372.68 ±188425.92	165103.93 ±200206.99	164238	194253	0.915097	1.58905	-0.128003	tASDmVSTSR/gSLESPATDVFGSTEEGEkR/lQEVIETLLSLEk/eAASILQELQVETYGSMEk/eAASILQELQVETYGSmEKK/dPNNLLNDWSQk
29	O00233	PSMD9	26S proteasome non-ATPase regulatory subunit 9	27.89	5.38	1	1	1	223	24.7	6.95	184200 ±NA	187133.18 ±NA	185667	NA	196711.64 ±NA	167517.01 ±NA	182114	NA	0.980867	NA	-0.0278699	qVEEALHQLHAR
30	O00267	SUPT5H	Transcription elongation factor SPT5	75.18	6.9	4	7	19	1087	120.9	5.06	115096 ±160459.2	118144.15 ±153634.52	116620	156942	108513.37 ±138756.77	111319.24 ±143929.69	109916	141306	0.942516	1.75414	-0.0854107	vVSISSEHLEPITPTk/vEENFVILFSDLTMHELk/vEENFVILFSDLTmHELk/fAVALDSEQNNIHVk/vVSISSEHLEPITPTk/vEENFVILFSDLTmHELk/sVVAPEHVk
31	O00273	DFFA	DNA fragmentation factor subunit alpha	51.17	5.14	1	1	1	331	36.5	4.79	238300 ±NA	218811.14 ±NA	228556	NA	162141.65 ±NA	167630.39 ±NA	164886	NA	0.721426	NA	-0.471076	eTSSDVALASHILTALR
32	O00299	CLIC1	Chloride intracellular channel protein 1	88.31	25.31	4	7	18	241	26.9	5.17	996218.18 ±821991.5	999240.71 ±790614.37	997729	801622	949570.75 ±683073.69	995892.6 ±713733.47	972732	698186	0.974945	1.05037	-0.0366068	yLSNAYAR/gFTIPEAFR/gVTFNVTTVDTk/gVTFNVTTVDTk/gVTFNVTTVDTk/gVTFNVTTVDTk/gVTFNVTTVDTk/nSNPALNDNLEk/gVTFNVTTVDTk/nSNPALNDNLEk/nSNPALNDNLEk
33	O00303	EIF3F	Eukaryotic translation initiation factor 3 subunit F	73.62	39.22	7	9	13	357	37.5	5.45	137421.89 ±134995.9	133867.9 ±126071.29	135645	130423	150725.41 ±145318.81	138474.43 ±133008.27	144600	139028	1.06602	1.44951	0.092232	vSADNTVGR/vIGLSSDLQQVGGASAR/eAPNPIHLTVDTSLQNGR/lHPVILASIVDSYER/vSPNELILGWYATGHDITEHSVLIHEYYSR/vSPNELILGWYATGHDITEHSVLIHEYYSR/vSADNTVGR/iQDALSTVLQYAEDVLSGk/tMGVMFTPLTVk
34	O00410	IPO5	Importin-5	145.55	23.61	18	21	44	1097	123.5	4.94	224544.24 ±231177.56	220492.51 ±216893.58	222518	222942	225131.07 ±234802.61	222904.73 ±227774.55	224018	231117	1.00674	1.44782	0.00968954	qMAAVLLR/nTTAAEEAR/iTFLLQAIR/lVLEQVVTSIASVADTAEEk/lVLEQVVTSIASVADTAEEk/lVLEQVVTSIASVADTAEEk/aIGTEPDSDVLSEIMHSFAk/aIGTEPDSDVLSEIMHSFAk/aIGTEPDSDVLSEIMHSFAk/aIGTEPDSDVLSEImHSFAk/aIGTEPDSDVLSEImHSFAk/VSDILHSIFSSYk/aTAAFILANEHNVALFk/aIGTEPDSDVLSEIMHSFAk/aIGTEPDSDVLSEImHSFAk/VSDILHSIFSSYk/vSDILHSIFSSYk/aTAAFILANEHNVALFk/vSDILHSIFSSYk/eHIMQMLQNPDWk/lANVVR/sLLIPYLDNLVk/fMQDASDVmQLLLk/sLVEIADTVPk/sLLIPYL…
35	O00422	SAP18	Histone deacetylase complex subunit SAP18	62.36	26.14	2	4	7	153	17.5	9.35	85310 ±29772.78	82411.59 ±28961.12	83860.8	29175.1	62259.7 ±29953.71	64295.63 ±26291.17	63277.7	28109.6	0.754556	0.425753	-0.4063	gTHFNFAIVFTDVk/gTDDSmTLQSQk/gTDDSMTLQSQk/gTDDSmTLQSQk
36	O00425	IGF2BP3	Insulin-like growth factor 2 mRNA-binding protein 3	46.3	14.85	3	7	16	579	63.7	8.87	335690 ±307892.69	356563.83 ±331173.13	346127	319530	374974.7 ±335696.66	379646.64 ±359917.93	377311	347526	1.09009	1.42155	0.124452	iTISPLQELTLYNPER/lYIGNLSENAAPSDLESIFk/iAPAEAPDAk
37	O00429	DNM1L	Dynamin-1-like protein	48.44	24.73	8	15	20	736	81.8	6.81	313040.9 ±338401.54	302161.55 ±313487.58	307601	325737	303101.52 ±337672.31	299320.29 ±319005.85	301211	328236	0.979225	1.48794	-0.0302872	eLPSAVSR/qEIENETER/aLQGASQIIAEIR/lQDVFNTVGADIIQLPQIVVVGTQSSGk/gHAVNLLDVPVPVAR/gHAVNLLDVPVPVAR/dTLQSELVGQLYk/sATLLQLITk/tLAVITk/sATLLQLITk
38	O00442	RTCA	RNA 3'-terminal phosphate cyclase	40.78	12.02	3	3	4	366	39.3	7.85	119357.67 ±106976.38	115036.37 ±96132.13	117197	101167	136728.5 ±118290.46	130432.73 ±107820.5	133581	112709	1.1398	1.37584	0.188775	vGIEAAEMLLANLR/tGPVTLHTQTAIHFAEQIAk/aFVAGVLPFk
39	O00471	EXOC5	Exocyst complex component 5	33.73	3.11	2	2	2	708	81.8	6.71	84355 ±37116.03	75726.11 ±34009.23	80040.6	35562.6	73060.71 ±31181.86	74940.48 ±38726.52	74000.6	34954.2	0.924539	0.599543	-0.113194	lHLIAQELPFDR/eVAAVLLHFk
40	O00483	NDUFA4	Cytochrome c oxidase subunit NDUFA4	41.39	40.74	1	4	6	81	9.4	9.38	510400 ±NA	530097.82 ±NA	520249	NA	516526.14 ±NA	540589.57 ±NA	528558	NA	1.01597	NA	0.0228594	fYSVNVDYSk
41	O00487	PSMD14	26S proteasome non-ATPase regulatory subunit 14	47.97	9.35	2	4	6	310	34.6	6.52	723050 ±51406.66	632392.78 ±79755.69	677721	65581.2	567959.53 ±143329.23	603061.22 ±77124.35	585510	110227	0.86394	0.182871	-0.210998	eMLELAk/aVEEEDk
42	O00505	KPNA3	Importin subunit alpha-4	50.75	3.45	1	2	6	521	57.8	4.94	535700 ±336578.71	524228.74 ±354554.49	529964	344548	478105.68 ±341161.62	476492.82 ±321435.2	477299	331008	0.900625	0.856123	-0.151001	sGILPILVk/sGILPILVk/sGILPILVk
43	O00541	PES1	Pescadillo homolog	59.1	17.01	6	10	17	588	68	7.33	404421.11 ±303584.97	421584.32 ±316747.05	413003	309737	410242.65 ±305514.06	423560.09 ±313351.74	416901	309266	1.00944	1.06482	0.0135548	lQLSLADFR/lTVEFMHYIIAAR/fLLHEPIVNk/iTHQIVDRPGQQTSVIGR/iTHQIVDRPGQQTSVIGR/gSATNYITR/lAQEEESEAk/lAQEEESEAk/lAQEEESEAk
44	O00566	MPHOSPH10	U3 small nucleolar ribonucleoprotein protein MPP10	36.94	9.4	3	4	5	681	78.8	4.86	86405 ±41150.33	89172.31 ±42088.04	87788.7	41487.5	85183.39 ±40969.48	86622.73 ±39734.75	85903.1	40231.1	0.978521	0.651043	-0.031325	tAEEENPEHVEIQk/tAEEENPEHVEIQk/lDALSNFHFIPkPPVPEIk/rPENSLLEETLHFDHAVR
45	O00567	NOP56	Nucleolar protein 56	91.8	24.41	10	11	16	594	66	9.19	427540.77 ±447232.13	427926.14 ±484848.25	427733	465476	438916.2 ±515368.84	444575.7 ±528086.24	441746	521356	1.03276	1.65795	0.0465049	aILDASR/eAMVQAEEAAAEITR/mSQVAPSLSALIGEAVGAR/mSQVAPSLSALIGEAVGAR/eVEEISLLQPQVEESVLNLGk/eETVNDPEEAGHR/eETVNDPEEAGHR/eETVNDPEEAGHR/yGLIFHSTFIGR/lLLETHLPSk/lIAHAGSLTNLAk/vVSLSEYR/lEELTmDGAk
46	O00571	DDX3X	ATP-dependent RNA helicase DDX3X	126.17	30.06	14	19	31	662	73.2	7.18	651326.67 ±846493.84	659838.76 ±836639.37	655583	840798	597678.07 ±800853.23	596233.13 ±802991.51	596956	801469	0.910573	1.69068	-0.135154	eIQmLAR/sDYDGIGSR/yLVLDEADR/sPILVATAVAAR/eLAVQIYEEAR/sGFGk/dkDAYSSFGSR/vVWVEESDkR/hAIPIIk/hVINFDLPSDIEEYVHR/hVINFDLPSDIEEYVHR/hVINFDLPSDIEEYVHR/qEVPSWLENMAYEHHYk/sDYDGIGSR/dLLDLLVEAk/sFLLDLLNATGk/iVEQDTmPPk/sFLLDLLNATGk/iVEQDTmPPk/sFLLDLLNATGk/sFLLDLLNATGk
47	O00625	PIR	Pirin	43.46	12.76	1	2	4	290	32.1	6.92	10714 ±1055	11779.53 ±324.56	11246.8	689.78	11795.95 ±846.62	12103.17 ±1010.15	11949.6	81.77	1.06249	0.0655683	0.0874476	nLDPFLLFDEFk/nLDPFLLFDEFk
48	O00629	KPNA4	Importin subunit alpha-3	46.63	4.99	1	2	4	521	57.9	4.96	8584.5 ±1013.28	8626.79 ±47.89	8605.64	530.58	7646.71 ±1229.39	6319.44 ±931.99	6983.08	1080.69	0.811453	0.135178	-0.30142	dAQVVQVVLDGLSNILk/dAQVVQVVLDGLSNILk
49	O00743	PPP6C	Serine/threonine-protein phosphatase 6 catalytic subunit	23.38	6.89	1	2	3	305	35.1	5.69	814200 ±NA	738148.98 ±NA	776174	NA	653457 ±NA	735260.77 ±NA	694359	NA	0.894591	NA	-0.160699	vTNEFVHINNLk
50	O00746	NME4	Nucleoside diphosphate kinase, mitochondrial	50.73	9.09	1	1	2	187	20.6	10.29	30125 ±12098.6	29759.22 ±12375.7	29942.1	12237.1	35463.74 ±11220.7	33197.28 ±11376.24	34330.5	11298.5	1.14656	0.601638	0.197316	aMIGHTDSAEAAPGTIR/amIGHTDSAEAAPGTIR
51	O00762	UBE2C	Ubiquitin-conjugating enzyme E2 C	26.79	9.5	1	1	1	179	19.6	7.37	351200 ±NA	345522.95 ±NA	348361	NA	358768.97 ±NA	385147.39 ±NA	371958	NA	1.06774	NA	0.0945553	wVGTIHGAAGTVYEDLR
52	O00767	SCD	Acyl-CoA desaturase	64.73	21.45	4	5	11	359	41.5	9	305083.75 ±238244.1	318141.46 ±238098.98	311613	237291	374319.14 ±300977.89	403917.23 ±335494.59	389118	318165	1.24872	1.39524	0.320455	lETMPLYLEDDIRPDIk/lETMPLYLEDDIRPDIk/gFFFSHVGWLLVR/gSTLDLSDLEAEk/dDIYDPTYk/gSTLDLSDLEAEk/dDIYDPTYk/gSTLDLSDLEAEk
53	O14497	ARID1A	AT-rich interactive domain-containing protein 1A	45.85	2.76	5	5	5	2285	241.9	6.7	197552 ±183173.15	203461.25 ±202715.31	200507	192698	188451.94 ±180532.13	189691.61 ±182827.44	189072	181652	0.94297	1.28143	-0.0847159	qSTGSAPQGPAYHGVNR/vQEFDSGLLHWR/hPGLLLILGk/iGGGDTTEHIQTHFESk/aLLALAk
54	O14530	TXNDC9	Thioredoxin domain-containing protein 9	37.82	11.95	2	3	4	226	26.5	5.88	414233.33 ±331386.12	416202.66 ±354434.64	415218	342877	338842.05 ±270343.72	353080.12 ±295806.07	345961	283039	0.833203	0.968537	-0.263259	lVEEHLDSEIQk/vIPTLALLk/vIPTLALLk
55	O14578	CIT	Citron Rho-interacting kinase	40.67	3.16	1	7	12	2027	231.3	6.57	17540 ±NA	17373.97 ±NA	17457	NA	20691.4 ±NA	17205.22 ±NA	18948.3	NA	1.08543	NA	0.118265	vASSPAPPEGPSHPR
56	O14579	COPE	Coatomer subunit epsilon	40.68	22.4	4	4	6	308	34.5	5.12	193332.86 ±352349.28	191569.6 ±346037.89	192451	349191	198038.67 ±351705.87	195307.01 ±347708.6	196673	349705	1.02194	2.59617	0.0313048	dSIVAELDR/mQDLDEDATLTQLATAWVSLATGGEk/mQDLDEDATLTQLATAWVSLATGGEk/fGVVLDEIkPSSAPELQAVR/fGVVLDEIkPSSAPELQAVR/mQDLDEDATLTQLATAWVSLATGGEk/wEAAEGLLQEALDk
57	O14602	EIF1AY	Eukaryotic translation initiation factor 1A, Y-chromosomal	43.49	40.97	3	7	13	144	16.4	5.24	548234.29 ±595947.7	613984.74 ±739538.79	581110	667183	600894.97 ±729268.81	575728.86 ±661934.62	588312	695413	1.01239	1.66828	0.0177712	yNADEAR/aYGELPEHAk/yNADEAR/eDGQEYAQVIk/eDGQEYAQVIk/eDGQEYAQVIk/eDGQEYAQVIk
58	O14617	AP3D1	AP-3 complex subunit delta-1	58.93	4.16	2	5	7	1153	130.1	8.48	14285.75 ±5817.53	14557.94 ±4830.8	14421.8	5316.97	14417.58 ±7086.57	12773.53 ±4548.33	13595.5	5789.05	0.942706	0.530962	-0.0851208	fAVSQMSALLDSAHLLASSTQR/nYLSLAPLFFk/nYLSLAPLFFk/nYLSLAPLFFk
59	O14646	CHD1	Chromodomain-helicase-DNA-binding protein 1	36.26	5.2	3	10	12	1710	196.6	7.14	245246.67 ±184687.64	230348.63 ±161792.66	237798	173212	191399.66 ±111466.45	194520.03 ±134310.47	192960	122772	0.811446	0.784794	-0.301434	mVLDHLVIQR/lVISHEEELIPLHk/dAELVDk
60	O14653	GOSR2	Golgi SNAP receptor complex member 2	43	9.43	1	1	1	212	24.8	8.06	25290 ±NA	24228.74 ±NA	24759.4	NA	25303.54 ±NA	23010.2 ±NA	24156.9	NA	0.975666	NA	-0.035541	vHNGMDDLILDGHNILDGLR
61	O14735	CDIPT	CDP-diacylglycerol--inositol 3-phosphatidyltransferase	58.55	6.1	1	1	2	213	23.5	8.03	25924 ±31602.02	22283.3 ±26864.21	24103.7	29233.1	30005.06 ±35085.85	25711.45 ±30974	27858.3	33029.9	1.15577	1.96027	0.208853	sLISVIHLITAAR/sLISVIHLITAAR
62	O14737	PDCD5	Programmed cell death protein 5	49.42	64	4	8	15	125	14.3	6.04	595216.67 ±253153.96	555104.09 ±233011.61	575160	242654	541554.24 ±240543.97	510553.67 ±214512.16	526054	226387	0.914621	0.5512	-0.128754	aVENYLIQMAR/nSILAQVLDQSAR/hGDPGDAAQQEAk/aVENYLIQMAR/vSEQGLIEILk/vSEQGLIEILk
63	O14744	PRMT5	Protein arginine N-methyltransferase 5	51.35	14.44	6	7	13	637	72.6	6.29	197527.27 ±254643.7	217501.2 ±298056.36	207514	276252	197410.7 ±258315.56	203122.04 ±272169.85	200266	265167	0.965073	1.81202	-0.0512901	vPLVAPEDLR/dDIIENAPTTHTEEYSGEEk/dRDPEAQFEMPYVVR/dRDPEAQFEmPYVVR/dDIIENAPTTHTEEYSGEEk/dRDPEAQFEmPYVVR/lEVQFIITGTNHHSEk/aAILPTSIFLTNk/aAILPTSIFLTNk/aAILPTSIFLTNk/eFIQEPAk
64	O14745	SLC9A3R1	Na(±)/H(±) exchange regulatory cofactor NHE-RF1	20.45	5.31	1	2	2	358	38.8	5.77	110100 ±NA	91497.37 ±NA	100799	NA	126812.82 ±NA	122845.8 ±NA	124829	NA	1.2384	NA	0.30848	eTHQQVVSR
65	O14776	TCERG1	Transcription elongation regulator 1	60.59	2.91	2	3	3	1098	123.8	8.65	349050 ±182080	332016.55 ±168396.76	340533	175238	332462.06 ±185421.76	330328.8 ±182468.82	331395	183945	0.973166	0.736596	-0.0392421	gPPPPPTASEPTR/eALFNEFVAAAR
66	O14777	NDC80	Kinetochore protein NDC80 homolog	28.94	1.4	1	1	1	642	73.9	5.6	241200 ±NA	243190.37 ±NA	242195	NA	183979.76 ±NA	203061.22 ±NA	193520	NA	0.799027	NA	-0.323684	dLFNVDAFk
67	O14787	TNPO2	Transportin-2	56.4	7.69	3	5	7	897	101.3	5.01	62112.33 ±54943.62	62066.72 ±53627.83	62089.5	54257.8	43954.47 ±36769.51	44986.77 ±36922.13	44470.6	36828.6	0.716234	0.862305	-0.481497	eVLASHLVQLIPILVNGMk/gDVEEDEAVPDSEQDIkPR/gLLFHPEWVVk
68	O14802	POLR3A	DNA-directed RNA polymerase III subunit RPC1	20.89	1.15	1	1	1	1390	155.5	8.48	3890 ±NA	4590.67 ±NA	4240.33	NA	4651.77 ±NA	4767.57 ±NA	4709.67	NA	1.11068	NA	0.151448	rPLIFDTNEFHIPLVT
69	O14818	PSMA7	Proteasome subunit alpha type-7	85.06	45.56	7	10	22	248	27.9	8.46	1407090.91 ±1053733.88	1381387.24 ±1045276.7	1.39424e+06	1.04571e+06	1314655.83 ±956225.91	1372840.65 ±1019812.16	1.34375e+06	986851	0.963786	1.01169	-0.0532151	nIELAVmR/nYTDEAIETDDLTIk/aITVFSPDGHLFQVEYAQEAVk/lYQTDPSGTYHAWk/dIVVLGVEk/dIVVLGVEk/aLLEVVQSGGk/iLNPEEIEk/aLLEVVQSGGk/aLLEVVQSGGk/aLLEVVQSGGk
70	O14828	SCAMP3	Secretory carrier-associated membrane protein 3	27.3	3.75	1	1	1	347	38.3	7.64	90615 ±70265.2	103596.69 ±80255.82	97105.8	75260.5	98423.27 ±75444.6	107729.59 ±90564.99	103076	83004.8	1.06149	1.18637	0.0860845	eLQHAALGGTATR/eLQHAALGGTATR
71	O14929	HAT1	Histone acetyltransferase type B catalytic subunit	33.89	8.83	2	2	3	419	49.5	5.69	149313.33 ±83157.17	141610.23 ±71143.03	145462	77122.2	153878.58 ±77328.92	144161 ±82997.79	149020	80157.4	1.02446	0.773745	0.0348638	tFFPEYTHQLFGDDETAFGYk/tFFPEYTHQLFGDDETAFGYk/lMQGFNEDMAIEAQQk
72	O14949	UQCRQ	Cytochrome b-c1 complex subunit 8	20.79	12.2	1	1	1	82	9.9	10.08	144900 ±NA	167118.13 ±NA	156009	NA	150674.54 ±NA	158219.95 ±NA	154447	NA	0.989989	NA	-0.0145157	kNPAAYENDk
73	O14957	UQCR11	Cytochrome b-c1 complex subunit 10	21.85	21.43	1	1	1	56	6.6	9.88	33510 ±NA	34040.63 ±NA	33775.3	NA	36602.02 ±NA	35034.01 ±NA	35818	NA	1.06048	NA	0.0847163	lILDWVPYINGk
74	O14972	DSCR3	Down syndrome critical region protein 3	28.84	4.04	1	1	1	297	33	7.68	158100 ±NA	156132.43 ±NA	157116	NA	134654.3 ±NA	131859.41 ±NA	133257	NA	0.848142	NA	-0.237622	tEIPFEFPLHLk
75	O14974	PPP1R12A	Protein phosphatase 1 regulatory subunit 12A	29.29	3.98	1	5	7	1030	115.2	5.4	40640 ±NA	42468.02 ±NA	41554	NA	39131.53 ±NA	35430.84 ±NA	37281.2	NA	0.897174	NA	-0.15654	yETSSTSAGDR
76	O14976	GAK	Cyclin-G-associated kinase	50.8	1.3	1	1	1	1311	143.1	5.73	63150 ±NA	57659.89 ±NA	60404.9	NA	48296.8 ±NA	48412.7 ±NA	48354.8	NA	0.80051	NA	-0.321009	lSIAEVVHQLQEIAAAR
77	O14979	HNRNPDL	Heterogeneous nuclear ribonucleoprotein D-like	89.64	21.67	3	10	26	420	46.4	9.57	424426.25 ±663855.77	415519.19 ±662306.68	419973	662770	358551.85 ±560931.15	390591.7 ±631773.87	374572	596305	0.891895	1.99928	-0.165053	eYFGAFGEIENIELPmDTk/eYFGAFGEIENIELPMDTk/eYFGAFGEIENIELPMDTk/eYFGAFGEIENIELPmDTk/vFVGGLSPDTSEEQIk/dAASVDk/dAASVDk/dAASVDk
78	O14980	XPO1	Exportin-1	133.53	28.2	18	28	67	1071	123.3	6.06	457829.71 ±699666.62	466248.74 ±745164.83	462039	720280	440668.75 ±699642.26	438387.59 ±712727.58	439528	706011	0.951279	2.12933	-0.0720597	eFAGEDTSDLFLEER/eSPFSTSASPLLSGSQHFDVPPR/eTLVYLTHLDYVDTER/dFEEYPEHR/eTLVYLTHLDYVDTER/dFEEYPEHR/aVGHPFVIQLGR/mAkPEEVLVVENDQGEVVR/mAkPEEVLVVENDQGEVVR/aVGHPFVIQLGR/hWPTFISDIVGASR/mAkPEEVLVVENDQGEVVR/mAkPEEVLVVENDQGEVVR/mAQEVLTHLk/nVDILkDPETVk/ePEVLSTMAIIVNk/lLSEEVFDFSSGQITQVk/lLSEEVFDFSSGQITQVk/lLSEEVFDFSSGQITQVk/fLVTVIk/dTDSINLYk/lNMILVQILk/fLVTVIk/dTDSINLYk/lNMILVQILk/lNmILVQILk/iYLDmLNVYk/lVLDSIIW…
79	O14981	BTAF1	TATA-binding protein-associated factor 172	59.16	1.95	2	2	3	1849	206.8	6.52	43020 ±55807.37	43762.23 ±55993.36	43391.1	55900.2	50037.94 ±63981.74	50323.13 ±66118	50180.5	65047.3	1.15647	2.11352	0.209728	eQEAGVLAmDALHR/eQEAGVLAMDALHR/sMLDIVEHDLLkPHLPSVTYLR
80	O15027	SEC16A	Protein transport protein Sec16A	26.26	1.01	1	1	1	2179	233.4	5.63	77680 ±NA	95936.79 ±NA	86808.4	NA	127908.94 ±NA	109013.61 ±NA	118461	NA	1.36463	NA	0.448509	ekPEEESLAAPTWLVHLQQVER
81	O15042	U2SURP	U2 snRNP-associated SURP motif-containing protein	45.76	6.22	3	6	10	1029	118.2	8.47	475438.33 ±861469.03	425833.96 ±739259.02	450636	800335	395689.99 ±647648.9	394737.34 ±648283.48	395214	647950	0.877013	2.11979	-0.18933	fLFENQTPAHVYYR/nPPNQSSNERPPSLLVIETk/nLLALIHR/fLFENQTPAHVYYR/nLLALIHR/fGPLASVk
82	O15067	PFAS	Phosphoribosylformylglycinamidine synthase	88.48	12.63	11	12	22	1338	144.6	5.76	171434 ±133693.71	178056.88 ±148425.12	174745	140879	193391.1 ±169684.5	196007.48 ±174594.74	194699	172094	1.11419	1.33295	0.155993	nPSTVEAFDLAQSNSEHSR/nPSTVEAFDLAQSNSEHSR/dFLTHVSAR/dFLTHVSAR/gWAAAVTFHPR/lSFAHPPSAEVEAIALATLHDR/mTEQHFPHPIQSFSPESMPEPLNGPINILGEGR/mTEQHFPHPIQSFSPESmPEPLNGPINILGEGR/mTEQHFPHPIQSFSPESmPEPLNGPINILGEGR/lSFAHPPSAEVEAIALATLHDR/gHLLYVALSPGQHR/aTGLGPVDR/gVAFVGGFSYADVLGSAk/lSFAHPPSAEVEAIALATLHDR/eAPEPGMEVVk/vAIIR/vAILR/vALLR/eAPEPGMEVVk/eAPEPGmEVVk/vAIIR/vAILR/vALLR/aFSITQGLLk/aFSITQGLLk
83	O15078	CEP290	Centrosomal protein of 290 kDa	24.59	1.77	1	7	11	2479	290.2	5.95	1314775 ±542947.2	1240782.54 ±443056.12	1.27778e+06	493002	1042369.31 ±311859.3	1096301.02 ±364371.09	1.06934e+06	338115	0.83687	0.417463	-0.256924	eISDIAR/eLSDLAR/iIELEk/iLEIEk/iLELEk/lIEIEk/lLEIEk/lLELEk
84	O15084	ANKRD28	Serine/threonine-protein phosphatase 6 regulatory ankyrin repeat subunit A	42.64	1.8	1	1	1	1053	112.9	6.25	48500 ±NA	60692.25 ±NA	54596.1	NA	52504.22 ±NA	59637.19 ±NA	56070.7	NA	1.02701	NA	0.0384486	nLINATNAALQTPLHVAAR
85	O15091	KIAA0391	Mitochondrial ribonuclease P protein 3	60.51	4.8	1	3	4	583	67.3	8.78	31165 ±2298.1	32543.27 ±3011.46	31854.1	2654.78	37887.86 ±6003.85	33968.25 ±2429.18	35928.1	4216.51	1.12789	0.162351	0.17363	sQMNSQTEDHALAPVR/sQmNSQTEDHALAPVR
86	O15116	LSM1	U6 snRNA-associated Sm-like protein LSm1	31.26	12.03	1	1	2	133	15.2	5.22	41410 ±254.56	38348.38 ±3357.29	39879.2	1805.93	36888.7 ±798.92	36539.12 ±3964.45	36713.9	2381.69	0.920628	0.0728348	-0.119309	sIDQFANLVLHQTVER/sIDQFANLVLHQTVER
87	O15127	SCAMP2	Secretory carrier-associated membrane protein 2	32.51	3.65	1	1	1	329	36.6	6.1	151200 ±NA	154928.52 ±NA	153064	NA	179173.69 ±NA	171938.78 ±NA	175556	NA	1.14694	NA	0.197796	eLQNTVANLHVR
88	O15143	ARPC1B	Actin-related protein 2/3 complex subunit 1B	60.85	17.2	2	6	7	372	40.9	8.35	632333.33 ±425990.19	670052.67 ±448814.79	651193	436325	364305.79 ±229469.49	353873.77 ±199138.97	359090	213641	0.551434	0.494117	-0.858741	aSSEGGTAAGAGLDSLHk/aSSEGGTAAGAGLDSLHk/tWkPTLVILR
89	O15144	ARPC2	Actin-related protein 2/3 complex subunit 2	43.83	37.33	7	10	16	300	34.3	7.36	490923.64 ±349727.11	499886.45 ±350198.04	495405	346695	279458.84 ±198443.1	291463.1 ±210984.3	285461	204412	0.576217	0.576942	-0.795315	dNTINLIHTFR/dSIVHQAGMLk/dNTINLIHTFR/dSIVHQAGMLk/fENAAAGNkPEAVEVTFADFDGVLYHISNPNGDk/dDDDVVIGk/dDETmYVESk/iIEETLALk/iIEETLALk/ePPLELk/iIEETLALk
90	O15145	ARPC3	Actin-related protein 2/3 complex subunit 3	60.93	13.48	1	3	4	178	20.5	8.59	313750 ±197777.77	314559.82 ±217346.22	314155	207562	175594.44 ±140759.56	185742.63 ±145069.13	180669	142914	0.575094	0.592724	-0.798131	dTDIVDEAIYYFk/dTDIVDEAIYYFk
91	O15160	POLR1C	DNA-directed RNA polymerases I and III subunit RPAC1	49.97	8.96	2	2	2	346	39.2	5.5	617250 ±310773.43	598043.64 ±237511.26	607647	274142	533642.5 ±186971.91	540816.33 ±230892.01	537229	208932	0.884115	0.526615	-0.177695	vLVYNNTSIVQDEILAHR/dSSDPNELYVNHk
92	O15173	PGRMC2	Membrane-associated progesterone receptor component 2	61.81	9.87	1	1	2	223	23.8	4.88	44650 ±4157.79	43671.93 ±861.94	44161	1647.93	45851.6 ±1108.95	45161.56 ±1791.82	45506.6	341.43	1.03047	0.039223	0.0433035	dALRDEYDDLSDLNAVQMESVR/dALRDEYDDLSDLNAVQmESVR
93	O15212	PFDN6	Prefoldin subunit 6	34.42	24.03	3	3	4	129	14.6	8.88	333515 ±292425.03	319033.11 ±270630.03	326274	281313	361207.84 ±330956.22	347814.63 ±323251.81	354511	327068	1.08654	1.37204	0.119747	eELALLDGSNVVFk/lLGPVLVk/lDYITAEIk/lLGPVLVk
94	O15213	WDR46	WD repeat-containing protein 46	44.72	11.15	3	5	6	610	68	9.67	93307.5 ±61934.82	92689.99 ±62061.1	92998.8	61761.1	88273.61 ±64596.23	81410.15 ±57678.12	84841.9	60856.4	0.912291	0.891783	-0.132435	aVAVDSTGTYMATSGLDHQLk/aVAVDSTGTYmATSGLDHQLk/fLHSEALLAVAQNR/aLAEVDVISLEQGk
95	O15226	NKRF	NF-kappa-B-repressing factor	45.42	2.75	1	2	2	690	77.6	8.79	50910 ±NA	49398.04 ±NA	50154	NA	49249.58 ±NA	46343.54 ±NA	47796.6	NA	0.952996	NA	-0.0694587	eVNEQTHFASMPR
96	O15260	SURF4	Surfeit locus protein 4	89.34	12.64	2	2	3	269	30.4	7.78	24870 ±13155.43	25756.21 ±16062.91	25313.1	14560.7	21399.66 ±10703.47	21645.88 ±11248.39	21522.8	10965.4	0.850262	0.65335	-0.234021	nLALGGGLLLLLAESR/gQNDLMGTAEDFADQFLR/gQNDLMGTAEDFADQFLR
97	O15269	SPTLC1	Serine palmitoyltransferase 1	55.87	10.78	2	4	6	473	52.7	6.01	74853.33 ±75208.89	79500.88 ±86779.85	77177.1	80989.8	77386.17 ±77316.86	73057.45 ±81533.65	75221.8	79383.2	0.974665	1.45056	-0.0370219	iFLEESLSFGVLGEHGR/iFLEESLSFGVLGEHGR/dHPALNYNIVSGPPSHk
98	O15270	SPTLC2	Serine palmitoyltransferase 2	27.85	3.38	1	1	1	562	62.9	7.78	73350 ±NA	88788.56 ±NA	81069.3	NA	80244.52 ±NA	80725.62 ±NA	80485.1	NA	0.992794	NA	-0.0104341	aYLYLDEAHSIGALGPTGR
99	O15294	OGT	UDP-N-acetylglucosamine--peptide N-acetylglucosaminyltransferase 110 kDa subunit	35.58	5.07	2	3	3	1046	116.8	6.7	139155 ±168072.21	134525.96 ±159740.16	136840	163906	112537.94 ±129890.63	118596.94 ±140455.3	115567	135173	0.844541	1.41389	-0.24376	aLEVFPEFAAAHSNLASVLQQQGk/aIQINPAFADAHSNLASIHk
100	O15305	PMM2	Phosphomannomutase 2	29.96	8.13	1	2	2	246	28.1	6.77	641100 ±NA	778028.59 ±NA	709564	NA	701349.07 ±NA	753401.36 ±NA	727375	NA	1.0251	NA	0.0357664	iEFYELDkk
101	O15355	PPM1G	Protein phosphatase 1G	49.11	14.47	6	7	10	546	59.2	4.36	442722.22 ±379072.54	457027 ±389008.4	449875	382544	349684.28 ±289738.11	365570.67 ±306319.6	357627	297639	0.794949	0.945865	-0.331065	qLIVANAGDSR/aLDMSYDHkPEDEVELAR/aLDMSYDHkPEDEVELAR/aLDmSYDHkPEDEVELAR/aYTGFSSNSER/yLPDIIk/aLEDAFLAIDAk/yLPDIIk/eTPSQENGPTAk
102	O15371	EIF3D	Eukaryotic translation initiation factor 3 subunit D	70.26	11.5	5	5	18	548	63.9	6.05	977204.17 ±957607.51	955361.17 ±1028538.89	966283	991481	980645.73 ±1132402.94	1038421.2 ±1160366.18	1.00953e+06	1.14623e+06	1.04476	1.59885	0.0631715	yNFPNPNPFVEDDMDkNEIASVAYR/yNFPNPNPFVEDDmDkNEIASVAYR/yNFPNPNPFVEDDMDkNEIASVAYR/yNFPNPNPFVEDDmDkNEIASVAYR/iFHTVTTTDDPVIR/gAVIATELk/eEMDFPQLMk/eEMDFPQLmk/gAVIATELk/gAVIATELk/eEMDFPQLMk/yIILk/yILLk/yLIIk/yLILk/gAVIATELk/yIILk/yILLk/yLIIk/yLILk/yIILk/yILLk/yLIIk/yLILk
103	O15372	EIF3H	Eukaryotic translation initiation factor 3 subunit H	143.17	20.74	5	7	18	352	39.9	6.54	349675 ±239272.21	374664.09 ±257232.38	362170	246220	351979.04 ±240968.8	359580.5 ±237728.64	355780	239209	0.982357	0.939294	-0.0256807	nSHLINVLMWELEk/nSHLINVLmWELEKK/gEPPLPEEDLSk/eGTGSTATSSSSTAGAAGk/gEPPLPEEDLSk/eGTGSTATSSSSTAGAAGk/dFSPEALk/vDEMSQDIVk/vDEmSQDIVk/eGTGSTATSSSSTAGAAGk/dFSPEALk/vDEMSQDIVk/vDEmSQDIVk/vDEmSQDIVk
104	O15397	IPO8	Importin-8	34.23	2.03	2	2	2	1037	119.9	5.16	113800 ±6646.8	119638.83 ±7023.18	116719	188.19	124367.62 ±15024.53	121003.4 ±10943.32	122686	12983.9	1.05111	0.111253	0.0719204	tALQEVYTLAEHR/iIDLVLQk
105	O15427	SLC16A3	Monocarboxylate transporter 4	71.53	7.74	3	4	8	465	49.4	7.96	504360 ±289316.29	507118.13 ±221235.92	505739	254994	614182.12 ±288863.82	611258.5 ±287845.92	612720	287424	1.21153	0.834349	0.276835	lLDLSVFR/dLGVPDTk/gGAVVDEGPTGVk/gGAVVDEGPTGVk/gGAVVDEGPTGVk
106	O15439	ABCC4	Multidrug resistance-associated protein 4	25.57	0.91	1	1	1	1325	149.4	8.19	39570 ±NA	37547.03 ±NA	38558.5	NA	38381.11 ±NA	35952.38 ±NA	37166.8	NA	0.963905	NA	-0.053037	iLTTEIGLHDLR
107	O15446	CD3EAP	DNA-directed RNA polymerase I subunit RPA34	54.23	4.71	1	1	2	510	55	8.51	40121.5 ±42650.56	33735.89 ±34344.43	36928.7	38497.5	33145.03 ±33972.13	32210.88 ±31867.91	32678	32920	0.884893	1.28283	-0.176425	gHTVTEPIQPLEPELPGEGQPEAR/gHTVTEPIQPLEPELPGEGQPEAR
108	O15498	YKT6	Synaptobrevin homolog YKT6	38.29	12.63	2	3	4	198	22.4	6.92	778790 ±402738.2	760132.43 ±395028.58	769461	398883	668008.43 ±344162.16	650438.78 ±336710.77	659224	340436	0.856734	0.626894	-0.223081	iILHNTMESLLER/vVIIk/vVILk/vVLIk/vVLLk
109	O15511	ARPC5	Actin-related protein 2/3 complex subunit 5	20.31	11.26	1	2	2	151	16.3	5.67	423300 ±NA	446350.64 ±NA	434825	NA	291062.39 ±NA	321088.44 ±NA	306075	NA	0.703904	NA	-0.506549	kVDVDEYDENk
110	O15514	POLR2D	DNA-directed RNA polymerase II subunit RPB4	24.36	11.27	1	1	1	142	16.3	4.79	18410 ±NA	19134.69 ±NA	18772.3	NA	13752.11 ±NA	15941.04 ±NA	14846.6	NA	0.790875	NA	-0.338479	fEDEELQQILDDIQTk
111	O43143	DHX15	Pre-mRNA-splicing factor ATP-dependent RNA helicase DHX15	86.73	24.4	11	17	39	795	90.9	7.46	403853.08 ±520508.24	409791.05 ±525993.25	406822	522316	384241.47 ±470727.17	386171.51 ±489650.12	385206	479757	0.946867	1.69369	-0.0787659	dYLEAAIR/dYLEAAIR/sLmSADNVR/yGVIILDEAHER/yGVIILDEAHER/tHPVEIFYTPEPER/aLVTGYFMQVAHLER/aLVTGYFmQVAHLER/yGVIILDEAHER/aLVTGYFMQVAHLER/tLATDILMGVLk/fAHIDGDHLTLLNVYHAFk/fAHIDGDHLTLLNVYHAFk/tLATDILMGVLk/tLATDILmGVLk/vESLLVTAISk/lDLGEDYPSGk/tLATDILMGVLk/tLATDILmGVLk/sNLGSVVLQLk/lDLGEDYPSGk/tLATDILMGVLk/sNLGSVVLQLk/lDLGEDYPSGk/sNLGSVVLQLk/lQLPVWEYk
112	O43148	RNMT	mRNA cap guanine-N7 methyltransferase	34.87	12.82	4	7	10	476	54.8	6.61	252624 ±199006.9	264787.06 ±196732.72	258706	197475	306526.14 ±221521.01	314494.33 ±231847.91	310510	226566	1.20025	1.26742	0.26333	qVDIAR/lEASETESFGNEIYTVk/sVLIGEFLEk/iALEDVPEk/sVLIGEFLEk
113	O43150	ASAP2	Arf-GAP with SH3 domain, ANK repeat and PH domain-containing protein 2	33.47	0.99	1	1	2	1006	111.6	6.68	126000 ±13010.76	123513.92 ±6544.33	124757	9777.55	121838.11 ±16932.41	125850.34 ±11063.58	123844	13998	0.992684	0.136536	-0.0105937	gVDLLQNLIk/gVDLLQNLIk
114	O43156	TTI1	TELO2-interacting protein 1 homolog	66.58	3.49	2	3	3	1089	122	5.97	128426.67 ±128094.6	113674.44 ±106373.58	121051	117193	132009.56 ±126303.54	136351.1 ±143788.49	134180	134888	1.10847	1.54704	0.148563	aLADILSESLHSLATSLPR/tQTVENVEHLQTR/lTILIk
115	O43159	RRP8	Ribosomal RNA-processing protein 8	21.26	3.07	1	1	1	456	50.7	9.42	113400 ±NA	102407.83 ±NA	107904	NA	104721.75 ±NA	93594.1 ±NA	99157.9	NA	0.918947	NA	-0.121947	dLTNSHFFLFDFQk
116	O43169	CYB5B	Cytochrome b5 type B	60.09	38.36	2	4	8	146	16.3	4.97	118307.5 ±71957.85	108404.82 ±48712.6	113356	60218.9	125417.37 ±53971.84	112868.48 ±52482.35	119143	53182.9	1.05105	0.729299	0.0718305	eLWLVIHGR/fLNEHPGGEEVLLEQAGVDASESFEDVGHSSDAR/eLWLVIHGR/fLNEHPGGEEVLLEQAGVDASESFEDVGHSSDAR
117	O43172	PRPF4	U4/U6 small nuclear ribonucleoprotein Prp4	36.59	5.75	2	2	2	522	58.4	7.42	206750 ±14212.85	215086.53 ±11332.86	210918	1439.99	200801.01 ±12341.58	214767.57 ±6854.61	207784	9598.09	0.985141	0.0460006	-0.0215974	skEEYQQTWYHEGPNSLk/qINVSTDDSEVk
118	O43175	PHGDH	D-3-phosphoglycerate dehydrogenase	22.46	1.5	1	1	1	533	56.6	6.71	256500 ±NA	242513.17 ±NA	249507	NA	280860.03 ±NA	266723.36 ±NA	273792	NA	1.09733	NA	0.134001	dLPLLLFR
119	O43181	NDUFS4	NADH dehydrogenase [ubiquinone] iron-sulfur protein 4, mitochondrial	29.44	8.57	1	1	1	175	20.1	10.3	331100 ±NA	373664.41 ±NA	352382	NA	346205.73 ±NA	358786.85 ±NA	352496	NA	1.00032	NA	0.000467007	lDITTLTGVPEEHIk
120	O43237	DYNC1LI2	Cytoplasmic dynein 1 light intermediate chain 2	39.45	25.81	6	9	10	492	54.1	6.38	104657.78 ±29473.1	106124.07 ±28228.14	105391	28075.6	98832.68 ±25262.82	100183.3 ±25643.82	99508	25307.7	0.94418	0.347747	-0.0828664	gLEYLYLSVHDEDR/tYGFHFTTPALVVEk/dEHLDFIQSHLR/iAILHENFTTVkPEDAYEDFIVkPPVR/eLAAEDEQVFLMk/dEHLDFIQSHLR/iAILHENFTTVkPEDAYEDFIVkPPVR/iAILHENFTTVkPEDAYEDFIVkPPVR/tGSPGSPGAGGVQSTAk
121	O43242	PSMD3	26S proteasome non-ATPase regulatory subunit 3	96.67	29.4	11	15	29	534	60.9	8.44	419676.11 ±390179.48	434430.65 ±396768.56	427053	392807	409449.13 ±367372.49	415757.43 ±360448.68	412603	363467	0.966163	1.2305	-0.0496611	dLESAEER/aIQLEYSEAR/tAAAAAEHSQR/hDADGQATLLNLLLR/tAAAAAEHSQR/ePQLAFHQR/dGVIEASINHEk/hDADGQATLLNLLLR/dGVIEASINHEk/eLDTVTLEDIk/eLDTVTLEDIk/eEAATGGGSTGEADGk/eEAATGGGSTGEADGk/fNQVLDQFGEk/eEAATGGGSTGEADGk/aLDLVAAk/iSLADIAQk/fNQVLDQFGEk
122	O43252	PAPSS1	Bifunctional 3'-phosphoadenosine 5'-phosphosulfate synthase 1	38.19	11.22	4	6	6	624	70.8	6.86	177912.5 ±61163.2	188412.34 ±64239.54	183162	62134.5	235687.18 ±54078.9	256604.31 ±75632.09	246146	64837.2	1.34387	0.577179	0.426389	nPEFFEHR/dPAGmPHPETGk/gFTGIDSEYEkPEAPELVLk/rPVLLLHPLGGWTk
123	O43264	ZW10	Centromere/kinetochore protein zw10 homolog	38.09	4.75	2	2	2	779	88.8	6.27	82030 ±22189.01	76448.46 ±851.29	79239.2	11520.1	88773.19 ±26131.95	87471.66 ±11624.77	88122.4	18878.4	1.11211	0.287927	0.153294	dTSSLESYLQTELHLYTEQSHk/nIFHLFHDVVPTYHk
124	O43290	SART1	U4/U6.U5 tri-snRNP-associated protein 1	60.98	5.75	3	3	5	800	90.2	6.13	114660 ±113712.61	126428.89 ±136496.87	120544	125067	102114.67 ±98402.5	105910.43 ±105427.92	104013	101913	0.862856	1.23134	-0.212808	eAAGTTAAAGTGGATEQPPR/dLQGLTVEHAIDSFR/dLQGLTVEHAIDSFR/dDGYEAAASSk/dDGYEAAASSk
125	O43299	AP5Z1	AP-5 complex subunit zeta-1	23.53	1.12	1	1	1	807	88.5	7.01	54360 ±NA	46501.13 ±NA	50430.6	NA	43735.24 ±NA	46609.98 ±NA	45172.6	NA	0.895739	NA	-0.15885	aTELLTLLk
126	O43314	PPIP5K2	Inositol hexakisphosphate and diphosphoinositol-pentakisphosphate kinase 2	41.25	1.13	1	1	1	1243	140.3	8.22	49520 ±NA	61399.55 ±NA	55459.8	NA	54730.19 ±NA	47925.17 ±NA	51327.7	NA	0.925494	NA	-0.111705	vYTVGPDYAHAEAR
127	O43324	EEF1E1	Eukaryotic translation elongation factor 1 epsilon-1	22.02	5.17	1	1	1	174	19.8	8.54	723700 ±NA	658314.52 ±NA	691007	NA	572175.38 ±NA	583900.23 ±NA	578038	NA	0.836515	NA	-0.257537	dLNSYLEDk
128	O43390	HNRNPR	Heterogeneous nuclear ribonucleoprotein R	89.7	30.17	14	21	48	633	70.9	8.13	329477.6 ±372708.68	332919.79 ±363579.03	331199	367495	298376.73 ±327606.25	301620.41 ±324978.55	299999	326071	0.905796	1.40692	-0.142741	dLYEDELVPLFEk/sFSEFGk/sTAYEDYYYHPPPR/vTEGLVDVILYHQPDDk/dYAFVHFEDR/sTAYEDYYYHPPPR/vTEGLVDVILYHQPDDk/eIEGEEIEIVLAkPPDk/dYAFVHFEDR/tkENILEEFSk/eEEEPmDTSSVTHTEHYk/eEEEPMDTSSVTHTEHYk/eEEEPmDTSSVTHTEHYk/vTEGLVDVILYHQPDDkk/eIEGEEIEIVLAkPPDkk/nLATTVTEEILEk/nLATTVTEEILEk/dLYEDELVPLFEk/nLATTVTEEILEk/tLIEAGLPQk/eFNEEGALSVLQQFk/eNILEEFSk/eFNEEGALSVLQQFk/eNILEEFSk/eNILEEFSk
129	O43395	PRPF3	U4/U6 small nuclear ribonucleoprotein Prp3	33.83	3.81	2	2	2	683	77.5	9.5	202700 ±50628.85	190556.81 ±49215.48	196628	49922.2	185286.68 ±69935.6	193537.41 ±63094.45	189412	66515	0.9633	0.41743	-0.0539437	dQTkPTPLILDEQGR/eVFGDDSEISk
130	O43396	TXNL1	Thioredoxin-like protein 1	28.26	13.84	2	2	2	289	32.2	4.96	540850 ±562786.29	579458.24 ±577709.96	560154	570248	484274.87 ±481917.72	493197.28 ±500266.02	488736	491092	0.872503	1.24802	-0.196768	sEPTQALELTEDDIkEDGIVPLR/qHLENDPGSNEDTDIPk
131	O43399	TPD52L2	Tumor protein D54	24.81	13.59	1	3	3	206	22.2	5.36	181100 ±NA	152520.69 ±NA	166810	NA	160033.73 ±NA	142176.87 ±NA	151105	NA	0.905851	NA	-0.142655	tQETLSQAGQk
132	O43427	FIBP	Acidic fibroblast growth factor intracellular-binding protein	28.13	4.4	1	1	1	364	41.9	6.48	125900 ±NA	109104.59 ±NA	117502	NA	119898.82 ±NA	107993.2 ±NA	113946	NA	0.969734	NA	-0.0443385	gSLVDNIQQHFLLSDR
133	O43432	EIF4G3	Eukaryotic translation initiation factor 4 gamma 3	49.67	5.8	3	11	24	1585	176.5	5.38	101300 ±62322.83	98498.12 ±56910.41	99899.1	59235.4	104077.57 ±60317.25	107166.67 ±63210.58	105622	61761	1.05729	0.88048	0.080369	dFLPEGEDVHNFLLEQk/sIIDEFLHINDFk/sIIDEFLHINDFk/gVIDLVFEk/gVIDLVFEk
134	O43447	PPIH	Peptidyl-prolyl cis-trans isomerase H	34.3	12.43	1	3	6	177	19.2	8.07	118200 ±NA	90744.92 ±NA	104472	NA	83153.46 ±NA	95124.72 ±NA	89139.1	NA	0.85323	NA	-0.228993	iELFADVVPk
135	O43488	AKR7A2	Aflatoxin B1 aldehyde reductase member 2	29.99	1.95	1	1	2	359	39.6	7.17	174700 ±NA	197592.17 ±NA	186146	NA	183558.18 ±NA	192120.18 ±NA	187839	NA	1.0091	NA	0.0130627	aNPWDGk
136	O43491	EPB41L2	Band 4.1-like protein 2	60.26	14.03	9	12	25	1005	112.5	5.44	228709.23 ±135260	240846.79 ±137880.08	234778	136073	208646.39 ±124122.98	218608.49 ±132270.08	213627	127970	0.909912	0.758429	-0.1362	fIPPWLk/iVITGDGDIDHDQALAQAIR/iVITGDGDIDHDQALAQAIR/eEQEYEEEVEEEPRPAAk/eEQEYEEEVEEEPRPAAk/vRPAELEQFESTIGFk/qASTLIDRPAPHFER/dYFGLLFQESPEQk/eVPIVQTETk/dSSQLGTDATk/eVPIVQTETk/dSSQLGTDATk/dSEGVDIk
137	O43493	TGOLN2	Trans-Golgi network integral membrane protein 2	42.4	2.5	1	1	1	480	51.1	5.73	78600 ±NA	67938.3 ±NA	73269.1	NA	55978.08 ±NA	64115.65 ±NA	60046.9	NA	0.819538	NA	-0.287117	eGTLSDSTGSEk
138	O43572	AKAP10	A-kinase anchor protein 10, mitochondrial	24.37	2.57	1	1	1	662	73.8	6.39	72220 ±NA	82091.8 ±NA	77155.9	NA	95531.2 ±NA	87925.17 ±NA	91728.2	NA	1.18887	NA	0.249589	yFSLQATHPLGFDDVVR
139	O43583	DENR	Density-regulated protein	66.86	9.09	1	1	2	198	22.1	5.3	159950 ±29769.2	174416.85 ±9896.3	167183	19832.8	170236.09 ±18363.31	179535.15 ±21165.1	174886	19764.2	1.04607	0.171391	0.0649798	qEAGISEGQGTAGEEEEk/qEAGISEGQGTAGEEEEk
140	O43592	XPOT	Exportin-T	52.49	5.41	2	7	24	962	109.9	5.39	71877.5 ±60956.18	70863.43 ±61778.84	71370.5	61322.1	66751.69 ±55104.48	70922.62 ±59616.53	68837.1	57320.3	0.964505	1.15403	-0.0521398	aNVEAIMLAVMk/aNVEAIMLAVmKK/dGPVGFADFVYk/aNVEAIMLAVMk/aNVEAIMLAVmKK/dGPVGFADFVYk/aNVEAIMLAVMk/aNVEAIMLAVmKK
141	O43598	DNPH1	2'-deoxynucleoside 5'-phosphate N-hydrolase 1	24.38	9.77	1	1	1	174	19.1	5.05	591300 ±NA	570127.92 ±NA	580714	NA	652529.51 ±NA	620748.3 ±NA	636639	NA	1.0963	NA	0.132648	fGTVLTEHVAAAELGAR
142	O43615	TIMM44	Mitochondrial import inner membrane translocase subunit TIM44	57.28	14.82	5	6	13	452	51.3	8.32	151568.75 ±110146.63	155929.27 ±104701.3	153749	107239	152737.14 ±107144.5	155711.45 ±110946.76	154224	108850	1.00309	0.995359	0.00445294	tEMSEVLTEILR/vFEPNEEALGVVLHk/vFEPNEEALGVVLHk/gEVVEGDPDk/gEVVEGDPDk/gEVVEGDPDk/vTDLLGGLFSk/gFLSGLLDNVk
143	O43660	PLRG1	Pleiotropic regulator 1	61.83	6.42	2	3	4	514	57.2	9.17	217666.67 ±64240.51	206144.97 ±51404.43	211906	57697.6	201602.02 ±52441.94	197260.02 ±50167.26	199431	51296.1	0.94113	0.352508	-0.0875334	nEYGPVLHMPTSk/nEYGPVLHmPTSk/gPQNATDSYVHk
144	O43670	ZNF207	BUB3-interacting and GLEBS motif-containing protein ZNF207	56.14	3.97	1	2	3	478	50.7	9.1	251100 ±108045.92	271820.92 ±103591.94	261460	105819	275716.69 ±142733.02	280130.39 ±123423	277924	133078	1.06297	0.666436	0.0880953	lIHPDEDISLEER/lIHPDEDISLEER
145	O43681	ASNA1	ATPase ASNA1	56.29	25.57	5	7	14	348	38.8	4.91	212221.11 ±198082.06	206330.57 ±197238.94	209276	197562	229367.62 ±231353.67	227342.53 ±226723.18	228355	228874	1.09117	1.50238	0.125873	lLNFPTIVER/lLNFPTIVER/gMNFSVVVFDTAPTGHTLR/eSVLIISTDPAHNISDAFDQk/yLDQmEDLYEDFHIVk/eSVLIISTDPAHNISDAFDQk/lPLLPHEVR/yLDQMEDLYEDFHIVk/yLDQmEDLYEDFHIVk
146	O43684	BUB3	Mitotic checkpoint protein BUB3	55.54	18.6	3	5	6	328	37.1	6.84	273866.67 ±105106.72	289666.42 ±88107.93	281767	96451.5	224198.99 ±61036.21	266704.46 ±93291.27	245452	71537	0.871117	0.391634	-0.199061	mHDLNTDQENLVGTHDAPIR/vAVEYLDPSPEVQk/lNQPPEDGISSVk
147	O43707	ACTN4	Alpha-actinin-4	290.26	61.25	27	50	129	911	104.8	5.44	574355.42 ±752609.56	618288.77 ±833445.06	596322	791414	636238.01 ±892345.56	621732.92 ±846768.88	628985	868998	1.05477	2.02069	0.0769349	sTLPDADR/nFITAEELR/gISQEQMQEFR/gISQEQmQEFR/aGTQIENIDEDFR/eTTDTDTADQVIASFk/vEQIAAIAQELNELDYYDSHNVNTR/vEQIAAIAQELNELDYYDSHNVNTR/iNNVNk/vEQIAAIAQELNELDYYDSHNVNTR/dGLAFNALIHR/mLDAEDIVNTARPDEk/VLAVNQENEHLMEDYEk/VLAVNQENEHLmEDYEk/iSIEmNGTLEDQLSHLk/vLAVNQENEHLmEDYEk/dGLAFNALIHR/qLEAIDQLHLEYAk/mLDAEDIVNTARPDEk/mLDAEDIVNTARPDEk/aGTQIENIDEDFRDGLk/iSIEMNGTLEDQLSHLk/iSIEmNGTLEDQLSHLk/vLAVNQENEHLMEDYEk/vLAVNQ…
148	O43709	WBSCR22	Probable 18S rRNA (guanine-N(7))-methyltransferase	30.59	8.9	2	3	5	281	31.9	8.73	274833.33 ±228487.03	286694.26 ±233575.09	280764	230904	252133.22 ±202295.63	251808.39 ±197305.14	251971	199754	0.897448	1.02515	-0.1561	eVRPDTQYTGR/eVRPDTQYTGR/eSVFTNER
149	O43747	AP1G1	AP-1 complex subunit gamma-1	61.87	9	4	7	19	822	91.3	6.8	441997.78 ±272982.64	415483.66 ±258749.01	428741	264159	373374.55 ±219698.53	398910.3 ±245943.53	386142	232422	0.900643	0.775759	-0.150972	tVQTDHNAVQR/tVQTDHNAVQR/yVALTSLLk/dLAGEVEk/yVALTSLLk/dLDVSIk/dLAGEVEk/yVALTSLLk/dLDVSIk
150	O43765	SGTA	Small glutamine-rich tetratricopeptide repeat-containing protein alpha	51.19	16.93	3	5	9	313	34	4.87	321850 ±270990.31	324669.68 ±278079.62	323260	273265	161871.84 ±151057.16	162253.97 ±146040.68	162063	148489	0.501339	0.624988	-0.99614	tPPSEEDSAEAER/vENFEAAVHFYGk/aLELDPDNETYk/aLELDPDNETYk/aLELDPDNETYk
151	O43766	LIAS	Lipoyl synthase, mitochondrial	33.36	1.61	1	1	2	372	41.9	8.59	39160 ±NA	40203.16 ±NA	39681.6	NA	29654.3 ±NA	28922.9 ±NA	29288.6	NA	0.738091	NA	-0.43813	lPPWLk
152	O43776	NARS	Asparagine--tRNA ligase, cytoplasmic	84.76	20.07	4	10	21	548	62.9	6.25	389470 ±281947.8	405733.63 ±360427.9	397602	320315	391298.48 ±300581.41	396264.17 ±287899.46	393781	294116	0.990391	1.08803	-0.0139296	kEDGTFYEFGEDIPEAPER/ePFPTIYVDSQk/iFDSEEILAGYk/ePFPTIYVDSQk/eGSDATGDGTk/iFDSEEILAGYk/iFDSEEILAGYk/ePFPTIYVDSQk/eGSDATGDGTk/iFDSEEILAGYk
153	O43795	MYO1B	Unconventional myosin-Ib	41.67	5.28	3	6	7	1136	131.9	9.38	90443.33 ±42284.31	82126.91 ±41192.13	86285.1	41731.3	80958.4 ±39960.25	86175.36 ±38772.93	83566.9	39263.5	0.968497	0.653047	-0.0461805	eAVTTIAAYWHGTQAR/gDFLFSSDHLIEMATk/sEVPLVDVTk
154	O43808	SLC25A17	Peroxisomal membrane protein PMP34	42.63	3.58	1	1	1	307	34.5	10.08	50070 ±NA	52257.34 ±NA	51163.7	NA	58684.65 ±NA	61394.56 ±NA	60039.6	NA	1.17348	NA	0.230795	gIIDAFHQIIR
155	O43809	NUDT21	Cleavage and polyadenylation specificity factor subunit 5	47.72	36.56	5	8	14	227	26.2	8.82	457995 ±343113.54	455478.74 ±353203.46	456737	347592	459878.79 ±345944.73	452655.9 ±342873.64	456267	344233	0.998972	1.07052	-0.00148386	lMTEILGR/lPGGELNPGEDEVEGLkR/lPGGELNPGEDEVEGLkR/lPHVLLLQLGTTFFk/tVEGVLIVHEHR/lFLVQLQEk/lFLVQLQEk/lFLVQLQEk
156	O43815	STRN	Striatin	35.56	4.87	2	2	2	780	86.1	5.27	137900 ±46244.78	133860.05 ±68529.24	135880	57387	136214.17 ±63138.79	150141.72 ±73396.4	143178	68267.6	1.05371	0.671162	0.0754759	aLAFHPIEPVLITASEDHTLk/vISHPTLPISITAHEDR
157	O43818	RRP9	U3 small nucleolar RNA-interacting protein 2	49.77	16.84	4	5	7	475	51.8	7.85	234451.67 ±233637.05	235279.66 ±249744.87	234866	241355	207058.74 ±193810.71	212993.2 ±204419.97	210026	199011	0.894239	1.24998	-0.161268	vWNVAENSYVETLFGHQDAVAALDALSR/fSSSGDFLVAGVGQEHR/fSSSGDFLVAGVGQEHR/kPEEEEEEELEETAQEk/yLASGDRSk/yLASGDRSk
158	O43837	IDH3B	Isocitrate dehydrogenase [NAD] subunit beta, mitochondrial	67.49	13.51	4	4	5	385	42.2	8.46	236676 ±228083.42	220967.64 ±214274.84	228822	221177	262716.69 ±237199.35	252235.83 ±225056.25	257476	231122	1.12523	1.4843	0.170215	eQTEGEYSSLEHESAR/vEGSFPVTMLPGDGVGPELMHAVk/lDLFANVVHVk/lDLFANVVHVk/kLDLFANVVHVk
159	O43847	NRD1	Nardilysin	43.65	8.96	8	11	15	1150	131.5	5	434337.5 ±368870.81	443378.48 ±371944	438858	370060	411066.61 ±299043.8	427912.41 ±335990.41	419490	317313	0.955866	1.0828	-0.0651194	lLILEYAR/lGADESEEEGR/lVAGEHGLIIR/lAHEIEALk/yNSEVVDkk/kIEEFLSSFEEk/gSILSFLR/eTLDTLEk
160	O43852	CALU	Calumenin	52.18	26.03	5	5	8	315	37.1	4.64	157155.71 ±126283.96	155885.2 ±125353.54	156520	125761	165257.77 ±130700.44	164399.9 ±125269.52	164829	127556	1.05308	1.17477	0.0746174	dWILPSDYDHAEAEAR/dWILPSDYDHAEAEAR/eEIVDkYDLFVGSQATDFGEALVR/eEFTAFLHPEEYDYMk/eEFTAFLHPEEYDYmk/gHDLNEDGLVSWEEYk/dGFVTVDELk
161	O43865	AHCYL1	Putative adenosylhomocysteinase 2	44.73	2.26	1	1	2	530	58.9	6.89	72455 ±11094.51	70571.86 ±13844.18	71513.4	12469.3	75910.62 ±10278.69	75340.14 ±22528.01	75625.4	16403.3	1.0575	0.294299	0.0806563	gIVEESVTGVHR/gIVEESVTGVHR
162	O43913	ORC5	Origin recognition complex subunit 5	34.63	2.07	1	1	2	435	50.3	7.74	97290 ±36925.12	95334.84 ±30965.85	96312.4	33945.5	92398.82 ±29232.25	92120.18 ±31266.63	92259.5	30249.4	0.957919	0.46112	-0.0620244	lLLEQILNk/lLLEQILNk
163	O43929	ORC4	Origin recognition complex subunit 4	27.78	8.72	2	2	2	436	50.3	8	116405 ±116524.13	106049.66 ±105943.64	111227	111234	111327.99 ±113715.41	112797.62 ±114103.14	112063	113909	1.00751	1.43666	0.0107962	hLNDIYEEEPFNFQMVYNEFQk/aFEHLQQLELIkPMER
164	O60216	RAD21	Double-strand-break repair protein rad21 homolog	46.53	5.07	3	3	3	631	71.6	4.65	358000 ±118935.36	349059.44 ±85767.96	353530	102352	308768.97 ±9777.87	328004.54 ±37359.61	318387	23568.7	0.900594	0.269122	-0.151051	iWLAAHWDk/gGEADNLDEFLk
165	O60231	DHX16	Putative pre-mRNA-splicing factor ATP-dependent RNA helicase DHX16	72.24	6.15	3	5	12	1041	119.2	6.8	65592.5 ±63483.25	58967.27 ±57234.76	62279.9	60283.3	66588.32 ±66422.04	63917.94 ±61373.17	65253.1	63793.1	1.04774	1.44142	0.0672809	eFLSEPDLASYSVVMVDEAHER/eFLSEPDLASYSVVmVDEAHER/eFLSEPDLASYSVVMVDEAHER/tLHTDILFGLIk/tLHTDILFGLIk/tSLGNVVLLLk/tSLGNVVLLLk/tSLGNVVLLLk
166	O60256	PRPSAP2	Phosphoribosyl pyrophosphate synthase-associated protein 2	121.89	34.42	7	10	16	369	40.9	7.44	380526 ±283555.69	373809.63 ±283939.31	377168	283241	375939.29 ±290904.07	379988.66 ±289692.6	377964	289965	1.00211	1.07582	0.00304217	eIQGFFNIPVDNLR/iFVMATHGLLSSDAPR/iFVmATHGLLSSDAPR/lGIAVIHGEAQDAESDLVDGR/iEESAIDEVVVTNTIPHEVQk/iFVMATHGLLSSDAPR/iEESAIDEVVVTNTIPHEVQk/vQIQESVR/vQVYQEPNR/dVFIIQTVSk
167	O60264	SMARCA5	SWI/SNF-related matrix-associated actin-dependent regulator of chromatin subfamily A member 5	40.09	9.13	6	11	17	1052	121.8	8.09	352150 ±180699.79	358201.66 ±177591.39	355176	177558	338153.46 ±164945.14	335863.1 ±150825.82	337008	157085	0.948849	0.648544	-0.0757494	iSYGTNk/yLVIDEAHR/yLVIDEAHR/lDGQTPHDER/dIDILNSAGk/dIDILNSAGk/nPELPNAAQAQk/fEDSPSYVk
168	O60271	SPAG9	C-Jun-amino-terminal kinase-interacting protein 4	41.97	6.13	5	6	6	1321	146.1	5.15	194714 ±197680.84	198407.07 ±205545.91	196561	201343	178674.2 ±184008.71	191949.09 ±191362.95	185312	187512	0.942771	1.35744	-0.0850201	gIVLVALADGTLAIFHR/eRPISLGIFPLPAGDGLLTPDAQk/dSILSIVHVk/yNAPTSHVTPSVk/dVAGLDTEGSk
169	O60282	KIF5C	Kinesin heavy chain isoform 5C	43.2	9.4	2	10	17	957	109.4	6.19	25686.67 ±12424.8	26007.02 ±14259.2	25846.8	13280.3	17824.62 ±8129.67	18964.47 ±8030.26	18394.5	8067.06	0.711675	0.480752	-0.49071	sLSALGNVISALAEGTk/aTEILNLLLk/aTEILNLLLk
170	O60287	URB1	Nucleolar pre-ribosomal-associated protein 1	60.55	0.84	2	2	2	2271	254.2	6.47	108615 ±116085.72	100861.55 ±104874.2	104738	110480	90885.33 ±86104.86	93072.56 ±91891.81	91978.9	88998.3	0.878179	1.25702	-0.187413	dVLVLLHk/aEAAGLIGWLk
171	O60306	AQR	Intron-binding protein aquarius	43.5	5.25	2	7	13	1485	171.2	6.37	49990 ±35935.17	52614.75 ±42750.96	51302.4	39343.1	56935.08 ±42539.69	52670.07 ±42562.7	54802.6	42551.2	1.06823	1.16578	0.095218	tDVAVQIISNIYHNFPEQR/lNLQFLTLHDYLLR
172	O60313	OPA1	Dynamin-like 120 kDa protein, mitochondrial	59.45	6.98	5	7	12	960	111.6	7.87	163087.14 ±66098.7	153358.06 ±55960.65	158223	60432.6	214562.76 ±78071.98	219282.47 ±91990.63	216923	84262.3	1.371	0.746875	0.455225	vIQHNALEDR/lDAFIEALHQEk/lDAFIEALHQEk/lDAFIEALHQEk/vTLSEGPHHVALFk/gVEVDPSLIk/vVVVGDQSAGk
173	O60341	KDM1A	Lysine-specific histone demethylase 1A	32.74	4.11	3	3	3	852	92.8	6.52	266400 ±61778.72	259794.33 ±43003.38	263097	52389.7	330073.07 ±63943.36	301455.03 ±63215.82	315764	63227.6	1.20018	0.338924	0.263251	nYPATVHGALLSGLR/lFFAGEHTIR/hGLINFGIYk
174	O60343	TBC1D4	TBC1 domain family member 4	37.75	2.31	1	3	7	1298	146.5	7.01	113366.67 ±14741.21	111261.6 ±22000.42	112314	18232.6	114165.26 ±14352.48	111035.53 ±19947.59	112600	16670.7	1.00255	0.220269	0.00367238	mkPVSDQEENELVILHLR/mkPVSDQEENELVILHLR/mkPVSDQEENELVILHLR
175	O60361	NME2P1	Putative nucleoside diphosphate kinase	68.44	43.07	3	6	19	137	15.5	8.57	430048 ±425660.27	418781.04 ±401829.11	424415	413337	387207.42 ±317474.75	408547.62 ±349739.17	397878	333089	0.937474	1.20396	-0.0931496	nIIHGSDSVk/dRPFFPGLVk/dRPFFPGLVk/fkPEELVDYk/dRPFFPGLVk
176	O60427	FADS1	Fatty acid desaturase 1	28.89	4.73	1	1	1	444	51.9	8.87	157000 ±NA	166139.95 ±NA	161570	NA	138195.62 ±NA	144897.96 ±NA	141547	NA	0.876071	NA	-0.19088	vISHYAGQDATDPFVAFHINk
177	O60488	ACSL4	Long-chain-fatty-acid--CoA ligase 4	68.89	13.92	4	8	10	711	79.1	8.38	179313.33 ±202637.79	184765.49 ±221378.6	182039	210640	198180.16 ±228698.89	207308.2 ±236975.35	202744	232786	1.11374	1.8155	0.15541	mmLSGGAPLSPQTHR/sVTHFDSLAVIDIPGADTLDk/eAVVHGLNESEASYLITSVELLESk/sVTHFDSLAVIDIPGADTLDk/lQAGEYVSLGk/lQAGEYVSLGk
178	O60493	SNX3	Sorting nexin-3	34.13	11.11	1	2	2	162	18.8	8.66	504400 ±NA	543942.81 ±NA	524171	NA	577318.72 ±NA	578231.29 ±NA	577775	NA	1.10226	NA	0.140469	vVVPPLPGk
179	O60502	MGEA5	Protein O-GlcNAcase	35.56	11.57	6	9	13	916	102.8	4.91	96715.86 ±135990.02	85283.56 ±102820.65	90999.7	119083	88960.37 ±111030.58	87460.32 ±109494.75	88210.3	110252	0.969348	1.75414	-0.0449141	eSQATLEER/eMYSVEEAEQLMTLISAAR/lALTEWLQEFGVPHQYSSR/aPVIWDNIHANDYDQk/lLPGIEVLWTGPk/lLPGIEVLWTGPk/eLSEAEk
180	O60506	SYNCRIP	Heterogeneous nuclear ribonucleoprotein Q	115.87	31.3	12	20	46	623	69.6	8.59	405148.64 ±417357.86	461917.71 ±468258.24	433533	441849	458613.37 ±430800.79	474394.71 ±460427.3	466504	445156	1.07605	1.50235	0.105747	aFSQFGk/lDEIYVAGLVAHSDLDER/dYAFIHFDER/vTEGLTDVILYHQPDDk/dYAFIHFDER/vTEGLTDVILYHQPDDk/dSDLSHVQNk/dYAFIHFDER/dLEGENIEIVFAkPPDQk/dSDLSHVQNk/tkEQILEEFSk/vTEGLTDVILYHQPDDkk/nLANTVTEEILEk/dLFEDELVPLFEk/nLANTVTEEILEk/eFNEDGALAVLQQFk/nLANTVTEEILEk/eFNEDGALAVLQQFk/eQILEEFSk/eFNEDGALAVLQQFk/eQILEEFSk/eFNEDGALAVLQQFk
181	O60610	DIAPH1	Protein diaphanous homolog 1	49.94	6.6	6	9	21	1272	141.3	5.41	159260.71 ±192444.58	151493.07 ±177587.45	155377	184878	157072.99 ±191680.56	159296.73 ±194606.46	158185	193139	1.01807	1.73567	0.0258396	aFmNNk/lSVEEFFMDLHNFR/lGLHQVLQDLR/aEPHFLSILQHLLLVR/eLGEYFLFDPk/fQPLLDGLk/eLGEYFLFDPk
182	O60664	PLIN3	Perilipin-3	90.59	53.92	11	18	32	434	47	5.44	172035.11 ±167111.48	169495.99 ±168589.47	170766	167658	180726.34 ±175114.33	177881.68 ±178907.75	179304	176899	1.05	1.46146	0.0703908	sVVTGGVQSVMGSR/sVVTGGVQSVmGSR/iATSLDGFDVASVQQQR/qVEDLQATFSSIHSFQDLSSSILAQSR/lEPQIASASEYAHR/sEEWADNHLPLTDAELAR/eALDHMVEYVAQNTPVTWLVGPFAPGITEk/eALDHMVEYVAQNTPVTWLVGPFAPGITEk/lEPQIASASEYAHR/sEEWADNHLPLTDAELAR/lEPQIASASEYAHR/ePPkPEQVESR/ePPkPEQVESR/tLTAAAVSGAQPILSk/lGQMVLSGVDTVLGk/lEENLPILQQPTEk/lGQMVLSGVDTVLGk/vSGAQEmVSSAk
183	O60678	PRMT3	Protein arginine N-methyltransferase 3	24.37	1.69	1	1	1	531	59.8	5.35	417700 ±NA	401580.14 ±NA	409640	NA	424367.62 ±NA	447902.49 ±NA	436135	NA	1.06468	NA	0.0904181	lEDTITLIk
184	O60684	KPNA6	Importin subunit alpha-7	44.23	5.97	2	3	6	536	60	4.98	754473.33 ±921470.89	762829.19 ±996243.99	758651	958509	636239.46 ±794931.58	694973.54 ±888946.76	665606	841917	0.877355	1.56853	-0.188767	lVELLMHNDYk/iEFLQSHENQEIYQk/lVELLMHNDYk
185	O60701	UGDH	UDP-glucose 6-dehydrogenase	52.2	32.39	9	14	23	494	55	7.12	225105.08 ±211175.32	234134.06 ±227264.25	229620	219134	262925.8 ±238103.79	257216.08 ±237811.1	260071	237904	1.13262	1.49726	0.17966	eQIVVDLSHPGVSEDDQVSR/eQIVVDLSHPGVSEDDQVSR/vLDGLHNELQTIGFQIETIGk/kmLKPAFIFDGR/kmLKPAFIFDGR/iIDSLFNTVTDkk/yLMDEGAHLHIYDPk/iIDSLFNTVTDk/iIDSLFNTVTDk/iLTTNTWSSELSk/iAILGFAFk/lVTISk
186	O60716	CTNND1	Catenin delta-1	118.05	17.56	7	13	17	968	108.1	6.23	119754.33 ±157373.76	119808.54 ±143768.15	119781	149629	90967.77 ±105801.51	94607.58 ±113345.02	92787.7	109508	0.774642	1.33124	-0.368399	sYEDMIGEEVPSDQYYWAPLAQHER/sYEDmIGEEVPSDQYYWAPLAQHER/dMDLTEVITGTLWNLSSHDSIk/aLSAIADLLTNEHER/fHPEPYGLEDDQR/aLSAIADLLTNEHER/hYEDGYPGGSDNYGSLSR/gIPVLVGLLDHPk/iYISLLk
187	O60739	EIF1B	Eukaryotic translation initiation factor 1b	49.37	14.16	1	1	2	113	12.8	7.37	242750 ±48578.24	244319.04 ±82256.36	243535	65417.3	252403.04 ±143985.07	223582.77 ±84500.06	237993	114243	0.977245	0.537555	-0.0332077	gDDLLPAGTEDYIHIR/gDDLLPAGTEDYIHIR
188	O60749	SNX2	Sorting nexin-2	70.19	15.99	5	7	9	519	58.4	5.12	143942.86 ±79613.42	146026.01 ±84668.16	144984	81803.1	138989.4 ±83518.17	142797.21 ±81817.62	140893	82487.8	0.971782	0.790144	-0.0412949	sAAMLGNSEDHTALSR/sAAmLGNSEDHTALSR/hPTLLQDPDLR/yLHVGYIVPPAPEk/fSDFLGLHSk/eDSSSTEFVEk/eDSSSTEFVEk
189	O60762	DPM1	Dolichol-phosphate mannosyltransferase subunit 1	31.53	11.54	2	2	2	260	29.6	9.57	230065 ±303822.57	216644.09 ±286439.43	223355	295131	173098.65 ±219888.75	188506.24 ±246104.43	180802	232997	0.809486	1.49408	-0.304921	gANFLTQILLRPGASDLTGSFR/dVAEQLEk
190	O60763	USO1	General vesicular transport factor p115	119.41	14.35	7	11	23	962	107.8	4.91	159865.07 ±170803.16	163865.69 ±182678.54	161865	176360	170574.26 ±187986.41	179344.39 ±203783.83	174959	195790	1.08089	1.6882	0.112225	gVmGGQSAGPQHTEAETIQk/gVMGGQSAGPQHTEAETIQk/gVmGGQSAGPQHTEAETIQk/lEVGIQAMEHLIHVLQTDR/lEVGIQAMEHLIHVLQTDR/aSQkPQPNFPSPEYMIFDHEFTk/aSQkPQPNFPSPEYMIFDHEFTk/eQDDLLVLLADQDQk/eQDDLLVLLADQDQk/dSEQVAELk/dSEQVAELk/dSEQVAELk/sQLNSQSVEITk/lLTSLLk
191	O60828	PQBP1	Polyglutamine-binding protein 1	37.55	13.58	1	2	2	265	30.5	6.33	37880 ±32654.19	38931.53 ±32136.38	38405.8	32395.3	40282.46 ±36160.22	33180.27 ±26857.23	36731.4	31508.7	0.956402	1.1506	-0.0643102	hLEPEPEEEIIAEDYDDDPVDYEATR/hLEPEPEEEIIAEDYDDDPVDYEATR
192	O60830	TIMM17B	Mitochondrial import inner membrane translocase subunit Tim17-B	34.42	12.79	1	1	1	172	18.3	9.03	49230 ±NA	53265.61 ±NA	51247.8	NA	47951.1 ±NA	47329.93 ±NA	47640.5	NA	0.929611	NA	-0.105301	gkEDPWNSITSGALTGAVLAAR
193	O60832	DKC1	H/ACA ribonucleoprotein complex subunit 4	71	17.51	7	7	15	514	57.6	9.42	421600 ±341842.77	428180.82 ±369215.78	424890	354863	380389.16 ±305718.66	400197.1 ±329972.06	390293	317569	0.918574	1.07107	-0.122533	wGLGPk/aLETLTGALFQRPPLIAAVk/lHNAIEGGTQLSR/tGFINLDkPSNPSSHEVVAWIR/eVVAEVVk/eVVAEVVk/lDTSQWPLLLk/eVVAEVVk/aPQVVAEAAk/lDTSQWPLLLk/eVVAEVVk/aPQVVAEAAk/lDTSQWPLLLk
194	O60841	EIF5B	Eukaryotic translation initiation factor 5B	63.17	23.61	14	21	28	1220	138.7	5.49	534368 ±478648.99	524501.13 ±459345.25	529435	467517	516069.56 ±440898.46	546440.48 ±480084.32	531255	460051	1.00344	1.24106	0.00495218	iPGMLIIDTPGHESFSNLR/TSEVPYAGINIGPVHk/tSEVPYAGINIGPVHk/sEDSTkDDIDLDALAAEIEGAGAAk/eTVAVkPTENNEEEFTSk/dELIHELk/aETPTAAEDDNEGDkk/kIPQQLESk/kQDFDEDDILk/hTHVQDGEAGGITQQIGATNVPLEAINEQTk/tLAGLPLLVAYk/tLAGLPLLVAYk/lLQAQGVEVPSk/eVEAAQGVk/lLQAQGVEVPSk/eVEAAQGVk/iEPIPGESPk/lEEIEAk/lEELEAk/eVEAAQGVk
195	O60869	EDF1	Endothelial differentiation-related factor 1	48.04	35.81	2	6	11	148	16.4	9.95	1035175 ±473749.67	995221.97 ±355372.13	1.0152e+06	411775	897470.49 ±353974.19	909722.22 ±375168.79	903596	363839	0.890069	0.508705	-0.168011	iNEkPQVIADYESGR/iNEkPQVIADYESGR/vTLEVGk/vTLEVGk
196	O60884	DNAJA2	DnaJ homolog subfamily A member 2	62.62	22.57	5	7	11	412	45.7	6.48	236489.12 ±305275.23	256194.7 ±347440.14	246342	326305	289965.22 ±450326.13	287239.23 ±437615.14	288602	443940	1.17155	2.37821	0.22842	eGSGGGGGmDDIFSHIFGGGLFGFMGNQSR/eGSGGGGGmDDIFSHIFGGGLFGFmGNQSR/iLEVHVDk/dGNDLHMTYk/dGNDLHmTYk/eISFAYEVLSNPEk/fDVQFPENNWINPDk/eISFAYEVLSNPEk
197	O60885	BRD4	Bromodomain-containing protein 4	59.3	4.85	4	5	6	1362	152.1	9.19	101162 ±12822.2	98465.01 ±11754.49	99813.5	11938.7	96952.78 ±11503.23	99308.39 ±17428.42	98130.6	13884.4	0.983139	0.182149	-0.0245322	yNPPDHEVVAMAR/yNPPDHEVVAmAR/nSNPDEIEIDFETLkPSTLR/dVPDSQQHPAPEk/sREDEDALEQAR
198	O60888	CUTA	Protein CutA	36.99	15.08	1	1	1	179	19.1	5.5	7548 ±NA	7938.3 ±NA	7743.15	NA	9392.92 ±NA	9342.4 ±NA	9367.66	NA	1.2098	NA	0.274768	sVHPYEVAEVIALPVEQGNFPYLQWVR
199	O60942	RNGTT	mRNA-capping enzyme	29.83	2.18	1	2	2	597	68.5	8.13	103600 ±NA	110835.21 ±NA	107218	NA	108853.29 ±NA	112301.59 ±NA	110577	NA	1.03134	NA	0.0445152	yLIYDIIk
200	O75027	ABCB7	ATP-binding cassette sub-family B member 7, mitochondrial	20.73	1.86	1	1	1	752	82.6	9.33	21530 ±NA	19074.49 ±NA	20302.2	NA	16602.02 ±NA	16859.41 ±NA	16730.7	NA	0.824082	NA	-0.27914	qALIDMNTLFTLLk
201	O75083	WDR1	WD repeat-containing protein 1	68.1	24.59	7	13	33	606	66.2	6.65	405292.31 ±338212.1	423962.49 ±362587.13	414627	349742	411537.81 ±361428.5	421702.86 ±365831.99	416620	363018	1.00481	1.21857	0.0069178	iAVVGEGR/vFASLPQVER/fGAVFLWDSGSSVGEITGHNk/fGAVFLWDSGSSVGEITGHNk/nIDNPALADIYTEHAHQVVVAk/nIDNPALADIYTEHAHQVVVAk/vVTVFSVADGYSENNVFYGHHAk/iAVVGEGR/nIDNPALADIYTEHAHQVVVAk/dYSGQGVVk/dYSGQGVVk/dIAWTEDSk/dYSGQGVVk
202	O75131	CPNE3	Copine-3	40.23	16.57	7	8	12	537	60.1	5.85	318130 ±178195.12	311474.79 ±167860.18	314802	172303	328229.34 ±185384.8	322630.39 ±194835.72	325430	189539	1.03376	0.82623	0.0479001	vVLFEMEAR/lYGPTNFSPIINHVAR/lYGPTNFSPIINHVAR/qTSDGNWLMVHR/qTSDGNWLmVHR/nNLNPVWRPFk/qAIVNASR/tFIIDYYFEVVQk/gSITISAEEIk/gSITISAEEIk
203	O75143	ATG13	Autophagy-related protein 13	44.24	5.22	1	2	2	517	56.5	5.12	32280 ±NA	37328.82 ±NA	34804.4	NA	44308.6 ±NA	34710.88 ±NA	39509.7	NA	1.13519	NA	0.182938	eGGVPLAPNQPVHGTQADQER
204	O75150	RNF40	E3 ubiquitin-protein ligase BRE1B	54.92	4.2	2	4	4	1001	113.6	6.23	84105 ±61369.8	72080.51 ±52253.54	78092.8	56811.7	79595.28 ±45192.83	90393.99 ±51345.41	84994.6	48269.1	1.08838	1.00448	0.122183	gDSEPLSEAAQAHTR/eEkDELGEQVLGLk
205	O75153	CLUH	Clustered mitochondria protein homolog	54.87	4.51	4	5	7	1309	146.6	6.13	276207.5 ±194269.3	281314.27 ±195177.94	278761	194647	209174.26 ±152293.23	215744.52 ±151843.36	212459	151744	0.762156	0.761273	-0.391841	fNPDIFSPGVR/qELVDAFVEHR/qELVDAFVEHR/lGYEEHIPGQTR/lGYEEHIPGQTR/fLSHSLVELLNQISPTFk
206	O75165	DNAJC13	DnaJ homolog subfamily C member 13	32.81	3.7	2	10	20	2243	254.3	6.74	24345 ±11056.55	24144.09 ±13855.12	24244.5	12420.5	28088.11 ±16985.15	25085.03 ±13605.72	26586.6	15204.8	1.0966	0.84197	0.133038	wGLLSMPVDEEVESLHLR/eFLIALLEk/eFLIALLEk/eFLIALLEk
207	O75175	CNOT3	CCR4-NOT transcription complex subunit 3	64.78	2.52	1	1	1	753	81.8	6.2	40270 ±NA	35703.54 ±NA	37986.8	NA	35438.45 ±NA	34200.68 ±NA	34819.6	NA	0.916623	NA	-0.125599	aAISSGIEDPVPTLHLTER
208	O75190	DNAJB6	DnaJ homolog subfamily B member 6	37.98	7.36	1	1	1	326	36.1	9.16	96770 ±NA	101279.16 ±NA	99024.6	NA	137605.4 ±NA	129421.77 ±NA	133514	NA	1.34829	NA	0.431128	eGLNGGGGGGSHFDSPFEFGFTFR
209	O75223	GGCT	Gamma-glutamylcyclotransferase	48.62	15.43	3	3	6	188	21	5.14	492660 ±372711.17	517065.46 ±379963.95	504863	374999	421686.34 ±284634.86	460634.92 ±334582.68	441161	309585	0.873823	0.892911	-0.194587	lDFGNSQGk/vSEEIEDIIk/vSEEIEDIIk/vSEEIEDIIk/aIEPNDYTGk
210	O75306	NDUFS2	NADH dehydrogenase [ubiquinone] iron-sulfur protein 2, mitochondrial	35.01	8.86	2	3	3	463	52.5	7.55	230035 ±196667.61	239729.12 ±186007.92	234882	191338	259822.93 ±206587.27	236904.76 ±202591.7	248364	204589	1.0574	1.22501	0.0805187	lDELEELLTNNR/nITLNFGPQHPAAHGVLR
211	O75312	ZPR1	Zinc finger protein ZPR1	34.41	5.45	2	3	7	459	50.9	4.73	117412.5 ±77610.51	118700.15 ±81582.44	118056	79429.6	107331.37 ±71018.33	107957.77 ±70289.93	107645	70650.7	0.911807	0.857025	-0.1332	dDALVITHYNR/fTTLEGLLk/fTTLEGLLk/fTTLEGLLk
212	O75330	HMMR	Hyaluronan mediated motility receptor	21.8	2.21	1	1	1	724	84	5.83	105500 ±NA	110985.7 ±NA	108243	NA	216779.09 ±NA	214399.09 ±NA	215589	NA	1.99172	NA	0.994012	qALLNEHGAAQEQLNk
213	O75340	PDCD6	Programmed cell death protein 6	20.34	5.76	1	1	1	191	21.9	5.4	132000 ±NA	145522.95 ±NA	138761	NA	164924.11 ±NA	144954.65 ±NA	154939	NA	1.11659	NA	0.159097	lSDQFHDILIR
214	O75347	TBCA	Tubulin-specific chaperone A	41.51	32.41	3	4	6	108	12.8	5.29	1258175 ±1553261	1313638.07 ±1791001.93	1.28591e+06	1.67207e+06	1148503.37 ±1529214.65	1230711.45 ±1673758.91	1.18961e+06	1.60144e+06	0.925112	1.73147	-0.1123	qAEILQESR/dLEEAEEYk/dLEEAEEYk/lVLDSVk
215	O75367	H2AFY	Core histone macro-H2A.1	65.68	20.97	6	6	7	372	39.6	9.79	746187.5 ±393878.08	724510.91 ±412046.31	735349	399858	655638.7 ±367481.45	648178.85 ±349328.13	651909	357587	0.88653	0.684731	-0.173759	aGVIFPVGR/sIAFPSIGSGR/nGPLEVAGAAVSAGHGLPAk/gVTIASGGVLPNIHPELLAk/aGVIFPVGR/dDLGNTLEk/dDLGNTLEk/qTAAQLILk
216	O75369	FLNB	Filamin-B	95.78	33.97	46	73	142	2602	278	5.73	421146.78 ±360753.03	438373.52 ±397855.26	429760	378410	482155.84 ±439091.85	489630.95 ±450726.28	485893	444600	1.13062	1.43573	0.177108	aGLAPLEVR/vEPAVDTSR/lDVTILSPSR/dQEFTVDTR/gEAGVPAEFSIWTR/vLFASQEIPASPFR/lGSAADFLLDISETDLSSLTASIk/aEGPGLSk/aEGPGLSk/gLVEPVNVVDNGDGTHTVTYTPSQEGPYmVSVk/iPEINSSDmSAHVTSPSGR/iPEINSSDmSAHVTSPSGR/pVTEk/yGGELVPHFPAR/dLDIIDNYDYSHTVk/vLSEDEEDVDFDIIHNANDTFTVk/pVTEk/yGGELVPHFPAR/fVPQEMGVHTVSVk/fVPQEmGVHTVSVk/dLDIIDNYDYSHTVk/gLHVVEVTYDDVPIPNSPFk/eVGEHLVSIk/aWGPGLHGGIVGR/vVASGPGLEHGk/gEITGEVHmPSGk/fADEHVPGSPFTV…
217	O75376	NCOR1	Nuclear receptor corepressor 1	40.26	0.7	1	1	1	2440	270	7.11	69810 ±NA	64913.47 ±NA	67361.7	NA	71247.89 ±NA	66780.05 ±NA	69014	NA	1.02453	NA	0.0349591	vSAAVLPLVHPLPEGLR
218	O75381	PEX14	Peroxisomal membrane protein PEX14	25.99	3.18	1	1	1	377	41.2	4.94	98975 ±79089.89	90071.48 ±72035.51	94523.2	75562.7	81644.18 ±69601.72	86346.37 ±73264.12	83995.3	71432.9	0.88862	1.03718	-0.170361	iQELAHELAAAk/iQELAHELAAAk
219	O75390	CS	Citrate synthase, mitochondrial	159.37	37.98	10	14	37	466	51.7	8.32	262836.59 ±395432.63	248629.35 ±384267.13	255733	389213	258375.02 ±412370.46	249991.55 ±385808.84	254183	398979	0.99394	2.1731	-0.00876902	aLGVLAQLIWSR/dYIWNTLNSGR/vVPGYGHAVLR/aALPSHVVTMLDNFPTNLHPMSQLSAAVTALNSESNFAR/aALPSHVVTMLDNFPTNLHPmSQLSAAVTALNSESNFAR/aALPSHVVTmLDNFPTNLHPMSQLSAAVTALNSESNFAR/vVPGYGHAVLR/eGSGIGAIDSNLDWSHNFTNMLGYTDHQFTELTR/eGSGIGAIDSNLDWSHNFTNmLGYTDHQFTELTR/aALPSHVVTMLDNFPTNLHPMSQLSAAVTALNSESNFAR/aLGFPLERPk/eGSGIGAIDSNLDWSHNFTNMLGYTDHQFTELTR/eGSGIGAIDSNLDWSHNFTNmLGYTDHQFTELTR/eGSGIGAIDSNLDWSHNFTNmLGYTDHQFTELTR/aYAQ…
220	O75396	SEC22B	Vesicle-trafficking protein SEC22b	48.38	14.42	2	3	5	215	24.6	6.92	718150 ±281346.29	721162.53 ±345906.97	719656	310514	618254.64 ±293766.59	639016.44 ±277652.8	628636	285403	0.873522	0.547114	-0.195084	iMVANIEEVLQR/gEALSALDSk/gEALSALDSk/gEALSALDSk
221	O75400	PRPF40A	Pre-mRNA-processing factor 40 homolog A	31.06	2.4	1	3	6	957	108.7	7.56	439700 ±NA	509932.28 ±NA	474816	NA	516357.5 ±NA	526247.17 ±NA	521302	NA	1.0979	NA	0.134751	fYVEDLk
222	O75431	MTX2	Metaxin-2	28.93	13.31	1	2	3	263	29.7	6.29	106500 ±NA	126185.1 ±NA	116343	NA	112394.6 ±NA	118197.28 ±NA	115296	NA	0.991004	NA	-0.0130371	aIGWGk
223	O75436	VPS26A	Vacuolar protein sorting-associated protein 26A	34.96	22.63	4	5	6	327	38.1	6.57	237612.5 ±144352.2	270786.31 ±174694.78	254199	159332	265767.28 ±162173.71	281604.31 ±159810.98	273686	160432	1.07666	0.92398	0.10656	eLALPGELTQSR/vNLAFk/eYDLIVHQLATYPDVNNSIk/sYDFEFMQVEkPYESYIGANVR
224	O75439	PMPCB	Mitochondrial-processing peptidase subunit beta	50.77	8.59	4	4	4	489	54.3	6.83	323125 ±197529.11	313694.51 ±194942.77	318410	195710	304700.67 ±162433.9	319288.55 ±181695.53	311995	171963	0.979853	0.808948	-0.0293634	iVLAAAGGVSHDELLDLAk/dLVDYITTHYk/kDLVDYITTHYk/sPAIAAVGPIk
225	O75475	PSIP1	PC4 and SFRS1-interacting protein	51.86	16.04	3	8	11	530	60.1	9.13	103666 ±70326.82	99110.61 ±73876.41	101388	71408.5	125978.08 ±85784.2	130335.6 ±92592.05	128157	89126.8	1.26402	1.25112	0.338019	aSNEDVTk/lPIFFFGTHETAFLGPk/lPIFFFGTHETAFLGPk/qSNASSDVEVEEk/aSNEDVTk
226	O75477	ERLIN1	Erlin-1	68.99	11.56	2	4	6	346	38.9	7.87	250366.67 ±28465.83	258916.48 ±2150.73	254642	13163	231815.63 ±27432.25	240929.71 ±21625.7	236373	24260.1	0.928256	0.106673	-0.107405	eALEPSGENVIQNk/sVQTTLQTDEVk/eALEPSGENVIQNk
227	O75489	NDUFS3	NADH dehydrogenase [ubiquinone] iron-sulfur protein 3, mitochondrial	43.97	30.68	5	6	6	264	30.2	7.5	132786 ±119480.59	127811.89 ±118361.26	130299	118870	146271.5 ±133702.37	133781.18 ±123164.31	140026	128422	1.07465	1.39017	0.103873	dFPLSGYVELR/fDLNSPWEAFPVYR/tYTDELTPIESAVSVFk/eIWDMFGVFFANHPDLR/qLSAFGEYVAEILPk
228	O75494	SRSF10	Serine/arginine-rich splicing factor 10	35.23	12.6	2	3	4	262	31.3	11.27	340166.67 ±321722.34	332229.75 ±323363.21	336198	322399	314362 ±311455.82	325642.48 ±320626.44	320002	316035	0.951826	1.31026	-0.07123	qIEIQFAQGDR/dAEDALHNLDR/dAEDALHNLDR
229	O75496	GMNN	Geminin	33.74	8.61	1	1	1	209	23.6	4.96	16020 ±NA	13596.69 ±NA	14808.3	NA	17951.1 ±NA	15827.66 ±NA	16889.4	NA	1.14053	NA	0.189706	eLAEVAEHVQYMAELIER
230	O75530	EED	Polycomb protein EED	46.75	4.54	1	1	2	441	50.2	7.03	6547 ±3194.71	6374.34 ±2765.11	6460.67	2979.91	5119.73 ±1738.55	5075.4 ±2563.06	5097.56	2150.81	0.789015	0.493223	-0.341876	lWNIQTDTLVAIFGGVEGHR/lWNIQTDTLVAIFGGVEGHR
231	O75531	BANF1	Barrier-to-autointegration factor	36.37	40.45	2	2	4	89	10.1	6.09	51165 ±46600.34	51595.18 ±56766.92	51380.1	50972.1	49551.01 ±51744.67	46910.43 ±52452.5	48230.7	52091.3	0.938704	1.37663	-0.0912571	dFVAEPmGEkPVGSLAGIGEVLGk/aYVVLGQFLVLk/aYVVLGQFLVLk/aYVVLGQFLVLk
232	O75533	SF3B1	Splicing factor 3B subunit 1	139.97	23.47	17	24	63	1304	145.7	7.09	173665.88 ±152384.81	167243.62 ±135518.76	170455	143417	160500.2 ±123090.72	164947.31 ±134702.9	162724	128576	0.954645	1.10188	-0.0669639	lTATPTPLGGmTGFHmQTEDR/aAGLATMISTmRPDIDNMDEYVR/aAGLATmISTMRPDIDNMDEYVR/aAGLATmISTmRPDIDNmDEYVR/iWDPTPSHTPAGAATPGR/iYNSIYIGSQDALIAHYPR/lTATPTPLGGMTGFHmQTEDR/lTATPTPLGGmTGFHMQTEDR/lTATPTPLGGmTGFHmQTEDR/aAGLATMISTmRPDIDNMDEYVR/aAGLATmISTMRPDIDNMDEYVR/iWDPTPSHTPAGAATPGR/lSSWDQAETPGHTPSLR/tHEDIEAQIR/lSSWDQAETPGHTPSLR/sLVEIIEHGLVDEQQk/tHEDIEAQIR/imGNLGAADIDHk/aIGPHDVLATLLNNLk/sLVEIIEHGLVDEQQk/nRPLSDEELD…
233	O75534	CSDE1	Cold shock domain-containing protein E1	71.42	15.66	7	11	14	798	88.8	6.25	399860 ±359889.42	435340.69 ±403329.59	417600	381320	359495.97 ±347114.71	349930.71 ±323572.3	354713	334968	0.849409	1.11579	-0.235469	nITLDDASAPR/vGDDVEFEVSSDR/vTLLEGDHVR/tHSVNGITEEADPTIYSGk/vTLLEGDHVR/dNFGFIETANHDk/dQFGFINYEVGDSk/gEVYPFGIVGMANk/dQFGFINYEVGDSk
234	O75569	PRKRA	Interferon-inducible double-stranded RNA-dependent protein kinase activator A	61.53	15.02	2	4	9	313	34.4	8.41	52553.33 ±21158.74	47042.89 ±15512.18	49798.1	18328.5	50222.03 ±23367.26	42953.51 ±14970.93	46587.8	19145.4	0.935533	0.516112	-0.0961396	sDVQIHVPTFTFR/nQLNPIGSLQELAIHHGWR/nQLNPIGSLQELAIHHGWR
235	O75607	NPM3	Nucleoplasmin-3	24.17	4.49	1	1	2	178	19.3	4.63	302600 ±128919.2	293554.05 ±123807.9	298077	126113	295643.62 ±115666.91	289115.65 ±115595.27	292380	115627	0.980886	0.568069	-0.0278424	aGGVGGLR/aGGVGGLR/aGGVGGLR
236	O75608	LYPLA1	Acyl-protein thioesterase 1	32.67	9.13	1	2	4	230	24.7	6.77	90615 ±20060.62	98600.45 ±36988.76	94607.7	28524.7	165008.43 ±63198.41	153798.19 ±79769.98	159403	71484.2	1.68489	0.91048	0.752652	aSFPQGPIGGANR/aSFPQGPIGGANR
237	O75643	SNRNP200	U5 small nuclear ribonucleoprotein 200 kDa helicase	44.75	26.17	32	54	87	2136	244.4	6.06	367169.62 ±420487.17	376243.17 ±446175.78	371706	432984	367885.55 ±432346.69	381863.26 ±465811.08	374874	448856	1.00852	1.68473	0.0122438	gPVLEALVAR/eGSASTEVLR/aIFEIVLNR/nIEmTQEDVR/gVESVFDIMEMEDEER/eTLLNGVGYLHEGLSPMER/eTLLNGVGYLHEGLSPmER/lELSVHLQPITR/qVLDLEDLVFTQGSHFMANk/qVLDLEDLVFTQGSHFMANk/qVLDLEDLVFTQGSHFmANk/tNLLLQAHLSR/lDLVHTAALMLDk/lDLVHTAALmLDk/lYDLNHNEIGELIR/mTQNPNYYNLQGISHR/qVLDLEDLVFTQGSHFMANk/qVLDLEDLVFTQGSHFmANk/lDLVHTAALMLDk/sPTLYGISHDDLk/gYTLLSEGIDEMVGIIYkPk/hLILPEk/yHVLVNLGk/kPVIVFVPSR/fLYQLHETEk/kLPEEVVk/kADEVLEILk/…
238	O75663	TIPRL	TIP41-like protein	47.62	30.51	3	5	8	272	31.4	5.91	185022.5 ±254724.37	211899.92 ±323639.45	198461	289051	199955.73 ±306904.59	202077.66 ±305551.83	201017	306226	1.01288	2.13474	0.0184583	vVPTTDHIDTEk/iQHGSGFGIEFNATDALR/vVPTTDHIDTEk/fFEEVLLFEDELHDHGVSSLSVk
239	O75676	RPS6KA4	Ribosomal protein S6 kinase alpha-4	30.01	1.94	1	1	1	772	85.6	8.28	96380 ±NA	94431.9 ±NA	95405.9	NA	102866.78 ±NA	104761.9 ±NA	103814	NA	1.08813	NA	0.121855	vYGGEIVLALEHLHk
240	O75691	UTP20	Small subunit processome component 20 homolog	67.38	6.61	7	20	41	2785	318.2	7.39	180661 ±319317.64	166005.88 ±283729.87	173333	301402	160902.88 ±275394.71	169247.58 ±287265.09	165075	281318	0.952357	2.31872	-0.0704264	tEEIDAVFHGAVWPQISR/iLNHFDVQLPESMEDDGLSER/lGNVNIDIIHR/lGPVTETETQLPWMLIGETLk/yILDYPLGDk/nLSQEIIELLk/eLGILSk/nLSQEIIELLk/nLSQEIIELLk/lILPLk/lILPLk
241	O75694	NUP155	Nuclear pore complex protein Nup155	67.15	7.33	5	9	21	1391	155.1	6.16	259113 ±211022.77	226129.42 ±186545.72	242621	196211	223288.36 ±173233.88	224952.95 ±182572.67	224121	177792	0.923747	1.04646	-0.11443	lADMHSTEISLQQR/lADmHSTEISLQQR/sSTAISSIAADGEFLHELEEk/sSTAISSIAADGEFLHELEEk/lRPVDQLR/dPQGLGLHFYk/lLEVYDQLFk/iVLLGk/lVLLGk/lLEVYDQLFk
242	O75695	RP2	Protein XRP2	22.4	2.86	1	1	2	350	39.6	5.12	58560 ±NA	61181.34 ±NA	59870.7	NA	87774.03 ±NA	87868.48 ±NA	87821.3	NA	1.46685	NA	0.552721	aPDFLPLLNk
243	O75718	CRTAP	Cartilage-associated protein	23.77	2.49	1	1	1	401	46.5	5.73	549800 ±NA	549435.67 ±NA	549618	NA	506829.68 ±NA	500736.96 ±NA	503783	NA	0.916607	NA	-0.125625	sLPGAEDYIk
244	O75746	SLC25A12	Calcium-binding mitochondrial carrier protein Aralar1	28.44	4.72	1	2	3	678	74.7	8.38	19875 ±1788.98	14435.67 ±707.64	17155.3	540.67	16252.11 ±709.49	14438.78 ±769.64	15345.4	739.57	0.8945	0.0515096	-0.160847	hLNYTEFTQFLQELQLEHAR/hLNYTEFTQFLQELQLEHAR
245	O75818	RPP40	Ribonuclease P protein subunit p40	21.7	4.96	1	1	1	363	41.8	6.67	8912 ±NA	8322.05 ±NA	8617.02	NA	9848.23 ±NA	10952.38 ±NA	10400.3	NA	1.20695	NA	0.271364	nLPLHELITPEFISTFIk
246	O75821	EIF3G	Eukaryotic translation initiation factor 3 subunit G	60.48	17.5	3	6	15	320	35.6	6.13	197450 ±62986.9	186399.55 ±65505.45	191925	63342.7	137590.64 ±50196.07	149858.28 ±54277.38	143724	52228.6	0.748858	0.367613	-0.417235	ekLPGELEPVQATQNk/dTLGPmQk/eLAEQLGLSTGEk/dTLGPmQk
247	O75822	EIF3J	Eukaryotic translation initiation factor 3 subunit J	35.79	32.56	5	10	16	258	29	4.83	436256.67 ±333742.41	444226.24 ±312714.75	440241	321725	414692.24 ±317611.55	427305.37 ±317907.85	420999	317559	0.956291	1.00434	-0.0644789	iTQYEk/eEAEVkPEVk/vGGGGTAGGDR/dDFTEFGk/dDFTEFGk/lQEESDLELAk
248	O75844	ZMPSTE24	CAAX prenyl protease 1 homolog	44.32	16.42	6	7	9	475	54.8	7.49	297857.5 ±315269.56	258906.13 ±265971.77	278382	290296	298668.84 ±298418.38	319300.6 ±329333.6	308985	313811	1.10993	1.61567	0.150471	dIQEDSGmEPR/nEEVLAVLGHELGHWk/iVLFDTLLEEYSVLNk/nEEVLAVLGHELGHWk/dLYSALIk/dLYSALIk/sIDFPLTk/nEEEGNSEEIk
249	O75874	IDH1	Isocitrate dehydrogenase [NADP] cytoplasmic	69.25	29.71	7	14	30	414	46.6	7.01	185694.17 ±127020.14	172218.46 ±111074.56	178956	118412	204253.79 ±122114.98	209103.36 ±128662.88	206679	125095	1.15491	1.03567	0.207781	tVEAEAAHGTVTR/tVEAEAAHGTVTR/tVEAEAAHGTVTR/dIFQEIYDk/vEITYTPSDGTQk/dATNDQVTk/dIFQEIYDk/vEITYTPSDGTQk/sDYLNTFEFMDk/dAAEAIk/aTDFVVPGPGk/sDYLNTFEFMDk
250	O75909	CCNK	Cyclin-K	34.48	5.69	2	2	3	580	64.2	8.41	107490 ±20520.24	119488.34 ±39798.03	113489	30159.1	120404.72 ±10612.56	119246.03 ±27057.66	119825	18835.1	1.05583	0.325991	0.0783789	dLAHTPSQLEGLDPATEAR/fDLQVEHPYQFLLk
251	O75934	BCAS2	Pre-mRNA-splicing factor SPF27	21.74	5.78	1	1	1	225	26.1	5.66	133900 ±NA	139804.36 ±NA	136852	NA	138785.83 ±NA	123185.94 ±NA	130986	NA	0.957134	NA	-0.0632071	eAAAALVEEETRR
252	O75937	DNAJC8	DnaJ homolog subfamily C member 8	51.8	27.27	6	8	10	253	29.8	9.06	752966.67 ±413271.21	771306.75 ±435821.19	762137	421259	737197.86 ±427652.34	770266.44 ±433372.69	753732	430454	0.988972	0.78601	-0.0159979	qLSILVHPDk/eYVEHTVk/qREEEIEAQEk/eGkPTIVEEDDPELFk/dSVLTSk/lLLDQEQk
253	O75940	SMNDC1	Survival of motor neuron-related-splicing factor 30	31.68	15.55	2	2	2	238	26.7	7.24	113450 ±97651.45	108284.42 ±84693.2	110867	91172.3	104005.06 ±83767.71	105938.21 ±86604.55	104972	85186.1	0.946823	1.09391	-0.0788332	dLLSTQPSETLASSDSFASTQPTHSWk/dLQEVIELTk
254	O75947	ATP5H	ATP synthase subunit d, mitochondrial	45.04	55.9	5	10	14	161	18.5	5.3	531810 ±491169.47	500138.45 ±456249.48	515974	473591	514536.26 ±456690.98	523911.56 ±468489.32	519224	462566	1.0063	1.28717	0.00905782	yTAQVDAEEkEDVk/sWNETLTSR/tIDWVAFAEIIPQNQk/yTAQVDAEEk/vPVPEDk
255	O75955	FLOT1	Flotillin-1	56.59	7.49	2	2	2	427	47.3	7.49	166385 ±128714.65	182814.15 ±155616.7	174600	142166	222512.65 ±170874.2	229988.66 ±187359.25	226251	179117	1.29583	1.47162	0.373872	tEAEIAHIALETLEGHQR/dIHDDQDYLHSLGk
256	O75962	TRIO	Triple functional domain protein	44.31	1.29	3	3	3	3097	346.7	6.37	52180 ±33530.27	48748.43 ±29056.64	50464.2	31281.9	42939.85 ±22424.04	41324.64 ±23544.65	42132.2	22689.3	0.834894	0.685562	-0.260336	qQELDLAAEQHR/vQDLLEFLHEk/sEHIVSEYIDTFFEDLk
257	O75964	ATP5L	ATP synthase subunit g, mitochondrial	39.71	32.04	2	3	4	103	11.4	9.64	363445 ±393087.73	319826.94 ±338017.26	341636	365552	321669.48 ±332447.51	328259.64 ±344694.51	324965	338571	0.951201	1.42058	-0.0721775	vELVPPTPAEIPR/IVNSAQTGSFk
258	O75970	MPDZ	Multiple PDZ domain protein	29.96	2.22	2	5	6	2070	221.5	5.06	188773 ±202703.81	150714.82 ±157819.71	169744	180261	147535.83 ±152923.83	151910.43 ±157163.87	149723	155044	0.882053	1.30832	-0.181063	gELGIFVQEIQEGSVAHR/dASHEQAVEAIR/tINIAk/tLNLAk
259	O75976	CPD	Carboxypeptidase D	34.23	1.74	2	2	2	1380	152.8	6.05	47915 ±24303.26	48363.43 ±27949.07	48139.2	26126.2	44928.33 ±17224.55	42774.94 ±22083.06	43851.6	19653.8	0.910934	0.64117	-0.134582	lVGNmHGDETVSR/sLLSMLVEVHk
260	O76003	GLRX3	Glutaredoxin-3	82.78	30.15	7	9	21	335	37.4	5.39	615251.58 ±493448.89	630493.84 ±478578.79	622873	484853	606230.58 ±452010.59	617630.39 ±451651.49	611930	451039	0.982433	1.05318	-0.0255696	lDGAHAPELTk/hNIQFSSFDIFSDEEVR/qMVEILHk/qmVEILHk/lDGAHAPELTk/yEISSVPTFLFFk/gELVGGLDIVk/lEAEGVPEVSEk/yEISSVPTFLFFk/eLPQVSFVk/gELVGGLDIVk/lEAEGVPEVSEk/eLPQVSFVk/eLPQVSFVk/gELVGGLDIVk/lEAEGVPEVSEk/eLPQVSFVk/eLPQVSFVk/gELVGGLDIVk
261	O76021	RSL1D1	Ribosomal L1 domain-containing protein 1	81.25	33.47	10	17	34	490	54.9	10.13	408768.82 ±405733.23	396618.86 ±409584.89	402694	407143	392936.71 ±402157.41	394397.43 ±381131.57	393667	391190	0.977584	1.38585	-0.0327074	lLPSLIGR/kVPVSVNLLSk/iGHVGmQIEHIIENIVAVTk/iGHVGMQIEHIIENIVAVTk/iGHVGMQIEHIIENIVAVTk/lLPSLIGR/dDVAPESGDTTVk/sAALPIFSSFVSNWDEATk/dEPNSTPEk/vPVSVNLLSk/dEPNSTPEk/vPVSVNLLSk/fFTTPSk/aLPASETPk/dEPNSTPEk/dEPNSTPEk/tASVLSk
262	O76024	WFS1	Wolframin	45.77	2.36	1	2	2	890	100.2	8.05	70930 ±NA	73596.69 ±NA	72263.3	NA	88870.15 ±NA	86281.18 ±NA	87575.7	NA	1.2119	NA	0.277266	dAAAPAEPQAQHTR
263	O76031	CLPX	ATP-dependent Clp protease ATP-binding subunit clpX-like, mitochondrial	44.77	5.85	3	3	4	633	69.2	7.58	337252.5 ±259413.78	349612.49 ±265229.49	343432	262314	336983.56 ±259454.45	343986.68 ±270918.26	340485	264977	0.991418	1.08107	-0.0124348	lPVVVPLHSLDEk/iGSVPGIHQLR/iGSVPGIHQLR/gGEVLDSSHDDIk
264	O76094	SRP72	Signal recognition particle subunit SRP72	41.73	9.09	3	4	4	671	74.6	9.26	89300 ±100779.61	91693 ±104674.85	90496.5	102722	83645.31 ±90761.01	91182.92 ±107506.8	87414.1	99114.3	0.965939	1.54973	-0.0499958	aIELLQEFSDQHPENAAEIk/lkPTDVGLLAVIANNIITINk/eAISDLQQLWk
265	O94760	DDAH1	N(G),N(G)-dimethylarginine dimethylaminohydrolase 1	56.6	23.86	4	8	10	285	31.1	5.81	320918.33 ±204741.07	335534.24 ±277991.17	328226	238437	305840.36 ±223182.53	324404.76 ±237312.43	315123	230165	0.960077	0.989019	-0.0587777	dYAVSTVPVADGLHLk/aLPESLGQHALR/kEVDMMk/tPEEYPESAk/gAEILADTFk/tPEEYPESAk
266	O94763	URI1	Unconventional prefoldin RPB5 interactor 1	45.23	8.79	2	4	9	535	59.8	5.05	98245 ±109255.07	97460.5 ±109790.43	97852.8	109523	80160.2 ±91733.09	79668.37 ±90484.82	79914.3	91108.9	0.816679	1.30478	-0.292159	qAVGLVEHR/eFVSPSLTPPPAIAHPALPTIPER
267	O94776	MTA2	Metastasis-associated protein MTA2	39.69	7.49	5	5	6	668	75	9.66	327865 ±310882.72	338886.38 ±327193.27	333376	317798	283376.9 ±261361.98	299104.31 ±284886.65	291241	272977	0.873611	1.16791	-0.194937	dITLFHAMDTLQR/dITLFHAMDTLQR/qFESLPATHIR/dLVAQAPLkPk/lPLATIVk/eFEEESk
268	O94822	LTN1	E3 ubiquitin-protein ligase listerin	44.38	2.38	1	5	8	1766	200.4	6.25	19060 ±NA	15831.45 ±NA	17445.7	NA	17723.44 ±NA	19484.13 ±NA	18603.8	NA	1.06638	NA	0.0927224	tAHNLENVLIHFWER
269	O94826	TOMM70A	Mitochondrial import receptor subunit TOM70	39.43	12.01	1	9	14	608	67.4	7.12	168600 ±NA	171708.05 ±NA	170154	NA	172091.06 ±NA	176020.41 ±NA	174056	NA	1.02293	NA	0.0327081	sYFSSFTDDIISQPmLk
270	O94842	TOX4	TOX high mobility group box family member 4	53.84	1.29	1	1	1	621	66.2	5.06	266900 ±NA	282242.29 ±NA	274571	NA	239291.74 ±NA	255498.87 ±NA	247395	NA	0.901024	NA	-0.150362	tVVVEAGk
271	O94874	UFL1	E3 UFM1-protein ligase 1	25.88	6.42	2	5	5	794	89.5	6.79	88985 ±46973.1	87072.99 ±37861.34	88029	42417.2	77685.5 ±35969.44	80581.07 ±40770.88	79133.3	38370.2	0.898946	0.614509	-0.153694	tGQGDYPLNNELDkEQEDVASTTR/lGIPDAVSYIk
272	O94888	UBXN7	UBX domain-containing protein 7	27.54	3.48	1	1	2	489	54.8	5.16	46455 ±657.61	44537.25 ±606.55	45496.1	25.53	42529.51 ±2122.51	41816.89 ±204.44	42173.2	1163.47	0.926963	0.0255782	-0.109417	lTTLADLFRPPIDLMHk/lTTLADLFRPPIDLmHk
273	O94901	SUN1	SUN domain-containing protein 1	58.01	8.37	4	4	5	812	90	7.08	147760 ±70246.23	137133.18 ±59682.81	142447	64096	153478.08 ±74335.16	159126.98 ±74379.96	156303	74254.2	1.09727	0.717986	0.13392	dVLTAHPAAPGPVSR/qVTSSGVSHGGTVSLQDAVTR/eQTTVDHFWGLDDDGDLk/eTDFMAFHQEHEVR
274	O94903	PROSC	Proline synthase co-transcribed bacterial homolog protein	27.82	5.82	1	1	2	275	30.3	7.5	146500 ±NA	145146.73 ±NA	145823	NA	167369.31 ±NA	152494.33 ±NA	159932	NA	1.09675	NA	0.133235	tkPADMVIEAYGHGQR
275	O94906	PRPF6	Pre-mRNA-processing factor 6	51.83	14.88	8	14	18	941	106.9	8.25	262970.83 ±160941.78	267086.78 ±163324.75	265029	161788	249448.43 ±155467.41	252602.99 ±152623.93	251026	153972	0.947164	0.819654	-0.0783141	dANDPVDDR/aAELETDIR/aAVELEEPEDAR/fELQHGTEEQQEEVR/fELQHGTEEQQEEVR/gYLTDLNSMIPTHGGDINDIk/gYLTDLNSmIPTHGGDINDIKK/aLEHVPNSVR/aVIGIGIEEEDRk/aVIGIGIEEEDRk/lTPVPDSFFAk/lTPVPDSFFAk
276	O94915	FRYL	Protein furry homolog-like	77.69	7.37	15	21	32	3013	339.4	5.58	157364.29 ±146484.71	160757.1 ±155381.78	159061	150630	165385.85 ±155906.94	174590.76 ±167436.41	169988	161615	1.0687	1.4341	0.0958581	tDLIELLAR/eLIEELHPIIk/eVTDVHPTLLDNAVk/aAQTTIETAIHSLIETLk/eLIEELHPIIk/lLIHLPLDk/wLDNILDSLDkk/qIPVHPVPDPLVHEVLNLAFk/qIPVHPVPDPLVHEVLNLAFk/aIANVFQNR/eIIFDLLSVGk/lQLLSPQVDINSPINAk/eIIFDLLSVGk/lPEDTTSVLk/aLFALLEIPk/eIIFDLLSVGk/tLTDEEAk/dTPLNIFVk/aLFALLEIPk/iIGIPSPSSLFk/aLFALLEIPk
277	O94916	NFAT5	Nuclear factor of activated T-cells 5	28.44	0.65	1	1	1	1531	165.7	5.24	30600 ±NA	31489.84 ±NA	31044.9	NA	28591.91 ±NA	26746.03 ±NA	27669	NA	0.891256	NA	-0.166088	iVVQPETQHR
278	O94925	GLS	Glutaminase kidney isoform, mitochondrial	54.08	17.94	6	10	15	669	73.4	7.77	327390 ±268258.53	318778.89 ±254293.44	323084	259586	235535.89 ±180378.14	246672.34 ±194564.71	241104	187190	0.746257	0.833782	-0.422255	qGLLPSLEDLLFYTIAEGQEk/yAIAVNDLGTEYVHR/yAIAVNDLGTEYVHR/dGPGETDAFGNSEGk/vADYIPQLAk/eLVASGENk/fDYVMQFLNk
279	O94927	HAUS5	HAUS augmin-like complex subunit 5	26.12	4.58	2	2	2	633	71.6	8.51	57770 ±61984.98	55850.26 ±55307.56	56810.1	58646.3	42407.25 ±41287.64	52185.37 ±54391.9	47296.3	47839.8	0.832533	1.20323	-0.264421	aLHDQSQELQDAAGHR/aQFLQNLLLPQAk
280	O94952	FBXO21	F-box only protein 21	32.57	3.66	1	2	2	628	72.2	6.09	25060 ±NA	20647.1 ±NA	22853.5	NA	30421.59 ±NA	31247.17 ±NA	30834.4	NA	1.34922	NA	0.432121	qLGVPLEPVNFPSHFLLR
281	O94973	AP2A2	AP-2 complex subunit alpha-2	35.21	7.99	2	5	5	939	103.9	6.96	7262.5 ±5582.61	6421.75 ±5092.34	6842.12	5337.47	6107.5 ±4980.15	6304.71 ±3774.84	6206.1	4377.5	0.907044	0.953935	-0.140756	iIGFGSALLEEVDPNPANFVGAGIIHTk/nAVLFEAISLIIHHDSEPNLLVR
282	O94979	SEC31A	Protein transport protein Sec31A	70	9.75	6	10	13	1220	132.9	6.89	167762.86 ±156961.94	163296.79 ±150193.08	165530	153534	156598.41 ±139420.49	152194.69 ±127803.81	154397	133286	0.932742	1.18188	-0.100451	tTFEDLIQR/lIWGPYk/eQTLSPTITSGLHNIAR/dSDQVAQSDGEESPAAEEQLLGEHIk/eQTLSPTITSGLHNIAR/aQGEPVAGHESPk/eVVIAQNDk
283	O94992	HEXIM1	Protein HEXIM1	48.7	8.36	1	4	5	359	40.6	4.89	172485 ±136775.66	145109.1 ±96781.58	158797	116779	153014.33 ±100193.33	146967.12 ±102819.1	149991	101506	0.944544	0.943975	-0.0823108	aENLQLLTENELHR/aENLQLLTENELHR
284	O95067	CCNB2	G2/mitotic-specific cyclin-B2	32.98	3.27	1	1	1	398	45.3	8.9	211000 ±NA	213393.53 ±NA	212197	NA	163237.77 ±NA	149376.42 ±NA	156307	NA	0.736614	NA	-0.441019	aGEVDVEQHTLAk
285	O95071	UBR5	E3 ubiquitin-protein ligase UBR5	52.32	1.54	2	3	4	2799	309.2	5.85	47340 ±339.41	44006.77 ±218.14	45673.4	60.63	41070.83 ±5664.01	39611.68 ±4942.53	40341.2	5303.27	0.883255	0.116119	-0.179098	vDEAMELIIAHGR/lEHTAQTYSELQGER
286	O95155	UBE4B	Ubiquitin conjugation factor E4 B	37.3	7.37	2	8	10	1302	146.1	6.55	83325 ±94716.95	80210.68 ±92897.55	81767.8	93807.2	88389.54 ±103943.5	86332.2 ±100862.93	87360.9	102403	1.0684	1.75237	0.0954537	lETVDPTYIFHPR/qIFIPILQGLALAAk
287	O95163	IKBKAP	Elongator complex protein 1	60	6.31	5	5	7	1332	150.2	5.94	103086.67 ±89690.46	107377.73 ±85520.97	105232	87469.3	110271.22 ±86683.9	110752.08 ±90724.44	110512	88678.2	1.05017	1.2133	0.0706223	tEQGTVLIGSEHGLIEVDPVSR/dFEPILEQQIHQDDFGESk/vHELQGNAPSDPDAVSAEEALk/eYLPFLNTLk/vFLGNVETFIk/eYLPFLNTLk
288	O95167	NDUFA3	NADH dehydrogenase [ubiquinone] 1 alpha subcomplex subunit 3	34.24	28.57	1	1	1	84	9.3	8.46	58940 ±NA	52129.42 ±NA	55534.7	NA	55236.09 ±NA	50011.34 ±NA	52623.7	NA	0.947582	NA	-0.0776767	dDGNmPDVPSHPQDPQGPSLEWLk
289	O95168	NDUFB4	NADH dehydrogenase [ubiquinone] 1 beta subcomplex subunit 4	20.37	12.4	1	2	2	129	15.2	9.85	1060000 ±NA	969902.18 ±NA	1.01495e+06	NA	773777.4 ±NA	757369.61 ±NA	765574	NA	0.754296	NA	-0.406797	gLIENPALLR
290	O95197	RTN3	Reticulon-3	22.92	2.91	1	4	5	1032	112.5	4.96	713900 ±NA	641158.77 ±NA	677529	NA	945193.93 ±NA	892857.14 ±NA	919026	NA	1.35644	NA	0.439821	tQIDHYVGIAR
291	O95202	LETM1	LETM1 and EF-hand domain-containing protein 1, mitochondrial	79.83	23.55	10	17	28	739	83.3	6.7	223141.67 ±171176.74	224447.37 ±178326.44	223795	174080	231398.26 ±184056.57	235811.6 ±189108.99	233605	186537	1.04384	1.16363	0.061896	lEATLQEEAAIQQEHR/eTGERPSNEEImR/lEATLQEEAAIQQEHR/eTGERPSNEEIMR/eTGERPSNEEImR/eTGERPSNEEIMR/lTSLAAALDENkDGk/eDVQDYSEDLQEIkk/lIAEEGVDSLNVk/fLQDTIEEMALk/dTAPVLEGLk/vAEVEGEQVDNk/dDSVVEk/vAEVEGEQVDNk/yVEESk/dDSVVEk/vAEVEGEQVDNk/yVEESk
292	O95218	ZRANB2	Zinc finger Ran-binding domain-containing protein 2	41.61	7.58	2	2	2	330	37.4	10.01	439550 ±192969.44	458954.1 ±167864.7	449252	180417	400758.85 ±155849.67	423214.29 ±144828.62	411987	150339	0.91705	0.497612	-0.124928	ykLDEDEDEDDADLSk/aVGPASILk
293	O95219	SNX4	Sorting nexin-4	30.74	3.33	1	1	1	450	51.9	5.99	13270 ±NA	12069.22 ±NA	12669.6	NA	14182.12 ±NA	11819.73 ±NA	13000.9	NA	1.02615	NA	0.037242	hYSDELQSVISHLLR
294	O95232	LUC7L3	Luc7-like protein 3	35.43	12.96	2	5	6	432	51.4	9.79	124040 ±54390.65	107637.32 ±44959.01	115839	49674.8	91408.09 ±42557.57	93339 ±37640.21	92373.6	40098.9	0.797433	0.486585	-0.326565	lALSQNQQSSGAAGPTGk/qSEDTNTESk
295	O95239	KIF4A	Chromosome-associated kinesin KIF4A	37.79	7.63	3	9	10	1232	139.8	6.27	480027.5 ±303035.71	489787.43 ±328628.22	484907	315439	477580.1 ±344348.26	449488.38 ±309075.06	463534	326426	0.955923	0.916431	-0.0650336	sSDAFTTQHALR/iHLVDLAGSER/lHLVDLAGSER/nkPIVNIDPQTAELNHLk
296	O95260	ATE1	Arginyl-tRNA--protein transferase 1	37.28	3.28	1	1	1	518	59.1	7.93	18390 ±NA	18186.61 ±NA	18288.3	NA	19510.96 ±NA	19818.59 ±NA	19664.8	NA	1.07527	NA	0.104693	sLEDLIFESLPENASHk
297	O95292	VAPB	Vesicle-associated membrane protein-associated protein B/C	34.37	18.52	4	4	6	243	27.2	7.3	319500 ±137395.32	306982.69 ±116483.3	313241	126383	320000 ±130703.92	317732.43 ±120215.69	318866	125402	1.01796	0.573545	0.0256766	vEQVLSLEPQHELk/vEQVLSLEPQHELk/eAkPEDLmDSk/tETPIVSk/gPFTDVVTTNLk
298	O95299	NDUFA10	NADH dehydrogenase [ubiquinone] 1 alpha subcomplex subunit 10, mitochondrial	42.55	7.61	1	2	3	355	40.7	8.48	24500 ±NA	23250.56 ±NA	23875.3	NA	21281.62 ±NA	19603.17 ±NA	20442.4	NA	0.856216	NA	-0.223953	lLQYSDALEHLLTTGQGVVLER
299	O95336	PGLS	6-phosphogluconolactonase	29.53	8.91	2	2	2	258	27.5	6.05	417350 ±403404.42	368547.78 ±341262.82	392949	372334	438827.99 ±410372.34	449773.24 ±430196.71	444301	420285	1.13068	1.51387	0.177194	iVAPISDSPkPPPQR/lLTVPFEk
300	O95340	PAPSS2	Bifunctional 3'-phosphoadenosine 5'-phosphosulfate synthase 2	50.11	14.98	7	8	12	614	69.5	8.03	310914 ±341715.55	288662.9 ±296538.07	299788	318871	305621.42 ±300545.35	308841.84 ±310296.21	307232	305330	1.02483	1.49183	0.0353819	dAEFYEHR/gFTGIDSDYEkPETPER/dAEFYEHR/dPAGMPHPETk/dPAGmPHPETk/dIHELFVPENk/hPVLLLHPLGGWTk/lDLQWVQVLSEGWATPLk/lTPLELk/lTPLELk
301	O95347	SMC2	Structural maintenance of chromosomes protein 2	71.34	21.22	12	24	40	1197	135.6	8.43	354904.12 ±225743.9	369203.29 ±243846.22	362054	233889	344113.18 ±216585.3	353953.91 ±228955.49	349034	222604	0.964038	0.875143	-0.052838	vALGNTWk/tVTLGGDVFDPHGTLSGGAR/tVTLGGDVFDPHGTLSGGAR/qQEVEAITLELEELkR/lkETYEALLAR/aLNHEIEELEk/sYESQIEVMAAEVAk/tIEESEETLk/eVITAQDTVIk/dQEALEAVk/tIEESEETLk/gLVASLISVk/dQEALEAVk/gLVASLISVk/gLVASLISVk/aLEEELAGLk/sQAASILTk
302	O95352	ATG7	Ubiquitin-like modifier-activating enzyme ATG7	39.76	6.54	4	5	6	703	77.9	6.24	40377 ±35391.41	36463.51 ±29912.68	38420.2	32624.6	37096.12 ±25036.25	37142.86 ±27201.95	37119.5	26103.2	0.966144	1.06521	-0.0496902	nFLVLAAHR/fLLLTFADLk/yDENMVLVSLLk/fLLLTFADLk/lVPTLDLDk
303	O95372	LYPLA2	Acyl-protein thioesterase 2	0	5.63	1	2	2	231	24.7	7.23	869500 ±NA	834462 ±NA	851981	NA	874367.62 ±NA	899659.86 ±NA	887014	NA	1.04112	NA	0.0581352	fGALTAEk
304	O95373	IPO7	Importin-7	160.53	23.7	12	20	54	1038	119.4	4.82	215905.21 ±284261.45	229838.33 ±325569.35	222872	304290	260653.46 ±365563.83	248916.02 ±338254.34	254785	351029	1.14319	2.2174	0.193065	sDQNLQTALELTR/eNIVEAIIHSPELIR/aVTAmGILNTIDTLLSVVEDHk/dQMEYMLQNHVFPLFSSELGYMR/dQMEYMLQNHVFPLFSSELGYmR/dQmEYMLQNHVFPLFSSELGYMR/dQMEYmLQNHVFPLFSSELGYMR/dQmEYMLQNHVFPLFSSELGYMR/dQmEYMLQNHVFPLFSSELGYmR/eNIVEAIIHSPELIR/nPVWYQALTHGLNEEQR/aVTAmGILNTIDTLLSVVEDHk/sPLVAAmQHFLPVLk/dGALHmIGSLAEILLk/wALHILAR/sPLVAAMQHFLPVLk/dGALHMIGSLAEILLk/wALHILAR/aIFQTIQNR/eTENDDLTNVIQk/aFAVGVQQVLLk/eYNEFAEVFLk/eTENDDLTNVIQ…
305	O95394	PGM3	Phosphoacetylglucosamine mutase	47.07	16.05	3	5	6	542	59.8	6.25	302975 ±130251.82	278649.36 ±114518.3	290812	121923	301897.13 ±133481.12	285119.05 ±122563.37	293508	127610	1.00927	0.609587	0.0133126	aFVRPSGTEDVVR/aFVRPSGTEDVVR/iVYYYHDADGHFHLIDGDk/vLIDISEk
306	O95433	AHSA1	Activator of 90 kDa heat shock protein ATPase homolog 1	74.12	28.99	7	7	14	338	38.3	5.53	226561.82 ±183845.52	215474.38 ±175377.5	221018	179520	195998.01 ±156669.51	185630.8 ±148359.19	190814	152390	0.863343	0.983433	-0.211994	gIPAPEEER/lDGEASINNR/eTFLTSPEELYR/vFTTQELVQAFTHAPATLEADR/vFTTQELVQAFTHAPATLEADR/vFTTQELVQAFTHAPATLEADR/vFTTQELVQAFTHAPATLEADR/fHMVDGNVSGEFTDLVPEk/fHmVDGNVSGEFTDLVPEk/aDATNVNNWHWTER/dEPDTNLVALMk
307	O95456	PSMG1	Proteasome assembly chaperone 1	35.01	5.56	1	1	2	288	32.8	7.17	262855 ±252076.5	246576.37 ±207077.47	254716	229577	238617.2 ±197822.96	251955.78 ±225320.14	245286	211572	0.962981	1.20135	-0.05442	lDLITVEAFkPILSTR/lDLITVEAFkPILSTR
308	O95486	SEC24A	Protein transport protein Sec24A	21.47	1.01	1	1	1	1093	119.7	7.66	32155 ±2510.23	28103.84 ±5650.47	30129.4	4080.35	51075.04 ±7875.95	50958.05 ±8097.25	51016.6	7986.6	1.69325	0.350499	0.759792	lPLGLLLHPFk/lPLGLLLHPFk
309	O95487	SEC24B	Protein transport protein Sec24B	67.31	3.71	4	4	5	1268	137.3	6.67	140874 ±102970.25	139679.46 ±101691.28	140277	102209	142472.18 ±99523.12	142907.03 ±105112.37	142690	102234	1.0172	1.03946	0.0246045	lPLGLLLHPFR/lTDEGAVHVNDR/lPLGLLLHPFR/aEFFQHLIEDR/vVQHLGPATDFYk
310	O95551	TDP2	Tyrosyl-DNA phosphodiesterase 2	20.61	3.04	1	1	1	362	40.9	5.1	46790 ±NA	36252.82 ±NA	41521.4	NA	49106.24 ±NA	32777.78 ±NA	40942	NA	0.986046	NA	-0.0202736	aAAEEGHIIPR
311	O95563	MPC2	Mitochondrial pyruvate carrier 2	26.78	7.87	1	1	1	127	14.3	10.43	21290 ±NA	21805.87 ±NA	21547.9	NA	25328.84 ±NA	24036.28 ±NA	24682.6	NA	1.14547	NA	0.195942	tVFFWAPIMk
312	O95571	ETHE1	Persulfide dioxygenase ETHE1, mitochondrial	34.03	6.69	1	1	2	254	27.9	6.83	253200 ±84145.71	235440.18 ±64698.41	244320	74422.1	222765.6 ±67133.41	229166.67 ±53914.89	225966	60524.2	0.924877	0.375149	-0.112666	lSGAQADLHIEDGDSIR/lSGAQADLHIEDGDSIR
313	O95613	PCNT	Pericentrin	43.7	0.93	2	2	2	3336	377.8	5.55	22735 ±15662.42	22987.21 ±17706.93	22861.1	16684.7	24456.16 ±17439.18	25393.99 ±18627.69	24925.1	18033.4	1.09028	1.12045	0.124703	fSAEQDAFLQEAQEQHAR/gDLLQVVQEAFEk
314	O95630	STAMBP	STAM-binding protein	36.58	17.22	2	7	8	424	48	6.29	139300 ±54871.49	143453.72 ±85927.57	141377	70399.5	148566.61 ±79176.88	132256.24 ±61410.86	140411	70293.9	0.993171	0.701286	-0.00988572	qQQLEQEQFHAFEEMIR/nEFTITHVLIPk
315	O95671	ASMTL	N-acetylserotonin O-methyltransferase-like protein	38.45	3.38	1	1	1	621	68.8	6.07	21720 ±NA	20511.66 ±NA	21115.8	NA	21871.84 ±NA	22006.8 ±NA	21939.3	NA	1.039	NA	0.0551938	fSELSEELLWEYVHSGEPMDk
316	O95684	FGFR1OP	FGFR1 oncogene partner	28.4	6.02	1	1	2	399	43	4.81	43770 ±NA	45756.21 ±NA	44763.1	NA	52976.39 ±NA	48293.65 ±NA	50635	NA	1.13118	NA	0.177825	iGSLGLGTGEDDDYVDDFNSTSHR
317	O95707	POP4	Ribonuclease P protein subunit p29	23.88	10.91	1	2	2	220	25.4	10.07	224300 ±NA	223024.83 ±NA	223662	NA	185581.79 ±NA	203004.54 ±NA	194293	NA	0.868689	NA	-0.203088	aDLHGAIISVTk
318	O95714	HERC2	E3 ubiquitin-protein ligase HERC2	47.99	0.7	1	5	14	4834	526.9	6.28	904775 ±552450	735158.01 ±442400.3	819967	497425	777228.08 ±472525.3	867828.8 ±535317.46	822528	503921	1.00312	0.864873	0.00450058	lEIFPDVLVHR/iYLIk/lYILk/lYLLk
319	O95747	OXSR1	Serine/threonine-protein kinase OSR1	48.16	9.3	4	6	7	527	58	6.43	189700 ±167019.3	206356.01 ±197426.06	198028	182145	208547.34 ±194336.94	204122.93 ±185705.97	206335	190012	1.04195	1.35616	0.059285	iVEEPQSNR/eVLEGLEYLHk/eVLEGLEYLHk/aAISQLR/aAISQLR/aAISQLR/lLSGGSVLDIIk
320	O95757	HSPA4L	Heat shock 70 kDa protein 4L	95.81	10.13	2	9	22	839	94.5	5.88	76390 ±32352.94	79787.43 ±40806.11	78088.7	36449.1	67736.09 ±31978.37	68900.23 ±34790.85	68318.2	33349.4	0.874879	0.590889	-0.192845	qNLEGDHSDAPmETETSFk/qNLEGDHSDAPMETETSFk/qNLEGDHSDAPmETETSFk/kEPFELEAFYTNLHEVPYPDAR
321	O95777	LSM8	U6 snRNA-associated Sm-like protein LSm8	33.83	16.67	1	1	2	96	10.4	4.48	31170 ±4143.65	29266.37 ±8220.32	30218.2	6181.98	29270.66 ±4501.4	27871.32 ±4437.46	28571	4469.43	0.94549	0.243495	-0.0808661	gFDQTINLILDESHER/gFDQTINLILDESHER
322	O95782	AP2A1	AP-2 complex subunit alpha-1	33.04	5.22	1	4	4	977	107.5	7.03	38900 ±NA	34830.7 ±NA	36865.3	NA	40126.48 ±NA	35606.58 ±NA	37866.5	NA	1.02716	NA	0.0386576	tSVQFQNFSPTVVHPGDLQTQLAVQTk
323	O95793	STAU1	Double-stranded RNA-binding protein Staufen homolog 1	44.04	13	2	7	8	577	63.1	9.44	463480 ±539267.92	483747.18 ±561961.01	473614	550614	331947.72 ±366205	391043.08 ±440298.24	361495	403252	0.763271	1.22978	-0.389733	vPQAQPTkPALk/nAAIAVLEELkk
324	O95816	BAG2	BAG family molecular chaperone regulator 2	41.52	47.87	9	11	21	211	23.8	6.7	536125 ±585791.22	477660.52 ±522119.55	506893	553601	476604.13 ±550045.75	474142.1 ±540587.86	475373	545169	0.937818	1.48519	-0.0926202	eELNLTANR/lLESLDQLELR/eILLEMIHSIQNSQDMR/eILLEMIHSIQNSQDmR/qISDGEREELNLTANR/qISDGEREELNLTANR/fLDDLGNAk/eAATAVEQEk/iIDEVVNk/fLDDLGNAk/eAATAVEQEk/nPQQQESLk
325	O95817	BAG3	BAG family molecular chaperone regulator 3	36.81	1.74	1	1	1	575	61.6	6.95	38500 ±NA	34717.83 ±NA	36608.9	NA	30092.75 ±NA	32210.88 ±NA	31151.8	NA	0.850935	NA	-0.232879	tEAAAAAPQR
326	O95819	MAP4K4	Mitogen-activated protein kinase kinase kinase kinase 4	28.09	2.18	1	2	2	1239	142	7.46	57550 ±NA	57592.17 ±NA	57571.1	NA	25716.69 ±NA	25056.69 ±NA	25386.7	NA	0.440963	NA	-1.18127	gSVVNVNPTNTRPQSDTPEIR
327	O95831	AIFM1	Apoptosis-inducing factor 1, mitochondrial	67.11	19.74	5	9	14	613	66.9	8.95	229771.25 ±211212.36	219289.88 ±184887.91	224531	197437	224369.73 ±192774.28	232644.56 ±209788.04	228507	200905	1.01771	1.2655	0.0253274	sATEQSGTGIR/vLIVSEDPELPYMRPPLSk/vLIVSEDPELPYmRPPLSk/dGEQHEDLNEVAk/aALSASEGEEVPQDk/aALSASEGEEVPQDk/aALSASEGEEVPQDk/lNDGSQITYEk
328	O95865	DDAH2	N(G),N(G)-dimethylarginine dimethylaminohydrolase 2	30.74	8.42	1	2	2	285	29.6	6.01	98870 ±NA	80662.15 ±NA	89766.1	NA	90134.91 ±NA	84297.05 ±NA	87216	NA	0.971592	NA	-0.0415778	dFAVSTVPVSGPSHLR
329	O95881	TXNDC12	Thioredoxin domain-containing protein 12	83.71	17.44	2	2	3	172	19.2	5.4	164800 ±94144.62	153022.32 ±87871.85	158911	90950.2	157448 ±82448.15	161545.73 ±91643.39	159497	87045.7	1.00369	0.793744	0.00530763	eAAASGLPLMVIIHk/eAAASGLPLmVIIHk/vHPEIINENGNPSYk
330	O95983	MBD3	Methyl-CpG-binding domain protein 3	40.28	11.34	2	2	2	291	32.8	5.34	29735.67 ±33493.5	29322.8 ±30795.43	29529.2	32144.5	24029.79 ±25336.51	22843.92 ±24555.53	23436.8	24941.4	0.793683	1.20825	-0.333365	lEEALMADMLAHVEELAR/lSGLNAFDIAEELVk/lSGLNAFDIAEELVk
331	O96007	MOCS2	Molybdopterin synthase catalytic subunit	33.75	10.64	1	1	1	188	20.9	5.44	5291 ±NA	6476.3 ±NA	5883.65	NA	5403.88 ±NA	4832.2 ±NA	5118.04	NA	0.869875	NA	-0.20112	lGLVPVSEASIIIAVSSAHR
332	O96008	TOMM40	Mitochondrial import receptor subunit TOM40 homolog	46.45	28.53	4	7	16	361	37.9	7.25	293392.57 ±206752.47	285568.85 ±204723.15	289481	205105	253348.83 ±174234.4	273992.31 ±197755.59	263671	185808	0.91084	0.910208	-0.134731	rPGEEGTVmSLAGk/yTLNNWLATVTLGQAGMHATYYHk/eLFPIQmEGVk/eLFPIQMEGVk/eLFPIQmEGVk/eLFPIQMEGVk/qLSPTEAFPVLVGDmDNSGSLNAQVIHQLGPGLR
333	O96013	PAK4	Serine/threonine-protein kinase PAK 4	34.28	3.89	2	2	2	591	64	9.73	53495 ±5762.92	48137.7 ±2729.46	50816.3	4246.19	51134.06 ±11536.69	41011.9 ±5952.68	46073	8744.69	0.906657	0.188023	-0.141372	sDSILLTHDGR/vEISAPSNFEHR
334	O96019	ACTL6A	Actin-like protein 6A	52.06	17.48	3	4	6	429	47.4	5.6	88582 ±66101.53	82886.38 ±55481.62	85734.2	60529.3	81283.31 ±60780.55	79353.74 ±59219.65	80318.5	59999.1	0.936832	0.962925	-0.0941379	sEASLHPVLmSEAPWNTR/sEASLHPVLMSEAPWNTR/sEASLHPVLmSEAPWNTR/nGMVEDWDSFQAILDHTYk/sTGLILDSGATHTTAIPVHDGYVLQQGIVk
335	O96028	WHSC1	Histone-lysine N-methyltransferase NSD2	58.71	3.08	3	4	6	1365	152.2	8.69	68942.5 ±55181.7	66730.62 ±51939.06	67836.6	53537.6	74395.03 ±60502.21	73082.48 ±55497.2	73738.8	57996.5	1.08701	1.21115	0.12036	dEVVAEHPDASGEEIEELLR/dEVVAEHPDASGEEIEELLR/hEIGEFPVFFFGSk/hRDEVVAEHPDASGEEIEELLR
336	P00338	LDHA	L-lactate dehydrogenase A chain	168.97	57.23	13	20	88	332	36.7	8.27	1051339.1 ±1622885.13	1083410.33 ±1592557.06	1.06737e+06	1.6055e+06	1156951.54 ±1769104.63	1166423.17 ±1765924.38	1.16169e+06	1.76437e+06	1.08836	2.32645	0.122155	lVIITAGAR/vTLTSEEEAR/dLADELALVDVIEDk/dLADELALVDVIEDk/dLADELALVDVIEDk/lIIVSNPVDILTYVAWk/lLIVSNPVDILTYVAWk/lIIVSNPVDILTYVAWk/lLIVSNPVDILTYVAWk/gEMMDLQHGSLFLR/gEMmDLQHGSLFLR/gEmMDLQHGSLFLR/gEmmDLQHGSLFLR/gEMMDLQHGSLFLR/gEMmDLQHGSLFLR/gEmMDLQHGSLFLR/gEmmDLQHGSLFLR/vHPVSTMIk/tLHPDLGTDk/dQLIYNLLk/lVIITAGAR/vTLTSEEEAR/dLADELALVDVIEDk/lIIVSNPVDILTYVAWk/lLIVSNPVDILTYVAWk/gYTSWAIGLSVADLAESIMk/gYTSWAIGLSVAD…
337	P00367	GLUD1	Glutamate dehydrogenase 1, mitochondrial	124.39	24.55	10	12	28	558	61.4	7.8	379636.5 ±418039.52	382287.43 ±439829.6	380962	428200	378625.63 ±418808.12	383893.71 ±428989.15	381260	423664	1.00078	1.5818	0.00112695	dIVHSGLAYTMER/dIVHSGLAYTmER/tFVVQGFGNVGLHSMR/tFVVQGFGNVGLHSmR/dSNYHLLMSVQESLER/dSNYHLLmSVQESLER/dIVHSGLAYTMER/hGGTIPIVPTAEFQDR/tFVVQGFGNVGLHSMR/dSNYHLLMSVQESLER/ySTDVSVDEVk/iIAEGANGPTTPEADk/ySTDVSVDEVk/gASIVEDk/fTMELAk/nYTDNELEk/gASIVEDk/fTMELAk/fTmELAk/aLASLMTYk
338	P00374	DHFR	Dihydrofolate reductase	28.55	5.35	1	1	2	187	21.4	7.42	438500 ±73114.84	405417.61 ±145145.77	421959	109130	382841.48 ±150662.63	412783.45 ±149398.35	397812	150030	0.942776	0.43113	-0.0850137	lTEQPELANk/lTEQPELANk
339	P00387	CYB5R3	NADH-cytochrome b5 reductase 3	25.27	3.99	1	1	2	301	34.2	7.59	180053.33 ±127800.98	191938.8 ±154328.85	185996	140120	192026.42 ±146310.42	193921.01 ±147766.02	192974	147019	1.03752	1.11163	0.0531322	dILLRPELEELR/dILLRPELEELR/dILLRPELEELR
340	P00390	GSR	Glutathione reductase, mitochondrial	52.35	22.41	5	9	13	522	56.2	8.5	371555 ±346179.25	392780.29 ±347234.18	382168	346343	372601.18 ±335057.7	389955.59 ±348651.1	381278	341720	0.997673	1.27162	-0.00336088	aLLTPVAIAAGR/aDFDNTVAIHPTSSEELVTLR/aDFDNTVAIHPTSSEELVTLR/gHIIVDEFQNTNVk/lDYNNIPTVVFSHPPIGTVGLTEDEAIHk/gHAAFTSDPkPTIEVSGk
341	P00403	MT-CO2	Cytochrome c oxidase subunit 2	60.29	23.35	4	4	6	227	25.5	4.82	348396 ±509247.25	347489.84 ±504196.56	347943	506706	322647.55 ±462754.24	299357.14 ±414478.87	311002	438602	0.893832	1.81201	-0.161925	tDAIPGR/vVLPIEAPIR/mMITSQDVLHSWAVPTLGLk/mMITSQDVLHSWAVPTLGLk/iLYMTDEVNDPSLTIk
342	P00491	PNP	Purine nucleoside phosphorylase	33.17	11.07	3	3	3	289	32.1	6.95	299033.33 ±172649.65	306345.62 ±177488.41	302689	174811	477824.62 ±295744.01	468159.49 ±298110.26	472992	296816	1.56263	1.33267	0.643977	aLSTWk/dHINLPGFSGQNPLR/nTAEWLLSHTk
343	P00492	HPRT1	Hypoxanthine-guanine phosphoribosyltransferase	84.96	30.73	6	6	11	218	24.6	6.68	321718 ±271448.09	310263.36 ±247207.87	315991	258587	283548.06 ±210517.17	268015.87 ±186977.6	275782	197971	0.872753	0.950054	-0.196354	tMQTLLSLVR/sIPmTVDFIR/vFIPHGLIMDR/vFIPHGLImDR/vFIPHGLIMDR/vFIPHGLImDR/fFADLLDYIk/fFADLLDYIk/nVLIVEDIIDTGk/vIGGDDLSTLTGk
344	P00505	GOT2	Aspartate aminotransferase, mitochondrial	80.02	30.93	9	14	48	430	47.5	9.01	1147211.3 ±1769814.43	1162305.1 ±1812975.72	1.15476e+06	1.78774e+06	1085996.77 ±1668303.03	1132430.49 ±1759203.71	1.10921e+06	1.71219e+06	0.960559	2.09998	-0.0580535	dAGMQLQGYR/dAGmQLQGYR/fVTVQTISGTGALR/TQLVSNLk/nmGLYGER/mNLGVGAYR/dAGMQLQGYR/dAGmQLQGYR/nLFAFFDmAYQGFASGDGDk/TQLVSNLk/eIATVVk/mNLGVGAYR/mNLGVGAYR/aSAELALGENSEVLk/TQLVSNLk/eIATVVk/aSAELALGENSEVLk/eIATVVk/eIATVVk/aSAELALGENSEVLk/eIATVVk/eIATVVk/eIATVVk
345	P00533	EGFR	Epidermal growth factor receptor	32.93	3.8	2	3	4	1210	134.2	6.68	143460 ±90542.79	145307.25 ±108181.24	144384	99360.9	153243.4 ±103772.75	154933.86 ±123497.93	154089	113606	1.06722	1.07633	0.0938533	lTQLGTFEDHFLSLQR/nLQEILHGAVR/nLQEILHGAVR
346	P00540	MOS	Proto-oncogene serine/threonine-protein kinase mos	23.55	1.73	1	1	1	346	37.8	8.91	252800 ±NA	239352.9 ±NA	246076	NA	221753.79 ±NA	251814.06 ±NA	236784	NA	0.962237	NA	-0.0555354	APELLk
347	P00558	PGK1	Phosphoglycerate kinase 1	42.51	54.44	12	25	106	417	44.6	8.1	695608.44 ±934061.09	699315.74 ±891766.8	697462	910881	736640.76 ±910174.04	757800.1 ±974541.95	747220	941808	1.07134	1.9445	0.0994191	VLNNMEIGTSLFDEEGAk/wNTEDk/lGDVYVNDAFGTAHR/lGDVYVNDAFGTAHR/lGDVYVNDAFGTAHR/vSHVSTGGGASLELLEGk/vSHVSTGGGASLELLEGk/iTLPVDFVTADkFDENAk/vSHVSTGGGASLELLEGk/ySLEPVAVELk/iTLPVDFVTADk/vLNNMEIGTSLFDEEGAk/dVLFLk/nNQITNNQR/ySLEPVAVELk/vNEMIIGGGmAFTFLk/vNEMIIGGGMAYTFLk/vLNNMEIGTSLFDEEGAk/dVLFLk/nNQITNNQR/iQLINNMLDk/iTLPVDFVTADk/vLNNmEIGTSLFDEEGAk/aLMDEVVk/iQLINNMLDk/vNEMIIGGGmAFTFLk/vNEMIIGGGMAYTFLk/aLMDEVVk/…
348	P00568	AK1	Adenylate kinase isoenzyme 1	29.8	5.67	1	1	1	194	21.6	8.63	263800 ±NA	260120.39 ±NA	261960	NA	266863.41 ±NA	285204.08 ±NA	276034	NA	1.05372	NA	0.075497	aTEPVIAFYEk
349	P00749	PLAU	Urokinase-type plasminogen activator	33.39	4.64	1	2	2	431	48.5	8.41	444900 ±NA	466741.91 ±NA	455821	NA	954468.8 ±NA	1091836.73 ±NA	1.02315e+06	NA	2.24464	NA	1.16648	fEVENLILHk
350	P00846	MT-ATP6	ATP synthase subunit a	21.36	4.42	1	1	3	226	24.8	10.1	306000 ±NA	251843.49 ±NA	278922	NA	285497.47 ±NA	267517.01 ±NA	276507	NA	0.991343	NA	-0.0125432	lITTQQWLIk
351	P01111	NRAS	GTPase NRas	58.24	12.17	2	2	2	189	21.2	5.17	468750 ±517672.87	422498.12 ±475128.94	445624	496401	394013.49 ±428556.79	421797.05 ±460140.52	407905	444349	0.915357	1.42618	-0.127593	sYGIPFIETSAk/lVVVGAGGVGk
352	P02533	KRT14	Keratin, type I cytoskeletal 14	50.73	6.14	1	3	5	472	51.5	5.16	51750 ±NA	57494.36 ±NA	54622.2	NA	39932.55 ±NA	41661 ±NA	40796.8	NA	0.74689	NA	-0.421032	eVATNSELVQSGk
353	P02545	LMNA	Prelamin-A/C	39.26	60.99	31	42	113	664	74.1	7.02	1063935.26 ±1203885.67	1100450.68 ±1242838.94	1.08219e+06	1.21766e+06	1170154.54 ±1336974.6	1180985.5 ±1354051.99	1.17557e+06	1.34434e+06	1.08629	1.74272	0.119403	dLEDSLAR/nIYSEELR/lADALQELR/eGDLIAAQAR/qLQDEmLR/sLETENAGLR/eDLQELNDR/iTESEEVVSR/aAYEAELGDAR/sGAQASSTPLSPTR/tALINSTGEEVAMR/tALINSTGEEVAmR/sVGGSGGGSFGDNLVTR/nSNLVGAAHEELQQSR/tLEGELHDLR/lALDmEIHAYR/nSNLVGAAHEELQQSR/aGQVVTIWAAGAGATHSPPTDLVWk/eDLQELNDR/tLEGELHDLR/lALDMEIHAYR/lALDmEIHAYR/nSNLVGAAHEELQQSR/aGQVVTIWAAGAGATHSPPTDLVWk/tLEGELHDLR/tLEGELHDLR/lALDMEIHAYR/lALDmEIHAYR/mQQQLDEYQELLDIk/aQHEDQVEQYk…
354	P02786	TFRC	Transferrin receptor protein 1	80.26	33.82	13	24	45	760	84.8	6.61	420176 ±382724.33	433193.75 ±410893.66	426685	395975	458879.01 ±454701.57	466422.9 ±444094.29	462651	448884	1.08429	1.45578	0.116753	eEPGEDFPAAR/sSGLPNIPVQTISR/dENLALYVENQFR/sAFSNLFGGEPLSYTR/gFVEPDHYVVVGAQR/lTHDVELNLDYER/gFVEPDHYVVVGAQR/lTHDVELNLDYER/qVDGDNSHVEMk/qVDGDNSHVEmk/qVDGDNSHVEmk/hPVTGQFLYQDSNWASk/dSAQNSVIIVDk/lAVDEEENADNNTk/lAVDEEENADNNTk/vSASPLLYTLIEk/lAVDEEENADNNTk/sGVGTALLLk/sGVGTALLLk/lTTDFGNAEk
355	P02792	FTL	Ferritin light chain	56.57	16	2	2	2	175	20	5.78	146405 ±151879.47	129695.26 ±132307.18	138050	142093	146125.63 ±151670.23	122996.03 ±126056.62	134561	138863	0.974724	1.42069	-0.0369337	dDVALEGVSHFFR/lNQALLDLHALGSAR
356	P03891	MT-ND2	NADH-ubiquinone oxidoreductase chain 2	35.83	2.59	1	1	1	347	38.9	9.83	84060 ±NA	89691.5 ±NA	86875.8	NA	82554.81 ±NA	85600.91 ±NA	84077.9	NA	0.967794	NA	-0.0472276	wAIIEEFTk
357	P03905	MT-ND4	NADH-ubiquinone oxidoreductase chain 4	25.34	2.18	1	1	1	459	51.5	9.35	51350 ±NA	51911.21 ±NA	51630.6	NA	43676.22 ±NA	43985.26 ±NA	43830.7	NA	0.848929	NA	-0.236283	lTLILNPLTk
358	P04075	ALDOA	Fructose-bisphosphate aldolase A	45.61	41.76	13	16	75	364	39.4	8.09	708965.14 ±908977.87	763331.83 ±974354.85	736148	937174	734631.9 ±976258.69	726464.85 ±952190.03	730548	963358	0.992393	1.81899	-0.011017	qLLLTADDR/lQSIGTENTEENR/iVAPGk/iVAPGk/iVAPGk/vLAAVYk/aLQASALk/fSHEEIAMATVTALR/fSHEEIAmATVTALR/iGEHTPSALAIMENANVLAR/aWGGk/lQSIGTENTEENR/fSHEEIAMATVTALR/fSHEEIAmATVTALR/fSHEEIAmATVTALR/iGEHTPSALAIMENANVLAR/iGEHTPSALAIMENANVLAR/eLSDIAHR/fSHEEIAMATVTALR/fSHEEIAmATVTALR/iGEHTPSALAIMENANVLAR/eLSDIAHR/rLQSIGTENTEENR/rLQSIGTENTEENR/qLLLTADDR/lQSIGTENTEENR/gILAADESTGSIAk/gILAADESTGSIAk/dGADFAk/aLQASALk/aA…
359	P04080	CSTB	Cystatin-B	27.25	61.22	3	7	8	98	11.1	7.56	440850 ±246773.13	435383.75 ±299795.22	438117	269441	507820.4 ±356054.89	470705.78 ±326377.55	489263	340901	1.11674	1.03785	0.159295	kFPVFk/kFPVFk/vHVGDEDFVHLR/vFQSLPHENkPLTLSNYQTNk
360	P04083	ANXA1	Annexin A1	51.69	64.74	14	22	70	346	38.7	7.02	1153556.38 ±1700423.53	1129651 ±1498208.15	1.1416e+06	1.59206e+06	968321.84 ±1319098.82	1021461.08 ±1430197.79	994891	1.37422e+06	0.871486	1.7106	-0.198451	dITSDTSGDFR/tPAQFDADELR/gTDVNVFNTILTTR/gLGTDEDTLIEILASR/sEDFGVNEDLADSDAR/gGPGSAVSPYPTFNPSSDVAALHk/gGPGSAVSPYPTFNPSSDVAALHk/aLTGHLEEVVLALLk/gGPGSAVSPYPTFNPSSDVAALHk/aLTGHLEEVVLALLk/aLTGHLEEVVLALLk/aAYLQETGkPLDETLk/aLTGHLEEVVLALLk/aLTGHLEEVVLALLk/aLTGHLEEVVLALLk/aAYLQETGkPLDETLk/aAYLQETGkPLDETLkk/gVDEATIIDILTk/gVDEATIIDILTk/aAYLQETGkPLDETLkk/gVDEATIIDILTk/qAWFIENEEQEYVQTVk/nALLSLAk/qAWFIENEEQEYVQTV…
361	P04179	SOD2	Superoxide dismutase [Mn], mitochondrial	27.5	6.76	1	1	1	222	24.7	8.25	129800 ±NA	122121.9 ±NA	125961	NA	129932.55 ±NA	118367.35 ±NA	124150	NA	0.985623	NA	-0.0208929	hHAAYVNNLNVTEEk
362	P04181	OAT	Ornithine aminotransferase, mitochondrial	62.75	13.67	4	6	11	439	48.5	7.03	330666.67 ±135285.48	341930.02 ±161302.92	336298	146902	333733.84 ±156004.19	339304.61 ±166723.8	336519	161014	1.00066	0.648302	0.000947249	eDEIR/eDELR/tVQGPPTSDDIFER/eDEIR/eDELR/fAPPLVIk/fAPPLVIk/gLLNAIVIk/aFYNNVLGEYEEYITk/fAPPLVIk/gLLNAIVIk/gLLNAIVIk
363	P04183	TK1	Thymidine kinase, cytosolic	22.79	7.69	1	1	1	234	25.5	8.51	13770 ±NA	12272.39 ±NA	13021.2	NA	16045.53 ±NA	15362.81 ±NA	15704.2	NA	1.20605	NA	0.270286	kPFGAILNLVPLAESVVk
364	P04264	KRT1	Keratin, type II cytoskeletal 1	36.55	31.52	16	24	51	644	66	8.12	629987.5 ±470220.55	744324.14 ±558371.19	687156	510948	423469.65 ±320211.87	558359.65 ±416378.89	490915	367441	0.714415	0.753741	-0.485165	sISISVAR/tLLEGEESR/yEELQITAGR/wELLQQVDTSTR/tHNLEPYFESFINNLR/tNAENEFVTIkk/sLNNQFASFIDkVR/skAEAESLYQSk/nkLNDLEDALQQAkEDLAR/sISISVAR/sLDLDSIIAEVk/sLDLDSIIAEVk/dVDGAYMTk/dYQELMNTk/dYQELmNTk/sLDLDSIIAEVk/dVDGAYMTk/dYQELMNTk/dYQELmNTk/tNAENEFVTIk/lNDLEDALQQAk/dVDGAYMTk/dYQELMNTk/dYQELmNTk/tNAENEFVTIk/lNDLEDALQQAk/sLVNLGGSk/sLNNQFASFIDk
365	P04406	GAPDH	Glyceraldehyde-3-phosphate dehydrogenase	45.23	75.52	15	18	191	335	36	8.46	998029.25 ±2486122.43	1102876.76 ±2850034.29	1.05045e+06	2.66404e+06	1264423.07 ±3253093.14	1264564.97 ±3369735.21	1.26449e+06	3.30984e+06	1.20376	4.38724	0.267549	lVINGNPITIFQER/lVINGNPITIFQER/wGDAGAEYVVESTGVFTTMEk/wGDAGAEYVVESTGVFTTMEk/wGDAGAEYVVESTGVFTTmEk/qASEGPLk/gALQNIIPASTGAAk/gALQNIIPASTGAAk/aAFNSGk/aAFNSGk/tVDGPSGk/vIPELNGk/aAFNSGk/aAFNSGk/aAFNSGk/tVDGPSGk/qASEGPLk/vIPELNGk/lVINGNPITIFQER/vIISAPSADAPMFVMGVNHEk/vIISAPSADAPMFVmGVNHEk/vIISAPSADAPmFVMGVNHEk/vIISAPSADAPmFVmGVNHEk/aAFNSGk/aAFNSGk/tVDGPSGk/qASEGPLk/lVINGNPITIFQER/vIISAPSADAPMFVMGVNHEk/vII…
366	P04424	ASL	Argininosuccinate lyase	44.27	5.6	2	2	2	464	51.6	6.48	56920 ±15740.2	56170.05 ±11503.12	56545	13621.7	55257.17 ±19358.99	48066.89 ±21012.78	51662	20185.9	0.913644	0.419384	-0.130296	dVLFPGYTHLQR/lNSNDEDIHTANER
367	P04632	CAPNS1	Calpain small subunit 1	58.11	16.79	2	3	6	268	28.3	5.2	71085.25 ±102829.51	67405.94 ±98181.59	69245.6	100503	70387.86 ±105871	78027.21 ±114430.87	74207.5	110133	1.07166	2.22461	0.0998433	lFAQLAGDDMEVSATELMNILNk/tHYSNIEANESEEVR/tHYSNIEANESEEVR/lFAQLAGDDMEVSATELMNILNk
368	P04792	HSPB1	Heat shock protein beta-1	46.73	17.07	3	3	4	205	22.8	6.4	369475 ±86208.06	356132.43 ±93195.63	362804	87159.1	351433.39 ±62403.07	370011.34 ±84494.72	360722	73135.2	0.994263	0.312554	-0.00830036	vSLDVNHFAPDELTVk/dGVVEITGk/dGVVEITGk/aQLGGPEAAk
369	P04818	TYMS	Thymidylate synthase	27.19	2.88	1	1	1	313	35.7	7.01	185200 ±NA	182769 ±NA	183984	NA	120320.4 ±NA	131519.27 ±NA	125920	NA	0.684405	NA	-0.547079	dEFPLLTTk
370	P04843	RPN1	Dolichyl-diphosphooligosaccharide--protein glycosyltransferase subunit 1	41.8	54.53	17	27	53	607	68.5	6.38	552155.77 ±467840.27	543033.8 ±450309.01	547595	456739	532114.74 ±453240.85	535746.56 ±457742.66	533931	454635	0.975047	1.1622	-0.0364564	gEDEEENNLEVR/aTSFLLALEPELEAR/fPLFGGWk/vTAEVVLAHLGGGSTSR/vTAEVVLAHLGGGSTSR/TVDLSSHLAk/vHYENNSPFLTITSMTR/fVDHVFDEQVIDSLTVk/qFVVFEGNHYFYSPYPTk/tHYIVGYNLPSYEYLYNLGDQYALk/tVDLSSHLAk/qFVVFEGNHYFYSPYPTk/lAHLGVQVk/tVDLSSHLAk/iSVIVETVYTHVLHPYPTQITQSEk/nLVEQHIQDIVVHYTFNk/nLVEQHIQDIVVHYTFNk/dISTLNSGk/lPVALDPGAk/dVPAYSQDTFk/dISTLNSGk/lPVALDPGAk/iILPEGAk/dISTLNSGk/dTYIENEk/dISTLNSGk
371	P04844	RPN2	Dolichyl-diphosphooligosaccharide--protein glycosyltransferase subunit 2	77.57	29.16	8	11	14	631	69.2	5.69	445761.11 ±672738.57	431183.85 ±665008.89	438472	668386	429186.81 ±661020.76	430527.84 ±684839.79	429857	672449	0.980352	2.14131	-0.0286284	yIANTVELR/nFESLSEAFSVASAAAVLSHNR/nFESLSEAFSVASAAAVLSHNR/qEIQHLFR/yHVPVVVVPEGSASDTHEQAILR/nPILWNVADVVIk/tGQEVVFVAEPDNk/tSFTPVGDVFELNFMNVk/mLAQQAVk
372	P04899	GNAI2	Guanine nucleotide-binding protein G(i) subunit alpha-2	74.48	21.69	5	7	13	355	40.4	5.54	567205.43 ±856193.42	553155.97 ±863101.32	560181	858539	545316.91 ±858683.58	535301.26 ±808992.9	540309	833324	0.964526	2.09718	-0.0521073	tTGIVETHFTFk/nVQFVFDAVTDVIIk/aVVYSNTIQSIMAIVk/aVVYSNTIQSIMAIVk/yDEAASYIQSk/aVVYSNTIQSIMAIVk/dLFEEk
373	P05023	ATP1A1	Sodium/potassium-transporting ATPase subunit alpha-1	148.2	21.9	15	19	40	1023	112.8	5.49	453993.21 ±324120.76	481685.21 ±357147.3	467839	339402	398435.62 ±297128.65	427083.33 ±324297.22	412759	310386	0.882268	0.921864	-0.180711	lNIPVSQVNPR/sPDFTNENPLETR/vDNSSLTGESEPQTR/lSLDELHR/vIMVTGDHPITAk/vImVTGDHPITAk/nPNTSEPQHLLVmk/lSLDELHR/vIMVTGDHPITAk/vImVTGDHPITAk/nPNTSEPQHLLVmk/yEPAAVSEQGDkk/aAEILAR/aAELLAR/qGAIVAVTGDGVNDSPALk/mSINAEEVVVGDLVEVk/mSINAEEVVVGDLVEVk/aVAGDASESALLk/aDIGVAMGIAGSDVSk/aVAGDASESALLk/eQPLDEELk/aVAGDASESALLk/iVEIPFNSTNk/eQPLDEELk/aVAGDASESALLk/iVEIPFNSTNk/aVFQANQENLPILk/iVEIPFNSTNk
374	P05026	ATP1B1	Sodium/potassium-transporting ATPase subunit beta-1	34.94	10.23	1	2	2	303	35	8.53	12940 ±NA	13882.62 ±NA	13411.3	NA	13473.86 ±NA	12165.53 ±NA	12819.7	NA	0.955887	NA	-0.0650879	vGNVEYFGLGNSPGFPLQYYPYYGk
375	P05067	APP	Amyloid beta A4 protein	21.57	2.08	1	1	2	770	86.9	4.82	291800 ±NA	317757.71 ±NA	304779	NA	349578.41 ±NA	340532.88 ±NA	345056	NA	1.13215	NA	0.179066	yLETPGDENEHAHFQk
376	P05106	ITGB3	Integrin beta-3	20.97	0.76	1	1	1	788	87	5.24	96910 ±NA	89465.76 ±NA	93187.9	NA	100505.9 ±NA	94104.31 ±NA	97305.1	NA	1.04418	NA	0.0623731	fNEEVk
377	P05114	HMGN1	Non-histone chromosomal protein HMG-14	113.82	34	3	3	9	100	10.7	9.6	295575.56 ±255356.27	302791.57 ±249025.84	299184	251698	451278.81 ±382684.22	465388.01 ±392078.46	458333	387335	1.53195	1.82677	0.615367	tEESPASDEAGEk/eDLPAENGETk/tEESPASDEAGEk/eDLPAENGETk/eDLPAENGETk/tEESPASDEAGEk/eDLPAENGETk/qAEVANQETk/qAEVANQETk
378	P05141	SLC25A5	ADP/ATP translocase 2	36.65	41.28	2	14	45	298	32.8	9.69	1190100 ±1186384.92	1308251.82 ±1394223.49	1.24918e+06	1.28829e+06	1263856.1 ±1399480.4	1352626.61 ±1502666.65	1.30824e+06	1.45101e+06	1.04728	1.58613	0.0666521	dFLAGGVAAAISk/dFLAGGVAAAISk/aAYFGIYDTAk
379	P05161	ISG15	Ubiquitin-like protein ISG15	38.28	7.88	1	1	1	165	17.9	7.44	148500 ±NA	158841.23 ±NA	153671	NA	219983.14 ±NA	191099.77 ±NA	205541	NA	1.33755	NA	0.419588	lAVHPSGVALQDR
380	P05198	EIF2S1	Eukaryotic translation initiation factor 2 subunit 1	46.12	44.44	9	14	25	315	36.1	5.08	760452.62 ±537643.38	764051.63 ±545616.53	762252	541466	823778.31 ±591825.58	784866.56 ±569502.13	804322	579783	1.05519	1.06788	0.0775057	iNLIAPPR/eVLINNINR/yVmTTTTLER/dEQLESLFQR/vVTDTDETELAR/hAVSDPSILDSLDLNEDER/hVAEVLEYTk/tVYSILR/iNLIAPPR/eVLINNINR/tEGLSVLSQAMAVIk/tEGLSVLSQAMAVIk/tEGLSVLSQAMAVIk
381	P05204	HMGN2	Non-histone chromosomal protein HMG-17	49.75	30	2	3	8	90	9.4	9.99	878316.67 ±601377.59	813895.16 ±496908.75	846106	548059	744744.24 ±477712.65	788718.82 ±496937.78	766732	486835	0.906189	0.821954	-0.142117	eGNNPAENGDAk/kAEGDAk/eGNNPAENGDAk/eGNNPAENGDAk/eGNNPAENGDAk/eGNNPAENGDAk
382	P05386	RPLP1	60S acidic ribosomal protein P1	48.26	19.3	2	2	18	114	11.5	4.32	66888.75 ±57257.95	65944.32 ±50982.69	66416.5	53749	66316.4 ±47497.1	70404.62 ±56486.28	68360.5	51827.7	1.02927	1.14138	0.0416207	aAGVNVEPFWPGLFAk/aAGVNVEPFWPGLFAk/INALIk/aAGVNVEPFWPGLFAk/INALIk/aAGVNVEPFWPGLFAk/aAGVNVEPFWPGLFAk/aAGVNVEPFWPGLFAk
383	P05387	RPLP2	60S acidic ribosomal protein P2	47.76	60	4	5	6	115	11.7	4.54	495412 ±518528.9	482589.92 ±519757.1	489001	517321	645581.79 ±729141.42	580600.91 ±622954.36	613091	674309	1.25376	1.91332	0.326265	iLDSVGIEADDDR/lASVPAGGAVAVSAAPGSAAPAAGSAPAAAEEk/iLDSVGIEADDDRLNk/iLDSVGIEADDDRLNk/nIEDVIAQGIGk
384	P05388	RPLP0	60S acidic ribosomal protein P0	43.17	33.12	9	11	40	317	34.3	5.97	1132572.63 ±1338154.84	1104077.46 ±1306618.61	1.11833e+06	1.31713e+06	1151852.76 ±1349820.18	1143393.01 ±1346138.54	1.14762e+06	1.34736e+06	1.0262	1.70655	0.0373091	eDLTEIR/vLALSVETDYTFPLAEk/vLALSVETDYTFPLAEk/gHLENNPALEk/gHLENNPALEk/vPAAAR/vLALSVETDYTFPLAEk/vPAAAR/gTIEILSDVQLIk/vPAAAR/dmLLANk/tSFFQALGITTk/dmLLANk/gNVGFVFTk/tSFFQALGITTk/tSFFQALGITTk/aVVLMGk/gNVGFVFTk/gNVGFVFTk
385	P05455	SSB	Lupus La protein	121.52	49.51	16	24	58	408	46.8	7.12	439397.84 ±352266.11	444353.99 ±381224.2	441876	365045	422858.89 ±356452.74	449824.26 ±376095.65	436342	365807	0.987475	1.16225	-0.0181833	dANNGNLQLR/vQFQGk/gFPTDATLDDIkEWLEDk/ykETDLLILFk/sPSkPLPEVTDEYk/qkLEEDAEmk/gQVLNIQMR/dANNGNLQLR/eTDLLILFk/gSIFVVFDSIESAk/gSIFVVFDSIESAk/lTTDFNVIVEALSk/eTDLLILFk/gFPTDATLDDIk/iIEDQQESLNk/gSIFVVFDSIESAk/lTTDFNVIVEALSk/eGIILFk/eTDLLILFk/iIEDQQESLNk/gSIFVVFDSIESAk/lTTDFNVIVEALSk/aELMEISEDk/iIEDQQESLNk/gSIFVVFDSIESAk/eVTWEVLEGEVEk/eGIILFk/lEEDAEmk/aELMEISEDk/aELmEISEDk/iIEDQQESLNk
386	P05496	ATP5G1	ATP synthase F(0) complex subunit C1, mitochondrial	43.73	5.15	1	1	7	136	14.3	9.74	1665800 ±1402214.97	1790807.62 ±1604184.22	1.7283e+06	1.49804e+06	1791188.87 ±1628628.13	1924678.76 ±1747072.06	1.85793e+06	1.68715e+06	1.075	1.3495	0.104342	dIDTAAk/dIDTAAk/dIDTAAk/dIDTAAk/dIDTAAk/dIDTAAk
387	P05556	ITGB1	Integrin beta-1	70.08	18.42	10	13	30	798	88.4	5.39	428517.06 ±492853.92	431117.6 ±521404.39	429817	506729	427798.83 ±506439.54	453204.62 ±520754.82	440502	513428	1.02486	1.69905	0.035424	lLVFSTDAGFHFAGDGk/lkPEDITQIQPQQLVLR/lLMIIHDR/lLVFSTDAGFHFAGDGk/lkPEDITQIQPQQLVLR/lkPEDITQIQPQQLVLR/lkPEDITQIQPQQLVLR/lSENNIQTIFAVTEEFQPVYk/dDLENVk/sAVTTVVNPk/dNTNEIYSGk/dDLENVk/gEVFNELVGk/dNTNEIYSGk/wDTGENPIYk/nVLSLTNk/gEVFNELVGk
388	P05783	KRT18	Keratin, type I cytoskeletal 18	45.69	65.12	20	31	72	430	48	5.45	481151.36 ±629098.79	483405.33 ±621476.4	482278	623890	821133.11 ±1100921.61	793962.2 ±1059622.14	807548	1.07999e+06	1.67444	3.11556	0.743681	yETELAmR/iVLQIDNAR/vIDDTNITR/eTMQSLNDR/eTmQSLNDR/aQIFANTVDNAR/tVQSLEIDLDSMR/lLEDGEDFNLGDALDSSNSmQTIQk/yALQMEQLNGILLHLESELAQTR/yALQMEQLNGILLHLESELAQTR/qSVENDIHGLR/qSVENDIHGLR/lQLETEIEALkEELLFMk/lQLETEIEALkEELLFmKK/lQLETEIEALkEELLFmk/vkYETELAMR/vkLEAEIATYR/sLETENR/aSLENSLR/aQYDELAR/iVLQIDNAR/vIDDTNITR/eTMQSLNDR/eTmQSLNDR/aQIFANTVDNAR/gGmGSGGLATGIAGGLAGMGGIQNEk/gGmGSGGLATGIAGGLAGmGGIQNEk/aSLENSLR/sT…
389	P05787	KRT8	Keratin, type II cytoskeletal 8	154.49	49.9	17	26	82	483	53.7	5.59	512281.05 ±381460.2	522946.42 ±402904.03	517614	390447	875324.62 ±697490.06	867652.17 ±699318.71	871488	697819	1.68367	1.85215	0.751606	qLYEEEIR/aSLEAAIADAEQR/sNmDNmFESYINNLR/iSSSSFSR/sYTSGPGSR/aQYEDIANR/qLYEEEIR/sLDMDSIIAEVk/lEAELGNMQGLVEDFk/lEAELGNmQGLVEDFk/vSTSGPR/iSSSSFSR/yEELQSLAGk/lVSESSDVLPk/tEmENEFVLIk/vSTSGPR/iSSSSFSR/dVDEAYMNk/dVDEAYmNk/yEELQSLAGk/lVSESSDVLPk/tEmENEFVLIk/vSTSGPR/lQAEIEGLk/dVDEAYMNk/yEELQSLAGk/lVSESSDVLPk/tEMENEFVLIk/tEmENEFVLIk/lQAEIEGLk/qLETLGQEk/dVDEAYMNk/dVDEAYmNk/yEELQSLAGk/eYQELMNVk/lVSESSDVLPk/lQA…
390	P06132	UROD	Uroporphyrinogen decarboxylase	42.74	8.72	2	2	2	367	40.8	6.14	52773 ±69758.91	63601.58 ±87974.41	58187.3	78866.7	72807.76 ±100223.14	63326.53 ±86738.43	68067.1	93480.8	1.16979	2.25719	0.226255	lRDPEVVASELGYVFQAITLTR/qMLDDFGPHR
391	P06396	GSN	Gelsolin	55.54	2.69	1	2	3	782	85.6	6.28	160500 ±NA	173212.94 ±NA	166856	NA	153709.95 ±NA	159297.05 ±NA	156504	NA	0.937953	NA	-0.0924127	aGALNSNDAFVLk
392	P06400	RB1	Retinoblastoma-associated protein	40.1	5.6	2	6	6	928	106.1	7.94	221320 ±254247.31	204330.32 ±245114.39	212825	249681	188178.75 ±214421.49	199872.45 ±233397.35	194026	223909	0.911667	1.50027	-0.133422	kYDVLFALFSk/fDIEGSDEADGSk
393	P06454	PTMA	Prothymosin alpha	65.24	21.62	3	3	4	111	12.2	3.78	193677.5 ±167734.97	211010.16 ±190224.62	202344	178860	186034.99 ±170983.6	181502.27 ±158225.22	183769	164520	0.9082	1.14261	-0.138918	eVVEEAENGR/eVVEEAENGR/aAEDDEDDDVDTkk/aAEDDEDDDVDTk
394	P06493	CDK1	Cyclin-dependent kinase 1	76.75	55.89	8	13	17	297	34.1	8.4	665223.57 ±517398.89	675985.17 ±556628.35	670604	536462	701282.82 ±601725.6	686851.72 ±584844.21	694067	593080	1.03499	1.21147	0.0496136	iADFGLAR/lADFGLAR/sPEVLLGSAR/lESEEEGVPSTAIR/ySTPVDIWSIGTIFAELATk/hPNIVSLQDVLMQDSR/hPNIVSLQDVLmQDSR/dLkPQNLLIDDk/iADFGLAR/lADFGLAR/nLDENGLDLLSk/nLDENGLDLLSk/tTGQVVAmk/tTGQVVAmk
395	P06576	ATP5B	ATP synthase subunit beta, mitochondrial	56.31	56.9	17	22	73	529	56.5	5.4	676011.91 ±815715.29	701276.55 ±857334.14	688644	833525	723616.5 ±882368.34	699526.46 ±838530.19	711571	859803	1.03329	1.76722	0.0472498	iPVGPETLGR/tIAMDGTEGLVR/tIAmDGTEGLVR/iMNVIGEPIDER/imNVIGEPIDER/fTQAGSEVSALLGR/vALTGLTVAEYFR/TVLIMELINNVAk/aIAELGIYPAVDPLDSTSR/lVLEVAQHLGESTVR/lVLEVAQHLGESTVR/iMDPNIVGSEHYDVAR/imDPNIVGSEHYDVAR/sLQDIIAILGMDELSEEDkLTVSR/qFAPIHAEAPEFMEmSVEQEILVTGIk/qFAPIHAEAPEFmEMSVEQEILVTGIk/qFAPIHAEAPEFMEmSVEQEILVTGIk/qFAPIHAEAPEFmEMSVEQEILVTGIk/lVLEVAQHLGESTVR/iMDPNIVGSEHYDVAR/imDPNIVGSEHYDVAR/imDPNIVGSEHYDVAR/fLS…
396	P06730	EIF4E	Eukaryotic translation initiation factor 4E	54.62	25.35	3	5	7	217	25.1	6.15	769600 ±788020.1	775319.79 ±762769.08	772460	775047	559844.01 ±539000.23	584126.98 ±553975.52	571986	546485	0.740473	1.0259	-0.433481	iVIGYQSHADTATk/iVIGYQSHADTATk/tESNQEVANPEHYIk/dGIEPMWEDEk
397	P06733	ENO1	Alpha-enolase	224.4	60.83	21	25	127	434	47.1	7.39	1457095.31 ±1819769.24	1516588.36 ±1744112.81	1.48684e+06	1.76749e+06	1580610.73 ±1830148.63	1567861.34 ±1855157.06	1.57424e+06	1.8408e+06	1.05878	1.76549	0.0824007	gVPLYR/sPDDPSR/TIAPALVSk/vVIGMDVAASEFFR/aAVPSGASTGIYEALELR/lAmQEFmILPVGAANFR/dATNVGDEGGFAPNILENk/fTASAGIQVVGDDLTVTNPk/fTASAGIQVVGDDLTVTNPk/iEEELGSk/iEEELGSk/lNVTEQEk/iEEELGSk/nPIAk/nPLAk/lAQANGWGVMVSHR/lAQANGWGVMVSHR/lAQANGWGVmVSHR/lAQANGWGVMVSHR/lAQANGWGVmVSHR/lAQANGWGVmVSHR/yISPDQLADLYk/aVEHINk/lNVTEQEk/iGAEVYHNLk/hIADLAGNSEVILPVPAFNVINGGSHAGNk/hIADLAGNSEVILPVPAFNVINGGSHAGNk/aVEHINk/iGAEVYHNLk/…
398	P06737	PYGL	Glycogen phosphorylase, liver form	35.01	3.66	2	3	4	847	97.1	7.17	70910 ±29229.86	66350.64 ±22266.76	68630.3	25731.7	83057.9 ±36144.38	78046.11 ±30492.27	80552	33232.6	1.17371	0.654315	0.231074	dIINMLFYHDR/sRPEFMLPVHFYGk/sRPEFMLPVHFYGk
399	P06744	GPI	Glucose-6-phosphate isomerase	148.32	52.87	19	26	80	558	63.1	8.32	734120.43 ±665962.46	743359.75 ±705080.87	738740	683881	869980.09 ±883227.08	871813.58 ±875615.63	870897	878225	1.17889	1.61379	0.237435	sPEDLER/nLVTEDVMR/iLLANFLAQTEALMR/iLLANFLAQTEALmR/tLAQLNPESSLFIIASk/iEPELDGSAQVTSHDASTNGLINFIk/tLAQLNPESSLFIIASk/aVLHVALR/vWYVSNIDGTHIAk/hFVALSTNTTk/vWYVSNIDGTHIAk/sELNLR/sPEDLER/iNYTEGR/tLAQLNPESSLFIIASk/tLAQLNPESSLFIIASk/vDHQTGPIVWGEPGTNGQHAFYQLIHQGTk/dPSAVAk/iNYTEGR/dVmPEVNk/tFTTQETITNAETAk/fAAYFQQGDmESNGk/sELNLR/dPSAVAk/dVMPEVNk/dVmPEVNk/sNTPILVDGk/fAAYFQQGDMESNGk/fAAYFQQGDmESNGk/sELNLR/dPSAV…
400	P06748	NPM1	Nucleophosmin	62.14	41.84	12	15	105	294	32.6	4.78	2006419.44 ±3641027.69	2126071.49 ±3833635.7	2.06625e+06	3.71625e+06	2355427.29 ±4348347.56	2402498.88 ±4433174.54	2.37896e+06	4.38846e+06	1.15135	2.96629	0.203321	TVSLGAGAk/mTDQEAIQDLWQWR/mTDQEAIQDLWQWR/mTDQEAIQDLWQWR/mTDQEAIQDLWQWR/vTLATLk/gPSSVEDIk/sAPGGGSk/lISISGk/lLSISGk/vTLATLk/lISISGk/lLSISGk/vTLATLk/mQASIEk/gPSSVEDIk/gQESFk/lISISGk/lLSISGk/vTLATLk/gQESFk/mQASIEk/vDNDENEHQLSLR/mTDQEAIQDLWQWR/mTDQEAIQDLWQWR/dELHIVEAEAMNYEGSPIk/dELHIVEAEAMNYEGSPIk/vDNDENEHQLSLR/vDNDENEHQLSLR/dELHIVEAEAMNYEGSPIk/dELHIVEAEAmNYEGSPIk/vDNDENEHQLSLR/dELHIVEAEAMNYEGSPIk/vDND…
401	P06753	TPM3	Tropomyosin alpha-3 chain	92.72	39.3	2	16	40	285	32.9	4.72	854000 ±770292.92	866435.92 ±771455.27	860218	770793	921604.83 ±870133.38	937887.38 ±856930.37	929746	863223	1.08083	1.39461	0.112135	lVIIEGDLER/aADAEAEVASLNR/aADAEAEVASLNR
402	P07108	DBI	Acyl-CoA-binding protein	23.74	22.99	1	1	2	87	10	6.57	124860 ±37957.49	109066.97 ±24634.34	116963	31295.9	123271.5 ±26352.55	119897.96 ±26215.86	121585	26284.2	1.03951	0.357579	0.0559039	qATVGDINTERPGmLDFTGk/qATVGDINTERPGMLDFTGk
403	P07195	LDHB	L-lactate dehydrogenase B chain	142.79	51.5	14	20	99	334	36.6	6.05	933336.88 ±1412838.75	975281.23 ±1471972.8	954309	1.43962e+06	1281461.67 ±2087968.63	1270768.73 ±1994066.75	1.27612e+06	2.04034e+06	1.33721	2.93947	0.41923	iVVVTAGVR/iVVVTAGVR/nVNVFk/nVNVFk/gLTSVINQk/gEMMDLQHGSLFLQTPk/gEMMDLQHGSLFLQTPk/gEMmDLQHGSLFLQTPk/fIIPQIVk/gEMMDLQHGSLFLQTPk/sLADELALVDVLEDkLk/gLTSVINQk/iVADkDYSVTANSk/gEMMDLQHGSLFLQTPk/gEMMDLQHGSLFLQTPk/lkGEMMDLQHGSLFLQTPk/iVVVTAGVR/fIIPQIVk/mVVESAYEVIk/sLADELALVDVLEDk/sLADELALVDVLEDk/lIAPVAEEEATVPNNk/dYSVTANSk/mVVESAYEVIk/mVVESAYEVIk/sLADELALVDVLEDk/lIAPVAEEEATVPNNk/yLmAEk/dDEVAQLk/dYSVTANSk/mV…
404	P07237	P4HB	Protein disulfide-isomerase	36.5	56.69	18	31	82	508	57.1	4.87	476225.37 ±398326.35	491305.22 ±409805.98	483765	402075	523225.64 ±431715.73	543589.96 ±454161.78	533408	442463	1.10262	1.29475	0.140932	tVIDYNGER/vDATEESDLAQQYGVR/lSNFk/iLFIFIDSDHTDNQR/sNFAEALAAHk/ykPESEELTAER/THILLFLPk/dHENIVIAk/tHILLFLPk/qFLQAAEAIDDIPFGITSNSDVFSk/aEGSEIR/eNLLDFIk/mDSTANEVEAVk/aEGSEIR/dVESDSAk/nFEDVAFDEk/lITLEEEmTk/mDSTANEVEAVk/mDSTANEVEAVk/aEGSEIR/dVESDSAk/iLEFFGLk/eNLLDFIk/eADDIVNWLk/lITLEEEMTk/lITLEEEMTk/nFEDVAFDEk/lITLEEEmTk/mDSTANEVEAVk/mDSTANEVEAVk/dVESDSAk/sVSDYDGk/eNLLDFIk/eADDIVNWLk/lITLEEEMTk/nFEDVAFDE…
405	P07339	CTSD	Cathepsin D	42.71	8.01	2	3	7	412	44.5	6.54	281450 ±306849.1	283586.16 ±320535.13	282518	313347	246752.11 ±274076.68	254937.64 ±288209.15	250845	281012	0.88789	1.3997	-0.171548	iSVNNVLPVFDNLMQQk/iSVNNVLPVFDNLMQQk/vSTLPAITLk/vSTLPAITLk/vSTLPAITLk
406	P07355	ANXA2	Annexin A2	180.39	63.13	20	25	102	339	38.6	7.75	1557551.08 ±2007960.01	1649518.62 ±2173153.22	1.60353e+06	2.08587e+06	1678458.65 ±2263471.66	1717713.13 ±2328485.93	1.69809e+06	2.29434e+06	1.05896	1.98612	0.0826537	aYTNFDAER/qDIAFAYQR/qDIAFAYQR/dIISDTSGDFR/tNQELQEINR/sYSPYDmLESIR/gVDEVTIVNILTNR/gVDEVTIVNILTNR/gVDEVTIVNILTNR/aEDGSVIDYELIDQDAR/gVDEVTIVNILTNR/tNQELQEINR/lSLEGDHSTPPSAYGSVk/tNQELQEINR/SALSGHLETVILGLLk/sALSGHLETVILGLLk/lSLEGDHSTPPSAYGSVk/sALSGHLETVILGLLk/sALSGHLETVILGLLk/lSLEGDHSTPPSAYGSVk/rAEDGSVIDYELIDQDAR/dIISDTSGDFRk/sALSGHLETVILGLLk/sALSGHLETVILGLLk/lSLEGDHSTPPSAYGSVk/wISIMTER/aYTNFDAER/qDIA…
407	P07384	CAPN1	Calpain-1 catalytic subunit	39.72	6.72	3	3	4	714	81.8	5.67	37077.5 ±25145.07	36783.3 ±20837.27	36930.4	22911.9	39681.7 ±22988.44	36523.53 ±19733.06	38102.6	21354.6	1.03174	0.862607	0.0450812	rPTELLSNPQFIVDGATR/rPTELLSNPQFIVDGATR/lVFVHSAEGNEFWSALLEk/aPSDLYQIILk
408	P07437	TUBB	Tubulin beta chain	76.25	57.21	4	18	112	444	49.6	4.89	451162.78 ±519923.63	476884.04 ±568540.89	464023	540492	533829.4 ±641915.06	530492.57 ±650343.63	532161	645684	1.14684	1.92891	0.197665	fWEVISDEHGIDPTGTYHGDSDLQLDR/fWEVISDEHGIDPTGTYHGDSDLQLDR/ISVYYNEATGGk/mAVTFIGNSTAIQELFk/mAVTFIGNSTAIQELFk/fWEVISDEHGIDPTGTYHGDSDLQLDR/aLTVPELTQQVFDAk/mAVTFIGNSTAIQELFk/mAVTFIGNSTAIQELFk/mAVTFIGNSTAIQELFk/aLTVPELTQQVFDAk/mAVTFIGNSTAIQELFk/mAVTFIGNSTAIQELFk/iSVYYNEATGGk/aLTVPELTQQVFDAk/mAVTFIGNSTAIQELFk/iSVYYNEATGGk/iSVYYNEATGGk
409	P07686	HEXB	Beta-hexosaminidase subunit beta	30.29	7.91	2	3	4	556	63.1	6.76	171993.33 ±149541.06	158439.93 ±138138.01	165217	143812	156568.3 ±143258.54	168499.62 ±155846.63	162534	149523	0.983763	1.24592	-0.0236177	eISEVFPDQFIHLGGDEVEFk/eISEVFPDQFIHLGGDEVEFk/vLPEFDTPGHTLSWGk
410	P07737	PFN1	Profilin-1	130.86	62.86	7	7	44	140	15	8.27	1409566.86 ±1317311.71	1549656.45 ±1414849.68	1.47961e+06	1.35851e+06	1694010.6 ±1624825.25	1642839.33 ±1544041.65	1.66842e+06	1.58186e+06	1.12761	1.48824	0.173268	TLVLLMGk/TLVLLmGk/STGGAPTFNVTVTk/dSLLQDGEFSmDLR/tFVNITPAEVGVLVGk/eGVHGGLINk/eGVHGGLINk/TLVLLMGk/TLVLLmGk/STGGAPTFNVTVTk/sTGGAPTFNVTVTk/tFVNITPAEVGVLVGk/tFVNITPAEVGVLVGk/TLVLLMGk/tLVLLMGk/tLVLLmGk/sTGGAPTFNVTVTk/tLVLLMGk/tLVLLmGk/tLVLLmGk/dSPSVWAAVPGk/sTGGAPTFNVTVTk/tLVLLMGk/tLVLLmGk/dSPSVWAAVPGk/sTGGAPTFNVTVTk/sSFYVNGLTLGGQk/tLVLLMGk/tLVLLmGk/sTGGAPTFNVTVTk/sSFYVNGLTLGGQk/sSFYVNGLTLGGQk/tLVLLMGk/…
411	P07741	APRT	Adenine phosphoribosyltransferase	24.64	8.33	2	2	2	180	19.6	6.02	1258460 ±788708.75	1212039.13 ±754232.72	1.23525e+06	767503	1108532.88 ±737269.88	1144682.54 ±719115.22	1.12661e+06	727505	0.912049	0.817313	-0.132817	aAIGLLAR/aAIGLLAR/dISPVLk/dISPVLk/dISPVLk
412	P07814	EPRS	Bifunctional glutamate/proline--tRNA ligase	101.04	20.17	13	31	58	1512	170.5	7.33	358548.75 ±336982.48	358164.82 ±326733.81	358357	331398	324452.4 ±288848.49	324357.2 ±290375.07	324405	289273	0.905256	1.16294	-0.143602	vAVQGDVVR/iWAFNk/eNILHVSENVIFTDVNSILR/tHVADFAPEVAWVTR/tHVADFAPEVAWVTR/kEENLADWYSQVITk/sLIGVEYkPVSATGAEDkDk/vAVQGDVVR/vASQGEVVR/eVIPVNVPEAQEEmk/lEVGPR/fVELPGAEMGk/lEVGPR/fVELPGAEMGk/aYVDDTPAEQMk/aYVDDTPAEQmk/eDVDAAVk/aYVDDTPAEQmk/yVALLk/eDVDAAVk
413	P07900	HSP90AA1	Heat shock protein HSP 90-alpha	46.2	49.32	19	42	219	732	84.6	5.02	1738415.87 ±2382548.61	1948516.48 ±2798955.8	1.84347e+06	2.57796e+06	1715896.8 ±2484739.5	1745141.65 ±2511509.33	1.73052e+06	2.49701e+06	0.938731	1.88628	-0.091216	aILFVPR/aLLFVPR/tDTGEPMGR/tDTGEPmGR/dQVANSAFVER/NPDDITNEEYGEFYk/vTVITk/eFEGk/dQVANSAFVER/dQVANSAFVER/eLISNSSDALDk/lGIHEDSQNR/eLHINLIPNk/HSQFIGYPITLFVEk/hSQFIGYPITLFVEk/HIYYITGETk/rAPFDLFENR/eLHINLIPNk/eLHINLIPNk/eLHINLIPNk/eLHINLIPNk/hIYYITGETk/kLSELLR/rAPFDLFENR/hLEINPDHSIIETLR/hLEINPDHSIIETLR/hLEINPDHSIIETLR/VTVITk/vVVSNR/TLVSVTk/aILFVPR/aLLFVPR/tDTGEPMGR/aPFDLFENR/dQVANSAFVER/eLISNSSDALDk/yYTS…
414	P07910	HNRNPC	Heterogeneous nuclear ribonucleoproteins C1/C2	149.17	47.39	16	19	69	306	33.6	5.08	1156236.19 ±1376831.03	1126287.94 ±1355583.3	1.14126e+06	1.35922e+06	1139356.18 ±1322340.28	1159793.76 ±1375523.45	1.14957e+06	1.34773e+06	1.00728	1.68336	0.0104704	aAVAGEDGR/vPPPPPIAR/gFAFVQYVNER/sGFNSk/qkVDSLLENLEk/gDDQLELIkDDEk/nDkSEEEQSSSSVk/kSDVEAIFSk/qkVDSLLENLEk/mYSYPAR/vPPPPPIAR/gFAFVQYVNER/vFIGNLNTLVVk/mIAGQVLDINLAAEPk/mIAGQVLDINLAAEPk/mIAGQVLDINLAAEPk/qkVDSLLENLEk/nDkSEEEQSSSSVk/sEEEQSSSSVk/vFIGNLNTLVVk/vDSLLENLEk/sEEEQSSSSVk/vFIGNLNTLVVk/eITQLk/eLTQIk/eLTQLk/eITQLk/eLTQIk/eLTQLk/gDDLQAIk/sDVEAIFSk/vDSLLENLEk/sEEEQSSSSVk/vFIGNLNTLVVk/gDDLQAIk/sDVEA…
415	P07951	TPM2	Tropomyosin beta chain	113.92	46.48	2	19	36	284	32.8	4.7	433440 ±291778.48	425763.73 ±305574.17	429602	296446	347468.8 ±223381.87	370600.91 ±225940.16	359035	224223	0.835739	0.777815	-0.258876	gTEDEVEk/gTEDEVEk/gTEDEVEk/qLEEEQQALQk/gTEDEVEk
416	P07954	FH	Fumarate hydratase, mitochondrial	66.65	22.75	7	9	19	510	54.6	8.76	414917.69 ±404860.6	398569.2 ±390589.67	406743	396409	399988.33 ±385684.22	418087.39 ±411886.51	409038	398717	1.00564	1.38618	0.00811528	lNDHFPLVVWQTGSGTQTNMNVNEVISNR/lNDHFPLVVWQTGSGTQTNmNVNEVISNR/eTAIELGYLTAEQFDEWVkPk/lHDALDAk/aAAEVNQDYGLDPk/aIEMLGGELGSk/aAAEVNQDYGLDPk/aIEMLGGELGSk/iEYDTFGELk/aAAEVNQDYGLDPk/aADEVAEGk/aADEVAEGk/aADEVAEGk
417	P07996	THBS1	Thrombospondin-1	34.96	1.97	1	1	1	1170	129.3	4.94	56960 ±NA	51572.61 ±NA	54266.3	NA	71450.25 ±NA	74433.11 ±NA	72941.7	NA	1.34414	NA	0.426687	iEDANLIPPVPDDkFQDLVDAVR
418	P08133	ANXA6	Annexin A6	59.63	2.38	1	1	2	673	75.8	5.6	43361.5 ±47572.02	39277.65 ±42820.13	41319.6	45196.1	50767.28 ±54601.04	51235.83 ±56616.64	51001.6	55608.8	1.23432	1.90632	0.303716	gLGTDEDTIIDIITHR/gLGTDEDTIIDIITHR
419	P08195	SLC3A2	4F2 cell-surface antigen heavy chain	66.65	24.29	9	12	18	630	68	5.01	427132.31 ±389315.04	444156.39 ±418924.51	435644	403386	394112.73 ±391180.48	397393.6 ±382503.4	395753	385533	0.908432	1.22096	-0.13855	aDLLLSTQPGR/lEPHEGLLLR/dLLLTSSYLSDSGSTGEHTk/gLVLGPIHk/lEPHEGLLLR/iGDLQAFQGHGAGNLAGLk/gLVLGPIHk/dDVAQTDLLQIDPNFGSk/vAEDEAEAAAAAk/eVELNELEPEk/vAEDEAEAAAAAk/vAEDEAEAAAAAk/eDFDSLLQSAk
420	P08237	PFKM	ATP-dependent 6-phosphofructokinase, muscle type	84.41	13.46	5	10	16	780	85.1	7.99	485355.71 ±514089.19	523772.98 ±561709.39	504564	537764	476811.61 ±511829.15	487604.47 ±515916.34	482208	513696	0.955692	1.44015	-0.0653826	iMEIVDAITTTAQSHQR/imEIVDAITTTAQSHQR/dQTDFEHR/vLVVHDGFEGLAk/dLQANVEHLVQk/aLVFQPVAELk/aLVFQPVAELk
421	P08238	HSP90AB1	Heat shock protein HSP 90-beta	59.88	51.24	16	43	244	724	83.2	5.03	1149875.56 ±1682806.24	1205642.3 ±1798688.77	1.17776e+06	1.73532e+06	1222616.17 ±1811913.88	1240613.98 ±1854812.89	1.23162e+06	1.83206e+06	1.04573	2.18946	0.0645072	aLLFIPR/iDIIPNPQER/iDIIPNPQER/eQVANSAFVER/NPDDITQEEYGEFYk/sLVSVTk/yHTSQSGDEMTSLSEYVSR/yHTSQSGDEmTSLSEYVSR/iDIIPNPQER/eQVANSAFVER/yHTSQSGDEMTSLSEYVSR/yHTSQSGDEmTSLSEYVSR/iDIIPNPQER/yHTSQSGDEMTSLSEYVSR/yHTSQSGDEmTSLSEYVSR/aDHGEPIGR/lGIHEDSTNR/eQVANSAFVER/hSQFIGYPITLYLEk/hSQFLGYPITLYLEk/HSQFIGYPITLYLEk/HSQFLGYPITLYLEk/hSQFIGYPITLYLEk/hSQFLGYPITLYLEk/aPFDLFENkk/aPFDLFENkk/hLEINPDHPIVETLR/hLEINPDHPIVE…
422	P08240	SRPR	Signal recognition particle receptor subunit alpha	48.68	10.5	5	6	7	638	69.8	8.95	235467.14 ±207838.99	235274.64 ±208556.77	235371	207966	265272.22 ±228880.13	272436.83 ±235458.08	268855	232030	1.14226	1.41082	0.19189	aLADHSMAQTPR/aLADHSmAQTPR/gGNNSFTHEALTLk/sGLPVGPENGVELSk/lIDGIVLTk/eDmESVLDk/lIDGIVLTk
423	P08243	ASNS	Asparagine synthetase [glutamine-hydrolyzing]	58.08	13.19	6	6	8	561	64.3	6.86	363281.25 ±264936.44	362228.18 ±271012.19	362755	267471	311358.56 ±228803.54	310526.5 ±238082.22	310943	233163	0.85717	0.901435	-0.222346	eLYLFDVLR/tTAAHGLELR/tTAAHGLELR/vDGEIILHLYDk/dVPLHALYDNVEk/vEPFLPGHYEVLDLkPNGk/lFPGFEIETVk/lFPGFEIETVk
424	P08397	HMBS	Porphobilinogen deaminase	20.25	5.54	1	1	1	361	39.3	7.18	6516 ±NA	3574.12 ±NA	5045.06	NA	6876.9 ±NA	6077.1 ±NA	6477	NA	1.28383	NA	0.360454	gPQLAAQNLGISLANLLLSk
425	P08473	MME	Neprilysin	25.05	3.07	2	2	2	750	85.5	5.73	140900 ±1979.9	122610.99 ±28997.23	131755	15488.6	147892.07 ±24206.18	145946.71 ±17517.33	146919	20861.8	1.11509	0.205557	0.157162	lLPGLDLNHk/nSVNHVIHIDQPR
426	P08559	PDHA1	Pyruvate dehydrogenase E1 component subunit alpha, somatic form, mitochondrial	36.16	11.79	3	5	11	390	43.3	8.06	880175 ±926275.55	912396.54 ±1024541.8	896286	975128	996058.18 ±1139080.29	1062287.41 ±1233693.82	1.02917e+06	1.18639e+06	1.14826	1.8201	0.199455	eILAELTGR/lEEGPPVTTVLTR/sDPIMLLk/sDPIMLLk
427	P08574	CYC1	Cytochrome c1, heme protein, mitochondrial	39.66	3.69	1	1	2	325	35.4	9	155705 ±128262.1	156614 ±152658.45	156160	140460	166977.23 ±156284.91	194416.1 ±182268.4	180697	169277	1.15713	1.50277	0.21055	gLLSSLDHTSIR/gLLSSLDHTSIR
428	P08579	SNRPB2	U2 small nuclear ribonucleoprotein B''	40.43	17.33	2	5	11	225	25.5	9.72	522633.33 ±376604.23	480461.5 ±347066.57	501547	361826	500534.01 ±363947.73	496277.4 ±372451.55	498406	368162	0.993736	1.02605	-0.00906552	tVEQTATTTNk/tDSDIISk/tDSDIISk
429	P08582	MFI2	Melanotransferrin	27.08	1.22	1	1	1	738	80.2	5.94	54770 ±NA	52565.84 ±NA	53667.9	NA	90387.86 ±NA	87641.72 ±NA	89014.8	NA	1.65862	NA	0.729985	vPAHAVVVR
430	P08621	SNRNP70	U1 small nuclear ribonucleoprotein 70 kDa	40.91	8.7	3	4	8	437	51.5	9.94	802608.33 ±973887.12	793579.13 ±1093821.32	798094	1.0329e+06	565400.51 ±687632.18	619520.03 ±804346.78	592460	745735	0.742344	1.3402	-0.42984	gYAFIEYEHER/gYAFIEYEHER/eFEVYGPIk/eFEVYGPIk/eFEVYGPIk/vNYDTTESk
431	P08670	VIM	Vimentin	450.16	81.97	31	41	270	466	53.6	5.12	721157.13 ±1212394.77	720913.14 ±1189763.75	721035	1.19932e+06	908987.61 ±1548468.66	906725.97 ±1563733.71	907857	1.55431e+06	1.2591	3.0055	0.332395	sSVPGVR/sVSSSSYR/gTNESLER/lQEEmLQR/dNLAEDIMR/qDVDNASLAR/qDVDNASLAR/qDVDNASLAR/dNLAEDImR/vELQELNDR/ILLAELEQLk/lGDLYEEEMR/lGDLYEEEmR/mALDIEIATYR/mALDIEIATYR/eEAENTLQSFR/eEAENTLQSFR/VESLQEEIAFLk/sLYASSPGGVYATR/iSLPLPNFSSLNLR/iSLPLPNFSSLNLR/eMEENFAVEAANYQDTIGR/emEENFAVEAANYQDTIGR/lLQDSVDFSLADAINTEFk/iLLAELEQLk/lQDEIQNmk/iLLAELEQLk/qVDQLTNDk/iLLAELEQLk/vESLQEEIAFLk/qQYESVAAk/qVDQLTNDk/lQDEIQNmk/eEAENT…
432	P08865	RPSA	40S ribosomal protein SA	73.63	43.39	8	13	27	295	32.8	4.87	884573.75 ±1444287.89	957199.02 ±1627600.33	920886	1.53546e+06	803009.59 ±1263435.68	818331.56 ±1304536.7	810671	1.28333e+06	0.880316	2.02399	-0.183907	fAAATGATPIAGR/aIVAIENPADVSVISSR/fLAAGTHLGGTNLDFQMEQYIYk/fLAAGTHLGGTNLDFQmEQYIYk/gAHSVGLMWWMLAR/dPEEIEkEEQAAAEk/dPEEIEk/dPEEIEk/sDGIYIINLk/dPEEIEk/eEQAAAEk/sDGIYIINLk/dPEEIEk/eEQAAAEk/sDGIYIINLk/dPEEIEk
433	P09012	SNRPA	U1 small nuclear ribonucleoprotein A	30.21	16.31	1	6	16	282	31.3	9.83	581500 ±326400.49	601392.02 ±351957.21	591446	339179	573482.29 ±358740.43	558276.64 ±336877.86	565879	347809	0.956773	0.804286	-0.0637517	eVSSATNALR/eVSSATNALR
434	P09382	LGALS1	Galectin-1	63.3	37.04	5	5	26	135	14.7	5.5	608459.09 ±412119.28	564402.49 ±394997.13	586431	402985	558791.97 ±397912.91	558420.94 ±386987.48	558606	391073	0.952553	0.934446	-0.0701286	dGGAWGTEQR/lNLEAINYMAADGDFk/gEVAPDAk/lNLEAINYMAADGDFk/lNLEAINYmAADGDFk/gEVAPDAk/sFVLNLGk/gEVAPDAk/sFVLNLGk/lPDGYEFk/sFVLNLGk
435	P09493	TPM1	Tropomyosin alpha-1 chain	98.33	37.68	3	16	36	284	32.7	4.74	1006566.67 ±709092.76	958314.52 ±644072.36	982441	676403	835722.32 ±510680.53	846277.4 ±556245.4	841000	533397	0.856031	0.801332	-0.224265	lVIIESDLER/hIAEDADR/lkGTEDELDk
436	P09525	ANXA4	Annexin A4	61.44	34.8	4	12	19	319	35.9	6.13	567616 ±476316.23	557005.27 ±466063.14	562311	470993	535151.77 ±425382.6	550215.42 ±453957.93	542684	439039	0.965096	1.12386	-0.051256	gLGTDDNTLIR/dEGNYLDDALVR/sETSGSFEDALLAIVk/sETSGSFEDALLAIVk/dIEQSIk
437	P09543	CNP	2',3'-cyclic-nucleotide 3'-phosphodiesterase	53.15	4.75	1	2	3	421	47.5	9.07	141800 ±12586.5	143604.21 ±1223.74	142702	6905.12	172301.85 ±5067.8	171967.12 ±4770.16	172134	148.82	1.20625	0.0583778	0.27053	iLVLDDTNHER/iLVLDDTNHER
438	P09601	HMOX1	Heme oxygenase 1	26.61	10.07	2	2	2	288	32.8	8.25	42295 ±1110.16	47298.72 ±8300.12	44796.9	4705.14	83199.83 ±32821.44	92409.3 ±53065.08	87804.6	42943.3	1.96006	0.980479	0.970898	eSPVFAPVYFPEELHR/eVHTQAENAEFmR
439	P09622	DLD	Dihydrolipoyl dehydrogenase, mitochondrial	66.91	15.32	5	7	13	509	54.1	7.85	240564.55 ±218755.17	250010.94 ±234619.69	245288	226332	268803.46 ±263847.9	271930.01 ±258422.16	270367	260975	1.10224	1.47188	0.140443	iPNIYAIGDVVAGPmLAHk/iPNIYAIGDVVAGPmLAHk/iPNIYAIGDVVAGPMLAHk/aLTGGIAHLFk/aLTGGIAHLFk/sEEQLkEEGIEYk/aDGGTQVIDTk/tNADTDGmVk/aDGGTQVIDTk/tNADTDGmVk/aDGGTQVIDTk
440	P09651	HNRNPA1	Heterogeneous nuclear ribonucleoprotein A1	179.47	42.74	10	15	82	372	38.7	9.13	953013.83 ±1504287.43	995201.3 ±1522792.14	974108	1.51151e+06	920687.84 ±1468497.44	901729.1 ±1394578.54	911208	1.43124e+06	0.935429	2.06534	-0.0962999	iEVIEIMTDR/nQGGYGGSSSSSSYGSGR/nQGGYGGSSSSSSYGSGR/lFIGGLSFETTDESLR/lFIGGLSFETTDESLR/gFAFVTFDDHDSVDk/gFAFVTFDDHDSVDk/nQGGYGGSSSSSSYGSGR/gFAFVTFDDHDSVDk/kLFIGGLSFETTDESLR/dYFEQYGk/gFAFVTFDDHDSVDk/kLFIGGLSFETTDESLR/gFGFVTYATVEEVDAAMNARPHk/eDSQRPGAHLTVk/gFAFVTFDDHDSVDk/gFAFVTFDDHDSVDk/nQGGYGGSSSSSSYGSGR/gGGFGGNDNFGR/dYFEQYGk/gGGFGGNDNFGR/dYFEQYGk/sGSGNFGGGR
441	P09661	SNRPA1	U2 small nuclear ribonucleoprotein A'	98.82	24.31	4	5	5	255	28.4	8.62	495200 ±296238.73	482449.21 ±280766.27	488825	288484	462373.52 ±212619.91	453146.26 ±236152.55	457760	224296	0.93645	0.718308	-0.0947258	gLLQSGQIPGR/nAIANASTLAEVER/lTAELIEQAAQYTNAVR/gGPSPGDVEAIk
442	P09669	COX6C	Cytochrome c oxidase subunit 6C	32.54	18.67	1	2	3	75	8.8	10.39	361300 ±NA	270353.65 ±NA	315827	NA	258768.97 ±NA	264569.16 ±NA	261669	NA	0.828521	NA	-0.27139	nYDVmk
443	P09874	PARP1	Poly [ADP-ribose] polymerase 1	86.05	20.41	14	21	31	1014	113	8.88	469818.53 ±431358.05	444384.06 ±386017.96	457101	407311	409857.65 ±325992.99	419112.31 ±348115.66	414485	336746	0.906768	1.09343	-0.141194	dSEEAEIIR/aEPVEVVAPR/tTNFAGILSQGLR/hPDVEVDGFSELR/vVDRDSEEAEIIR/sLQELFLAHILSPWGAEVk/fYTLIPHDFGMk/fYTLIPHDFGmk/eDAIEHFMk/aQNDLIWNIkDELk/iAPPEAPVTGYmFGk/tLGDFAAEYAk/tLGDFAAEYAk/eLLIFNk/tAEAGGVTGk/mIFDVESMk/tAEAGGVTGk
444	P09884	POLA1	DNA polymerase alpha catalytic subunit	35.01	2.8	1	4	5	1462	165.8	5.85	81780 ±4879.04	74488.34 ±10008.04	78134.2	2564.5	60054.81 ±5622.27	66326.53 ±7215.38	63190.7	6418.82	0.808746	0.0863333	-0.306242	eSEPAEEVk/eSEPAEEVk
445	P09936	UCHL1	Ubiquitin carboxyl-terminal hydrolase isozyme L1	56.22	34.08	5	8	26	223	24.8	5.48	1476699.38 ±2190955.35	1507063.58 ±2364101.89	1.49188e+06	2.27147e+06	1543381.11 ±2395130.86	1546060.09 ±2402138.16	1.54472e+06	2.39844e+06	1.03542	2.25164	0.050213	mPFPVNHGASSEDTLLk/mPFPVNHGASSEDTLLk/mPFPVNHGASSEDTLLk/mQLkPMEINPEMLNk/mQLkPMEINPEmLNk/mQLkPmEINPEMLNk/mSPEDR/mSPEDR/mSPEDR/lGFEDGSVLk/qFLSETEk/lGFEDGSVLk/qFLSETEk/lGFEDGSVLk/qFLSETEk/qFLSETEk
446	P09960	LTA4H	Leukotriene A-4 hydrolase	39.83	28.81	11	15	17	611	69.2	6.18	434381.82 ±572991.94	430152.54 ±612742.01	432267	591872	456298.48 ±633581.48	453517.32 ±650110.54	454908	641605	1.05238	2.06867	0.0736512	eLVALMSAIR/dGETPDPEDPSR/tFGETHPFTk/hFNALGGWGELQNSVk/tWDHFWLNEGHTVYLER/sLSNVIAHEISHSWTGNLVTNk/gSPMEISLPIALSk/eDDLNSFNATDLk/wEDAIPLALk/dLTIEk/dLAAFDk
447	P0C0S5	H2AFZ	Histone H2A.Z	64.64	18.75	1	3	21	128	13.5	10.58	3872533.33 ±2793244.61	3879408.08 ±2850531.87	3.87597e+06	2.82026e+06	3583895.45 ±2661343.97	3637755.1 ±2677221.76	3.61083e+06	2.66878e+06	0.931593	0.966217	-0.102229	gDEELDSLIk/gDEELDSLIk/gDEELDSLIk
448	P0CW22	RPS17L	40S ribosomal protein S17-like	132.78	52.59	3	6	19	135	15.5	9.85	260327.78 ±322368.96	264023.91 ±326313.9	262176	324221	285165.82 ±361999.1	260492.57 ±320033.17	272829	340962	1.04063	1.8296	0.0574633	lLDFGSLSNLQVTQPTVGMNFk/lLDFGSLSNLQVTQPTVGmNFk/lLDFGSLSNLQVTQPTVGmNFk/rDNYVPEVSALDQEIIEVDPDTk/iAGYVTHLMk/iAGYVTHLmk/lLDFGSLSNLQVTQPTVGMNFk/lLDFGSLSNLQVTQPTVGmNFk/lLDFGSLSNLQVTQPTVGmNFk
449	P0DMV8	HSPA1A	Heat shock 70 kDa protein 1A	131.99	39.16	12	24	98	641	70	5.66	637299.68 ±754735.43	619177.65 ±751707.38	628239	752039	518736.06 ±624509.96	517300.31 ±622524.75	518018	622761	0.824556	1.39889	-0.27831	dNNLLGR/lLQDFFNGR/dAGVIAGLNVLR/dAGVIAGLNVLR/sINPDEAVAYGAAVQAAILMGDk/aTAGDTHLGGEDFDNR/aQIHDLVLVGGSTR/aTAGDTHLGGEDFDNR/aQIHDLVLVGGSTR/aTAGDTHLGGEDFDNR/aQIHDLVLVGGSTR/lVNHFVEEFk/lVNHFVEEFk/dNNLLGR/aEDEVQR/sINPDEAVAYGAAVQAAILMGDk/sINPDEAVAYGAAVQAAILmGDk/sINPDEAVAYGAAVQAAILmGDk/sTLEPVEk/fGDPVVQSDMk/fGDPVVQSDmk/nQVALNPQNTVFDAk/sTLEPVEk/fGDPVVQSDMk/fGDPVVQSDmk/nQVALNPQNTVFDAk/sTLEPVEk/sAVEDEGLk/fGDPVVQS…
450	P10155	TROVE2	60 kDa SS-A/Ro ribonucleoprotein	43.74	5.95	2	3	3	538	60.6	8.03	264355 ±285169.09	270428.89 ±302741.73	267392	293955	358684.65 ±372751.4	342375.28 ±372834.48	350530	372793	1.31092	2.00516	0.390582	lGLENAEALIR/dELEVIHLIEEHR
451	P10412	HIST1H1E	Histone H1.4	81.06	51.6	3	13	74	219	21.9	11.03	7437225 ±7634167.66	7269055.68 ±7207935.49	7.35314e+06	7.37155e+06	6545594.44 ±6723416.02	7063633.79 ±7218092.75	6.80461e+06	6.97069e+06	0.925402	1.3264	-0.111847	kPAGAAk/kPAAAAGAk/kPAAAAGAk/sETAPAAPAAPAPAEk
452	P10515	DLAT	Dihydrolipoyllysine-residue acetyltransferase component of pyruvate dehydrogenase complex, mitochondrial	59	6.34	2	4	5	647	69	7.84	98013.33 ±56673.86	99699.02 ±64665.28	98856.2	60669.6	133957.28 ±85166.02	130183.3 ±79708.97	132070	82409.1	1.33598	1.16927	0.417903	gVETIANDVVSLATk/gVETIANDVVSLATk/dIDSFVPSk
453	P10606	COX5B	Cytochrome c oxidase subunit 5B, mitochondrial	22.95	13.95	1	2	2	129	13.7	8.81	294200 ±NA	300677.2 ±NA	297439	NA	264080.94 ±NA	270464.85 ±NA	267273	NA	0.898582	NA	-0.154278	gLDPYNVLAPk
454	P10619	CTSA	Lysosomal protective protein	26.46	5.21	1	3	3	480	54.4	6.61	257500 ±NA	251091.05 ±NA	254296	NA	355059.02 ±NA	324829.93 ±NA	339944	NA	1.33681	NA	0.418793	eFSHIAFLTIk
455	P10644	PRKAR1A	cAMP-dependent protein kinase type I-alpha regulatory subunit	48.63	5.51	2	2	3	381	43	5.35	254150 ±113632.06	272686.23 ±131525.05	263418	122579	204384.49 ±85496.72	199943.31 ±94120.56	202164	89808.6	0.767464	0.49374	-0.381829	nVLFSHLDDNER/vSILESLDk
456	P10768	ESD	S-formylglutathione hydrolase	49.34	29.43	3	6	7	282	31.4	7.02	72276 ±57393.31	80075.5 ±64025.89	76175.8	60707.3	93386.73 ±77672.22	75888.13 ±58848.24	84637.4	68006.3	1.11108	1.2574	0.151964	sGYHQSASEHGLVVIAPDTSPR/lQEGYDHSYYFIATFITDHIR/sYPGSQLDILIDQGk
457	P10809	HSPD1	60 kDa heat shock protein, mitochondrial	785.25	70.86	29	35	216	573	61	5.87	765350.48 ±1327181.89	768680.9 ±1312498.43	767016	1.31854e+06	747121.06 ±1252145.33	759693.15 ±1289367.67	753407	1.27035e+06	0.982258	2.36523	-0.0258265	gANPVEIR/VGLQVVAVk/vTDALNATR/VGGTSDVEVNEk/gVMLAVDAVIAELk/iQEIIEQLDVTTSEYEk/aLMLQGVDLLADAVAVTMGPk/aLmLQGVDLLADAVAVTMGPk/aLmLQGVDLLADAVAVTmGPk/lVQDVANNTNEEAGDGTTTATVLAR/tALLDAAGVASLLTTAEVVVTEIPk/iSSIQSIVPALEIANAHR/iSSIQSIVPALEIANAHR/dMAIATGGAVFGEEGLTLNLEDVQPHDLGk/dmAIATGGAVFGEEGLTLNLEDVQPHDLGk/iSSIQSIVPALEIANAHR/aLMLQGVDLLADAVAVTMGPk/aLmLQGVDLLADAVAVTMGPk/vTDALNATR/kPLVIIAEDVDGEALSTLVLNR/gANPVEIR/v…
458	P11021	HSPA5	78 kDa glucose-regulated protein	175.48	51.22	20	33	82	654	72.3	5.16	770602.86 ±1123342.42	756957.11 ±1104314.72	763780	1.11306e+06	866369.55 ±1234579.53	878088.11 ±1312731.06	872229	1.27305e+06	1.14199	2.35538	0.19155	lTPEEIER/lTPEELER/iTITNDQNR/dAGTIAGLNVMR/dAGTIAGLNVmR/fEELNmDLFR/fEELNmDLFR/sDIDEIVLVGGSTR/eLEEIVQPIISk/tFAPEEISAMVLTk/vTHAVVTVPAYFNDAQR/vTHAVVTVPAYFNDAQR/dNHLLGTFDLTGIPPAPR/iTITNDQNR/iINEPTAAAIAYGLDkR/iEWLESHQDADIEDFk/iINEPTAAAIAYGLDkR/iEWLESHQDADIEDFk/aLSSQHQAR/akFEELNMDLFR/kSDIDEIVLVGGSTR/tkPYIQVDIGGGQTk/iEWLESHQDADIEDFk/iTITNDQNR/eLEEIVQPIISk/nQLTSNPENTVFDAk/sQIFSTASDNQPTVTIk/nTVVPTk/nTVVPTk/…
459	P11142	HSPA8	Heat shock cognate 71 kDa protein	47.76	53.25	21	32	174	646	70.9	5.52	1703051.97 ±2948361.83	1738368.44 ±2735834.73	1.72071e+06	2.83435e+06	1729317.93 ±2702563.65	1774486.74 ±2892445.18	1.7519e+06	2.79576e+06	1.01813	2.33504	0.0259182	dAGTIAGLNVLR/dAGTIAGLNVLR/fEELNADLFR/NQVAMNPTNTVFDAk/tVTNAVVTVPAYFNDSQR/gVPQIEVTFDIDANGILNVSAVDk/aTVEDEk/aTVEDEk/vQVEYk/aTVEDEk/sTAGDTHLGGEDFDNR/sQIHDIVLVGGSTR/sTAGDTHLGGEDFDNR/sTAGDTHLGGEDFDNR/sINPDEAVAYGAAVQAAILSGDk/sQIHDIVLVGGSTR/sTAGDTHLGGEDFDNR/sTAGDTHLGGEDFDNR/sINPDEAVAYGAAVQAAILSGDk/sQIHDIVLVGGSTR/sTAGDTHLGGEDFDNR/iINEPTAAAIAYGLDkk/eEFEHQQk/mVNHFIAEFk/mVNHFIAEFk/rFDDAVVQSDMk/rFDDAVVQSDmk/i…
460	P11166	SLC2A1	Solute carrier family 2, facilitated glucose transporter member 1	53.21	4.27	2	2	4	492	54	8.72	598400 ±190755.57	607355.15 ±200757.53	602878	195663	746311.13 ±252128.69	735204.08 ±233314.61	740758	241690	1.2287	0.565453	0.297136	vTILELFR/gTADVTHDLQEMk/gTADVTHDLQEmk/vTILELFR
461	P11172	UMPS	Uridine 5'-monophosphate synthase	78.38	18.13	4	6	8	480	52.2	7.24	267020 ±284946.43	257268.62 ±269916.83	262144	277392	229853.29 ±243482.22	226975.06 ±234634.31	228414	238945	0.87133	1.29651	-0.198709	vTDAIVLLDR/gLQEVGLPLHR/fIQENVFVAANHNGSPLSIk/gLQEVGLPLHR/iASWADLVNAHVVPGSGVVk
462	P11177	PDHB	Pyruvate dehydrogenase E1 component subunit beta, mitochondrial	52.52	30.36	5	8	14	359	39.2	6.65	438300 ±210158.9	453544.02 ±230660.65	445922	219164	511939.29 ±281915.97	517845.8 ±261302.71	514893	271426	1.15467	0.8322	0.20748	dAINQGmDEELER/dFLIPIGk/dIIFAIk/dFLIPIGk/iLEDNSIPQVk/dIIFAIk/dFLIPIGk/iLEDNSIPQVk/dFLIPIGk/vVSPWNSEDAk
463	P11216	PYGB	Glycogen phosphorylase, brain form	75.59	20.05	8	14	23	843	96.6	6.86	197877.33 ±206816.14	187559.07 ±185822.59	192718	195704	199087.13 ±195342.29	198556.31 ±198758.5	198822	196991	1.03167	1.4637	0.0449825	gLAGLGDVAEVR/lLPLVSDEVFIR/lVTSIGDVVNHDPVVGDR/vAIQLNDTHPALSIPELMR/vAIQLNDTHPALSIPELmR/lVTSIGDVVNHDPVVGDR/vAIQLNDTHPALSIPELMR/vAIQLNDTHPSLAIPELMR/hLDHVAALFPGDVDR/dIVNMLMHHDR/iGEEFLTDLSQLk/iGEEFLTDLSQLk/iGEEFLTDLSQLk/iLVDVEk/iLVDVEk
464	P11279	LAMP1	Lysosome-associated membrane glycoprotein 1	47.59	6.24	1	3	6	417	44.9	8.75	379300 ±NA	390594.43 ±NA	384947	NA	332715.01 ±NA	345578.23 ±NA	339147	NA	0.881021	NA	-0.182752	aLQATVGNSYk
465	P11310	ACADM	Medium-chain specific acyl-CoA dehydrogenase, mitochondrial	57.78	12.35	3	5	8	421	46.6	8.37	377020 ±566654.92	337469.9 ±493011.97	357245	529826	318309.44 ±466050.85	337257.65 ±499414.39	327784	482728	0.917532	1.91771	-0.12417	tRPVVAAGAVGLAQR/tRPVVAAGAVGLAQR/eEIIPVAAEYDk/gIVFEDVk
466	P11387	TOP1	DNA topoisomerase 1	90.27	22.48	12	20	41	765	90.7	9.31	760593.33 ±593012.34	763727.11 ±565973.53	762160	575947	837431.14 ±598479.81	870034.01 ±644460.83	853733	620818	1.12015	1.17474	0.16369	iANFk/lEVQATDREENk/kLEEEEDGk/ekENGFSSPPQIk/eLTAPDENIPAk/gPVFAPPYEPLPENVk/aEEVATFFAk/tYNASITLQQQLk/nIITNLSk/aVALYFIDk/aEEVATFFAk/nLQLFmENk/qIALGTSk/nIITNLSk/aEEVATFFAk
467	P11388	TOP2A	DNA topoisomerase 2-alpha	64.9	7.64	6	12	14	1531	174.3	8.72	133164.29 ±126804.21	135569.17 ±126217.59	134367	126470	112649.96 ±100039.37	113402.17 ±101899.03	113026	100846	0.841176	1.09094	-0.24952	yDTVLDILR/gESDDFHMDFDSAVAPR/gESDDFHmDFDSAVAPR/kYDTVLDILR/fLEEFITPIVk/sVVSDLEADDVk/vTIDPENNLISIWNNGk
468	P11413	G6PD	Glucose-6-phosphate 1-dehydrogenase	75.79	14.37	4	6	10	515	59.2	6.84	234512.5 ±124593.65	221642.21 ±129213.99	228077	126757	251296.37 ±145990.48	261585.88 ±155719.97	256441	150667	1.12436	0.909319	0.169104	gGYFDEFGIIR/kPGMFFNPEESELDLTYGNR/kPGmFFNPEESELDLTYGNR/lEDFFAR/gGYFDEFGIIR/gPTEADELMk/gPTEADELmk/gPTEADELMk
469	P11586	MTHFD1	C-1-tetrahydrofolate synthase, cytoplasmic	219.23	35.29	18	29	49	935	101.5	7.3	500560 ±323750.39	506677.3 ±349092.54	503619	333616	514564.46 ±351611.51	526569.71 ±354982.41	520567	352619	1.03365	0.979334	0.0477524	eTGVPIAGR/gALALAQAVQR/dVDGLTSINAGR/tDTESELDLISR/tDPTTLTDEEINR/gEPVSAEDLGVSGALTVLMk/iYGADDIELLPEAQHk/iYGADDIELLPEAQHk/vLLSALER/lAILQVGNR/mFGIPVVVAVNAFk/gEPVSAEDLGVSGALTVLMk/vVGDVAYDEAk/dDSNLYINVk/aYIQENLELVEk/tTTESEVmk/iTIGQAPTEk/vVGDVAYDEAk/dDSNLYINVk/aYIQENLELVEk/aAQAPSSFQLLYDLk/tTTESEVmk/iTIGQAPTEk/dDSNLYINVk/aAQAPSSFQLLYDLk/mVVASSk/iTIGQAPTEk/aAQAPSSFQLLYDLk/qPSQGPTFGIk
470	P11766	ADH5	Alcohol dehydrogenase class-3	34.48	11.76	4	6	14	374	39.7	7.49	576100 ±320857.59	592974.04 ±331096.35	584537	323487	582852.02 ±328843.12	600219.67 ±340134.63	591536	334155	1.01197	0.800269	0.0171712	vDEFVTHNLSFDEINk/ikVDEFVTHNLSFDEINk/iDPLAPLDk/iDPLAPLDk/iDPLAPLDk/iDPLAPLDk/iIGVDINk/iDPLAPLDk
471	P11802	CDK4	Cyclin-dependent kinase 4	25.11	7.92	2	2	2	303	33.7	7.01	99855 ±36408.93	96990.22 ±21814.43	98422.6	29111.7	75417.37 ±23675.56	75510.2 ±18359.12	75463.8	21017.3	0.766732	0.3115	-0.383205	vTLVFEHVDQDLR/lEAFEHPNVVR
472	P11908	PRPS2	Ribose-phosphate pyrophosphokinase 2	40.3	21.38	2	6	10	318	34.7	6.61	425000 ±295531.84	402784.05 ±316746.8	413892	304292	182546.37 ±145679.8	175056.69 ±124950.53	178802	135251	0.432	0.455694	-1.2109	lNVEFALIHk/lNVEFALIHk/iNNAAFEAVVVTNTIPQEDk
473	P11940	PABPC1	Polyadenylate-binding protein 1	45.76	36.32	12	24	61	636	70.6	9.5	831752.17 ±1012687.24	856145.52 ±1160601.57	843949	1.0826e+06	727615.66 ±950484.92	732490.39 ±976492.78	730053	963213	0.865044	1.59184	-0.209154	eAELGAR/gFGFVSFER/nLDDGIDDER/gYGFVHFETQEAAER/lFPLIQAMHPTLAGk/vDEAVAVLQAHQAk/iVATkPLYVALAQR/gYGFVHFETQEAAER/lFPLIQAMHPTLAGk/lFPLIQAmHPTLAGk/vDEAVAVLQAHQAk/gYGFVHFETQEAAER/skVDEAVAVLQAHQAk/eAELGAR/skVDEAVAVLQAHQAk/eFSPFGTITSAk/fGPALSVk/yQGVNLYVk/eFSPFGTITSAk/fGPALSVk/vmTDESGk/vMTDESGk/vmTDESGk
474	P12004	PCNA	Proliferating cell nuclear antigen	35.45	34.48	3	10	21	261	28.8	4.69	250658 ±341566.02	263217.46 ±356610.03	256938	349082	328101.18 ±460130.11	325928.57 ±451599.07	327015	455831	1.27274	2.47739	0.347938	sEGFDTYR/aEDNADTLALVFEAPNQEk/sEGFDTYR/aEDNADTLALVFEAPNQEk/nLAMGVNLTSMSk
475	P12081	HARS	Histidine--tRNA ligase, cytoplasmic	45.12	29.08	9	16	27	509	57.4	5.88	413840.77 ±427083.76	413653.99 ±403172.15	413747	413804	396611.75 ±373546.54	414236.87 ±408576.07	405424	390993	0.979884	1.36142	-0.0293176	gLAPEVADR/yDLTVPFAR/hGAEVIDTPVFELk/hGAEVIDTPVFELk/tTETQVLVASAQk/lLFEYLTLFGIDDk/tTETQVLVASAQk/tTETQVLVASAQk/yDGLVGMFDPk/aALEELVk/lVSELWDAGIk/aSAELIEEEVAk/lVSELWDAGIk
476	P12236	SLC25A6	ADP/ATP translocase 3	110.7	39.6	1	13	39	298	32.8	9.74	161700 ±NA	167419.11 ±NA	164560	NA	153204.05 ±NA	153287.98 ±NA	153246	NA	0.93125	NA	-0.10276	dFLAGGIAAAISk
477	P12268	IMPDH2	Inosine-5'-monophosphate dehydrogenase 2	128.9	37.16	13	19	54	514	55.8	6.9	509006.43 ±395963.86	515341.83 ±412756.65	512174	403125	508094.13 ±434138.92	517199.14 ±426191.04	512647	429623	1.00092	1.15077	0.00133036	lVGIISSR/nLIDAGVDALR/VAQGVSGAVQDk/lPIVNEDDELVAIIAR/lPIVNEDDELVAIIAR/fGVPVIADGGIQNVGHIAk/fGVPVIADGGIQNVGHIAk/fGVPVIADGGIQNVGHIAk/rEDLVVAPAGITLk/rEDLVVAPAGITLk/dkYPNLQVIGGNVVTAAQAk/TSSAQVEGGVHSLHSYEk/tSSAQVEGGVHSLHSYEk/VAQGVSGAVQDk/eDLVVAPAGITLk/yEQGFITDPVVLSPk/dYPLASk/dYPLASk/dVFEAk/dYPLASk/dYPLASk/gmGSLDAMDk/gmGSLDAmDk/vAQGVSGAVQDk/gmGSLDAMDk/gmGSLDAmDk/vAQGVSGAVQDk/gmGSLDAmDk
478	P12270	TPR	Nucleoprotein TPR	178.87	18.2	22	38	54	2363	267.1	5.02	220733.1 ±228020.13	217904.15 ±220966.82	219319	224026	217940.33 ±209856.34	221782.26 ±222792.93	219861	216145	1.00247	1.42121	0.00356531	eLEIAQDR/sQEQILEILR/aSTALSNEQQAR/nIEELQQQNQR/lESALTELEQLR/gQNLLLTNLQTIQGILER/dEEVSSADISSSSEVISQHLVSYR/dEEVSSADISSSSEVISQHLVSYR/dEEVSSADISSSSEVISQHLVSYR/tVPSTPTLVVPHR/lTIHAPPQELGPPVQR/tDGFAEAIHSPQVAGVPR/tDGFAEAIHSPQVAGVPR/gLQLTPGIGGMQQHFFDDEDR/gLQLTPGIGGmQQHFFDDEDR/tVPSTPTLVVPHR/lTIHAPPQELGPPVQR/rPSTSQTVSTPAPVPVIESTEAIEAk/eLMLHAADVEALQAAk/qLDTETNLHLNTk/eLLHSQNTWLNTELk/aIQDHLLEVEQSk/aIESMEQQLSELkk/…
479	P12277	CKB	Creatine kinase B-type	147.71	19.95	3	5	14	381	42.6	5.59	153052 ±104201.24	149504.89 ±99893.21	151278	101770	183571.67 ±130122.24	182363.95 ±125212.03	182968	127304	1.20948	1.17055	0.274383	tFLVWVNEEDHLR/tFLVWVNEEDHLR/sMTEAEQQQLIDDHFLFDkPVSPLLLASGMAR/smTEAEQQQLIDDHFLFDkPVSPLLLASGMAR/sMTEAEQQQLIDDHFLFDkPVSPLLLASGmAR/smTEAEQQQLIDDHFLFDkPVSPLLLASGMAR/smTEAEQQQLIDDHFLFDkPVSPLLLASGmAR/fPAEDEFPDLSAHNNHMAk/fPAEDEFPDLSAHNNHmAk/fPAEDEFPDLSAHNNHmAk
480	P12694	BCKDHA	2-oxoisovalerate dehydrogenase subunit alpha, mitochondrial	23.29	3.37	1	1	1	445	50.4	8.27	98910 ±NA	95109.1 ±NA	97009.6	NA	113153.46 ±NA	105952.38 ±NA	109553	NA	1.1293	NA	0.175429	hYLLSQGWWDEEQEk
481	P12814	ACTN1	Alpha-actinin-1	215.04	47.09	17	41	83	892	103	5.41	474354.84 ±520690.45	487754.56 ±569052.12	481055	544070	555366.37 ±678482.77	563947.41 ±692321.84	559657	684981	1.1634	1.93877	0.218342	nYITmDELR/gISQEQMNEFR/gISQEQmNEFR/aGTQIENIEEDFR/iSNVNk/dQALTEEHAR/iDQLEGDHQLIQEALIFDNk/dQALTEEHAR/mLDAEDIVGTARPDEk/mLDAEDIVGTARPDEk/iDQLEGDHQLIQEALIFDNk/dQALTEEHAR/lAILGIHNEVSk/lSNRPAFMPSEGR/lSNRPAFmPSEGR/vPENTmHAmQQk/aTLPDADkER/lAILGIHNEVSk/dHSGTLGPEEFk/vPENTMHAMQQk/vPENTMHAmQQk/vPENTmHAmQQk/nVNIQNFHISWk/kDDPLTNLNTAFDVAEk/iSIEMHGTLEDQLSHLR/iSIEmHGTLEDQLSHLR/gISQEQMNEFR/gISQEQmNEFR/dYETATLSEIk/aG…
482	P12956	XRCC6	X-ray repair cross-complementing protein 6	168.49	55.67	23	36	122	609	69.8	6.64	381826.6 ±456654.47	403206.13 ±502910	392516	477186	413281.68 ±515504.67	411149.4 ±498614.01	412216	506404	1.05019	1.81508	0.0706461	dIISIAEDEDLR/TFNTSTGGLLLPSDTk/nLEALALDLMEPEQAVDLTLPk/nSVNFk/sDSFENPVLQQHFR/iQVTPPGFQLVFLPFADDkR/dTGIFLDLMHLk/dTGIFLDLmHLk/sDSFENPVLQQHFR/iMLFTNEDNPHGNDSAk/imLFTNEDNPHGNDSAk/fDDPGLmLMGFkPLVLLk/fDDPGLmLmGFkPLVLLk/iQVTPPGFQLVFLPFADDkR/dTGIFLDLMHLk/dTGIFLDLmHLk/imLFTNEDNPHGNDSAk/fDDPGLMLMGFkPLVLLk/fDDPGLMLmGFKPLVLLKk/fDDPGLMLmGFKPLVLLkK/fDDPGLMLmGFkPLVLLKK/iQVTPPGFQLVFLPFADDkR/kPGGFDISLFYR/dTGIFLDLMH…
483	P13010	XRCC5	X-ray repair cross-complementing protein 5	135.44	48.63	14	33	87	732	82.7	5.81	350894.09 ±405859.37	372312.78 ±438390.36	361603	419236	392443.75 ±457511.26	393157.6 ±468077.28	392801	462070	1.08627	1.79415	0.119389	lTIGSNLSIR/tEQGGAHFSVSSLAEGSVTSVGSVNPAENFR/dQVTAQEIFQDNHEDGPTAk/tEQGGAHFSVSSLAEGSVTSVGSVNPAENFR/iQPGSQQADFLDALIVSMDVIQHETIGk/iQPGSQQADFLDALIVSmDVIQHETIGk/aSFEEASNQLINHIEQFLDTNETPYFmk/dQVTAQEIFQDNHEDGPTAk/aSFEEASNQLINHIEQFLDTNETPYFMk/aSFEEASNQLINHIEQFLDTNETPYFmk/hIEIFTDLSSR/hLMLPDFDLLEDIESk/dQVTAQEIFQDNHEDGPTAk/hIEIFTDLSSR/sQLDIIIHSLk/hLMLPDFDLLEDIESk/hLmLPDFDLLEDIESk/lGGHGPSFPLk/lGGHGPSFPLk/sQLDI…
484	P13073	COX4I1	Cytochrome c oxidase subunit 4 isoform 1, mitochondrial	50.76	23.08	3	4	11	169	19.6	9.51	454966.67 ±130337.11	479533.48 ±111524.32	467250	120449	512563.24 ±128976.62	502891.16 ±127605.97	507727	125907	1.08663	0.388682	0.119859	vNPIQGLASk/hYVYGPLPQSFDk/aSWSSLSmDEk
485	P13473	LAMP2	Lysosome-associated membrane glycoprotein 2	47.3	2.93	1	1	1	410	44.9	5.63	319700 ±NA	316930.02 ±NA	318315	NA	290303.54 ±NA	286337.87 ±NA	288321	NA	0.905772	NA	-0.142781	gILTVDELLAIR
486	P13489	RNH1	Ribonuclease inhibitor	104.1	8.89	3	3	3	461	49.9	4.82	523666.67 ±187201	551467.27 ±218476.82	537567	202832	561045.53 ±230266.2	554024.94 ±219571.61	557535	224871	1.03715	0.572822	0.0526185	eLSLAGNELGDEGAR/eLTVSNNDINEAGVR/vNPALAELNLR
487	P13639	EEF2	Elongation factor 2	54.49	44.64	30	39	185	858	95.3	6.83	974515.21 ±1571815.27	1022361.65 ±1591862.56	998438	1.57958e+06	953850.98 ±1527257.18	959648.45 ±1514215.35	956750	1.52017e+06	0.958246	2.14857	-0.0615319	aGIIASAR/tILmMGR/fSVSPVVR/fSVSPVVR/sDPVVSYR/gEGQLGPAER/vNFTVDQIR/VFSGLVSTGLk/yEWDVAEAR/aLLELQLEPEELYQTFQR/sATSPEGk/aIMDk/aLMDk/wLPAGDALLQMITIHLPSPVTAQk/wLPAGDALLQMITIHLPSPVTAQk/wLPAGDALLQmITIHLPSPVTAQk/wLPAGDALLQMITIHLPSPVTAQk/gHVFEESQVAGTPmFVVk/gEGQLGPAER/gHVFEESQVAGTPMFVVk/gHVFEESQVAGTPmFVVk/gVQYLNEIk/aRPFPDGLAEDIDk/gHVFEESQVAGTPMFVVk/kVEDmMk/ikPVLMMNk/ikPVLMmNk/ikPVLmMNk/ikPVLmmNk/kVEDMMk/kVED…
488	P13645	KRT10	Keratin, type I cytoskeletal 10	111.09	23.63	9	15	24	584	58.8	5.21	550070.71 ±290541.93	654354.51 ±368060.27	602213	326194	412328.96 ±239445.69	503302.96 ±280240.36	457816	259076	0.760223	0.595519	-0.395505	sEITELR/lENEIQTYR/qSLEASLAETEGR/qSVEADINGLRR/aDLEMQIESLTEELAYLkk/aDLEmQIESLTEELAYLkk/sEITELR/lENEIQTYR/qSVEADINGLR/sQYEQLAEQNR/nVQALEIELQSQLALk/aLEESNYELEGk/aLEESNYELEGk/aLEESNYELEGk
489	P13667	PDIA4	Protein disulfide-isomerase A4	117.11	27.29	8	16	34	645	72.9	5.07	665093 ±580575.49	679929.27 ±609281.57	672511	593652	638079.26 ±579360.3	652982.43 ±584944.15	645531	581834	0.959881	1.21098	-0.0590721	iDATSASVLASR/mDATANDVPSDR/yALPLVGHR/dLGLSESGEDVNAAILDESGkk/vDATAETDLAk/sPPIPLAk/qLEPVYNSLAk/sPPIPLAk/sPPIPLAk/tQEEIVAk
490	P13674	P4HA1	Prolyl 4-hydroxylase subunit alpha-1	24.52	8.24	3	4	6	534	61	6.01	94716.67 ±88724.96	93290.69 ±81940.43	94003.7	85236.1	101475.55 ±88144.67	99452 ±87917.59	100464	88002.9	1.06872	1.34739	0.0958862	lLELDPEHQR/fHDIISDAEIEIVk/lNTEWSELENLVLk
491	P13693	TPT1	Translationally-controlled tumor protein	49.53	28.49	3	5	13	172	19.6	4.93	382600 ±155111.98	357916.8 ±145750.68	370258	148243	407443.99 ±172751.67	417533.2 ±180915.39	412489	176632	1.11406	0.653093	0.155822	dLISHDEmFSDIYk/dLISHDEMFSDIYk/vkPFMTGAAEQIk/vkPFmTGAAEQIk/vkPFmTGAAEQIk/dGLEmEk/dGLEmEk
492	P13716	ALAD	Delta-aminolevulinic acid dehydratase	33.64	5.76	1	1	1	330	36.3	6.79	83010 ±NA	81339.35 ±NA	82174.7	NA	119055.65 ±NA	79478.46 ±NA	99267.1	NA	1.208	NA	0.272621	gSAADSEESPAIEAIHLLR
493	P13797	PLS3	Plastin-3	45.63	20.16	8	12	15	630	70.8	5.6	568477.78 ±415151.6	568489.26 ±401903.36	568484	407869	810277.31 ±593600.9	852380.95 ±621143.31	831329	607141	1.46236	1.49714	0.548301	nEALAALLR/yPALTkPENQDIDWTLLEGETR/vYALPEDLVEVkPk/iDINMSGFNETDDLkR/iDINmSGFNETDDLkR/ikVPVDWSk/yTLNVLEDLGDGQk/dELDELk/dGETLEELMk
494	P13798	APEH	Acylamino-acid-releasing enzyme	52.07	12.98	4	7	13	732	81.2	5.48	168950 ±152118.09	172779.03 ±163423.52	170865	157333	146135.47 ±151897.25	154922.52 ±152142.78	150529	151919	0.880985	1.20358	-0.182811	aLDVSASDDEIAR/aGGTGPGEEk/qYLVFHDGDSVVFAGPAGNSVETR/qYLVFHDGDSVVFAGPAGNSVETR/gSTGFGQDSILSLPGNVGHQDVk/gSTGFGQDSILSLPGNVGHQDVk
495	P13804	ETFA	Electron transfer flavoprotein subunit alpha, mitochondrial	68.04	32.13	7	9	13	333	35.1	8.38	318198.89 ±298013.92	321184.68 ±308962.3	319692	302997	297072.33 ±282865.08	306402.12 ±293297.65	301737	287749	0.943838	1.269	-0.083389	gLLPEELTPLILATQk/lLYDLADQLHAAVGASR/sDRPELTGAk/vLVAQHDVYk/vVVSGGR/lEVAPISDIIAIk/gLLPEELTPLILATQk/gTSFDAAATSGGSASSEk/vVPEMTEILk
496	P13807	GYS1	Glycogen [starch] synthase, muscle	62.95	3.26	1	1	2	737	83.7	6.18	8787.5 ±133.64	9127.16 ±968.35	8957.33	417.35	10181.28 ±304.07	9498.3 ±1398.98	9839.79	851.52	1.09852	0.107967	0.135559	vIFHPEFLSSTSPLLPVDYEEFVR/vIFHPEFLSSTSPLLPVDYEEFVR
497	P13861	PRKAR2A	cAMP-dependent protein kinase type II-alpha regulatory subunit	32.02	18.56	5	6	8	404	45.5	5.07	247257.5 ±190205.1	237969.34 ±183125.38	242613	186516	236012.86 ±171860.79	251347.08 ±196931.63	243680	184340	1.0044	1.0833	0.00632832	dGGNQEVEIAR/aDEHVIDQGDDGDNFYVIER/qSLGHPPPEPGPDR/aDEHVIDQGDDGDNFYVIER/gQYFGELALVTNkPR/gQYFGELALVTNkPR/gTYDILVTk/gTYDILVTk
498	P13984	GTF2F2	General transcription factor IIF subunit 2	48.47	30.12	4	6	9	249	28.4	9.23	744516.67 ±829313.56	713064.96 ±777968.72	728791	803203	625739.18 ±721595.59	685104.88 ±785986.06	655422	753566	0.899328	1.43232	-0.153081	eHPFVLQSVGGQTLTVFTESSSDk/qHVLDMLFSAFEk/dLVDITk/dLVDITk/gELDLTGAk/gELDLTGAk
499	P14314	PRKCSH	Glucosidase 2 subunit beta	174.05	18.37	6	9	21	528	59.4	4.41	565541.54 ±413710.77	591079.47 ±397613.76	578310	403247	573783.89 ±402745.13	598061.66 ±438930.37	585923	420591	1.01316	1.01391	0.0188662	sLEDQVEMLR/sLEDQVEmLR/eSLQQMAEVTR/eSLQQmAEVTR/eTMVTSTTEPSR/eTmVTSTTEPSR/lGGSPTSLGTWGSWIGPDHDk/lGGSPTSLGTWGSWIGPDHDk/lGGSPTSLGTWGSWIGPDHDk/lWEEQLAAAk/aQQEQELAADAFk/aQQEQELAADAFk/aQQEQELAADAFk
500	P14324	FDPS	Farnesyl pyrophosphate synthase	55.11	5.73	1	2	5	419	48.2	6.15	196473.33 ±114887.42	197672.44 ±119976.83	197073	117431	183386.73 ±111047.55	192252.46 ±116450.35	187820	113728	0.953046	0.809652	-0.0693817	vLTEDEMGHPEIGDAIAR/vLTEDEMGHPEIGDAIAR/vLTEDEmGHPEIGDAIAR
501	P14406	COX7A2	Cytochrome c oxidase subunit 7A2, mitochondrial	37.11	27.71	2	2	5	83	9.4	9.76	292924 ±179912.08	287328.82 ±151336.77	290126	164568	281281.62 ±160222.8	276632.65 ±156798.44	278957	158383	0.961502	0.771665	-0.0566382	gGVADALLYR/gGVADALLYR/lFQEDDEIPLYLk/lFQEDDEIPLYLk/lFQEDDEIPLYLk
502	P14550	AKR1A1	Alcohol dehydrogenase [NADP(±)]	42.75	11.08	1	3	8	325	36.5	6.79	60600 ±NA	59473.29 ±NA	60036.6	NA	49460.37 ±NA	52137.19 ±NA	50798.8	NA	0.84613	NA	-0.241049	dPDEPVLLEEPVVLALAEk
503	P14618	PKM	Pyruvate kinase PKM	59.57	63.47	29	36	145	531	57.9	7.84	1445220.93 ±2012174.6	1572581.19 ±2286373.32	1.5089e+06	2.145e+06	1693307.81 ±2523808.7	1734706.58 ±2650856.48	1.71401e+06	2.58628e+06	1.13593	2.35487	0.183875	gDYPLEAVR/lDIDSPPITAR/dPVQEAWAEDVDLR/fDEILEASDGIMVAR/fGVEQDVDMVFASFIR/lAPITSDPTEATAVGAVEASFk/vNFAmNVGk/vVEVGSk/eAEAAIYHLQLFEELR/gDVVIVLTGWRPGSGFTNTMR/eAEAAIYHLQLFEELR/eAEAAIYHLQLFEELR/eAEAAIYHLQLFEELR/tATESFASDPILYRPVAVALDTk/eAEAAIYHLQLFEELR/aSDVHEVR/rFDEILEASDGIMVAR/mQHLIAR/aSDVHEVR/iENHEGVR/gSGTAEVELkk/kGVNLPGAAVDLPAVSEk/eAEAAIYHLQLFEELR/eAEAAIYHLQLFEELRR/eAEAAIYHLQLFEELR/gPEIR/gPELR/sGMNVAR/VN…
504	P14625	HSP90B1	Endoplasmin	37.35	48.94	29	44	141	803	92.4	4.84	650007.31 ±857542.94	644238.21 ±813592.53	647123	833551	669062.72 ±823676.5	684268.25 ±885402.07	676665	853483	1.04565	1.8851	0.0644034	tDDEVVQR/eAESSPFVER/eAESSPFVER/sILFVPTSAPR/gVVDSDDLPLNVSR/eEEAIQLDGLNASQIR/aQAYQTGk/nLLHVTDTGVGMTR/nLLHVTDTGVGmTR/nLLHVTDTGVGMTR/nLLHVTDTGVGmTR/lGVIEDHSNR/nLLHVTDTGVGMTR/nLLHVTDTGVGmTR/vFITDDFHDMmPk/vFITDDFHDmMPk/vFITDDFHDMmPk/vFITDDFHDmmPk/lGVIEDHSNR/vFITDDFHDMmPk/vFITDDFHDmMPk/vFITDDFHDmMPk/vFITDDFHDmmPk/tETVEEPMEEEEAAkEEk/eTLQQHk/kEAESSPFVER/kSDYIk/eESDDEAAVEEEEEEkkPk/eEASDYLELDTIk/tETVEEPMEEE…
505	P14635	CCNB1	G2/mitotic-specific cyclin-B1	68.75	5.54	2	2	3	433	48.3	7.47	477000 ±383872.84	510835.21 ±457166.52	493918	420519	379173.69 ±311956.03	412774 ±353909.08	395974	332851	0.8017	0.959185	-0.318865	qLEEEQAVRPk/iGEVDVEQHTLAk/qLEEEQAVRPk
506	P14678	SNRPB	Small nuclear ribonucleoprotein-associated proteins B and B'	32.93	16.25	3	5	12	240	24.6	11.19	681440 ±783441.38	647507.9 ±739391.17	664474	761316	763431.7 ±893034.53	641739.23 ±728124.96	702585	810159	1.05736	1.71878	0.0804611	vLGLVLLR/vLGLVLLR/rVLGLVLLR/vLGLVLLR/gENLVSMTVEGPPPk
507	P14735	IDE	Insulin-degrading enzyme	48.39	12.37	8	13	20	1019	117.9	6.61	293112.22 ±166609.21	291512.42 ±151831.26	292312	157966	264495.03 ±136975.45	274697.66 ±140600.93	269596	138594	0.922289	0.6879	-0.11671	eVNAVDSEHEk/nVPLPEFPEHPFQEEHLk/lHIEALLHGNITk/fIIQSEkPPHYLESR/vLLISDPTTDk/vLLISDPTTDk/dNTEVAYLk/eATPYPALIk/vEAFLITMEk
508	P14866	HNRNPL	Heterogeneous nuclear ribonucleoprotein L	198.01	38.37	12	16	49	589	64.1	8.22	573297.42 ±546198.62	651384.5 ±713954.26	612341	627319	604386.39 ±631007.93	620493.38 ±663592.96	612440	647011	1.00016	1.47184	0.000233053	vFSGk/iNVFk/lNVFk/tPASPVVHIR/tPASPVVHIR/sDALETLGFLNHYQMk/sDALETLGFLNHYQmk/nDQDTWDYTNPNLSGQGDPGSNPNkR/tPASPVVHIR/sDALETLGFLNHYQMk/skPGAAMVEMADGYAVDR/sDALETLGFLNHYQmk/sDALETLGFLNHYQmk/skPGAAmVEMADGYAVDR/skPGAAMVEmADGYAVDR/skPGAAmVEMADGYAVDR/skPGAAmVEmADGYAVDR/yGPQYGHPPPPPPPPEYGPHADSPVLMVYGLDQSk/aITHLNNNFMFGQk/aITHLNNNFMFGQk/aITHLNNNFmFGQk/rPSSVk/sDALETLGFLNHYQmk/sDALETLGFLNHYQMk/sDALETLGFLNHYQMk/sD…
509	P14868	DARS	Aspartate--tRNA ligase, cytoplasmic	68.19	37.33	10	18	32	501	57.1	6.55	693485.33 ±628377.97	732129.42 ±696905.89	712807	660296	681691.96 ±614395.02	664686.32 ±591119.61	673189	602274	0.944419	1.21625	-0.0825004	eSIVDVEGVVR/fGAPPHAGGGIGLER/vTMLFLGLHNVR/qQQFNVQALVAVGDHASk/iHDPQLLTER/vTMLFLGLHNVR/yGISSMIQSQEkPDR/yGISSmIQSQEkPDR/qQQFNVQALVAVGDHASk/vFSIGPVFR/aLHHGIDLEk/iISAASEGGANVFTVSYFk/fQTEIQTVNk/fQTEIQTVNk/fQTEIQTVNk
510	P14927	UQCRB	Cytochrome b-c1 complex subunit 7	34.47	16.22	1	2	3	111	13.5	8.78	323300 ±NA	314973.66 ±NA	319137	NA	312141.65 ±NA	311621.32 ±NA	311881	NA	0.977266	NA	-0.0331772	dDTIYEDEDVk
511	P15121	AKR1B1	Aldose reductase	79.63	19.94	5	6	16	316	35.8	6.98	402323.33 ±262356.85	402055.85 ±279976.27	402190	270549	403663.11 ±277183.25	423425.3 ±285945.39	413544	280844	1.02823	0.982867	0.0401658	lDYLDLYLIHWPTGFkPGk/sPPGQVTEAVk/nLVVIPk/eELFIVSk/eELFIVSk/sPPGQVTEAVk/nLVVIPk/sPPGQVTEAVk/lLLNNGAk
512	P15144	ANPEP	Aminopeptidase N	93.03	9.2	5	7	9	967	109.5	5.48	369967.14 ±280332.59	384112.65 ±298808.92	377040	289406	451638.16 ±361409.27	446234.21 ±364322.56	448936	362746	1.19069	1.32699	0.251793	tELVEPTEYLVVHLk/tELVEPTEYLVVHLk/qVTPLFIHFR/eATDVIIIHSk/aQIINDAFNLASAHk/aQIINDAFNLASAHk/gVGGSQPPDIDk
513	P15170	GSPT1	Eukaryotic peptide chain release factor GTP-binding subunit ERF3A	74.61	22.04	7	10	15	499	55.7	5.62	533063.64 ±224689.44	525338.94 ±234245.05	529201	228299	547944.96 ±268161.92	565416.92 ±261484.62	556681	264138	1.05193	0.674584	0.0730341	tFDAQIVIIEHk/hNVEVLGILSDDVETDTVAPGENLk/hLIVLINk/hFTILDAPGHk/kEHVNVVFIGHVDAGk/dMGTVVLGk/dmGTVVLGk/dMGTVVLGk/sVVAPPGAPk/dmGTVVLGk/sVVAPPGAPk
514	P15311	EZR	Ezrin	101.73	42.83	10	31	86	586	69.4	6.27	461850.92 ±614700.9	454438.71 ±645311.22	458145	629267	969883.31 ±1149562.76	953031.07 ±1105364.58	961457	1.12668e+06	2.09859	3.78895	1.06942	iALLEEAR/lALLEEAR/aLQLEEER/eVWYFGLHYVDNk/eVWYFGLHYVDNk/eVWYFGLHYVDNk/sGYLSSER/iALLEEAR/lALLEEAR/aLQLEEER/eLSEQIQR/fYPEDVAEELIQDITQk/dQWEDR/sGYLSSER/sGYLSSER/eAQDDLVk/dNAMLEYLk/sQEQLAAELAEYTAk/eAQDDLVk/dNAMLEYLk/dNAmLEYLk/sQEQLAAELAEYTAk/eAQDDLVk/dNAmLEYLk/sQEQLAAELAEYTAk
515	P15531	NME1	Nucleoside diphosphate kinase A	122.78	59.21	6	7	34	152	17.1	6.19	1490204.29 ±2819621.98	1417645.92 ±2394776	1.45393e+06	2.59609e+06	1446493.21 ±2434394.11	1478845.7 ±2529939.55	1.46267e+06	2.48051e+06	1.00601	2.47739	0.00865082	tFIAIKPDGVQR/nIIHGSDSVESAEk/ymHSGPVVAMVWEGLNVVk/nIIHGSDSVESAEk/yMHSGPVVAMVWEGLNVVk/dRPFFAGLVk/dRPFFAGLVk/tFIAIkPDGVQR/nIIHGSDSVESAEk/dRPFFAGLVk/gLVGEIIk/fMQASEDLLk/fmQASEDLLk/gLVGEIIk/fMQASEDLLk/fmQASEDLLk/gLVGEIIk/fMQASEDLLk/gLVGEIIk/gLVGEIIk/fMQASEDLLk
516	P15559	NQO1	NAD(P)H dehydrogenase [quinone] 1	63.45	37.23	8	10	26	274	30.8	8.88	425371.43 ±431237.87	427849.62 ±406496.39	426611	415951	452559.02 ±419306.14	456151.6 ±426629.63	454355	422439	1.06504	1.43487	0.0909014	iQILEGWk/iQILEGWk/aLIVLAHSER/aLIVLAHSER/eGHLSPDIVAEQk/eGHLSPDIVAEQk/lkDPANFQYPAESVLAYk/vFIGEFAYTYAAMYDk/eAAAAALk/TSFNYAmk/eAAAAALk/sIPTDNQIk/eAAAAALk/sIPTDNQIk
517	P15880	RPS2	40S ribosomal protein S2	81.17	48.46	10	16	44	293	31.3	10.24	865823.63 ±1105389.23	877608.81 ±1140599.49	871716	1.12193e+06	816236.8 ±1083919.9	816461.69 ±1064009.33	816349	1.07339e+06	0.936485	1.72307	-0.0946721	eVATAIR/aFVAIGDYNGHVGLGVk/aFVAIGDYNGHVGLGVk/eSEIIDFFLGASLkDEVLk/lSIVPVR/sLEEIYLFSLPIk/eSEIIDFFLGASLk/gTGIVSAPVPk/sLEEIYLFSLPIk/eSEIIDFFLGASLk/gTGIVSAPVPk/tYSYLTPDLWk/gAIILAk/gTGIVSAPVPk/sLEEIYLFSLPIk/gAIILAk/gTGIVSAPVPk/sLEEIYLFSLPIk/eTVFTk
518	P15927	RPA2	Replication protein A 32 kDa subunit	43.13	8.15	1	1	1	270	29.2	6.15	416000 ±NA	479834.46 ±NA	447917	NA	442327.15 ±NA	450793.65 ±NA	446560	NA	0.996971	NA	-0.00437684	qAVDFLSNEGHIYSTVDDDHFk
519	P15954	COX7C	Cytochrome c oxidase subunit 7C, mitochondrial	36.27	23.81	1	2	3	63	7.2	10.27	1061600 ±368261.21	1065763.73 ±475235.35	1.06368e+06	421748	923903.88 ±365179.51	943310.66 ±335114.1	933607	350147	0.877713	0.479035	-0.188179	nLPFSVENk/nLPFSVENk
520	P16070	CD44	CD44 antigen	78.01	10.65	6	7	12	742	81.5	5.33	1167708 ±852556.72	1205772.01 ±888369	1186740	869158	1407887.86 ±970954.14	1418498.87 ±1099187.71	1.41319e+06	1.03157e+06	1.19082	1.23136	0.251955	lVINSGNGAVEDR/eSSETPDQFmTADETR/yGFIEGHVVIPR/yGFIEGHVVIPR/yGFIEGHVVIPR/yGFIEGHVVIPR/fAGVFHVEk/sQEMVHLVNk/sQEmVHLVNk/kPSGLNGEASk
521	P16104	H2AFX	Histone H2AX	48.71	23.08	1	4	30	143	15.1	10.74	1170833.33 ±937454.04	1072410.33 ±983782.66	1.12162e+06	956693	1068043.84 ±995887.69	984391.53 ±910452.84	1.02622e+06	953170	0.914941	1.15378	-0.12825	tSATVGPk/tSATVGPk/tSATVGPk
522	P16152	CBR1	Carbonyl reductase [NADPH] 1	33.34	11.55	2	2	3	277	30.4	8.32	61056.67 ±48938.65	61111.11 ±47687.16	61083.9	48298.8	58518.83 ±51072.82	61638.32 ±52295.23	60078.6	51628.7	0.983542	1.14855	-0.0239413	eYGGLDVLVNNAGIAFk/sETITEEELVGLMNk/eYGGLDVLVNNAGIAFk
523	P16401	HIST1H1B	Histone H1.5	80.98	39.38	5	11	61	226	22.6	10.92	2557585 ±2978211.36	2742791.57 ±3332349.44	2.65019e+06	3.14855e+06	2534747.05 ±3059514.82	2612692.74 ±3248245.18	2.57372e+06	3.15347e+06	0.971146	1.65742	-0.0422398	kPAAAGVk/kPAGATPk/kPAAAGVk/NGLSLAALk/aTGPPVSELITk/NGLSLAALk/aLAAGGYDVEk/NGLSLAALk/nGLSLAALk/aLAAGGYDVEk/aTGPPVSELITk/nGLSLAALk/aLAAGGYDVEk/aTGPPVSELITk/nGLSLAALk/aLAAGGYDVEk/aTGPPVSELITk/nGLSLAALk/aLAAGGYDVEk/aLAAGGYDVEk
524	P16403	HIST1H1C	Histone H1.2	81.06	55.4	2	14	74	213	21.4	10.93	5170483.33 ±4794721.82	5770290.95 ±4873906.25	5.47039e+06	4.81076e+06	4272990.44 ±3666582.91	4603930.46 ±3880589.17	4.43846e+06	3.77253e+06	0.811361	0.992323	-0.301584	kPAAATVTk/kPVGAAk/kPAAATVTk/kPVGAAk/kPVGAAk/sETAPAAPAAAPPAEk
525	P16435	POR	NADPH--cytochrome P450 reductase	26.91	8.27	3	4	4	677	76.6	5.58	189363.33 ±161074.35	207918.23 ±190689.88	198641	175776	208513.21 ±175803.5	221069.54 ±196694.88	214791	186240	1.08131	1.33962	0.112774	yESGDHVAVYPANDSALVNQLGk/qYELVVHTDIDAAk/sYENQkPPFDAk
526	P16615	ATP2A2	Sarcoplasmic/endoplasmic reticulum calcium ATPase 2	76.93	14.97	8	15	27	1042	114.7	5.34	255918.4 ±180061.01	265842.39 ±189508.7	260880	183252	273992.24 ±189983.53	283634.92 ±203196.72	278814	196446	1.06874	1.0633	0.0959123	iVEFLQSFDEITAMTGDGVNDAPALk/iVEFLQSFDEITAmTGDGVNDAPALKK/iRDEMVATEQER/iRDEmVATEQER/iGIFGQDEDVTSk/vDQSILTGESVSVIk/aEIGIAMGSGTAVAk/aEIGIAmGSGTAVAk/iGIFGQDEDVTSk/aEIGIAMGSGTAVAk/iGIFGQDEDVTSk/nAENAIEALk/wGSNELPAEEGk/iGIFGQDEDVTSk/vPmTSGVk
527	P16930	FAH	Fumarylacetoacetase	26.33	3.82	1	1	1	419	46.3	6.95	40490 ±NA	41587.66 ±NA	41038.8	NA	31627.32 ±NA	37675.74 ±NA	34651.5	NA	0.84436	NA	-0.244071	iGVAIGDQILDLSIIk
528	P16949	STMN1	Stathmin	29.28	16.11	1	3	5	149	17.3	5.97	281233.33 ±68809.47	240180.59 ±22522.26	260707	36613.7	234317.03 ±22340.51	229875.28 ±19566.53	232096	19465.9	0.890257	0.145626	-0.167706	dLSLEEIQk/dLSLEEIQk/dLSLEEIQk
529	P16989	YBX3	Y-box-binding protein 3	77.35	13.98	2	6	19	372	40.1	9.77	242070 ±243023.6	225110.61 ±199126.86	233590	220930	212797.64 ±194422.35	208166.67 ±191446.81	210482	192555	0.901074	1.18567	-0.150282	dGVPEGAQLQGPVHR/dGVPEGAQLQGPVHR/dGVPEGAQLQGPVHR/dGVPEGAQLQGPVHR/iQAGEIGEmk
530	P17096	HMGA1	High mobility group protein HMG-I/HMG-Y	46.63	39.25	4	5	18	107	11.7	10.32	439628.57 ±172817.57	446952.6 ±197821.69	443291	179969	461575.52 ±182999.67	458300.94 ±206872.83	459938	194644	1.03755	0.60847	0.0531874	kQPPVSPGTALVGSQk/ePSEVPTPk/qPPVSPGTALVGSQk/qPPVSPGTALVGSQk/qPPVSPGTALVGSQk/qPPVSPGTALVGSQk/sSQPLASk
531	P17152	TMEM11	Transmembrane protein 11, mitochondrial	40.55	8.33	1	1	2	192	21.5	7.36	191830 ±188189.4	182422.87 ±172876.7	187126	180533	194194.77 ±180991.91	194217.69 ±188160.95	194206	184576	1.03783	1.40551	0.0535761	lPLHTLTSSTPVVLVR/lPLHTLTSSTPVVLVR
532	P17174	GOT1	Aspartate aminotransferase, cytoplasmic	42.97	34.14	5	11	18	413	46.2	7.01	192654.44 ±246402.46	177462.59 ±204238.43	185059	224476	200825.37 ±224347.67	197572.44 ±217594.14	199199	220951	1.07641	1.76928	0.106228	iANDNSLNHEYLPILGLAEFR/iANDNSLNHEYLPILGLAEFR/nLDYVATSIHEAVTk/aPPSVFAEVPQAQPVLVFk/ePESILQVLSQMEk/ePESILQVLSQMEk/lALGDDSPALk/ePESILQVLSQMEk/ePESILQVLSQMEk
533	P17480	UBTF	Nucleolar transcription factor 1	48.66	6.15	2	3	4	764	89.4	5.81	130346.67 ±122393.99	135660.9 ±113685.35	133004	117986	122462.06 ±114793.11	114637.19 ±99551.43	118550	107099	0.891325	1.12853	-0.165976	qLQEERPELSESELTR/tLTELILDAQEHVk/tLTELILDAQEHVk
534	P17612	PRKACA	cAMP-dependent protein kinase catalytic subunit alpha	35.13	26.21	4	8	14	351	40.6	8.79	210003.33 ±301106.18	215467.77 ±325408.57	212736	312450	219110.46 ±327862.86	226662.89 ±339902.18	222887	333866	1.04772	2.19794	0.0672492	dLkPENLLIDQQGYIQVTDFGFAk/dLkPENLLIDQQGYLQVTDFGFAk/kVEAPFIPk/nLLQVDLTk/iLQAVNFPFLVk/iLQAVNFPFLVk
535	P17706	PTPN2	Tyrosine-protein phosphatase non-receptor type 2	22.46	3.13	1	1	1	415	48.4	8.29	453400 ±NA	500075.24 ±NA	476738	NA	446374.37 ±NA	489172.34 ±NA	467773	NA	0.981197	NA	-0.0273858	eDLSPAFDHSPNk
536	P17812	CTPS1	CTP synthase 1	91.97	18.44	5	9	22	591	66.6	6.46	243520.83 ±351420.2	252711.94 ±367968.98	248116	359669	268111.3 ±385380.09	284813.87 ±416870.71	276463	401071	1.11425	2.28514	0.156067	nVLGWQDANSTEFDPTTSHPVVVDMPEHNPGQMGGTmR/nVLGWQDANSTEFDPTTSHPVVVDMPEHNPGQmGGTMR/nVLGWQDANSTEFDPTTSHPVVVDmPEHNPGQMGGTMR/nVLGWQDANSTEFDPTTSHPVVVDMPEHNPGQmGGTmR/nVLGWQDANSTEFDPTTSHPVVVDmPEHNPGQmGGTmR/iQAIAWAR/IYQYVINk/IYQYVINk/gIIASSVGTILk/gIIASSVGTILk/gIIASSVGTILk/fSDSYASVIk
537	P17844	DDX5	Probable ATP-dependent RNA helicase DDX5	138.28	31.27	8	22	62	614	69.1	8.92	825514.29 ±711177.19	860593.36 ±787086.89	843054	747837	864466.39 ±870849.83	820821.19 ±775163.8	842644	822657	0.999514	1.31845	-0.000701847	lLQLVEDR/tAQEVETYR/tTYLVLDEADR/aGPLSGk/aGPLSGk/fVINYDYPNSSEDYIHR/nFYQEHPDLAR/nFYQEHPDLAR/lLQLVEDR/tAQEVETYR/qLAEDFLk/lMEEIMSEk/lMEEImSEk/lMEEImSEk
538	P17858	PFKL	ATP-dependent 6-phosphofructokinase, liver type	73.27	16.67	4	12	18	780	85	7.5	193012.86 ±118940.69	195223.05 ±113796.89	194118	115189	214513.37 ±134760.87	206838.35 ±118045.07	210676	125711	1.0853	0.913311	0.118091	gQLESIVENIR/iMEVIDAITTTAQSHQR/imEVIDAITTTAQSHQR/iSMAAYVSGELEHVTR/tNVLGHLQQGGAPTPFDR/aVAFSPVTELk/aVAFSPVTELk
539	P17931	LGALS3	Galectin-3	30.1	10	2	2	2	250	26.1	8.56	247175 ±233804.86	238382.24 ±243140.45	242779	238473	314026.14 ±334194.4	303571.43 ±302805.25	308799	318500	1.27194	1.81163	0.347026	iQVLVEPDHFk/vAVNDAHLLQYNHR
540	P17980	PSMC3	26S protease regulatory subunit 6A	115.79	32.8	7	11	31	439	49.2	5.24	86353.94 ±85238.29	93573.23 ±96856.46	89963.6	90828.7	85736.53 ±89866.65	89092.97 ±93557.78	87414.8	91619.3	0.971668	1.41405	-0.0414644	qIQELVEAIVLPMNHk/qIQELVEAIVLPmNHk/gATELTHEDYmEGILEVQAk/amEVDERPTEQYSDIGGLDk/qIQELVEAIVLPMNHk/qIQELVEAIVLPmNHk/gATELTHEDYmEGILEVQAk/aMEVDERPTEQYSDIGGLDk/amEVDERPTEQYSDIGGLDk/qTYFLPVIGLVDAEk/aPSIIFIDELDAIGTk/tMLELLNQLDGFQPNTQVk/aPSIIFIDELDAIGTk/tMLELLNQLDGFQPNTQVk/aPSIIFIDELDAIGTk/aPSIIFIDELDAIGTk/gVLmYGPPGTGk
541	P17987	TCP1	T-complex protein 1 subunit alpha	129	45.86	16	23	52	556	60.3	6.11	984114.29 ±973639.26	993521.98 ±1026804.24	988818	997290	1048702.42 ±1127488.33	1043820.86 ±1069793.79	1.04626e+06	1.09597e+06	1.05809	1.5386	0.0814666	tSASIILR/eQLAIAEFAR/fATEAAITILR/yFVEAGAMAVR/yFVEAGAmAVR/yINENLIVNTDELGR/eVGDGTTSVVIIAAELLk/lLEVEHPAAk/aFHNEAQVNPER/aFHNEAQVNPER/lLEVEHPAAk/aFHNEAQVNPER/aFHNEAQVNPER/wIGLDLSNGkPR/hGSYEDAVHSGALND/lGVQVVITDPEk/eVGDGTTSVVIIAAELLk/qAGVFEPTIVk/sSLGPVGLDk/sQNVmAAASIANIVk/nADELVk/sSLGPVGLDk/sQNVMAAASIANIVk/nADELVk/sSLGPVGLDk/eSDITk/sSLGPVGLDk/qAGVFEPTIVk
542	P18031	PTPN1	Tyrosine-protein phosphatase non-receptor type 1	51.03	14.25	4	6	9	435	49.9	6.27	408475 ±354874.41	453881.36 ±413018.13	431178	383497	463933.39 ±405732.61	489178.95 ±431026.59	476556	418233	1.10524	1.38101	0.144362	dVSPFDHSR/dVSPFDHSR/lHQEDNDYINASLIk/dPSSVDIk/lTLISEDIk/lTLISEDIk
543	P18077	RPL35A	60S ribosomal protein L35a	32.63	37.27	4	6	14	110	12.5	11.06	973133.33 ±683449.44	1043303.24 ±657869.56	1.00822e+06	659677	1077093.87 ±672343.9	1108219.95 ±708351.94	1.09266e+06	689617	1.08375	0.985225	0.116032	vIWGk/eHTALLk/dETEFYLGk/dETEFYLGk/dETEFYLGk/dETEFYLGk
544	P18085	ARF4	ADP-ribosylation factor 4	201.25	34.44	3	6	24	180	20.5	7.14	395843.75 ±412982.53	417136.95 ±443359.1	406490	426596	494268.55 ±489350.11	480633.5 ±487636.98	487451	488227	1.19917	1.73965	0.262036	lGLQSLR/dAVLLLFANk/dAVLLLFANk/dAVLLLFANk/dAVLLLFANk/iQEVADELQk/dAVLLLFANk/iQEVADELQk
545	P18124	RPL7	60S ribosomal protein L7	34.6	42.34	7	13	47	248	29.2	10.65	912804.55 ±1304172.12	960710.72 ±1371637.78	936758	1.33761e+06	1043792.73 ±1511416.84	1002991.14 ±1378266.77	1.02339e+06	1.44444e+06	1.09248	2.19343	0.127611	iALTDNALIAR/tTHFVEGGDAGNR/eANNFLWPFk/eVPAVPETLkk/eVPAVPETLk/aSINmLR/eVPAVPETLk/vLQLLR/eVPAVPETLk/aSINmLR/eVPAVPETLk
546	P18206	VCL	Vinculin	69.24	43.47	35	49	116	1134	123.7	5.66	623254.14 ±582221.55	643403.23 ±629088.95	633329	603886	602543.88 ±584217.56	629932.07 ±606593.14	616238	595059	0.973014	1.32045	-0.0394668	gALAEAR/gVGQAAIR/tDAGFTLR/eEVFDER/dYLIDGSR/eLTPQVVSAAR/mSAEINEIIR/dPSASPGDAGEQAIR/aAAVGTANk/aASDELSk/tNISDEESEQATEMLVHNAQNLMQSVk/tNISDEESEQATEMLVHNAQNLmQSVk/tNISDEESEQATEmLVHNAQNLMQSVk/gLVAEGHR/nPGNQAAYEHFETMk/nPGNQAAYEHFETmk/tIESILEPVAQQISHLVIMHEEGEVDGk/eRDDILR/aAVHLEGk/sLLDASEEAIkk/nPGNQAAYEHFETMk/tIESILEPVAQQISHLVIMHEEGEVDGk/tIESILEPVAQQISHLVIMHEEGEVDGk/tIESILEPVAQQISHLVImHEEGEVDGk/lTDELAPPkPP…
547	P18583	SON	Protein SON	56.61	1.81	2	3	4	2426	263.7	5.64	155950 ±61871.84	161361.93 ±83799.34	158656	72835.6	136045.53 ±54314.86	143310.66 ±67263.33	139678	60789.1	0.880384	0.556915	-0.183796	eTLPDSGFSANIEDINEADLVRPLLPk/dTEEPLPVk
548	P18621	RPL17	60S ribosomal protein L17	52.1	42.93	7	8	27	184	21.4	10.17	674892 ±493795.73	664683.97 ±556017.55	669788	521924	684924.11 ±579198.18	709393.42 ±566418.99	697159	572127	1.04086	1.17792	0.0577827	gLDVDSLVIEHIQVNk/gLDVDSLVIEHIQVNk/eQIVPkPEEEVAQk/gLDVDSLVIEHIQVNk/sAEFLLHMLk/eQIVPkPEEEVAQk/gLDVDSLVIEHIQVNk/eQIVPkPEEEVAQk/ySLDPENPTk/ySLDPENPTk/dVTLQk/ySLDPENPTk/dVTLQk/eTAQAIk/eTAQALk/ySLDPENPTk/eTAQAIk/eTAQALk/nAESNAELk/nAESNAELk
549	P18669	PGAM1	Phosphoglycerate mutase 1	127.68	52.76	9	9	37	254	28.8	7.18	431670.16 ±488921.58	447183.48 ±513413.59	439427	500667	1065602.66 ±1283107.46	1014946.79 ±1196505.42	1.04027e+06	1.23935e+06	2.36734	3.90254	1.24327	iVLIR/iVLLR/lVLIR/lVLLR/sYDVPPPPmEPDHPFYSNISk/fSGWYDADLSPAGHEEAk/sYDVPPPPMEPDHPFYSNISk/sYDVPPPPMEPDHPFYSNISk/sYDVPPPPmEPDHPFYSNISk/hLEGLSEEAIMELNLPTGIPIVYELDk/hLEGLSEEAImELNLPTGIPIVYELDk/vLIAAHGNSLR/aLPFWNEEIVPQIk/fSGWYDADLSPAGHEEAk/hLEGLSEEAIMELNLPTGIPIVYELDk/fSGWYDADLSPAGHEEAk/hYGGLTGLNk/fSGWYDADLSPAGHEEAk/nLkPIkPMQFLGDEETVR/nLkPIkPMQFLGDEETVR/nLkPIkPmQFLGDEETVR/nLkPIkPmQFLGDEETVR/iVLIR/iVLLR/l…
550	P18754	RCC1	Regulator of chromosome condensation	61.65	20.67	4	6	8	421	44.9	7.52	757115 ±1591622.51	704686.48 ±1436180.53	730901	1.51386e+06	622157.11 ±1257366.3	655274.94 ±1348130.08	638716	1.30274e+06	0.873875	2.54026	-0.194501	vVQVSAGDSHTAALTDDGR/vVQVSAGDSHTAALTDDGR/sHSTEPGLVLTLGQGDVGQLGLGENVMER/dTSVEGSEmVPGk/lGLGEGAEEk/lGLGEGAEEk
551	P18858	LIG1	DNA ligase 1	50.73	5.66	3	5	9	919	101.7	5.62	77360 ±59576.43	75047.03 ±55385.3	76203.5	57432.8	73625.63 ±62290.47	79954.65 ±66739.5	76790.1	64450.1	1.0077	1.13672	0.0110636	iIPVLLEHGLER/iIPVLLEHGLER/qELQEEEEQTkPPR/dIEQIAEFLEQSVk
552	P18887	XRCC1	DNA repair protein XRCC1	37.79	2.37	1	2	3	633	69.4	6.39	211500 ±NA	219036.87 ±NA	215268	NA	196290.05 ±NA	200283.45 ±NA	198287	NA	0.921114	NA	-0.118549	tPATAPVPAR
553	P19105	MYL12A	Myosin regulatory light chain 12A	35.92	35.67	4	6	11	171	19.8	4.81	1005316.67 ±791146.55	985665.91 ±766783.43	995491	777791	1045264.19 ±852365.9	1055527.21 ±844036.62	1.0504e+06	848147	1.05515	1.18555	0.0774523	eLLTTMGDR/eLLTTmGDR/eDLHDMLASLGk/dGFIDkEDLHDMLASLGk/dGFIDkEDLHDmLASLGk/gNFNYIEFTR
554	P19174	PLCG1	1-phosphatidylinositol 4,5-bisphosphate phosphodiesterase gamma-1	28.37	3.26	3	3	3	1290	148.4	6.05	57490 ±44051.26	51963.88 ±39555.31	54726.9	41782.7	60652.05 ±50616.54	58291.76 ±50549.94	59471.9	50561.3	1.0867	1.24174	0.119957	eHLDENSPLGDLLR/eVSSSTELHSNEk/nNYSEDLELASLLIk
555	P19338	NCL	Nucleolin	43.84	48.31	27	41	183	710	76.6	4.7	1288724.37 ±2225392.09	1322357.8 ±2135470.77	1.30554e+06	2.17326e+06	1317961.07 ±2060091.55	1351548.66 ±2137488.46	1.33475e+06	2.09697e+06	1.02238	2.34016	0.0319269	lELQGPR/eSFDGSVR/TGISDVFAk/nDLAVVDVR/eVFEDAAEIR/vVPVk/aAPEAk/vPQNQNGk/vFGNEIk/vTQDELk/vPQNQNGk/lELQGPR/eSFDGSVR/TGISDVFAk/SISLYYTGEk/gLSEDTTEETLk/eAmEDGEIDGNk/gFGFVDFNSEEDAk/fGYVDFESAEDLEk/vEGTEPTTAFNLFVGNLNFNk/tLVLSNLSYSATEETLQEVFEk/TLFVk/TVTPAk/vAVATPAk/eAMEDGEIDGNk/gLSEDTTEETLk/gFGFVDFNSEEDAk/gYAFIEFASFEDAk/vEGTEPTTAFNLFVGNLNFNk/TLFVk/VFGNEIk/gQNQDYR/vAVATPAk/gIAYIEFk/eAMEDGEIDGNk/gLSEDTTEETLk…
556	P19367	HK1	Hexokinase-1	33.75	2.29	1	2	2	917	102.4	6.8	117200 ±NA	124003.01 ±NA	120602	NA	104637.44 ±NA	98582.77 ±NA	101610	NA	0.842528	NA	-0.247204	qIEETLAHFHLTk
557	P19388	POLR2E	DNA-directed RNA polymerases I, II, and III subunit RPABC1	52.5	18.57	2	2	4	210	24.5	5.95	32879.75 ±50431.34	32129.42 ±51433.38	32504.6	50932.3	52665.05 ±93449.82	27288.83 ±42138.04	39976.9	67792.2	1.22989	2.83966	0.298525	iIRPSETAGR/yILEQFLQQELLINITEHELVPEHVVMTk/yILEQFLQQELLINITEHELVPEHVVMTk/yILEQFLQQELLINITEHELVPEHVVmTk
558	P19525	EIF2AK2	Interferon-induced, double-stranded RNA-activated protein kinase	60.34	17.42	7	10	15	551	62.1	8.4	267207.78 ±173974.8	280554.3 ±194511.35	273881	183868	252236.28 ±172819.17	258125.47 ±171534.66	255181	171035	0.931722	0.883875	-0.102029	yQELPNSGPPHDR/yQELPNSGPPHDR/dGIISDIFDkk/dLkPSNIFLVDTk/dGIISDIFDk/dGIISDIFDk/eIELIGSGGFGQVFk/iGDFGLVTSLk/lAVEILNk
559	P19623	SRM	Spermidine synthase	33.38	17.22	3	5	5	302	33.8	5.49	538800 ±132345.34	499222.47 ±87589.12	519011	106734	516216.98 ±96055.06	520068.03 ±105448.09	518142	100702	0.998326	0.282482	-0.00241685	aAFVLPEFAR/vLIIGGGDGGVLR/lTLHVGDGFEFMk
560	P19784	CSNK2A2	Casein kinase II subunit alpha'	61.53	28.57	5	7	7	350	41.2	8.56	226860 ±162530.28	213288.19 ±124420.5	220074	143179	227925.8 ±108051.42	234727.89 ±117365.56	231327	112478	1.05113	0.853744	0.0719434	lIDWGLAEFYHPAQEYNVR/eYWDYEAHVPSWGNQDDYQLVR/ePFFHGQDNYDQLVR/hLVSPEALDLLDk/yHIDLDPHFNDILGQHSR
561	P19838	NFKB1	Nuclear factor NF-kappa-B p105 subunit	75.93	6.3	3	4	6	968	105.3	5.4	117315.2 ±111626.63	120490.59 ±117716.93	118903	114591	104183.81 ±106418.42	108351.47 ±111930.88	106268	109153	0.893735	1.25882	-0.162081	aPNASNLk/fYEEEENGGVWEGFGDFSPTDVHR/fYEEEENGGVWEGFGDFSPTDVHR/gYNPGLLVHPDLAYLQAEGGGDR/gYNPGLLVHPDLAYLQAEGGGDR
562	P20020	ATP2B1	Plasma membrane calcium-transporting ATPase 1	79.72	2.7	2	2	4	1258	138.7	6.04	102592.5 ±140887.98	103508.28 ±139139.63	103050	139977	117276.56 ±169089.99	105609.41 ±147620.57	111443	158355	1.08144	2.12585	0.112956	eEIPEEELAEDVEEIDHAER/eEIPEEELAEDVEEIDHAER/eEIPEEELAEDVEEIDHAER/iDESSLTGESDHVk
563	P20042	EIF2S2	Eukaryotic translation initiation factor 2 subunit 2	53.75	17.72	4	6	8	333	38.4	5.8	310085.71 ±114953.75	327947.97 ±133830.4	319017	121630	336485.18 ±153186.16	345869.78 ±151197.99	341177	152062	1.06947	0.627265	0.0968898	dEALEDEDNkk/ekNPDmVAGEk/TGFQAVTGk/TGFQAVTGk/iFDIDEAEEGVk/iFDIDEAEEGVk/iFDIDEAEEGVk
564	P20073	ANXA7	Annexin A7	81.06	9.84	4	4	6	488	52.7	5.68	222958.33 ±160673.51	227889.39 ±168721.69	225424	164650	219723.16 ±158162.63	231966.18 ±172098.72	225845	165099	1.00187	1.03532	0.00269061	gAGTDDSTLVR/dENQSINHQMAQEDAQR/dENQSINHQmAQEDAQR/sEIDLVQIk/sEIDLVQIk/eFSGYVESGLk
565	P20290	BTF3	Transcription factor BTF3	69.65	32.52	3	5	11	206	22.2	9.38	135334 ±96809.84	132580.89 ±83532.66	133957	89759.2	134811.13 ±67768.59	130003.4 ±67575.67	132407	66877.7	0.988428	0.829393	-0.0167925	VQASLAANTFTITGHAETk/lGVNNISGIEEVNMFTNQGTVIHFNNPk/lGVNNISGIEEVNmFTNQGTVIHFNNPk/vQASLAANTFTITGHAETk/eTIMNQEk
566	P20337	RAB3B	Ras-related protein Rab-3B	37.08	22.83	2	4	4	219	24.7	5.02	43570 ±21165.66	40433.91 ±17207.56	42002	19186.6	42953.91 ±19257.99	45491.31 ±21162.96	44222.6	20210.5	1.05287	0.680331	0.0743276	tYSWDNAQVILVGNk/tYSWDNAQVLLVGNk/gQLLAEQLGFDFFEASAk
567	P20339	RAB5A	Ras-related protein Rab-5A	47.54	17.67	1	4	7	215	23.6	8.15	96740 ±121555.33	104529.72 ±138785.62	100635	130170	98493.54 ±125220.75	90438.4 ±114619.08	94466	119920	0.9387	1.70126	-0.0912636	gVDLTEPTQPTR/tSMNVNEIFMAIAk/tSMNVNEIFmAIAKK
568	P20618	PSMB1	Proteasome subunit beta type-1	62.78	30.29	6	7	15	241	26.5	8.13	330098.33 ±408440.57	324371.08 ±398511.75	327235	403438	350605.68 ±406885.24	333096.66 ±393254.91	341851	399598	1.04467	1.77481	0.0630426	dVFISAAER/dVFISAAER/dVYTGDALR/nMQNVEHVPLSLDR/nMQNVEHVPLSLDR/nmQNVEHVPLSLDR/nMQNVEHVPLSLDR/nmQNVEHVPLSLDR/lSEGFSIHTR/eGIREETVSLR/aGGSASAMLQPLLDNQVGFk/aGGSASAMLQPLLDNQVGFk
569	P20645	M6PR	Cation-dependent mannose-6-phosphate receptor	43.98	16.97	3	5	9	277	31	5.83	370470 ±370829.1	347535.74 ±314808.83	359003	342780	306985.67 ±277242.65	322491.5 ±296900.69	314739	286906	0.876702	1.15732	-0.189841	gVGDDQLGEESEER/hTLADNFNPVSEER/hTLADNFNPVSEER/lVVGAk
570	P20700	LMNB1	Lamin-B1	50.91	55.8	21	33	73	586	66.4	5.16	545148.17 ±398467.52	555542.18 ±413973.01	550345	405067	592704.23 ±457621.55	602955.25 ±468353.62	597830	462225	1.08628	1.15959	0.119398	lVEVDSGR/eELmESR/aGGPTTPLSPTR/aLYETELADAR/lALDmEISAYR/sMYEEEINETR/smYEEEINETR/lSSEMNTSTVNSAR/lSSEmNTSTVNSAR/sLETENSALQLQVTER/tTIPEEEEEEEEAAGVVVEEELFHQQGTPR/lAQALHEMR/lAQALHEmR/eELEQTYHAk/tTIPEEEEEEEEAAGVVVEEELFHQQGTPR/lAQALHEMR/lAQALHEmR/eELEQTYHAk/dAALATALGDkk/aEHDQLLLNYAk/kESDLNGAQIk/aLDDTAR/dQmQQQLNDYEQLLDVk/dAALATALGDk/iQELEDLLAk/qLADETLLk/dAALATALGDk/iQELEDLLAk/qLADETLLk/eYEAALNSk/qLADETLLk/…
571	P20936	RASA1	Ras GTPase-activating protein 1	52.93	4.49	2	3	7	1047	116.3	6.54	18110.5 ±13968.09	16999.25 ±11708.89	17554.9	12802.8	17351.81 ±12240.38	17558.25 ±12045.22	17455	12108.1	0.994313	1.00079	-0.00822874	mIMFLDELGNVPELPDTTEHSR/mImFLDELGNVPELPDTTEHSR/lLAITELLQQk/lLAITELLQQk
572	P20962	PTMS	Parathymosin	56.53	22.55	2	2	2	102	11.5	4.16	286600 ±46386.2	276448.46 ±103113.09	281524	74749.6	274241.15 ±98792.24	264058.96 ±97167.05	269150	97979.6	0.956046	0.430773	-0.0648484	aAEEEDEADPkR/sVEAAAELSAk
573	P21281	ATP6V1B2	V-type proton ATPase subunit B, brain isoform	68.2	8.81	3	3	3	511	56.5	5.81	184946.67 ±144263.9	182041.64 ±140268.31	183494	142220	184794.83 ±124464.77	198223.73 ±166043.97	191509	145218	1.04368	1.13167	0.0616802	yAEIVHLTLPDGTk/tVSGVNGPLVILDHVk/aVVQVFEGTSGIDAk
574	P21283	ATP6V1C1	V-type proton ATPase subunit C 1	42.93	12.57	4	5	6	382	43.9	7.46	193575 ±147878.81	167259.22 ±128707.22	180417	138283	160811.55 ±115013.81	176242.91 ±130261.61	168527	122448	0.934098	0.986516	-0.0983544	eVLHELYk/gNLQNLER/vGTLDVLVGLSDELAk/nISEIIAk
575	P21291	CSRP1	Cysteine and glycine-rich protein 1	78.35	16.06	2	3	4	193	20.6	8.57	423166.67 ±259472.86	448683.22 ±309493.42	435925	283460	336172.01 ±249464.85	371579.74 ±254212.77	353876	251618	0.811782	0.782178	-0.300836	gLESTTLADk/gLESTTLADk/gYGYGQGAGTLSTDk
576	P21333	FLNA	Filamin-A	52.16	31.28	43	68	127	2647	280.6	6.06	551823.23 ±452990.83	566195.06 ±486166.81	559009	466615	524760.8 ±448444.68	527503.31 ±435190.9	526132	441256	0.941187	1.11368	-0.0874469	aEFTVETR/gTVEPQLEAR/eATTEFSVDAR/lPQLPITNFSR/iANLQTDLSDGLR/aFGPGLQGGSAGSPAR/vANPSGNLTETYVQDR/eGPYSISVLYGDEEVPR/vTANNDk/yAPSEAGLHEMDIR/yAPSEAGLHEmDIR/nGQHVASSPIPVVISQSEIGDASR/sAGQGEVLVYVEDPAGHQEEAk/fGGEHVPNSPFQVTALAGDQPSVQPPLR/yAPSEAGLHEMDIR/yNEQHVPGSPFTAR/yAPSEAGLHEmDIR/TFSVWYVPEVTGTHk/sAGQGEVLVYVEDPAGHQEEAk/dAPQDFHPDR/yNEQHVPGSPFTAR/fVPAEMGTHTVSVk/fVPAEmGTHTVSVk/TFSVWYVPEVTGTHk/tFSVWYVPEVTGTHk/dA…
577	P21399	ACO1	Cytoplasmic aconitate hydratase	29.96	3.82	1	3	4	889	98.3	6.68	73520 ±NA	53423.63 ±NA	63471.8	NA	71205.73 ±NA	64795.92 ±NA	68000.8	NA	1.07135	NA	0.0994362	qAPQTIHLPSGEILDVFDAAER
578	P21589	NT5E	5'-nucleotidase	64.09	23.34	5	12	17	574	63.3	7.03	276032.86 ±214345.62	276102.33 ±245392.22	276068	229417	373411.23 ±333562.13	388152.74 ±349981.19	380782	341602	1.37931	1.6867	0.463944	yGQSTGEFLQVGGIHVVYDLSR/yGQSTGEFLQVGGIHVVYDLSR/gAEVAHFMNALR/iIALGHSGFEMDk/vLPVGDEVVGIVGYTSk/lEQTSEDSSk/lEQTSEDSSk
579	P21796	VDAC1	Voltage-dependent anion-selective channel protein 1	55.9	55.12	7	12	46	283	30.8	8.54	739587.78 ±1224445.64	715666.75 ±1142123.63	727627	1.18207e+06	763598.46 ±1245228.78	789927.56 ±1257233.73	776763	1.25098e+06	1.06753	2.44203	0.0942749	vTGSLETk/TDEFQLHTNVNDGTEFGGSIYQk/tDEFQLHTNVNDGTEFGGSIYQk/vNNSSLIGLGYTQTLkPGIk/VTGSLETk/gALVLGYEGWLAGYQMNFETAk/gALVLGYEGWLAGYQmNFETAk/wTEYGLTFTEk/sENGLEFTSSGSANTETTk/wTEYGLTFTEk/lTFDSSFSPNTGk/lTFDSSFSPNTGk/sENGLEFTSSGSANTETTk/wTEYGLTFTEk/lTFDSSFSPNTGk/vTGSLETk/lTFDSSFSPNTGk/vTGSLETk
580	P21926	CD9	CD9 antigen	37.97	4.39	1	1	1	228	25.4	7.15	620300 ±NA	673438.68 ±NA	646869	NA	749831.37 ±NA	799319.73 ±NA	774576	NA	1.19742	NA	0.259932	kDVLETFTVk
581	P21953	BCKDHB	2-oxoisovalerate dehydrogenase subunit beta, mitochondrial	21.92	5.61	2	2	2	392	43.1	6.29	315144.33 ±349107.06	320521.7 ±339160.4	317833	343980	389735.81 ±436528.52	388902.12 ±426209.95	389319	431327	1.22492	1.89714	0.292684	vVIPR/mNLFQSVTSALDNSLAk/vVIPR
582	P21964	COMT	Catechol O-methyltransferase	34.52	5.54	1	1	4	271	30	5.47	58780 ±41644.5	61704.29 ±48193.85	60242.1	44853.7	57683.39 ±43403.58	61920.35 ±47923.15	59801.9	45637.6	0.992692	1.0584	-0.0105825	yDVDTLDMVFLDHWk/yDVDTLDMVFLDHWk/yDVDTLDmVFLDHWk/yDVDTLDMVFLDHWk
583	P21980	TGM2	Protein-glutamine gamma-glutamyltransferase 2	38.71	10.48	4	6	8	687	77.3	5.22	130150 ±99276.28	128824.3 ±101056.01	129487	100165	151479.76 ±105922.27	157653.06 ±116961.37	154566	111431	1.19368	1.26222	0.255418	vVTNYNSAHDQNSNLLIEYFR/gQPFWLTLHFEGR/mDLLPLHMGLHk/dLYLENPEIk
584	P22033	MUT	Methylmalonyl-CoA mutase, mitochondrial	32.45	4.93	1	5	10	750	83.1	6.93	43955 ±8718.63	45120.39 ±17307.89	44537.7	13013.3	39919.9 ±13683.05	39498.3 ±13512.79	39709.1	13597.9	0.891584	0.401348	-0.165557	iIADIFEYTAk/iIADIFEYTAk
585	P22059	OSBP	Oxysterol-binding protein 1	31.88	8.92	4	6	7	807	89.4	7.3	176616 ±73209.11	171528.97 ±80316.06	174072	76648.6	144483.98 ±64222.77	153956.92 ±74062.69	149220	69072.9	0.857232	0.54766	-0.222243	lTEDLEYHELLDR/lWIDQSGEIDIVNHk/lWIDQSGEIDIVNHk/tSkPFNPLLGETFELDR/lEETLEQLAk
586	P22061	PCMT1	Protein-L-isoaspartate(D-aspartate) O-methyltransferase	72.56	29.96	3	3	5	227	24.6	7.21	112088 ±92617.06	97852.52 ±74516.58	104970	83555	98266.44 ±75323.8	98078.23 ±78755.08	98172.3	76992.2	0.93524	1.04507	-0.0965922	mkPLMGVIYVPLTDk/mGYAEEAPYDAIHVGAAAPVVPQALIDQLkPGGR/mGYAEEAPYDAIHVGAAAPVVPQALIDQLkPGGR/lILPVGPAGGNQMLEQYDk/lILPVGPAGGNQmLEQYDk
587	P22087	FBL	rRNA 2'-O-methyltransferase fibrillarin	75.56	33.33	8	8	23	321	33.8	10.18	547026.84 ±883735.85	571980.52 ±971176.52	559504	925070	539716.43 ±888468.21	545757.85 ±912185.05	542737	900168	0.970033	2.27172	-0.043894	nVMVEPHR/nVmVEPHR/iVALNAHTFLR/KmQQENMkPQEQLTLEPYER/mQQENMkPQEQLTLEPYER/kMQQENmKPQEQLTLEPYER/kMQQENmKPQEQLTLEPYER/mQQENmkPQEQLTLEPYER/nVmVEPHR/iVALNAHTFLR/vLYLGAASGTTVSHVSDIVGPDGLVYAVEFSHR/gkEDALVTk/lAAAILGGVDQIHIkPGAk/lAAAILGGVDQIHIkPGAk/vLYLGAASGTTVSHVSDIVGPDGLVYAVEFSHR/dLINLAk/dLINLAk/dLINLAk/dLINLAk
588	P22102	GART	Trifunctional purine biosynthetic protein adenosine-3	116.61	20.79	13	18	32	1010	107.7	6.7	182144.77 ±242889.11	189274.23 ±265323.75	185710	253980	179583.7 ±227836.76	167428.62 ±222816.96	173506	224968	0.934288	1.76072	-0.0980607	vLIIGSGGR/iEFVVVGPEAPLAAGIVGNLR/aSGLAAGk/gVEITGFPEAQALGLEVFHAGTALk/aFAHITGGGLLENIPR/gVEITGFPEAQALGLEVFHAGTALk/iYSHSLLPVLR/tVAPMPPAQDHk/tVAPmPPAQDHk/aFAHITGGGLLENIPR/tVAPmPPAQDHk/mLNIHPSLLPSFk/mLNIHPSLLPSFk/lDLSVTEAVVAGIAk/vDLGGFAGLFDLk/eSGVDIAAGNmLVk/aGIPTR/eNLISALEEAk/vDLGGFAGLFDLk/eNLISALEEAk/vDLGGFAGLFDLk/vDLGGFAGLFDLk
589	P22234	PAICS	Multifunctional protein ADE2	43.22	26.12	9	13	40	425	47	7.23	482660 ±509542.47	493407.14 ±561615.65	488034	527383	343622.82 ±366909.39	356784.63 ±389655.44	350204	378078	0.717581	1.09611	-0.478786	gPDETLR/dQITAGNAAR/vELLLk/iATGSFLk/iATGSFLk/gPDETLR/eVYELLDSPGk/dDANNDPQWSEEQLIAAk/eVTPEGLQMVk/IATGSFLk/eVYELLDSPGk/eVYELLDSPGk/iEFGVDVTTk/eVTPEGLQMVk/eVYELLDSPGk/vELLLk/aSILNTWISLk/vELLLk/vELLLk/aSILNTWISLk/vELLLk
590	P22307	SCP2	Non-specific lipid-transfer protein	23.8	3.47	1	2	2	547	59	6.89	394900 ±NA	373288.19 ±NA	384094	NA	372849.92 ±NA	345238.1 ±NA	359044	NA	0.934781	NA	-0.0972991	kLEEEGEQFVk
591	P22314	UBA1	Ubiquitin-like modifier-activating enzyme 1	220.52	36.01	25	36	66	1058	117.8	5.76	526240 ±555351.38	539050.29 ±549963.58	532645	551625	484876.26 ±481804.23	499534.84 ±502530.98	492206	491655	0.924078	1.32961	-0.113914	sDTAAAAVR/aENYDIPSADR/lQTSSVLVSGLR/lDQPMTEIVSR/lDQPmTEIVSR/lAGTQPLEVLEAVQR/aLPAVQQNNLDEDLIR/nEEDAAELVALAQAVNAR/sLVASLAEPDFVVTDFAk/sLVASLAEPDFVVTDFAk/dDDSNFHMDFIVAASNLR/dDDSNFHmDFIVAASNLR/aVTLHDQGTAQWADLSSQFYLR/nFPNAIEHTLQWAR/aVTLHDQGTAQWADLSSQFYLR/nFPNAIEHTLQWAR/iHVSDQELQSANASVDDSR/qLYVLGHEAmk/qLYVLGHEAMk/kPLLESGTLGTk/aTLPSPDkLPGFk/hQYYNQEWTLWDR/mYPIDFEkDDDSNFHMDFIVAASNLR/mYPIDFEkDDDSNFHMDFIVAASN…
592	P22626	HNRNPA2B1	Heterogeneous nuclear ribonucleoproteins A2/B1	176.8	48.44	11	17	83	353	37.4	8.95	1051915.59 ±1380933.62	1102624.49 ±1460817.3	1.07727e+06	1.42017e+06	1051266.74 ±1432521.46	1051122.12 ±1410149.23	1.05119e+06	1.42039e+06	0.975795	1.84208	-0.0353504	tLETVPLER/iDTIEIITDR/qEMQEVQSSR/qEmQEVQSSR/gGGGNFGPGPGSNFR/lFIGGLSFETTEESLR/nmGGPYGGGNYGPGGSGGSGGYGGR/qEMQEVQSSR/qEmQEVQSSR/gFGFVTFDDHDPVDk/qEmQEVQSSR/gFGFVTFDDHDPVDk/gFGFVTFDDHDPVDk/gGNFGFGDSR/gGNFGFGDSR/qEMQEVQSSR/gGGGNFGPGPGSNFR/sGNFGGSR/gGNFGFGDSR/gGNFGFGDSR/dYFEEYGk/gGGGNFGPGPGSNFR/gGGGNFGPGPGSNFR/sGNFGGSR/gGSDGYGSGR/gGNFGFGDSR/dYFEEYGk/gGGGNFGPGPGSNFR/sGNFGGSR/gGNFGFGDSR/dYFEEYGk/gGGGNFGPGP…
593	P22695	UQCRC2	Cytochrome b-c1 complex subunit 2, mitochondrial	104.33	30.68	9	12	29	453	48.4	8.63	403906.25 ±285241.89	392019.38 ±266237.94	397963	273203	383800.59 ±217926.91	386050.88 ±246767.44	384926	232067	0.96724	0.883722	-0.0480535	gASSFk/yEDFSNLGTTHLLR/yEDFSNLGTTHLLR/mALIGLGVSHPVLk/mALIGLGVSHPVLk/yEDFSNLGTTHLLR/mALIGLGVSHPVLk/mALIGLGVSHPVLk/mALIGLGVSHPVLk/vTSEELHYFVQNHFTSAR/aVAFQNPQTHVIENLHAAAYR/aVAFQNPQTHVIENLHAAAYR/tIAQGNLSNTDVQAAk/gSNTTSHLHQAVAk/gIEAVGGk/iGLFIk
594	P22830	FECH	Ferrochelatase, mitochondrial	34.87	3.55	1	1	2	423	47.8	8.73	106200 ±NA	93829.95 ±NA	100015	NA	96964.59 ±NA	92233.56 ±NA	94599.1	NA	0.945849	NA	-0.080318	yVHPLTEEAIEEmER
595	P23193	TCEA1	Transcription elongation factor A protein 1	72.74	22.26	5	7	12	301	33.9	8.38	390427.5 ±414906.03	394062.26 ±435325.09	392245	424603	402210.16 ±440465.05	415139.6 ±447768.68	408675	444036	1.04189	1.59797	0.0591989	aPSTSDSVR/ePAITSQNSPEAR/qSTDEEVTSLAk/qSTDEEVTSLAk/nAAGALDLLk/qSTDEEVTSLAk/nAAGALDLLk/lLDGPSTEk
596	P23229	ITGA6	Integrin alpha-6	42.28	0.71	1	1	3	1130	126.5	6.61	480433.33 ±175046.17	466215.2 ±203058.14	473324	189037	476812.82 ±195471.05	498148.15 ±179116.52	487480	187116	1.02991	0.5705	0.0425156	gVPELVLk/gVPELVLk/gVPELVLk
597	P23246	SFPQ	Splicing factor, proline- and glutamine-rich	39.52	31.54	15	23	59	707	76.1	9.44	437650.41 ±731912.55	417082.56 ±585819.25	427366	657898	432319.48 ±623156.11	435186.04 ±646120.89	433753	634434	1.01494	2.15522	0.0213992	aELDDTPmR/gmGPGTPAGYGR/sPPPGmGLNQNR/fGQGGAGPVGGQGPR/nLSPYVSNELLEEAFSQFGPIER/qGPGPGGPk/qGPGPGGPk/fATHAAALSVR/fAQHGTFEYEYSQR/lFVGNLPADITEDEFkR/mEELHNQEMQk/mEELHNQEmQk/lESEmEDAYHEHQANLLR/gmGPGTPAGYGR/sPPPGMGLNQNR/fGQGGAGPVGGQGPR/lFVGNLPADITEDEFk/dkLESEMEDAYHEHQANLLR/dkLESEMEDAYHEHQANLLR/dkLESEmEDAYHEHQANLLR/aLAEIAk/sLDEmEk
598	P23258	TUBG1	Tubulin gamma-1 chain	44.49	9.31	1	2	2	451	51.1	6.14	9479 ±NA	8156.51 ±NA	8817.75	NA	7775.72 ±NA	7579.37 ±NA	7677.54	NA	0.870691	NA	-0.199767	lHIQNPSFSQINQLVSTIMSASTTTLR
599	P23284	PPIB	Peptidyl-prolyl cis-trans isomerase B	40.39	54.17	8	13	43	216	23.7	9.41	502535 ±382793.48	502189.62 ±430998.97	502362	404417	543381.11 ±459000.62	532072 ±459609.44	537727	458993	1.0704	1.25591	0.0981445	iGDEDVGR/vLEGmEVVR/dFMIQGGDFTR/dFmIQGGDFTR/iEVEkPFAIAk/hYGPGWVSMANAGk/hYGPGWVSmANAGk/iEVEkPFAIAk/hYGPGWVSMANAGk/hYGPGWVSmANAGk/iGDEDVGR/vLEGmEVVR/dTNGSQFFITTVk/VIFGLFGk/tVDNFVALATGEk/dTNGSQFFITTVk/VIFGLFGk/tVDNFVALATGEk/vIFGLFGk/vIFGLFGk
600	P23368	ME2	NAD-dependent malic enzyme, mitochondrial	45.43	5.31	1	3	8	584	65.4	7.61	254250 ±175574.61	250940.56 ±147912.48	252595	161744	225548.06 ±112087.75	251842.4 ±138655.46	238695	125372	0.944971	0.782612	-0.0816579	nTLIQFEDFGNHNAFR/nTLIQFEDFGNHNAFR
601	P23378	GLDC	Glycine dehydrogenase (decarboxylating), mitochondrial	24.23	2.65	2	2	2	1020	112.7	7.11	145670 ±182334.55	147723.85 ±187577.5	146697	184956	164839.8 ±214159.15	165014.17 ±213667.31	164927	213913	1.12427	2.03362	0.168989	yGNIDAVHLk/eMLQTLGLASIDELIEk
602	P23381	WARS	Tryptophan--tRNA ligase, cytoplasmic	43.73	6.79	2	2	5	471	53.1	6.23	44152 ±30684.33	51021.82 ±38643.83	47586.9	34565.9	55338.95 ±39776.75	56004.54 ±40020.4	55671.7	39739.9	1.1699	1.19144	0.226381	aLIEVLQPLIAEHQAR/aLIEVLQPLIAEHQAR/aLIEVLQPLIAEHQAR/aLIEVLQPLIAEHQAR/dLTLDQAYSYAVENAk
603	P23396	RPS3	40S ribosomal protein S3	156.56	55.97	9	13	66	243	26.7	9.66	1223234.84 ±1465406.16	1198318.65 ±1459567.2	1.21078e+06	1.46025e+06	1110981.34 ±1390808.14	1121927.8 ±1383728.54	1.11645e+06	1.387e+06	0.922098	1.59657	-0.117008	tEIIILATR/eLAEDGYSGVEVR/dEILPTTPISEQk/fVDGLmIHSGDPVNYYVDTAVR/fVDGLmIHSGDPVNYYVDTAVR/TQNVLGEk/dEILPTTPISEQk/TQNVLGEk/fIMESGAk/eLTAVVQk/iMLPWDPTGk/TQNVLGEk/fIMESGAk/eLTAVVQk/fVADGIFk/fImESGAk/iMLPWDPTGk/TQNVLGEk/fIMESGAk/eLTAVVQk/fVADGIFk/fImESGAk/iMLPWDPTGk/imLPWDPTGk/fIMESGAk/eLTAVVQk/fImESGAk/iMLPWDPTGk/imLPWDPTGk/fIMESGAk/fImESGAk
604	P23497	SP100	Nuclear autoantigen Sp-100	21.55	3.19	1	4	11	879	100.4	8.22	38610 ±NA	43829.95 ±NA	41220	NA	35092.75 ±NA	36689.34 ±NA	35891.1	NA	0.87072	NA	-0.19972	vVYNVLSELEk
605	P23526	AHCY	Adenosylhomocysteinase	126.17	36.34	10	14	47	432	47.7	6.34	921166.55 ±873000.47	935426.95 ±880305.61	928297	874818	1004358.32 ±978360.87	1037846.59 ±1023879.36	1.0211e+06	1.00024e+06	1.09997	1.49517	0.13747	iILLAEGR/yPQLLPGIR/vADIGLAAWGR/aLDIAENEMPGLMR/aLDIAENEmPGLMR/aLDIAENEmPGLmR/dGPLNMILDDGGDLTNLIHTk/dGPLNmILDDGGDLTNLIHTk/dGPLNmILDDGGDLTNLIHTk/lDEAVAEAHLGk/gISEETTTGVHNLYk/dGPLNMILDDGGDLTNLIHTk/lDEAVAEAHLGk/gISEETTTGVHNLYk/lDEAVAEAHLGk/lDEAVAEAHLGk/gISEETTTGVHNLYk/gISEETTTGVHNLYk/iILLAEGR/vADIGLAAWGR/vPAINVNDSVTk/vAVVAGYGDVGk/vPAINVNDSVTk/aTDVmIAGk/vPAINVNDSVTk/aTDVMIAGk/aTDVmIAGk/vAVVAGYGDVGk/aTD…
606	P23528	CFL1	Cofilin-1	44.8	61.45	5	12	64	166	18.5	8.09	1379355.56 ±1741958.39	1578651.45 ±2187566.28	1.479e+06	1.96018e+06	1716465.24 ±2442684.11	1773948.1 ±2461312.08	1.74521e+06	2.45083e+06	1.17999	2.27852	0.238772	eILVGDVGQTVDDPYATFVk/kSSTPEEVk/NIILEEGk/eILVGDVGQTVDDPYATFVk/NIILEEGk/nIILEEGk/lGGSAVISLEGkPL/NIILEEGk/nIILEEGk/lGGSAVISLEGkPL/sSTPEEVk/nIILEEGk/lGGSAVISLEGkPL/sSTPEEVk/nIILEEGk/nIILEEGk/nIILEEGk/lGGSAVISLEGkPL
607	P23588	EIF4B	Eukaryotic translation initiation factor 4B	99	19.48	6	12	17	611	69.1	5.73	359880 ±411253	389775.1 ±445955.35	374828	428394	444575.6 ±490062.79	461489.04 ±487756.36	453032	488685	1.20864	1.89947	0.273387	sILPTAPR/vAPAQPSEEGPGR/aASIFGGAkPVDTAAR/vDVADQAQDkDR/vDVADQAQDk/sQSSDTEQQSPTSGGGk/vDVADQAQDk/sQSSDTEQQSPTSGGGk/vDVADQAQDk
608	P23610	F8A1	Factor VIII intron 22 protein	36.37	3.77	1	1	2	371	39.1	6.84	40750 ±10535.89	31392.02 ±3394.54	36071	6965.21	42192.24 ±2599.48	38324.83 ±188.4	40258.5	1393.94	1.11609	0.218951	0.158455	dLGQPAAAAGHFQR/dLGQPAAAAGHFQR
609	P23786	CPT2	Carnitine O-palmitoyltransferase 2, mitochondrial	38.41	4.1	2	2	2	658	73.7	8.18	82450 ±55790.73	87817.91 ±62027.47	85133.9	58909.1	83406.41 ±55185.33	87525.51 ±59570.94	85466	57378.1	1.0039	0.967879	0.00561527	aGLLEPEVFHLNPAk/aLEDMFDALEGk
610	P23919	DTYMK	Thymidylate kinase	42.65	26.89	5	5	6	212	23.8	8.27	524162.86 ±472635.57	512287.43 ±467166.97	518225	469279	478789.45 ±431119.06	480745.06 ±430035.6	479767	429460	0.925789	1.17881	-0.111244	gALIVLEGVDR/sIEAVHEDIR/sIEAVHEDIR/tATEkPLGELWk/sDVEDHSVHLLFSANR/sDVEDHSVHLLFSANR/wEQVPLIk
611	P23921	RRM1	Ribonucleoside-diphosphate reductase large subunit	54.96	9.6	3	8	9	792	90	7.15	451015 ±325520.14	486277.28 ±351956.92	468646	338591	451414.42 ±352243.31	459583.33 ±347820.09	455499	349837	0.971946	1.02487	-0.0410515	gAFIDQSQSLNIHIAEPNYGk/iAVSNLHk/sTLDIVLANk/sTLDIVLANk
612	P24390	KDELR1	ER lumen protein-retaining receptor 1	62.67	8.96	1	1	3	212	24.5	8.62	80803.33 ±16280.17	75073.99 ±7112.35	77938.7	11694.1	96579.54 ±15867.62	84920.63 ±15803.62	90750.1	15234.6	1.16438	0.262165	0.21956	tGEAETITSHYLFALGVYR/tGEAETITSHYLFALGVYR/tGEAETITSHYLFALGVYR
613	P24534	EEF1B2	Elongation factor 1-beta	41.32	42.67	5	8	23	225	24.7	4.67	703259.89 ±677426.77	770432.99 ±757350.72	736846	716375	818605.49 ±790583.05	815556.25 ±789409.72	817081	789766	1.10889	1.52022	0.149115	lAQYESk/sSILLDVkPWDDETDMAk/sSILLDVkPWDDETDmAk/sSILLDVkPWDDETDmAk/vGTDMLEEQITAFEDYVQSmDVAAFNk/sPAGLQVLNDYLADk/lVPVGYGIk/lVPVGYGIk/lVPVGYGIk
614	P24539	ATP5F1	ATP synthase F(0) complex subunit B1, mitochondrial	45.32	25.39	4	6	10	256	28.9	9.36	528940 ±437551.23	510880.36 ±419777.68	519910	428643	580370.99 ±477378.59	569172.34 ±476476.26	574772	476612	1.10552	1.29272	0.144727	qASIQHIQNAIDTEk/hVVQSISTQQEk/eQEHMINWVEk/yGPFVADFADk/yGPFVADFADk
615	P24752	ACAT1	Acetyl-CoA acetyltransferase, mitochondrial	53.37	21.08	5	9	10	427	45.2	8.85	551718 ±541270.91	504695.26 ±483008.69	528207	511146	511315.35 ±490704.75	528809.52 ±522374.69	520062	506388	0.984581	1.35162	-0.0224176	aAWEAGk/vNINGGAVSLGHPIGMSGAR/fGNEVIPVTVTVk/tPIGSFLGSLSLLPATk/dGLTDVYNk
616	P24928	POLR2A	DNA-directed RNA polymerase II subunit RPB1	38.14	4.06	4	7	8	1970	217	7.37	156039.25 ±167168.62	138156.51 ±131301.17	147098	148840	126766.44 ±134959.82	133013.04 ±141459.21	129890	138197	0.883016	1.29651	-0.179489	gFVENSYLAGLTPTEFFFHAMGGR/dVLSNAHIQNELER/iNISQVIAVVGQQNVEGk/qDVIEVIEk
617	P24941	CDK2	Cyclin-dependent kinase 2	33.69	10.07	1	3	3	298	33.9	8.68	55690 ±NA	46418.36 ±NA	51054.2	NA	40480.61 ±NA	39291.38 ±NA	39886	NA	0.781248	NA	-0.356147	lYLVFEFLHQDLk
618	P25205	MCM3	DNA replication licensing factor MCM3	91.31	22.65	14	16	20	808	90.9	5.77	489822.63 ±480785.65	499014.3 ±494815.87	494418	487249	273401.97 ±255714.99	279582.29 ±275410.03	276492	265448	0.559227	0.769402	-0.838494	lIVNVNDLR/lLNNAFEELVAFQR/tVDLQDAEEAVELVQYAYFk/tAIHEVMEQGR/tAIHEVmEQGR/iIkPVLTQESATYIAEEYSR/eISDHVLR/dLENGSHIR/eAHAQSIGmNR/tAIHEVMEQGR/dHQTITIQEMPEk/dHQTITIQEmPEk/vQVVGTYR/vALLDVFR/dAQPSFSAEDIAk/gGYTSGTFR/gGYTSGTFR/dIFDQLAk/dIFDQLAk
619	P25398	RPS12	40S ribosomal protein S12	31.69	13.64	2	2	8	132	14.5	7.21	1217833.75 ±1156211.18	1362734.2 ±1438870.43	1.29028e+06	1.29534e+06	1225415.26 ±1275446	1216069.3 ±1266190.14	1.22074e+06	1.27062e+06	0.946104	1.36817	-0.07993	tALIHDGLAR/tALIHDGLAR/tALIHDGLAR/tALIHDGLAR/dVIEEYFk/dVIEEYFk/dVIEEYFk/dVIEEYFk
620	P25685	DNAJB1	DnaJ homolog subfamily B member 1	40.32	12.06	3	3	3	340	38	8.63	307733.33 ±135387.05	300526.71 ±94573.53	304130	114766	255902.19 ±109212.53	263340.89 ±103725.11	259622	106198	0.853653	0.475081	-0.228278	dGSDVIYPAR/eIAEAYDVLSDPR/eGDQTSNNIPADIVFVLk
621	P25705	ATP5A1	ATP synthase subunit alpha, mitochondrial	214.24	50.63	18	28	82	553	59.7	9.13	1049643.25 ±1017615.71	1068011.47 ±1082687.21	1.05883e+06	1.04597e+06	1086408.09 ±1129504.21	1064759.78 ±1085276.95	1.07558e+06	1.10682e+06	1.01583	1.44903	0.0226527	eLIIGDR/vLSIGDGIAR/aVDSLVPIGR/tGTAEMSSILEER/tGTAEmSSILEER/iLGADTSVDLEETGR/tGAIVDVPVGEELLGR/gPIGSk/gIRPAINVGLSVSR/hALIIYDDLSk/fENAFLSHVVSQHQALLGTIR/fENAFLSHVVSQHQALLGTIR/vLSIGDGIAR/aVDSLVPIGR/fENAFLSHVVSQHQALLGTIR/vGSAAQTR/vVDALGNAIDGk/tSIAIDTIINQk/nVQAEEmVEFSSGLk/sTVAQLVk/vVDALGNAIDGk/tSIAIDTIINQk/lTELLk/sTVAQLVk/lEPSKITk/vVDALGNAIDGk/tSIAIDTIINQk/lTELLk/sTVAQLVk/lTDADAmk/fNDGSDEk/ePmQTGIk/vVDALG…
622	P25786	PSMA1	Proteasome subunit alpha type-1	50.31	38.4	8	9	16	263	29.5	6.61	534041.82 ±392623.73	534236.95 ±412379.94	534139	400731	538239.31 ±391641.15	523866.21 ±371990.81	531053	381472	0.994221	1.03268	-0.00836107	tHAVLVALk/aQSELAAHQk/iHQIEYAMEAVk/iLHVDNHIGISIAGLTADAR/eTLPAEQDLTTk/nVSIGIVGk/aQPAQPADEPAEk/nVSIGIVGk/aQPAQPADEPAEk/nVSIGIVGk/qGSATVGLk
623	P25787	PSMA2	Proteasome subunit alpha type-2	66.24	50.43	6	9	16	234	25.9	7.43	309454.45 ±424732.33	290298.65 ±399030.22	299877	411836	295345.7 ±403462.46	290053.8 ±396103.86	292700	399705	0.976067	1.89037	-0.0349472	lAQQYYLVYQEPIPTAQLVQR/yNEDLELEDAIHTAILTLk/yNEDLELEDAIHTAILTLk/hIGLVYSGmGPDYR/hIGLVYSGMGPDYR/hIGLVYSGmGPDYR/lVQIEYALAAVAGGAPSVGIk/gYSFSLTTFSPSGk/lVQIEYALAAVAGGAPSVGIk/gYSFSLTTFSPSGk/aANGVVLATEk
624	P25788	PSMA3	Proteasome subunit alpha type-3	43.71	30.2	5	9	30	255	28.4	5.33	870293.12 ±925014.99	812104.5 ±755643.88	841199	836411	822513.7 ±762705.34	820749.72 ±811418.46	821632	786050	0.976739	1.34773	-0.0339549	hVGMAVAGLLADAR/hVGmAVAGLLADAR/iIYIVHDEVk/hVGMAVAGLLADAR/hVGMAVAGLLADAR/hVGmAVAGLLADAR/iIYIVHDEVk/iIYIVHDEVk/eEASNFR/eEASNFR/eEASNFR/dGVVFGVEk/dGVVFGVEk/dGVVFGVEk/vFQVEYAmk/vFQVEYAmk
625	P25789	PSMA4	Proteasome subunit alpha type-4	55.62	39.08	6	11	24	261	29.5	7.72	626870.91 ±652392.68	553960.6 ±568269.76	590416	609044	520005.37 ±495906.13	533457.02 ±526932.36	526731	511279	0.892136	1.26365	-0.164664	tTIFSPEGR/rPFGVSLLYIGWDk/hYGFQLYQSDPSGNYGGWk/rPFGVSLLYIGWDk/tTIFSPEGR/eVEQLIk/lLDEVFFSEk/sALALAIk/eVEQLIk/lLDEVFFSEk/sALALAIk
626	P26006	ITGA3	Integrin alpha-3	52.1	3.43	3	3	3	1051	116.5	6.77	519933.33 ±225621.19	507825.43 ±217424.03	513879	221388	285469.36 ±122701.43	281481.48 ±122996.39	283475	121469	0.551638	0.335192	-0.858206	yLLLAGAPR/eAGNPGSLFGYSVALHR/tVEDVGSPLk
627	P26038	MSN	Moesin	139.95	44.89	12	32	102	577	67.8	6.4	682102.5 ±869383.4	704762.56 ±887999.87	693433	877548	838719.79 ±1195710.68	852201.44 ±1194973.56	845461	1.19497e+06	1.21924	2.31309	0.285982	iSQLEmAR/aLELEQER/aLTSELANAR/aQQELEEQTR/tQEQLALEMAELTAR/fYPEDVSEELIQDITQR/tANDMIHAENmR/tANDmIHAENmR/tANDMIHAENMR/tANDmIHAENMR/tANDMIHAENmR/tANDmIHAENmR/aQQELEEQTR/tANDmIHAENMR/tANDMIHAENmR/tANDmIHAENmR/eRQEAEEAk/kAQQELEEQTR/iSQLEMAR/iSQLEmAR/aLTSELANAR/aQQELEEQTR/eDAVLEYLk/eDAVLEYLk/eVWFFGLQYQDTk/eDAVLEYLk/aQMVQEDLEk/aQmVQEDLEk/eVWFFGLQYQDTk/eSPLLFk/eDAVLEYLk/aQMVQEDLEk/aQmVQEDLEk/aQmVQEDLEk/aQMV…
628	P26196	DDX6	Probable ATP-dependent RNA helicase DDX6	41.32	20.5	6	9	22	483	54.4	8.66	452375 ±207421.1	482552.67 ±277442.21	467464	240906	452518.97 ±234237.52	459049.04 ±250708.7	455784	241966	0.975014	0.721389	-0.0365045	lDDTVHVVIATPGR/sLYVAEYHSEPVEDEkP/lAETYLHR/vDHVQMIVLDEADk/sIEEQLGTEIkPIPSNIDk/vDHVQMIVLDEADk/tSDVTSTk/tSDVTSTk
629	P26358	DNMT1	DNA (cytosine-5)-methyltransferase 1	73.03	9.53	8	14	21	1616	183	7.75	205102.73 ±152561.01	215384.09 ±165635.86	210243	158486	192992.49 ±154375.23	190975.57 ±151561.93	191984	152430	0.913151	0.999738	-0.131074	dLPNIEVR/fFLLENVR/lPLFPEPLHVFAPR/lPLFPEPLHVFAPR/lSIFDANESGFESYEALPQHk/vARPLPAEEPER/dLSLENGAHAYNR/lSIFDANESGFESYEALPQHk/sDGEAkPEPSPSPR/lNLLHEFLQTEIk/lNLLHEFLQTEIk
630	P26368	U2AF2	Splicing factor U2AF 65 kDa subunit	67.62	24.63	6	11	32	475	53.5	9.09	388065 ±457397.79	430115.02 ±521599.71	409090	488006	379465.79 ±451580.43	391920.55 ±473950.5	385693	462629	0.942808	1.59492	-0.0849647	aFNLVk/sVDETTQAMAFDGIIFQGQSLk/rPHDYQPLPGMSENPSVYVPGVVSTVVPDSAHk/rPHDYQPLPGmSENPSVYVPGVVSTVVPDSAHk/amQGLTGR/aMQGLTGR/eLLTSFGPLk/dSATGLSk/eLLTSFGPLk/dSATGLSk/eLLTSFGPLk/dSATGLSk/eLLTSFGPLk/dSATGLSk
631	P26373	RPL13	60S ribosomal protein L13	105.15	44.08	9	13	39	211	24.2	11.65	1399431.36 ±1553187.99	1464846.77 ±1701070.46	1.43214e+06	1.62568e+06	1553350.07 ±1678427.71	1544286.23 ±1654942.9	1.54882e+06	1.66602e+06	1.08147	1.69126	0.112996	gFSLEELR/sTESLQANVQR/lATQLTGPVMPVR/lATQLTGPVmPVR/sTESLQANVQR/sTESLQANVQR/kGDSSAEELk/kPSAPk/kGDSSAEELk/gFSLEELR/sTESLQANVQR/aFASLR/eAAEQDVEk/vITEEEk/eAAEQDVEk/aFASLR/vITEEEk/eAAEQDVEk/vITEEEk/gDSSAEELk/eAAEQDVEk/vITEEEk
632	P26440	IVD	Isovaleryl-CoA dehydrogenase, mitochondrial	37.38	5.91	1	1	1	423	46.3	8.19	21070 ±NA	12836.72 ±NA	16953.4	NA	15067.45 ±NA	13407.03 ±NA	14237.2	NA	0.839789	NA	-0.251902	lVLAGGPLGLMQAVLDHTIPYLHVR
633	P26583	HMGB2	High mobility group protein B2	43.06	31.58	3	9	17	209	24	7.81	2348933.33 ±1673220.85	2493604.21 ±1576516.51	2.42127e+06	1.6235e+06	1737352.45 ±1108126.07	1787792.89 ±1147831.43	1.76257e+06	1.12734e+06	0.727954	0.674559	-0.45808	sEHPGLSIGDTAk/hPDSSVNFAEFSk/dkQPYEQk
634	P26599	PTBP1	Polypyrimidine tract-binding protein 1	57.41	49.15	15	24	80	531	57.2	9.17	231387 ±302533.37	225444.33 ±278715.26	228416	288099	145453.27 ±171506.18	148055.85 ±174140.62	146755	172466	0.642489	1.10761	-0.638256	vTPQSLFILFGVYGDVQR/lPIDVTEGEVISLGLPFGk/iAIPGLAGAGNSVLLVSNLNPER/iIVENLFYPVTLDVLHQIFSk/nNQFQALLQYADPVSAQHAk/iIVENLFYPVTLDVLHQIFSk/dYGNSPLHR/nNQFQALLQYADPVSAQHAk/dYGNSPLHR/nNQFQALLQYADPVSAQHAk/hQNVQLPR/hQNVQLPR/gQPIYIQFSNHk/kLPIDVTEGEVISLGLPFGk/nNQFQALLQYADPVSAQHAk/eNALVQMADGNQAQLAMSHLNGHk/eNALVQmADGNQAQLAMSHLNGHk/eNALVQMADGNQAQLAmSHLNGHk/eNALVQMADGNQAQLAmSHLNGHk/eNALVQmADGNQAQLAMSHLNGHk/eNALVQmADGN…
635	P26639	TARS	Threonine--tRNA ligase, cytoplasmic	86.54	20.89	9	15	27	723	83.4	6.67	628685.83 ±490949.16	626586.41 ±527960.66	627636	508751	596641.37 ±472598.94	612315.76 ±481982.89	604479	477141	0.963104	1.08967	-0.0542372	aILGSVER/nELSGALTGLTR/gAYIYNALIEFIR/lADFGVLHR/fNLTYVSHDGDDk/mGGEEkPIGAGEEk/mGGEEkPIGAGEEk/aILGSVER/eTLLAMFk/iYGISFPDPk/qLENSLNEFGEk/qLENSLNEFGEk
636	P26640	VARS	Valine--tRNA ligase	73.79	15.35	13	15	23	1264	140.4	7.59	400461.44 ±500706.68	400208.99 ±477666.37	400335	487829	354781.94 ±393313.19	353761.73 ±405701.24	354272	399282	0.884938	1.46886	-0.176352	lSAAVTEAFVR/lWNATk/gFVPSPTSQPGGHESLVDR/sLGNVIDPLDVIYGISLQGLHNQLLNSNLDPSEVEk/iTPAHDQNDYEVGQR/yGEAGEGPGWGGAHPR/iETMLGDVAVAVHPk/iTPAHDQNDYEVGQR/nVIHPFLSR/hGLEAISImDSR/yGEAGEGPGWGGAHPR/iETMLGDVAVAVHPk/tWHAWMDNIR/kVDEAIALFQk/aLSPLEEWLR/aVLVALk
637	P26641	EEF1G	Elongation factor 1-gamma	140.75	56.98	16	21	67	437	50.1	6.67	684717.67 ±1457121.4	679732.19 ±1513567.43	682225	1.48301e+06	762746.92 ±1748799.61	786042.72 ±1784451.94	774395	1.76637e+06	1.1351	3.57658	0.182822	ILGLLDAYLk/aLIAAQYSGAQVR/gQELAFPLSPDWQVDYESYTWR/mAQFDAk/aFNQGk/mAQFDAk/ySNEDTLSVALPYFWEHFDk/aFNQGk/ySNEDTLSVALPYFWEHFDk/ySNEDTLSVALPYFWEHFDk/ySNEDTLSVALPYFWEHFDk/eYFSWEGAFQHVGk/eYFSWEGAFQHVGk/eYFSWEGAFQHVGk/ySNEDTLSVALPYFWEHFDk/kLDPGSEETQTLVR/eYFSWEGAFQHVGk/gSTPEAAAQVVQWVSFADSDIVPPASTWVFPTLGIMHHNk/gSTPEAAAQVVQWVSFADSDIVPPASTWVFPTLGIMHHNk/gSTPEAAAQVVQWVSFADSDIVPPASTWVFPTLGIMHHNk/ySNEDTLSVALPYFWEHF…
638	P27144	AK4	Adenylate kinase 4, mitochondrial	43.27	25.11	3	5	6	223	25.3	8.4	287200 ±223388.47	289992.48 ±243468.01	288596	233363	286150.93 ±243787.41	290702.95 ±240016.23	288427	241869	0.999413	1.16425	-0.000846581	sLLVPDHVITR/sLLVPDHVITR/gVLHQFSGTETNk/dVAkPVIELYk
639	P27348	YWHAQ	14-3-3 protein theta	131.28	52.65	4	14	70	245	27.7	4.78	622487.78 ±704273.86	665749.52 ±730101.34	644119	715671	717753.42 ±795903.31	730514.61 ±811530.24	724134	803177	1.12422	1.76497	0.16893	aVTEQGAELSNEER/aVTEQGAELSNEER/ekVESELR/yLIANATNPESk/qTIDNSQGAYQEAFDISk/qTIDNSQGAYQEAFDISk/yLIANATNPESk/qTIDNSQGAYQEAFDISk/yLIANATNPESk
640	P27361	MAPK3	Mitogen-activated protein kinase 3	26.01	1.32	1	1	1	379	43.1	6.74	169700 ±NA	181565.09 ±NA	175633	NA	164333.9 ±NA	173185.94 ±NA	168760	NA	0.960869	NA	-0.0575879	vAWAk
641	P27635	RPL10	60S ribosomal protein L10	75.2	11.68	2	3	8	214	24.6	10.08	836823.33 ±627602.3	743552.8 ±560929.3	790188	587876	989821.53 ±734790.9	823176.49 ±616744.13	906499	675611	1.14719	1.20808	0.198109	vHIGQVIMSIR/vHIGQVImSIR/eHVIEALR/vHIGQVIMSIR/vHIGQVImSIR/vHIGQVImSIR
642	P27694	RPA1	Replication protein A 70 kDa DNA-binding subunit	94.14	28.41	12	17	33	616	68.1	7.21	384957.14 ±685169.92	367258.23 ±637462.93	376108	661075	327499.8 ±531173.45	349906.06 ±601289.37	338703	566150	0.900548	2.18435	-0.151125	sGGVGGSNTNWk/sENLGQGDkPDYFSSVATVVYLR/sENLGQGDkPDYFSSVATVVYLR/dkNEQAFEEVFQNANFR/sFIFR/vSDFGGR/gWFDAEGQALDGVSISDLk/fFPLIEVNk/vVPIASLTPYQSk/gWFDAEGQALDGVSISDLk/vSDFGGR/fFPLIEVNk/vVPIASLTPYQSk/vGQLSEGAIAAIMQk/fFPLIEVNk/vGQLSEGAIAAIMQk/fIVNTLk/fFPLIEVNk/vGQLSEGAIAAIMQk/qPVLAIk/sYEDATk
643	P27695	APEX1	DNA-(apurinic or apyrimidinic site) lyase	94.01	26.42	5	6	8	318	35.5	8.12	401020 ±368875.14	401592.68 ±365702.47	401306	367010	389353.57 ±360921.3	379270.6 ±353923.83	384312	357418	0.957653	1.24911	-0.0624256	gAVAEDGDELR/eGYSGVGLLSR/qGFGELLQAVPLADSFR/qGFGELLQAVPLADSFR/lPAELQELPGLSHQYWSAPSDk/eAAGEGPALYEDPPDQk
644	P27708	CAD	CAD protein	46.88	15.37	20	30	46	2225	242.8	6.46	281279.1 ±282848.84	284530.89 ±288379.09	282905	285212	286723.98 ±294341.98	285478.02 ±293824.47	286101	293883	1.0113	1.45554	0.0162069	yVAPPSLR/eLSDLESAR/eIEYEVVR/lALGIPLPELR/lALGIPLPELR/eATAGNPGGQTVR/lYLNETFSELR/mAEIGEHVAPSEAANSLEQAQAAAER/mAEIGEHVAPSEAANSLEQAQAAAER/mAEIGEHVAPSEAANSLEQAQAAAER/mAEIGEHVAPSEAANSLEQAQAAAER/eELSALVAPAFAHTSQVLVDk/mAEIGEHVAPSEAANSLEQAQAAAER/mAEIGEHVAPSEAANSLEQAQAAAER/eELSALVAPAFAHTSQVLVDk/rPVINAGDGVGEHPTQALLDIFTIR/kEEILLIk/iIAHAQLLEQHR/dQMSHLFNVAHTLR/tLHEWLQQHGIPGLQGVDTR/aGVLAR/lFVEALGQIGPAPPLk/aGVLAR/…
645	P27797	CALR	Calreticulin	60.84	40.77	9	15	35	417	48.1	4.44	524638.42 ±1021881.77	530786.9 ±1121818.1	527713	1.07156e+06	630929.26 ±1508231.91	613545.77 ±1408799.27	622238	1.45837e+06	1.17912	3.6565	0.237713	gLQTSQDAR/sGTIFDNFLITNDEAYAEEFGNETWGVTk/iDNSQVESGSLEDDWDFLPPkk/iDNSQVESGSLEDDWDFLPPkk/kPEDWDEEMDGEWEPPVIQNPEYk/vHVIFNYk/vHVIFNYk/kPEDWDEEMDGEWEPPVIQNPEYk/vHVIFNYk/gLQTSQDAR/eQFLDGDGWTSR/fYALSASFEPFSNk/fYALSASFEPFSNk/fVLSSGk/fYALSASFEPFSNk/fVLSSGk/gQTLVVQFTVk/fVLSSGk/fVLSSGk
646	P27816	MAP4	Microtubule-associated protein 4	247.07	27.95	23	31	65	1152	120.9	5.43	469310.23 ±413334.7	460415.77 ±412705.61	464863	411478	423943.49 ±373480.88	442959.45 ±388891.41	433451	381025	0.932428	1.1632	-0.100935	vALSSETEVALAR/tTTAAAVASTGPSSR/vGSLDNVGHLPAGGAVk/aTPmPSRPSTTPFIDk/vGSLDNVGHLPAGGAVk/vSYSHIQSk/aSPSkPASAPASR/hVPGGGNVQIQNk/hVPGGGNVQIQNk/tDYIPLLDVDEk/dFIATLEAEAFDDVVGETVGk/dVAPSTVk/aLPLEAEVAPVk/tDYIPLLDVDEk/dVAPSTVk/dMELPTEk/dmELPTEk/dMEIAQTQk/dmEIAQTQk/aLPLEAEVAPVk/dVTLLk/dVAPSTVk/tTDmAPSk/eTEmALAk/dmELPTEk/dmEIAQTQk/lATNTSAPDLk/dVTLLk/tEAPLAk/tEVALAk/lDVTLAk/dmALATk/mDLAPSk/dVAPSTVk/dmESPTk/tTDmA…
647	P27824	CANX	Calnexin	53.49	35.14	16	23	59	592	67.5	4.6	635537.86 ±832799.34	660440.99 ±855175.44	647989	842383	731433.39 ±921970.71	774872.25 ±1003614.33	753153	962476	1.16229	2.11878	0.216972	gLVLMSR/eIEDPEDR/iPNPDFFEDLEPFR/iPNPDFFEDLEPFR/iPNPDFFEDLEPFR/qTSGmEYk/TPELNLDQFHDk/tPELNLDQFHDk/tPELNLDQFHDk/rPDADLk/kDDTDDEIAk/eEEEEkEEEk/gLVLMSR/aEEDEILNR/dDTDDEIAk/dkGDEEEEGEEkLEEk/wkPPMIDNPSYQGIWkPR/tDAPQPDVk/dDTDDEIAk/tDAPQPDVk/dDTDDEIAk/wEVEEMk/wEVEEmk/tDAPQPDVk/gTLSGWILSk/iVDDWANDGWGLk/wEVEEmk/qTSGmEYk
648	P27986	PIK3R1	Phosphatidylinositol 3-kinase regulatory subunit alpha	33.18	2.76	1	1	1	724	83.5	6.16	9436 ±NA	9112.11 ±NA	9274.06	NA	13069.14 ±NA	11445.58 ±NA	12257.4	NA	1.32168	NA	0.402376	yGFSDPLTFSSVVELINHYR
649	P28066	PSMA5	Proteasome subunit alpha type-5	152.35	43.15	7	10	27	241	26.4	4.79	636170 ±964031.67	634084.07 ±962558.31	635127	959444	600241.84 ±877170.87	627298.5 ±922923.68	613770	899845	0.966374	2.03431	-0.0493467	gVNTFSPEGR/aIGSASEGAQSSLQEVYHk/lNATNIELATVQPGQNFHMFTk/aIGSASEGAQSSLQEVYHk/lNATNIELATVQPGQNFHMFTk/lNATNIELATVQPGQNFHmFTk/aIGSASEGAQSSLQEVYHk/gVNTFSPEGR/iTSPLMEPSSIEk/eELEEVIk/eELEEVIkDI/lFQVEYAIEAIk/eELEEVIk/eELEEVIkDI/lFQVEYAIEAIk/sSLIILk/eELEEVIk/eELEEVIkDI/lFQVEYAIEAIk/lFQVEYAIEAIk/sSLIILk/eELEEVIk
650	P28070	PSMB4	Proteasome subunit beta type-4	79.22	32.58	5	7	17	264	29.2	5.97	688241.54 ±1100279.97	699718.7 ±1070874.52	693980	1.08342e+06	689915.03 ±1095020.17	712647.39 ±1134028.73	701281	1.11449e+06	1.01052	2.25119	0.0150987	dLVER/qPVLSQTEAR/qVLGQMVIDEELLGDGHSYSPR/qVLGQmVIDEELLGDGHSYSPR/qVLGQMVIDEELLGDGHSYSPR/qVLGQmVIDEELLGDGHSYSPR/dLVER/qPVLSQTEAR/fQIATVTEk/fQIATVTEk/tQNPMVTGTSVLGVk/fQIATVTEk/fQIATVTEk
651	P28072	PSMB6	Proteasome subunit beta type-6	55.79	12.97	3	3	4	239	25.3	4.92	1013750 ±1594455.07	995711.06 ±1594619.32	1.00473e+06	1.59453e+06	1029700.67 ±1651357.66	1037145.69 ±1655969.72	1.03342e+06	1.65365e+06	1.02856	2.31807	0.0406225	tTTGSYIANR/lAAIAESGVER/qVLLGDQIPk/qVLLGDQIPk
652	P28074	PSMB5	Proteasome subunit beta type-5	77.84	24.71	4	5	10	263	28.5	6.92	326152.5 ±313360.06	326814.33 ±302035.24	326483	306830	334295.95 ±304253.68	333684.81 ±324583.4	333990	313939	1.02299	1.35976	0.0327968	gYSYDLEVEQAYDLAR/dAYSGGAVNLYHVR/VSSDNVADLHEk/dAYSGGAVNLYHVR/vSSDNVADLHEk/dAYSGGAVNLYHVR/hGVIVAADSR/vSSDNVADLHEk
653	P28288	ABCD3	ATP-binding cassette sub-family D member 3	31.52	6.68	3	4	5	659	75.4	9.36	147926.67 ±157683.02	140323.55 ±155928.11	144125	156806	137993.25 ±142280.32	145423.28 ±147946.49	141708	145078	0.983231	1.46888	-0.0243978	fDHVPLATPNGDVLIR/eYLDNVQLGHILER/gISDLVLk
654	P28331	NDUFS1	NADH-ubiquinone oxidoreductase 75 kDa subunit, mitochondrial	44.02	8.25	3	4	5	727	79.4	6.23	159117.5 ±80456.12	157089.92 ±63712.36	158104	69949.5	149867.2 ±56191.03	159523.81 ±63401.82	154696	59660.6	0.978443	0.574271	-0.0314399	vALIGSPVDLTYTYDHLGDSPk/vALIGSPVDLTYTYDHLGDSPk/iLQDIASGSHPFSQVLk/nDGAAILAAVSSIAQk
655	P28340	POLD1	DNA polymerase delta catalytic subunit	31.6	1.9	2	2	2	1107	123.6	7.03	79480 ±28736.82	74559.82 ±26081.55	77019.9	27409.2	89186.34 ±39856.74	85770.98 ±27017.57	87478.7	33437.2	1.13579	0.593169	0.1837	eVSHLNALEER/iDISQLVITk
656	P28482	MAPK1	Mitogen-activated protein kinase 1	43	23.33	4	6	7	360	41.4	6.98	370868.33 ±321247.3	356909.96 ±310562.68	363889	315867	332120.57 ±264034.96	343801.97 ±308498.58	337961	285952	0.928748	1.12581	-0.106641	iEVEQALAHPYLEQYYDPSDEPIAEAPFk/nYLLSLPHk/hENIIGINDIIR/nYLLSLPHk/vADPDHDHTGFLTEYVATR/vADPDHDHTGFLTEYVATR
657	P28676	GCA	Grancalcin	59.68	13.82	1	2	3	217	24	5.21	152650 ±8273.15	154138.45 ±14844.45	153394	11558.8	133010.12 ±17349.75	144756.24 ±10943.32	138883	14146.5	0.9054	0.114716	-0.143372	eNFMTVDQDGSGTVEHHELR/eNFmTVDQDGSGTVEHHELR
658	P28838	LAP3	Cytosol aminopeptidase	106.8	36.8	14	16	28	519	56.1	7.93	375395.45 ±411980.95	414478.76 ±462276.46	394937	436512	417930.02 ±449090.99	427857.4 ±471070.27	422894	459829	1.07079	1.66021	0.0986722	tLIEFLLR/gVLFASGQNLAR/tIQVDNTDAEGR/qLmETPANEmTPTR/tFYGLHQDFPSVVLVGLGk/gSDEPPVFLEIHYk/tFYGLHQDFPSVVLVGLGk/mPLFEHYTR/mPLFEHYTR/gSDEPPVFLEIHYk/wAHLDIAGVMTNk/aAGIDEQENWHEGk/aSANMDLmR/gVLFASGQNLAR/sWIEEQAMGSFLSVAk/gSPNANEPPLVFVGk/sWIEEQAMGSFLSVAk/gITFDSGGISIk/sWIEEQAMGSFLSVAk/fAEIIEk/sWIEEQAMGSFLSVAk/gITFDSGGISIk
659	P29083	GTF2E1	General transcription factor IIE subunit 1	78.26	5.47	2	2	4	439	49.4	4.82	48415 ±49147.5	45688.49 ±46241.15	47051.7	47680.1	47639.12 ±46099.34	46798.47 ±48210.86	47218.8	47138.8	1.00355	1.42755	0.00511307	eEGHAGPDDNEEVMR/eEGHAGPDDNEEVmR/eEGHAGPDDNEEVmR/eEDMLELLk
660	P29144	TPP2	Tripeptidyl-peptidase 2	34.3	7.61	3	6	6	1249	138.3	6.32	160126.67 ±195218.09	140250.82 ±158513.32	150189	176849	117771.22 ±142392.51	123297.43 ±150418.46	120534	146396	0.802552	1.35764	-0.317333	dPVQVAAPSDHGVGIEPVFPENTENSEk/dLPFIVSHR/fVLHAVQLVk
661	P29218	IMPA1	Inositol monophosphatase 1	43.78	28.16	5	6	8	277	30.2	5.26	576547.14 ±616252.32	572132.65 ±624709.44	574340	620194	528296.8 ±596612.28	522416.59 ±572069.98	525357	584222	0.914714	1.41787	-0.128608	eIQVIPLQR/sLLVTELGSSR/sILTDNPTWIIDPIDGTTNFVHR/sILTDNPTWIIDPIDGTTNFVHR/yPSHSFIGEESVAAGEk/lQVSQQEDITk/lQVSQQEDITk
662	P29317	EPHA2	Ephrin type-A receptor 2	66.28	13.32	6	11	20	976	108.2	6.23	278800 ±503167.28	262123.4 ±443885.09	270462	473365	257157.67 ±472952.8	260729.59 ±486490.2	258944	479712	0.957413	2.44005	-0.0627862	tYVDPHTYEDPNQAVLk/eVVLLDFAAAGGELGWLTHPYGk/ySEPPHGLTR/vDFLGEAGIMGQFSHHNIIR/vDFLGEAGIMGQFSHHNIIR/fADIVSILDk/fADIVSILDk/eVPVAIk/fADIVSILDk/eVPVAIk
663	P29372	MPG	DNA-3-methyladenine glycosylase	55.78	6.04	1	1	1	298	32.8	9.57	56940 ±NA	59789.32 ±NA	58364.7	NA	59957.84 ±NA	55187.07 ±NA	57572.5	NA	0.986427	NA	-0.0197162	iVETEAYLGPEDEAAHSR
664	P29401	TKT	Transketolase	104.08	46.39	17	23	72	623	67.8	7.66	978651.16 ±1149745.69	967637.92 ±1117054.49	973145	1.12996e+06	1196815.7 ±1471992.2	1188391.66 ±1450527.4	1.1926e+06	1.4604e+06	1.22552	2.0681	0.293389	lILDSAR/lILDSAR/dAIAQAVR/lDNLVAILDINR/iLATPPQEDAPSVDIANIR/lGQSDPAPLQHQMDIYQk/lGQSDPAPLQHQmDIYQk/TSRPENAIIYNNNEDFQVGQAk/vLDPFTIkPLDR/lGQSDPAPLQHQMDIYQk/lGQSDPAPLQHQmDIYQk/TSRPENAIIYNNNEDFQVGQAk/iSSDLDGHPVPk/iSSDLDGHPVPk/vLDPFTIkPLDR/TSRPENAIIYNNNEDFQVGQAk/tSRPENAIIYNNNEDFQVGQAk/iLTVEDHYYEGGIGEAVSSAVVGEPGITVTHLAVNR/hQPTAIIAk/iSSDLDGHPVPk/iSSDLDGHPVPk/vLDPFTIkPLDR/lGQSDPAPLQHQMDIYQk/skDDQVTVIGAGVTLH…
665	P29692	EEF1D	Elongation factor 1-delta	112.71	58.01	9	16	37	281	31.1	5.01	321612.38 ±237556.74	331969.97 ±245564.6	326791	240478	321131.86 ±237956.47	315634.65 ±234916.6	318383	235901	0.974271	1.0174	-0.0376046	yDDAER/qENGASVILR/iASLEVENQSLR/fYEQMNGPVAGASR/fYEQmNGPVAGASR/sLAGSSGPGASSGTSGDHGELVVR/sLAGSSGPGASSGTSGDHGELVVR/aTAPQTQHVSPmR/aTAPQTQHVSPMR/aTAPQTQHVSPmR/fEEHVQSVDIAAFNk/qENGASVILR/iASLEVENQSLR/gVVQELQQAISk/gVVQELQQAISk/sIQLDGLVWGASk/gVVQELQQAISk/sIQLDGLVWGASk/sIQLDGLVWGASk/gVVQELQQAISk/sIQLDGLVWGASk
666	P29966	MARCKS	Myristoylated alanine-rich C-kinase substrate	38.75	18.67	3	3	4	332	31.5	4.45	199792.5 ±309483.84	186568.85 ±283188.43	193181	296326	184426.64 ±285217.72	198710.32 ±307961.04	191568	296586	0.991654	2.16123	-0.0120906	eELQANGSAPAADkEEPAAAGSGAASPSAAEk/gEAAAERPGEAAVASSPSk/gEAAAERPGEAAVASSPSk/aAEEPSkVEEk
667	P30040	ERP29	Endoplasmic reticulum resident protein 29	52.9	23.75	4	7	17	261	29	7.31	453750 ±319316.14	469500.88 ±360459.35	461625	339335	491638.56 ±299229.79	493168.93 ±334799.43	492404	316803	1.06667	1.04201	0.093119	gALPLDTVTFYk/gALPLDTVTFYk/sLNILTAFQk/fDTQYPYGEk/sLNILTAFQk/lNmELSEk
668	P30041	PRDX6	Peroxiredoxin-6	114.81	70.98	10	16	42	224	25	6.38	318066.86 ±475089.61	334520.76 ±521324.63	326294	497581	366707.22 ±564409.81	354793.49 ±525140.15	360750	544585	1.1056	2.37236	0.144829	lSILYPATTGR/dGDSVMVLPTIPEEEAk/dGDSVmVLPTIPEEEAk/lIALSIDSVEDHLAWSk/lIALSIDSVEDHLAWSk/eLAILLGMLDPAEkDEk/eLAILLGMLDPAEkDEk/eLAILLGmLDPAEkDEk/vVFVFGPDkk/eLAILLGMLDPAEkDEk/vVFVFGPDkk/fHDFLGDSWGILFSHPR/fHDFLGDSWGILFSHPR/gMPVTAR/eLAILLGMLDPAEk/eLAILLGMLDPAEk/pGGLLLGDVAPNFEANTTVGR/fHDFLGDSWGILFSHPR/pGGLLLGDVAPNFEANTTVGR/vVFVFGPDk/vVFVFGPDk
669	P30042	C21orf33	ES1 protein homolog, mitochondrial	54.46	26.87	4	4	6	268	28.2	8.27	242918.33 ±274317.24	216261.6 ±227770.99	229590	250323	245874.09 ±260632.71	234458.62 ±238171.73	240166	249331	1.04607	1.57486	0.0649744	iTDLANLSAANHDAAIFPGGFGAAk/gVEVTVGHEQEEGGk/eVVEAHVDQk/gVEVTVGHEQEEGGk/eVVEAHVDQk/gGAEVQIFAPDVPQmHVIDHTk
670	P30043	BLVRB	Flavin reductase (NADPH)	46.39	24.27	2	3	5	206	22.1	7.65	239587.5 ±171784.54	239563.58 ±169848.16	239576	170780	302103.71 ±200666.5	284115.65 ±207039.82	293110	203605	1.22345	1.21773	0.29096	tVAGQDAVIVLLGTR/lQAVTDDHIR/lQAVTDDHIR/lQAVTDDHIR
671	P30044	PRDX5	Peroxiredoxin-5, mitochondrial	47.38	22.43	4	4	13	214	22.1	8.7	428750 ±402459.5	403413.28 ±367458.91	416082	383743	481950.89 ±462443.8	500691.61 ±499702.1	491321	480900	1.18083	1.58804	0.2398	fSmVVQDGIVk/vGDAIPAVEVFEGEPGNk/lLADPTGAFGk/fSmVVQDGIVk/lLADPTGAFGk/vNLAELFk/lLADPTGAFGk/vNLAELFk
672	P30048	PRDX3	Thioredoxin-dependent peroxide reductase, mitochondrial	50.02	28.13	5	6	12	256	27.7	7.78	337931.25 ±438663.25	371349.7 ±510527.99	354640	474471	434538.36 ±574638.05	417254.82 ±568872.47	425897	571687	1.20092	2.27599	0.264146	dYGVLLEGSGLALR/hLSVNDLPVGR/nGGLGHMNIALLSDLTk/nGGLGHmNIALLSDLTk/gLFIIDPNGVIk/dLSLDDFk/gLFIIDPNGVIk/gLFIIDPNGVIk
673	P30050	RPL12	60S ribosomal protein L12	74.2	23.03	2	4	12	165	17.8	9.42	698140 ±611914.84	615041.38 ±531748.4	656591	571167	737150.08 ±650052.05	716000.57 ±623544.91	726575	635893	1.10659	1.3655	0.146118	hSGNITFDEIVNIAR/hSGNITFDEIVNIAR/hSGNITFDEIVNIAR/eLSGTIk
674	P30084	ECHS1	Enoyl-CoA hydratase, mitochondrial	46.97	12.41	3	4	9	290	31.4	8.07	468550 ±410438.6	426918.74 ±387436.25	447734	398932	504047.22 ±483631.77	499744.9 ±478385.71	501896	480995	1.12097	1.46686	0.164746	nNTVGLIQLNRPk/nNTVGLIQLNRPk/eGmTAFVEk/iVVAMAk
675	P30085	CMPK1	UMP-CMP kinase	60.91	18.37	3	3	4	196	22.2	5.57	220056.25 ±265371.21	197560.38 ±237647.52	208808	251480	359791.32 ±405997.21	352191.04 ±402282.97	355991	404020	1.70487	2.8213	0.769662	fLIDGFPR/kNPDSQYGELIEk/sVDEVFDEVVQIFDk/sVDEVFDEVVQIFDk
676	P30086	PEBP1	Phosphatidylethanolamine-binding protein 1	54.17	40.11	5	7	9	187	21	7.53	602050 ±433623.52	651504.89 ±431385.72	626777	428568	840640.81 ±544355.04	803202.95 ±523616.68	821922	533895	1.31135	1.23675	0.391048	pVDLSk/pVDLSk/yVWLVYEQDRPLk/nRPTSISWDGLDSGk/gNDISSGTVLSDYVGSGPPk/vLTPTQVk
677	P30101	PDIA3	Protein disulfide-isomerase A3	127.91	51.68	17	25	70	505	56.7	6.35	620440.86 ±560662.6	615423.41 ±540545	617932	549148	702809.68 ±640021.76	683148.36 ±610021.19	692979	624042	1.12145	1.41884	0.165363	lNFAVASR/qAGPASVPLR/fVMQEEFSR/fVmQEEFSR/lAPEYEAAATR/dGEEAGAYDGPR/mDATANDVPSPYEVR/tFSHELSDFGLESTAGEIPVVAIR/dASIVGFFDDSFSEAHSEFLk/dASIVGFFDDSFSEAHSEFLk/tFSHELSDFGLESTAGEIPVVAIR/tFSHELSDFGLESTAGEIPVVAIR/dASIVGFFDDSFSEAHSEFLk/dASIVGFFDDSFSEAHSEFLk/tADGIVSHLk/dASIVGFFDDSFSEAHSEFLk/tADGIVSHLk/dASIVGFFDDSFSEAHSEFLk/lNFAVASR/lAPEYEAAATR/dLLIAYYDVDYEk/vVVAENFDEIVNNENk/sEPIPESNDGPVk/aASNLR/vVVAENFDEIVNNENk…
678	P30153	PPP2R1A	Serine/threonine-protein phosphatase 2A 65 kDa regulatory subunit A alpha isoform	70.67	31.92	8	18	38	589	65.3	5.11	429020.5 ±558729.36	440074.02 ±560846.96	434547	558910	422367.78 ±509400.72	451360.93 ±552212.29	436864	530389	1.00533	1.77813	0.00767231	vLAMSGDPNYLHR/vLAmSGDPNYLHR/dNTIEHLLPLFLAQLk/vLAMSGDPNYLHR/vLAmSGDPNYLHR/eLVSDANQHVk/iGPILDNSTLQSEVkPILEk/hMLPTVLR/eLVSDANQHVk/sALASVIMGLSPILGk/sALASVImGLSPILGk/lTQDQDVDVk/sALASVIMGLSPILGk/lTQDQDVDVk/lTQDQDVDVk/eAATSNLk
679	P30154	PPP2R1B	Serine/threonine-protein phosphatase 2A 65 kDa regulatory subunit A beta isoform	48.17	21.63	5	11	21	601	66.2	4.94	150588.33 ±166747.46	163653.12 ±189611.86	157121	178029	160723.72 ±178896.66	164049.51 ±187099.75	162387	182878	1.03351	1.65109	0.0475592	vLVmANDPNYLHR/eNTIEHLLPLFLAQLk/iGPILDTNALQGEVkPVLQk/eLVSDTNQHVk/sALASVIMGLSTILGk/sALASVIMGLSTILGk
680	P30405	PPIF	Peptidyl-prolyl cis-trans isomerase F, mitochondrial	54.34	33.82	3	8	22	207	22	9.38	378050 ±423732.67	369221.22 ±400414.26	373636	411336	427168.35 ±465623.1	450519.65 ±501706.61	438844	483614	1.17452	1.82956	0.232076	gSGDPSSSSSSGNPLVYLDVDANGkPLGR/gSGDPSSSSSSGNPLVYLDVDANGkPLGR/kIESFGSk/kIESFGSk/fPDENFTLk/fPDENFTLk
681	P30408	TM4SF1	Transmembrane 4 L6 family member 1	21.45	4.46	1	1	1	202	21.6	4.98	286700 ±NA	314823.18 ±NA	300762	NA	375463.74 ±NA	361507.94 ±NA	368486	NA	1.22518	NA	0.292989	yASENHLSR
682	P30419	NMT1	Glycylpeptide N-tetradecanoyltransferase 1	81.31	29.03	7	10	20	496	56.8	7.8	133167.53 ±196023.76	136459.49 ±198659.09	134814	197146	133555.59 ±207232.02	144674.23 ±235069.92	139115	221120	1.03191	2.22876	0.0453119	dIPVVHQLLTR/lVGFISAIPANIHIYDTEk/lGEVVNTHGPVEPDkDNIR/gFDVFNALDLMENk/gFDVFNALDLmENk/gSETDSAQDQPVk/gFDVFNALDLMENk/aIELFSVGQGPAk/gSETDSAQDQPVk/gFDVFNALDLMENk/gGLSPANDTGAk/aIELFSVGQGPAk/gFDVFNALDLMENk/gGLSPANDTGAk/gGLSPANDTGAk
683	P30519	HMOX2	Heme oxygenase 2	41.42	13.61	3	4	6	316	36	5.41	216545 ±212432.55	204949.21 ±197474.2	210747	204932	184793.42 ±169369.66	179818.59 ±172267.08	182306	170769	0.865046	1.16798	-0.209151	eTLEDGFPVHDGk/dHPAFAPLYFPMELHR/dHPAFAPLYFPmELHR/mADLSELLk
684	P30520	ADSS	Adenylosuccinate synthetase isozyme 2	48.44	23.03	6	9	13	456	50.1	6.55	173535.56 ±163746.1	166636.57 ±144334.77	170086	153873	221705.08 ±215318.6	219797.18 ±197353.81	220751	206230	1.29788	1.68785	0.376156	eLPVNAQNYVR/lDGEIIPHIPANQEVLNk/dGVYFLYEALHGPPk/lDGEIIPHIPANQEVLNk/dGVYFLYEALHGPPk/aHIVFDFHQAADGIQEQQR/aHIVFDFHQAADGIQEQQR/fIEDELQIPVk/lDILDMFTEIk
685	P30530	AXL	Tyrosine-protein kinase receptor UFO	20.99	1.23	1	1	1	894	98.3	5.43	570200 ±NA	610910.46 ±NA	590555	NA	711298.48 ±NA	738095.24 ±NA	724697	NA	1.22714	NA	0.295306	yGEVFEPTVER
686	P30533	LRPAP1	Alpha-2-macroglobulin receptor-associated protein	20.28	3.64	1	1	1	357	41.4	8.78	189000 ±NA	175771.26 ±NA	182386	NA	175463.74 ±NA	140873.02 ±NA	158168	NA	0.86722	NA	-0.205531	vHEYNVLLETLSR
687	P30566	ADSL	Adenylosuccinate lyase	96.54	27.07	6	9	16	484	54.9	7.11	104385 ±84385.9	109672.61 ±88441.56	107029	86256.7	100559.61 ±80298.86	102909.3 ±82360.39	101734	81232.4	0.950533	1.07837	-0.0731908	vDIEVLSVLASLGASVHk/vDIEVLSVLASLGASVHk/aSLPTLGFTHFQPAQLTTVGk/aSLPTLGFTHFQPAQLTTVGk/gTTGTQASFLQLFEGDDHk/fLEEEVYPLLkPYESVmk/fLEEEVYPLLkPYESVmk/iQVDAYFSPIHSQLDHLLDPSSFTGR/nALDLLLPk/nALDLLLPk
688	P30622	CLIP1	CAP-Gly domain-containing linker protein 1	40.66	2.85	2	4	8	1438	162.1	5.36	123715 ±95155.36	117125.66 ±90173.41	120420	92664.4	116306.91 ±91053.41	125348.64 ±113269.37	120828	102161	1.00338	1.14712	0.00487318	aTSHVGEIEQELALAR/eENSGLLQELEELRk
689	P30626	SRI	Sorcin	31.41	14.65	3	3	6	198	21.7	5.59	349062 ±266510.29	358672.69 ±282079.07	353867	271840	325047.22 ±247374.56	328564.63 ±258052.36	326806	252499	0.923527	1.00621	-0.114775	aLTTmGFR/eLWAVLNGWR/sGTVDPQELQk/sGTVDPQELQk/sGTVDPQELQk
690	P30837	ALDH1B1	Aldehyde dehydrogenase X, mitochondrial	43	4.06	1	1	1	517	57.2	6.8	17590 ±NA	15492.85 ±NA	16541.4	NA	16610.46 ±NA	13168.93 ±NA	14889.7	NA	0.900146	NA	-0.151769	tFPTVNPTTGEVIGHVAEGDR
691	P30876	POLR2B	DNA-directed RNA polymerase II subunit RPB2	32	1.11	1	1	1	1174	133.8	6.87	635600 ±NA	568096.31 ±NA	601848	NA	496543 ±NA	493253.97 ±NA	494898	NA	0.822298	NA	-0.282267	gFDQEEVFEkPTR
692	P31040	SDHA	Succinate dehydrogenase [ubiquinone] flavoprotein subunit, mitochondrial	57.89	9.34	2	5	10	664	72.6	7.39	347400 ±129117.7	321482.32 ±119553.72	334441	124336	351138.28 ±99626.93	346428.57 ±121378.65	348783	110503	1.04288	0.509405	0.0605791	lGANSLLDLVVFGR/yAPVAk
693	P31150	GDI1	Rab GDP dissociation inhibitor alpha	52.73	17.23	2	6	13	447	50.6	5.14	34902 ±35677.78	39604.97 ±42346.6	37253.5	39012.2	42322.93 ±43553.25	45226.76 ±47717.68	43774.8	45635.5	1.17505	1.73632	0.232727	kQNDVFGEAEQ/vPSTETEALASNLMGMFEk
694	P31153	MAT2A	S-adenosylmethionine synthase isoform type-2	96.24	20.76	7	8	13	395	43.6	6.48	790762 ±564138.8	769119.64 ±595576.68	779941	577734	700725.13 ±554660.21	710963.72 ±555480.99	705844	554379	0.904997	0.977049	-0.144014	tGMILLAGEITSR/tQVTVQYMQDR/tQVTVQYmQDR/fVIGGPQGDAGLTGR/yLDEDTIYHLQPSGR/yLDEDTIYHLQPSGR/hIGYDDSSk/eLLEIVk/eLLEIVk/dIDLk/dLDLk/eLLEIVk/dIDLk/dLDLk/eLLEIVk
695	P31350	RRM2	Ribonucleoside-diphosphate reductase subunit M2	49.12	13.62	4	4	4	389	44.8	5.38	336995 ±496158.28	338656.88 ±505619.68	337826	500880	247738.2 ±382822.91	257668.65 ±401128.42	252703	391975	0.748028	1.60509	-0.418835	eIIINAVR/fSQEVQITEAR/gLSLVDkENTPPALSGTR/vENPFDFMENISLEGk
696	P31689	DNAJA1	DnaJ homolog subfamily A member 1	57.32	19.65	4	9	17	397	44.8	7.08	876442.86 ±698621.79	972245.51 ±764328.48	924344	729096	905962.42 ±674295.45	904024.94 ±672331.1	904994	672691	0.979066	1.06113	-0.0305224	tIVITSHPGQIVk/tIVITSHPGQIVk/tIVITSHPGQIVk/iLEVHIDk/qISQAYEVLSDAk/qISQAYEVLSDAk/vNFPENGFLSPDk
697	P31749	AKT1	RAC-alpha serine/threonine-protein kinase	39.79	9.79	3	5	13	480	55.7	6.07	565560 ±885140.86	589661.4 ±925975.55	577611	905554	621395.45 ±1024137.14	612631.8 ±1005465.4	617014	1.0148e+06	1.06822	2.4272	0.0952049	fYGAEIVSALDYLHSEk/dEVAHTLTENR/sLLSGLLk/sLLSGLLk
698	P31751	AKT2	RAC-beta serine/threonine-protein kinase	37.42	6.24	2	4	6	481	55.7	6.37	90360 ±83879.28	90825.81 ±88838.16	90592.9	86306.6	90394.18 ±83626.79	89088.72 ±85505.96	89741.4	84484.5	0.990601	1.32677	-0.0136236	dEVAHTVTESR/dEVAHTVTESR/sLLAGLLk/sLLAGLLk
699	P31930	UQCRC1	Cytochrome b-c1 complex subunit 1, mitochondrial	118.69	24.17	8	8	15	480	52.6	6.37	409813.85 ±331430.41	436460.03 ±396552.11	423137	363207	440945.65 ±392430.61	444653.76 ±417299.36	442800	404809	1.04647	1.31229	0.0655296	iAEVDASVVR/dVVFNYLHATAFQGTPLAQAVEGPSENVR/eVESMGAHLNAYSTR/eVESmGAHLNAYSTR/mVLAAAGGVEHQQLLDLAQk/mVLAAAGGVEHQQLLDLAQk/mVLAAAGGVEHQQLLDLAQk/aDLTEYLSTHYk/aDLTEYLSTHYk/nNGAGYFLEHLAFk/nNGAGYFLEHLAFk/sLLTYGR/iPLAEWESR
700	P31939	ATIC	Bifunctional purine biosynthesis protein PURH	102.95	37.84	14	19	28	592	64.6	6.71	328866.19 ±328705.74	335549.82 ±326986.84	332208	327231	336848.55 ±316270.62	349691.45 ±343125.46	343270	328354	1.0333	1.41876	0.0472569	dAGLAVR/dLPESALR/tLTPISAAYAR/nIPEDNADMAR/nIPEDNADmAR/dVSELTGFPEmLGGR/aFTHTAQYDEAISDYFR/hVSPAGAAVGIPLSEDEAk/aFTHTAQYDEAISDYFR/rAEISNAIDQYVTGTIGEDEDLIk/tLFGLHLSQk/tLHPAVHAGILAR/dAGLAVR/gVSQmPLR/aLFEEVPELLTEAEk/eALGIPAAASFk/sGVAYIAAPSGSAADk/aLFEEVPELLTEAEk/eALGIPAAASFk/eALGIPAAASFk/eALGIPAAASFk
701	P31942	HNRNPH3	Heterogeneous nuclear ribonucleoprotein H3	114.51	27.75	5	7	12	346	36.9	6.87	323104 ±344655.28	358141.46 ±409087.41	340623	376841	328161.05 ±375370.61	324971.66 ±364078.13	326566	369625	0.958733	1.51742	-0.0607986	dGmDNQGGYGSVGR/aTENDIANFFSPLNPIR/aTENDIANFFSPLNPIR/aTGEADVEFVTHEDAVAAMSk/aTGEADVEFVTHEDAVAAmSk/aTGEADVEFVTHEDAVAAmSk/vHIDIGADGR/vHIDIGADGR/vHIDIGADGR/hNGPNDASDGTVR
702	P31943	HNRNPH1	Heterogeneous nuclear ribonucleoprotein H	132.66	30.73	4	11	50	449	49.2	6.3	209450.77 ±199381.91	212640.5 ±212902.81	211046	206062	206380.85 ±203741.28	205969.39 ±203417.91	206175	203251	0.976922	1.35548	-0.0336848	yVELFLNSTAGASGGAYEHR/yVELFLNSTAGASGGAYEHR/yVELFLNSTAGASGGAYEHR/vTGEADVEFATHEDAVAAMSk/vTGEADVEFATHEDAVAAMSk/vTGEADVEFATHEDAVAAMSk/vTGEADVEFATHEDAVAAmSk/vTGEADVEFATHEDAVAAmSk/vTGEADVEFATHEDAVAAmSk/yVELFLNSTAGASGGAYEHR/iQNGAQGIR/iQNGAQGIR/sNNVEMDWVLk
703	P31946	YWHAB	14-3-3 protein beta/alpha	140.68	58.13	5	14	77	246	28.1	4.83	323435.71 ±278506.09	363506.4 ±324080.17	343471	300311	451282.82 ±375081.79	436192.1 ±377669.56	443737	375849	1.29192	1.57269	0.369518	aVTEQGHELSNEER/aVTEQGHELSNEER/aVTEQGHELSNEER/aVTEQGHELSNEER/yLIPNATQPESk/tAFDEAIAELDTLNEESYk/qTTVSNSQQAYQEAFEISk/yLIPNATQPESk/qTTVSNSQQAYQEAFEISk/yLSEVASGDNk/yLIPNATQPESk/qTTVSNSQQAYQEAFEISk/yLSEVASGDNk/yLSEVASGDNk
704	P31948	STIP1	Stress-induced-phosphoprotein 1	106.62	42.17	21	29	74	543	62.6	6.8	1156056.05 ±1017144.69	1221947.65 ±1167585.68	1.189e+06	1.08852e+06	1062229.74 ±1047470.05	1091419.02 ±1061206.91	1.07682e+06	1.05392e+06	0.905654	1.21373	-0.142968	eLIEQLR/aAALEFLNR/eGLQNMEAR/lMDVGLIAIR/lMDVGLIAIR/lmDVGLIAIR/amDVYQk/dPQALSEHLk/dPQALSEHLk/tVDLkPDWGk/eTkPEPmEEDLPENk/hEANNPQLk/kDFDTALk/nkPSDLGTk/tVDLkPDWGk/ekELGNDAYk/eAADGYQR/aAALEFLNR/eGLQNMEAR/eGLQNmEAR/lMDVGLIAIR/lAYINPDLALEEk/aIEVGR/dFDTALk/dFDTALk/lAYINPDLALEEk/nPVIAQk/dFDTALk/lAYINPDLALEEk/tPDVLk/IGNSYFk/nPVIAQk/gDYPQAmk/lILEQMQk/lILEQmQk/tPDVLk/lILEQmQk/lILEQmQk
705	P31949	S100A11	Protein S100-A11	46.84	32.38	2	3	4	105	11.7	7.12	120555 ±139080.83	123551.54 ±143443.18	122053	141262	128760.54 ±144152	128767.01 ±150685.1	128764	147419	1.05498	1.71747	0.0772158	iSSPTETER/tEFLSFMNTELAAFTk
706	P32322	PYCR1	Pyrroline-5-carboxylate reductase 1, mitochondrial	42.09	5.64	1	1	2	319	33.3	7.61	48050 ±34436.1	53754.7 ±40074.7	50902.3	37255.4	60881.11 ±43636.72	59849.77 ±38261.53	60365.4	40949.1	1.18591	1.18344	0.245991	eGATVYATGTHAQVEDGR/eGATVYATGTHAQVEDGR
707	P32969	RPL9	60S ribosomal protein L9	66.83	49.48	6	9	17	192	21.8	9.95	385228.57 ±101972.87	379716.22 ±124575.03	382472	110759	414996.39 ±131515.49	433908.33 ±132369.1	424452	127652	1.10976	0.463327	0.150247	eLATVR/tILSNQTVDIPENVDITLk/dELILEGNDIELVSNSAALIQQATTVk/dFNHINVELSLLGk/kFLDGIYVSEk/eLATVR/fLDGIYVSEk
708	P33176	KIF5B	Kinesin-1 heavy chain	113.47	22.53	11	19	31	963	109.6	6.51	198636.67 ±136098.14	178988.21 ±116312.29	188812	125486	218220.91 ±149993.8	216461.83 ±152663.39	217341	150978	1.1511	1.10664	0.203009	gGGAFVQNSQPVAVR/tQMLDQEELLASTR/dITLTNDkPATAIGVIGNFTDAER/qAVEQQIQSHR/qAVEQQIQSHR/eLQTLHNLR/lHELTVMQDR/qAVEQQIQSHR/lHDPEGMGIIPR/lHDPEGmGIIPR/fRPLNESEVNR/sAEIDSDDTGGSAAQk/sAEIDSDDTGGSAAQk/dEVEAk/sLTEYLQNVEQk
709	P33240	CSTF2	Cleavage stimulation factor subunit 2	29.71	4.85	2	3	4	577	60.9	6.83	433133.33 ±223651.16	485352.4 ±278789.83	459243	250929	471528.95 ±266014.72	487755.1 ±277671.14	479642	271835	1.04442	0.822211	0.0627008	dIFSEVGPVVSFR/iVDPEIALk/iVDPEIALk
710	P33316	DUT	Deoxyuridine 5'-triphosphate nucleotidohydrolase, mitochondrial	54.37	23.41	5	5	8	252	26.5	9.36	395300 ±320293.92	401254.08 ±320607.59	398277	320239	415092.75 ±312407.82	415136.05 ±345844.7	415114	328995	1.04228	1.17672	0.0597367	gSGGFGSTGk/hFIDVGAGVIDEDYR/lSEHATAPTR/aRPAEVGGmQLR/gNVGVVLFNFGk/gNVGVVLFNFGk
711	P33991	MCM4	DNA replication licensing factor MCM4	74.39	16.8	7	15	28	863	96.5	6.74	497007.69 ±466842.36	511385.08 ±506564.04	504196	485676	190405.37 ±200867.91	202629.51 ±204133.75	196517	202109	0.389764	0.549222	-1.35933	gILLQLFGGTR/tTIENIQLPHTLLSR/lASALAPSIYEHEDIk/lHGLDEEAEQk/lHGLDEEAEQk/aLADDDFLTVTGk/tSVLAAANPIESQWNPk/vEAIDVEEAk/aLADDDFLTVTGk/tSVLAAANPIESQWNPk/vEAIDVEEAk/aLADDDFLTVTGk/vEAIDVEEAk
712	P33992	MCM5	DNA replication licensing factor MCM5	54.43	14.71	5	9	14	734	82.2	8.37	513838.75 ±522787.03	521546.28 ±532342.23	517693	527323	207967.96 ±190045.19	213582.77 ±207727.43	210775	198416	0.407144	0.564701	-1.29639	iPGIIIAASAVR/lQELPDAVPHGEMPR/lQELPDAVPHGEmPR/lQELPDAVPHGEmPR/vAIHEAMEQQTISIAk/vAIHEAmEQQTISIAk/fAIGSQVSEHSIIk/qPAEHLQLLEEAAk
713	P33993	MCM7	DNA replication licensing factor MCM7	194.05	36.02	18	21	33	719	81.3	6.46	440716.45 ±437675.07	442286.95 ±428394.05	441502	432171	218180.03 ±204400.38	225243.03 ±211933.26	221712	207819	0.502176	0.680589	-0.993735	dATYTSAR/eDVNEAIR/aGILTTLNAR/gSSGVGLTAAVLR/sITVLVEGENTR/sEDDESGAGELTR/aLLLLLVGGVDQSPR/aLLLLLVGGVDQSPR/sLEQNIQLPAALLSR/eAWASk/dVLDVYIEHR/qVVQGLLSETYLEAHR/dVLDVYIEHR/dVLDVYIEHR/mQEHSDQVPVGNIPR/mQEHSDQVPVGNIPR/qVVQGLLSETYLEAHR/dVLDVYIEHR/mQEHSDQVPVGNIPR/mQEHSDQVPVGNIPR/lAASIAPEIYGHEDVk/tAIHEVMEQQTISIAk/tAIHEVmEQQTISIAk/fELYFQGPSSNkPR/fELYFQGPSSNkPR/fELYFQGPSSNkPR/fLQEFYQDDELGkk/qVVQGLLSETYLEAHR/aGIL…
714	P34059	GALNS	N-acetylgalactosamine-6-sulfatase	21.27	1.72	1	1	1	522	58	6.74	38580 ±NA	33468.77 ±NA	36024.4	NA	54030.35 ±NA	48163.27 ±NA	51096.8	NA	1.41839	NA	0.504259	lPLIFHLGR
715	P34896	SHMT1	Serine hydroxymethyltransferase, cytosolic	36.12	6.63	1	3	5	483	53	7.71	57680 ±NA	61926.26 ±NA	59803.1	NA	62470.49 ±NA	63605.44 ±NA	63038	NA	1.05409	NA	0.076	aLSEALTELGYk
716	P34897	SHMT2	Serine hydroxymethyltransferase, mitochondrial	65.54	27.58	7	13	25	504	56	8.53	499146.36 ±373337.57	487876.05 ±375393.37	493511	373145	468138.89 ±335787.62	487940.63 ±357490.96	478040	345929	0.96865	1.01378	-0.0459522	lGAPALTSR/tGLIDYNQLALTAR/gYSLVSGGTDNHLVLVDLRPk/gYSLVSGGTDNHLVLVDLRPk/iMGLDLPDGGHLTHGYMSDVk/lGAPALTSR/vLELVSITANk/vLELVSITANk/vLELVSITANk/ySEGYPGk/eYSLQVLk
717	P34932	HSPA4	Heat shock 70 kDa protein 4	96.84	53.69	26	48	122	840	94.3	5.19	464573.21 ±499618.57	479713.08 ±516836.29	472143	506723	526303.89 ±572763.68	554300.9 ±602370.87	540302	586786	1.14436	1.74728	0.194543	fVSEDDR/vTYmEEER/vLATAFDTTLGGR/nAVEEYVYEmR/eDIYAVEIVGGATR/aGGIETIANEYSDR/eFSITDVVPYPISLR/lFEELGk/iISSFk/lLSSFk/lNLQNk/mQVDQEEPHVEEQQQQTPAENk/mQVDQEEPHVEEQQQQTPAENk/mQVDQEEPHVEEQQQQTPAENk/mQVDQEEPHVEEQQQQTPAENk/qDLPALEEkPR/eDQYDHLDAADMTk/eDQYDHLDAADmTk/sEENEEPMETDQNAkEEEk/fQESEERPk/qDLPALEEkPR/kEDIYAVEIVGGATR/lkETAESVLk/nkEDQYDHLDAADMTk/nkEDQYDHLDAADmTk/vTYmEEER/aGGIETIANEYSDR/sEENEEPmETDQNAk/sNLA…
718	P35080	PFN2	Profilin-2	46.95	26.43	3	4	7	140	15	6.99	535925 ±210904.9	509857.04 ±188837.7	522891	198447	482040.47 ±201528.97	482199.55 ±195154.2	482120	197082	0.922028	0.514304	-0.117118	sQGGEPTYNVAVGR/dREGFFTNGLTLGAk/eGFFTNGLTLGAk/eGFFTNGLTLGAk
719	P35221	CTNNA1	Catenin alpha-1	50.88	9.93	4	8	9	906	100	6.29	424248 ±620425.74	445860.2 ±662588.54	435054	641402	415246.54 ±590736.09	442140.59 ±657513.49	428694	624037	0.98538	2.04156	-0.021248	aEVQNLGGELVVSGVDSAMSLIQAAk/aHVLAASVEQATENFLEk/aLkPEVDk/nTSDVISAAk/nTSDVISAAk
720	P35222	CTNNB1	Catenin beta-1	70.94	7.17	4	4	8	781	85.4	5.86	122809.8 ±174485.44	114003.46 ±166788.76	118407	170606	116811.8 ±167587.06	120936.51 ±170931.04	118874	169242	1.00395	2.03358	0.00568523	eAAEAIEAEGATAPLTELLHSR/eAAEAIEAEGATAPLTELLHSR/hAVVNLINYQDDAELATR/eGLLAIFk/nLSDAATk
721	P35232	PHB	Prohibitin	170.73	64.71	15	15	46	272	29.8	5.76	776853.71 ±955518.46	802759.97 ±1034474.37	789807	992006	840450.98 ±1119835.28	860932.62 ±1165060.47	850692	1.14202e+06	1.07709	1.98014	0.107137	qVAQQEAER/qVSDDLTER/dLQNVNITLR/aAELIANSLATAGDGLIELR/aAELIANSLATAGDGLIELR/vFESIGk/vFESIGk/fGLALAVAGGVVNSALYNVDAGHR/fGLALAVAGGVVNSALYNVDAGHR/aATFGLILDDVSLTHLTFGk/iLFRPVASQLPR/aATFGLILDDVSLTHLTFGk/qVAQQEAER/kLEAAEDIAYQLSR/aVIFDR/qVAQQEAER/eFTEAVEAk/vLPSITTEILk/aVIFDR/nVPVITGSk/eFTEAVEAk/aVIFDR/nVPVITGSk/eFTEAVEAk/aAIISAEGDSk/vLPSITTEILk/nVPVITGSk/eFTEAVEAk/aAIISAEGDSk/vLPSITTEILk/fVVEk/nVPVITGSk/eFT…
722	P35237	SERPINB6	Serpin B6	51.06	36.17	7	10	15	376	42.6	5.27	265552.22 ±238020.33	249680.46 ±207075.58	257616	221543	299608.58 ±277294.31	291817.21 ±248168.35	295713	262328	1.14788	1.41823	0.198973	lVLVNAVYFR/tYIGEIFTQILVLPYVGk/sGGGGDIHQGFQSLLTEVNk/fYQAEMEELDFISAVEk/aDFSGMSQTDLSLSk/nLGMTDAFELGk/nLGMTDAFELGk/gNTAAQMAQILSFNk/gNTAAQMAQILSFNk
723	P35241	RDX	Radixin	96.24	26.07	3	18	46	583	68.5	6.37	151610 ±115703.73	145422.62 ±93149.86	148516	103512	215254.36 ±151266.44	218527.97 ±149669.77	216891	150432	1.46039	1.43596	0.54635	TQNDVLHAENVk/tQNDVLHAENVk/nQEQLAAELAEFTAk/nQEQLAAELAEFTAk/nQEQLAAELAEFTAk/aFAAQEDLEk
724	P35244	RPA3	Replication protein A 14 kDa subunit	42.48	8.26	1	1	2	121	13.6	5.08	494500 ±154856.39	456019.56 ±88907.11	475260	121882	483600.34 ±78759.53	521201.81 ±99091.15	502401	88925.3	1.05711	0.3294	0.0801232	mFILSDGEGk/mFILSDGEGk
725	P35250	RFC2	Replication factor C subunit 2	22.94	6.21	1	2	2	354	39.1	6.44	7264 ±NA	6415.35 ±NA	6839.67	NA	6931.7 ±NA	5474.49 ±NA	6203.1	NA	0.906929	NA	-0.140939	iAEGVNSLLQMAGLLAR
726	P35251	RFC1	Replication factor C subunit 1	21.86	2.26	1	3	3	1148	128.2	9.36	65980 ±NA	50165.54 ±NA	58072.8	NA	42655.99 ±NA	43293.65 ±NA	42974.8	NA	0.740017	NA	-0.43437	eQVAEETSGDSk
727	P35268	RPL22	60S ribosomal protein L22	47.53	28.13	2	4	11	128	14.8	9.19	1669100 ±766789.45	1751191.37 ±853796.33	1.71015e+06	806617	1945615.51 ±950480.25	1848639.46 ±921951.8	1.89713e+06	935094	1.10934	0.756807	0.149697	aGNLGGGVVTIER/aGNLGGGVVTIER/iTVTSEVPFSk/iTVTSEVPFSk/iTVTSEVPFSk/iTVTSEVPFSk
728	P35269	GTF2F1	General transcription factor IIF subunit 1	24.96	6.58	1	4	4	517	58.2	7.49	368400 ±NA	353273.14 ±NA	360837	NA	344940.98 ±NA	328798.19 ±NA	336870	NA	0.933579	NA	-0.0991554	eFRPEDQPWLLR
729	P35270	SPR	Sepiapterin reductase	43.54	9.96	2	2	3	261	28	8.05	66453.33 ±52562.35	73421.12 ±57265.93	69937.2	54868.3	86821.25 ±79639.04	87724.87 ±79015.4	87273.1	79326.4	1.24788	1.49832	0.319476	vPADLGAEAGLQQLLGALR/lLSLLEk/lLSLLEk
730	P35579	MYH9	Myosin-9	68.85	54.44	71	117	317	1960	226.4	5.6	479791.68 ±497160.84	491871.66 ±494372.96	485832	492483	482999.44 ±484964.19	497046.99 ±497516.8	490023	490760	1.00863	1.43728	0.0123936	dQGELER/gDLPFVVPR/eEELQAALAR/dVLLQVDDER/eMEAELEDER/emEAELEDER/qLEEAEEEAQR/eLEDATETADAMNR/eLEDATETADAmNR/imGIPEEEQmGLLR/aNLQIDQINTDLNLER/tELEDTLDSTAAQQELR/eLESQISELQEDLESER/iIGLDQVAGMSETALPGAFk/iAQLEEELEEEQGNTELINDR/vAAYDk/dFSALESQLQDTQELLQEENR/lQQELDDLLVDLDHQR/dLGEELEALkTELEDTLDSTAAQQELR/lQQELDDLLVDLDHQR/nMDPLNDNIATLLHQSSDk/nmDPLNDNIATLLHQSSDk/hEAMITDLEER/vSHLLGINVTDFTR/qIATLHAQVADmk/lQQELDDLLVDL…
731	P35580	MYH10	Myosin-10	158.98	23.43	14	49	89	1976	228.9	5.54	260038.1 ±409724.11	265275 ±409463.41	262657	408539	272706.58 ±388761.4	289609.65 ±431416.45	281158	409970	1.07044	2.2822	0.0982041	nSLQEQQEEEEEAR/lQQELDDLTVDLDHQR/lQQELDDLTVDLDHQR/nMDPLNDNVATLLHQSSDR/nmDPLNDNVATLLHQSSDR/kVDDDLGTIESLEEAk/kmEIDLk/eQEVAELkk/kQELEEILHDLESR/tFHIFYQLLSGAGEHLk/tFHIFYQLLSGAGEHLk/iVGLDQVTGMTETAFGSAYk/kHQQLLEEk/kQELEEILHDLESR/dLSEELEALk/qLLQANPILESFGNAk/dLSEELEALk/KmEEEILLLEDQNSk/mEEEILLLEDQNSk/vVSSVLQFGNISFk/sALLDEk
732	P35606	COPB2	Coatomer subunit beta'	47.17	6.07	3	6	8	906	102.4	5.27	325680 ±379321.03	301224.6 ±310802.23	313452	344993	280754.64 ±268998.8	287046.49 ±286968.33	283901	277886	0.905722	1.33404	-0.14286	dNNQFASASLDR/qQALTVSTDPEHR/qQALTVSTDPEHR/qLAELAISk
733	P35610	SOAT1	Sterol O-acyltransferase 1	40.51	5.27	2	2	3	550	64.7	8.94	101770 ±64223.48	105635.82 ±81287.43	103703	72707	96885.89 ±66625.2	89835.6 ±69296.47	93360.8	67480.8	0.900271	0.906546	-0.151568	sLLDELLEVDHIR/eVGSHFDDFVTNLIEk/eVGSHFDDFVTNLIEk
734	P35611	ADD1	Alpha-adducin	23.64	2.04	1	1	1	737	80.9	5.83	58380 ±NA	58961.63 ±NA	58670.8	NA	50716.69 ±NA	46190.48 ±NA	48453.6	NA	0.825855	NA	-0.27604	aAVVTSPPPTTAPHk
735	P35613	BSG	Basigin	40.8	17.66	4	7	9	385	42.2	5.66	539450 ±395205.64	506414.6 ±330162.69	522932	362537	523819.56 ±323627.83	514356.58 ±325861.27	519088	324719	0.992649	0.926921	-0.0106449	gSDQAIITLR/sELHIENLNmEADPGQYR/kPEDVLDDDDAGSAPLk/rkPEDVLDDDDAGSAPLk
736	P35637	FUS	RNA-binding protein FUS	61.51	14.45	4	8	29	526	53.4	9.36	454487.5 ±319129.5	507515.05 ±333117.77	481001	323831	483400.08 ±354582.57	489115.65 ±346583.53	486258	350556	1.01093	0.997184	0.0156809	aAIDWFDGk/lkGEATVSFDDPPSAk/aPkPDGPGGGPGGSHMGGNYGDDR/aPkPDGPGGGPGGSHmGGNYGDDR/gEATVSFDDPPSAk/aPkPDGPGGGPGGSHMGGNYGDDR/aPkPDGPGGGPGGSHmGGNYGDDR/gEATVSFDDPPSAk
737	P35658	NUP214	Nuclear pore complex protein Nup214	56.69	2.68	4	5	5	2090	213.5	7.47	288000 ±172483.72	285647.1 ±177693.58	286824	173435	294329.68 ±193066.7	285629.25 ±168927.07	289979	180607	1.011	0.87762	0.0157873	lNHLVDSLQQLR/eTTESLHGDISSLk/tPHPVLTPVAANQAk/sLQPAVAEk
738	P35659	DEK	Protein DEK	27.85	6.93	1	3	6	375	42.6	8.56	989700 ±NA	952595.94 ±NA	971148	NA	825801.01 ±NA	827097.51 ±NA	826449	NA	0.851002	NA	-0.232765	lTMQVSSLQR
739	P35716	SOX11	Transcription factor SOX-11	29.75	1.81	1	1	1	441	46.7	5.05	165300 ±NA	168773.51 ±NA	167037	NA	176138.28 ±NA	147675.74 ±NA	161907	NA	0.96929	NA	-0.0450002	aPAAAGAk
740	P35813	PPM1A	Protein phosphatase 1A	42.27	4.71	1	1	2	382	42.4	5.36	37860 ±NA	38449.96 ±NA	38155	NA	30522.77 ±NA	36224.49 ±NA	33373.6	NA	0.874686	NA	-0.193163	gPTEQLVSPEPEVHDIER
741	P35908	KRT2	Keratin, type II cytoskeletal 2 epidermal	122.09	40.53	14	21	34	639	65.4	8	302237.27 ±250468.15	329956.56 ±274647.66	316097	261996	213754.79 ±182211.96	266716.14 ±221656.89	240235	201607	0.760006	0.896438	-0.395918	aQYEEIAQR/gFSSGSAVVSGGSR/lALDVEIATYR/vLYDAEISQIHQSVTDTNVILSmDNSR/vLYDAEISQIHQSVTDTNVILSmDNSR/vLYDAEISQIHQSVTDTNVILSmDNSR/hGGGGGGFGGGGFGSR/nkLNDLEEALQQAk/nkLNDLEEALQQAkEDLAR/aQYEEIAQR/nLDLDSIIAEVk/nLDLDSIIAEVk/skEEAEALYHSk/nkLNDLEEALQQAkEDLAR/vDLLNQEIEFLk/dVDNAYmIk/dYQELMNVk/dYQELmNVk/tAAENDFVTLk/lNDLEEALQQAk/vDLLNQEIEFLk/lNDLEEALQQAk
742	P35914	HMGCL	Hydroxymethylglutaryl-CoA lyase, mitochondrial	25.07	4.31	1	1	1	325	34.3	8.54	99800 ±NA	82693.75 ±NA	91246.9	NA	93254.64 ±NA	84807.26 ±NA	89030.9	NA	0.975715	NA	-0.0354683	eVVIFGAASELFTk
743	P35998	PSMC2	26S protease regulatory subunit 7	87.59	29.79	10	13	21	433	48.6	5.95	337314.12 ±217327.59	344064.09 ±214525.4	340689	214449	317026.58 ±191288.32	324706.55 ±204450.24	320867	197517	0.941816	0.829198	-0.0864823	iEFSLPDLEGR/fDDGAGGDNEVQR/qTLQSEQPLQVAR/eVVETPLLHPER/eVVETPLLHPER/yQIHIPLPPk/yQIHIPLPPk/kIEFSLPDLEGR/eSDTGLAPPALWDLAADk/dFLEAVNk/qVEDDIQQLLk/dFLEAVNk/gVLLFGPPGTGk/qVEDDIQQLLk/dFLEAVNk/gVLLFGPPGTGk/qVEDDIQQLLk
744	P36404	ARL2	ADP-ribosylation factor-like protein 2	29.74	6.52	1	2	3	184	20.9	6.34	73410 ±NA	74130.93 ±NA	73770.5	NA	72360.88 ±NA	69841.27 ±NA	71101.1	NA	0.963815	NA	-0.0531719	gLLTILk
745	P36405	ARL3	ADP-ribosylation factor-like protein 3	47.79	43.96	5	6	8	182	20.4	7.24	116336.67 ±63343.55	115200.65 ±64227.38	115769	63718.8	126149.52 ±72172.42	128093.35 ±75378.75	127121	73686.6	1.09806	0.877722	0.134963	qDLLTAAPASEIAEGLNLHTIR/qDLLTAAPASEIAEGLNLHTIR/qLASEDISHITPTQGFNIk/gLLSILR/fEETGQELAELLEEEk/iLLLGLDNAGk
746	P36507	MAP2K2	Dual specificity mitogen-activated protein kinase kinase 2	22.57	8	1	3	3	400	44.4	6.55	622300 ±NA	652219.71 ±NA	637260	NA	565514.33 ±NA	595804.99 ±NA	580660	NA	0.911182	NA	-0.134189	kLEELELDEQQk
747	P36542	ATP5C1	ATP synthase subunit gamma, mitochondrial	100.95	18.46	3	7	19	298	33	9.22	387211.11 ±103086.93	371465.6 ±133059.66	379338	116816	357682.22 ±117115.88	372902.49 ±122070.48	365292	119448	0.962972	0.432541	-0.0544337	eVMLVGIGDk/eVMLVGIGDk/eVmLVGIGDk/eVMLVGIGDk/eVmLVGIGDk/nASEmIDk/mTAMDNASk/mTAMDNASk/mTAmDNASk
748	P36543	ATP6V1E1	V-type proton ATPase subunit E 1	35.87	13.72	2	3	3	226	26.1	8	338830 ±352945.28	308239.28 ±315138.71	323535	334042	365472.18 ±363152.39	352579.37 ±351188.35	359026	357170	1.1097	1.59105	0.150167	aRDDLITDLLNEAk/kQDFPLVk
749	P36551	CPOX	Oxygen-dependent coproporphyrinogen-III oxidase, mitochondrial	87.95	10.79	3	3	3	454	50.1	8.25	90183.33 ±49272.87	86182.59 ±43098.52	88183	45767.5	88797.08 ±42210.98	85990.17 ±43709.47	87393.6	42805.4	0.991049	0.707245	-0.0129719	aGVSISVVHGNLSEEAAk/gIGGIFFDDLDSPSkEEVFR/aVVPSYIPLVk
750	P36578	RPL4	60S ribosomal protein L4	35.81	46.6	15	25	75	427	47.7	11.06	1518603.16 ±2088047.04	1696718.55 ±2330078.17	1.60766e+06	2.20356e+06	1721271.19 ±2333981.36	1805410.25 ±2514906.18	1.76334e+06	2.42256e+06	1.09684	2.12859	0.133348	mINTDLSR/NIPGITLLNVSk/iEEVPELPLVVEDk/lNPYAk/qPYAVSELAGHQTSAESWGTGR/qPYAVSELAGHQTSAESWGTGR/iEEVPELPLVVEDkVEGYk/iEEVPELPLVVEDkVEGYk/sNYNLPMHk/sNYNLPmHk/kPVVGk/kPLVGk/kPAPEk/kPTTEEk/kPVVGk/kPLVGk/kPAPEk/sPEIQR/mINTDLSR/mINTDLSR/NVTLPAVFk/nIPGITLLNVSk/iEEVPELPLVVEDk/sPEIQR/eAVLLLk/nVTLPAVFk/nIPGITLLNVSk/eAVLLLk/aAAAAAALQAk/nVTLPAVFk/eAVLLLk/aAAAAAALQAk/nVTLPAVFk/nVTLPAVFk/nIPGITLLNVSk/eAVLLLk/aAAAAAA…
751	P36639	NUDT1	7,8-dihydro-8-oxoguanine triphosphatase	46.36	25.38	3	4	5	197	22.5	5.27	257167.5 ±306451.85	240472.16 ±319829.9	248820	311729	239957.84 ±311366.51	239807.26 ±302343.22	239883	306794	0.964081	1.72602	-0.0527733	vQEGETIEDGAR/eLQEESGLTVDALHk/dMWPDDSYWFPLLLQk/dmWPDDSYWFPLLLQk
752	P36776	LONP1	Lon protease homolog, mitochondrial	39.85	5.94	4	6	10	959	106.4	6.39	129780 ±128109.8	129569.85 ±123941.16	129675	125803	114784.99 ±112633.08	121704.46 ±115458.15	118245	113934	0.911855	1.2468	-0.133124	eAEDELSAR/dIIALNPLYR/aQAVLEEDHYGmEDVk/lSSDVLTLLIk/lSSDVLTLLIk/lSSDVLTLLIk
753	P36873	PPP1CC	Serine/threonine-protein phosphatase PP1-gamma catalytic subunit	34.71	20.43	1	6	8	323	37	6.54	442200 ±NA	417908.2 ±NA	430054	NA	354468.8 ±NA	360317.46 ±NA	357393	NA	0.831042	NA	-0.267006	lNIDSIIQR
754	P36915	GNL1	Guanine nucleotide-binding protein-like 1	40.18	6.26	3	3	4	607	68.6	5.8	100877.5 ±46103.9	96958.24 ±47187.42	98917.9	46533.5	92198.57 ±41126.32	90048.19 ±43835.65	91123.4	42134.7	0.921202	0.607649	-0.11841	gTWESHPETTELVVLQGR/gTWESHPETTELVVLQGR/iPVQALLHLR/tPQDPSSVLk
755	P36957	DLST	Dihydrolipoyllysine-residue succinyltransferase component of 2-oxoglutarate dehydrogenase complex, mitochondrial	29.95	9.71	3	5	8	453	48.7	8.95	539380 ±237072.44	568878.86 ±300437.12	554129	266334	495632.38 ±232483.36	532052.15 ±250325.85	513842	241347	0.927296	0.623167	-0.108897	gLVVPVIR/akPAEAPAAAAPk/dDLVTVk/dDLVTVk/dDLVTVk
756	P37108	SRP14	Signal recognition particle 14 kDa protein	47.09	27.94	4	5	9	136	14.6	10.04	403750 ±164566.79	434593.68 ±220710.41	419172	190633	405206.58 ±193394.58	415816.33 ±203210.18	410511	198297	0.979339	0.649742	-0.0301193	aNmDGLk/kGTVEGFEPADNk/tSGSVYITLk/gTVEGFEPADNk
757	P37198	NUP62	Nuclear pore glycoprotein p62	44.87	6.9	2	3	4	522	53.2	5.31	48063.33 ±13345.56	48861.3 ±20468.59	48462.3	16846.8	46132.66 ±20852.18	43784.96 ±18576.74	44958.8	19699.5	0.927707	0.518883	-0.10826	eQSGTIYLQHADEER/eQSGTIYLQHADEER/lDQELDFILSQQk
758	P37235	HPCAL1	Hippocalcin-like protein 1	29.7	11.4	2	2	2	193	22.3	5.35	96530 ±110690.5	88811.14 ±96590.04	92670.6	103640	84262.23 ±90820.89	75297.62 ±81193.02	79779.9	86006.9	0.860898	1.33729	-0.216085	lRPEVLQDLR/sEMLEIVQAIYk
759	P37268	FDFT1	Squalene synthase	33.15	8.15	2	3	5	417	48.1	6.54	229997.5 ±279213.77	215803.24 ±263805.77	222900	271435	256954.05 ±267185.03	269306.97 ±292151.81	263131	279667	1.18048	1.90806	0.23938	aIIYQYMEEIYHR/aIIYQYMEEIYHR/iPDSDPSSSk/iPDSDPSSSk
760	P37802	TAGLN2	Transgelin-2	54.41	38.69	4	7	14	199	22.4	8.25	406040 ±342621.9	389566.09 ±329027.13	397803	334527	557334.18 ±486383.59	515560.28 ±436001.64	536447	460242	1.34852	1.62005	0.431382	tLMNLGGLAVAR/dVGRPQPGR/dVGRPQPGR/dDGLFSGDPNWFPk/dDGLFSGDPNWFPk/nFSDNQLQEGk
761	P37837	TALDO1	Transaldolase	56.1	37.69	7	15	29	337	37.5	6.81	705940 ±356841.95	702904.44 ±426413.21	704422	386263	710969.65 ±433586.82	730351.47 ±453288.87	720661	443136	1.02305	0.842875	0.0328795	wLHNEDQMAVEk/wLHNEDQmAVEk/iHLDEk/iLDWHVANTDkk/sYEPLEDPGVk/lVPVLSAk/lLGELLQDNAk/fAADAVk/lVPVLSAk/lVPVLSAk
762	P38117	ETFB	Electron transfer flavoprotein subunit beta	38.78	32.55	8	8	11	255	27.8	8.1	419335.45 ±347939.04	398576.51 ±319521.06	408956	332140	392820.79 ±317607.96	395833.33 ±321544.43	394327	319369	0.964229	1.10595	-0.0525528	lPAVVTADLR/eIDGGLETLR/gIHVEVPPAEAER/iEVIkPGDLGVDLTSk/ekVDLVLLGk/iEVIkPGDLGVDLTSk/ekVDLVLLGk/lNEPR/lNEPR/vETTEDLVAk/tGVVTDGVk
763	P38159	RBMX	RNA-binding motif protein, X chromosome	111.11	49.1	17	21	61	391	42.3	10.05	302129.08 ±339273.13	300057.21 ±343065.51	301093	338978	285007.26 ±321593.99	293488.76 ±342112.81	289248	331688	0.96066	1.54378	-0.0579028	ePLPSR/dDYPSR/dYAPPPR/dSYGGPPR/dVYLSPR/sDLYSSGR/yDDYSSSR/gPPPSYGGSSR/dSYESYGNSR/gGHMDDGGYSmNFNmSSSR/gGHmDDGGYSmNFNMSSSR/gGHmDDGGYSmNFNmSSSR/dYSDHPSGGSYR/vEQATKPSFESGR/vEQATkPSFESGR/gGHmDDGGYSmNFNmSSSR/dDYPSR/sAPSGPVR/dSYGGPPR/sDLYSSGR/gPPPSYGGSSR/dSYESYGNSR/gFAFVTFESPADAk/sAPSGPVR/iVEVLLMk/gFAFVTFESPADAk/iVEVLLMk/iVEVLLmk/gFAFVTFESPADAk/iVEVLLMk/iVEVLLmk/dDGYSTk/iVEVLLMk/iVEVLLmk/lFIGGLNTETNEk/dD…
764	P38571	LIPA	Lysosomal acid lipase/cholesteryl ester hydrolase	29.74	2.51	1	1	2	399	45.4	6.92	144000 ±18950.46	149285.18 ±25538.85	146643	22244.7	167664.42 ±23073.38	171286.85 ±18078.52	169476	20576	1.15571	0.224549	0.208774	eFLPQSAFLk/eFLPQSAFLk
765	P38606	ATP6V1A	V-type proton ATPase catalytic subunit A	62.05	16.37	6	8	11	617	68.3	5.52	235314.25 ±201082.68	232579.95 ±201225.33	233947	200617	212670.74 ±191760.03	212571.57 ±189897.12	212621	190310	0.908843	1.12657	-0.137897	fTMVQVWPVR/eILQEEEDLAEIVQLVGk/lPANHPLLTGQR/vGHSELVGEIIR/vGSHITGGDIYGIVSENSLIk/eILQEEEDLAEIVQLVGk/aVETTAQSDNk/aVETTAQSDNk
766	P38646	HSPA9	Stress-70 protein, mitochondrial	56.89	48.31	21	31	95	679	73.6	6.16	628056.78 ±523384.04	650329.04 ±576695.63	639193	547999	659577.13 ±595548.77	663012.61 ±582447.32	661295	588213	1.03458	1.27811	0.0490423	eIIAR/eILAR/eLIAR/eLLAR/vLENAEGAR/dSETGENIR/dAGQISGLNVLR/aQFEGIVTDLIR/sDIGEVILVGGMTR/tTPSVVAFTADGER/sDIGEVILVGGmTR/lLGQFTLIGIPPAPR/VEAVNMAEGIIHDTETk/dAGQISGLNVLR/vEAVNMAEGIIHDTETk/vEAVNmAEGIIHDTETk/vEAVNMAEGIIHDTETk/vEAVNmAEGIIHDTETk/eTAENYLGHTAk/vEAVNMAEGIIHDTETk/eTAENYLGHTAk/aSNGDAWVEAHGk/rYDDPEVQk/aSNGDAWVEAHGk/eRVEAVNMAEGIIHDTETk/eRVEAVNmAEGIIHDTETk/eIIAR/eILAR/eLIAR/eLLAR/vLENAEGAR/vQQTVQDLF…
767	P38919	EIF4A3	Eukaryotic initiation factor 4A-III	101.86	40.39	9	17	36	411	46.8	6.73	433924.71 ±392783.43	424356.22 ±411214.06	429140	401041	422287.97 ±388199.68	430362.48 ±403558.23	426325	395192	0.99344	1.30765	-0.00949552	qFFVAVER/eTQALILAPTR/yLPPATQVVLISATLPHEILEmTNk/lDYGQHVVAGTPGR/lDYGQHVVAGTPGR/eANFTVSSmHGDmPQk/eANFTVSSMHGDMPQk/eANFTVSSMHGDmPQk/eANFTVSSmHGDMPQk/eANFTVSSmHGDmPQk/vLISTDVWAR/mLVLDEADEMLNk/mLVLDEADEMLNk/dELTLEGIk/eLAVQIQk/dELTLEGIk/eLAVQIQk
768	P39019	RPS19	40S ribosomal protein S19	64.44	62.07	6	10	47	145	16.1	10.32	557927.62 ±837768.7	526192.27 ±687892.52	542060	761415	495121.26 ±670019.05	495751 ±675365.98	495436	672451	0.913988	1.78528	-0.129753	IAGQVAAANk/VLQALEGLk/dVNQQEFVR/pGVTVk/dVNQQEFVR/dVNQQEFVR/nGVmPSHFSR/IAGQVAAANk/dVNQQEFVR/PGVTVk/IAGQVAAANk/PGVTVk/IAGQVAAANk/PGVTVk/vLQALEGLk/PGVTVk/iAGQVAAANk/vLQALEGLk/gGAGVGSmTk/vLQALEGLk/gGAGVGSmTk
769	P39023	RPL3	60S ribosomal protein L3	104.06	33.5	11	16	68	403	46.1	10.18	1224910.69 ±1833799.14	1284398.17 ±1908273.54	1.25465e+06	1.86848e+06	1338209.57 ±2001870.55	1384915.16 ±2083925.39	1.36156e+06	2.04231e+06	1.08521	2.29381	0.117973	iGQGYLIk/sINPLGGFVHYGEVTNDFVmLk/sINPLGGFVHYGEVTNDFVmLk/aHLMEIQVNGGTVAEk/aHLmEIQVNGGTVAEk/vIAHTQmR/hGSLGFLPR/eVDRPGSk/aHLMEIQVNGGTVAEk/KAHLmEIQVNGGTVAEk/aHLmEIQVNGGTVAEk/IGQGYLIk/fIDTTSk/nNASTDYDLSDk/IGQGYLIk/fIDTTSk/nNASTDYDLSDk/fIDTTSk/fQTMEEk/fQTmEEk/nNASTDYDLSDk/sLLVQTk/fIDTTSk/fIDTTSk/nNASTDYDLSDk/fIDTTSk/fIDTTSk/fQTmEEk/fIDTTSk
770	P39656	DDOST	Dolichyl-diphosphooligosaccharide--protein glycosyltransferase 48 kDa subunit	46.36	21.93	4	10	16	456	50.8	6.55	1166425 ±963142.63	1085176.82 ±821293.16	1.1258e+06	890458	1019666.95 ±787909.61	1060175.74 ±855548.86	1.03992e+06	821265	0.923717	1.03246	-0.114477	nTLLIAGLQAR/tLVLLDNLNVR/tADDPSLSLIk/tADDPSLSLIk/tADDPSLSLIk/aPTIVGk/aPTIVGk/aPTIVGk
771	P39687	ANP32A	Acidic leucine-rich nuclear phosphoprotein 32 family member A	35.28	14.46	2	4	8	249	28.6	4.09	1372550 ±1754097.26	1460647.1 ±1855921.24	1.4166e+06	1.80483e+06	1638680.44 ±2042425.03	1578500.57 ±1914862.78	1.60859e+06	1.97857e+06	1.13553	2.01093	0.183366	lLPQLTYLDGYDRDDk/lLPQLTYLDGYDRDDk/vSGGLEVLAEk/vSGGLEVLAEk
772	P39748	FEN1	Flap endonuclease 1	54.94	18.68	3	6	14	380	42.6	8.62	202581.25 ±365362.63	217940.18 ±403214.85	210261	384257	184689.08 ±342696.57	196575.26 ±370373.04	190632	356534	0.906647	2.3708	-0.141388	qGGDVLQNEEGETTSHLMGMFYR/qGGDVLQNEEGETTSHLmGMFYR/qGGDVLQNEEGETTSHLMGmFYR/qGGDVLQNEEGETTSHLmGmFYR/eAHQLFLEPEVLDPESVELk/qGGDVLQNEEGETTSHLMGMFYR/eAHQLFLEPEVLDPESVELk/vTGSLSSAk
773	P40123	CAP2	Adenylyl cyclase-associated protein 2	39.83	6.08	1	2	2	477	52.8	6.37	136400 ±NA	131677.95 ±NA	134039	NA	194603.71 ±NA	183333.33 ±NA	188969	NA	1.4098	NA	0.495493	iLAGDVETHAEMVHSAFQAQR
774	P40222	TXLNA	Alpha-taxilin	46.64	21.61	8	11	16	546	61.9	6.52	346543.64 ±260901.22	363960.6 ±287462.8	355252	274000	302112.52 ±226333.93	306279.63 ±238385.77	304196	232211	0.856282	0.929213	-0.223842	dVSEELSR/gDPNTEEIR/yAELLEEHR/yAELLEEHR/rPEGPGAQAPSSPR/eVTSHFQVTLNDIQLQmEQHNER/dLQQQLVDAk/dLQQQLVDAk/dLQQQLVDAk/aLLEMAEEk/fEEFQNTLSk
775	P40227	CCT6A	T-complex protein 1 subunit zeta	149.86	48.78	22	27	87	531	58	6.68	665438.04 ±791736.1	666078.22 ±761323.82	665758	773851	673662.84 ±765623.04	673622.33 ±756569.67	673643	760518	1.01184	1.63957	0.0169852	fIEDR/eGIVALR/gLQDVLR/eGIVALRR/eTLIDVAR/sETDTSLIR/aQAALAVNISAAR/aGmSSLk/qADLYISEGLHPR/vHAELADVLTEAVVDSILAIk/gLVLDHGAR/qADLYISEGLHPR/vHAELADVLTEAVVDSILAIk/gLVLDHGAR/gLVLDHGAR/kQDEPIDLFMIEIMEMk/kQDEPIDLFMIEIMEmk/kQDEPIDLFMIEImEMk/kQDEPIDLFmIEIMEMk/dGNVLLHEMQIQHPTASLIAk/dGNVLLHEmQIQHPTASLIAk/fIEDR/gLQDVLR/eGIVALRR/sETDTSLIR/TEVNSGFFYk/gIDPFSLDALSk/vLAQNSGFDLQETLVk/aQLGVQAFADALLIIPk/qDEPIDLFMIEIMEMk/…
776	P40429	RPL13A	60S ribosomal protein L13a	83.53	39.9	10	12	40	203	23.6	10.93	1322217.39 ±1523418.71	1379612 ±1629605.68	1.35091e+06	1.57437e+06	1535244.52 ±1772320.24	1515071.97 ±1755663.74	1.52516e+06	1.76279e+06	1.12898	1.85307	0.175022	tHGLLV/gQAALDR/yQAVTATLEEk/vVVVR/tHGLLV/qVLLGR/yTEVLk/yQAVTATLEEk/vVVVR/mNTNPSR/yTEVLk/yQAVTATLEEk/tHGLLV/lAAIVAk/mVVPAALk/vFDGIPPPYDk/lAAIVAk/yTEVLk/mVVPAALk/vFDGIPPPYDk/lAAIVAk/yTEVLk/mVVPAALk
777	P40616	ARL1	ADP-ribosylation factor-like protein 1	32.61	12.71	2	2	4	181	20.4	5.72	347600 ±155422.07	312866.82 ±207928.77	330233	181675	354047.22 ±259232.74	344019.27 ±230370.9	349033	244802	1.05693	0.942137	0.0798784	sELVAMLEEEELRk/aILVVFANk
778	P40925	MDH1	Malate dehydrogenase, cytoplasmic	64.47	38.32	6	15	34	334	36.4	7.36	770197.69 ±898398.88	786935.81 ±939157.84	778567	918272	809793.1 ±1039741.5	804655.5 ±933668.77	807224	985396	1.03681	1.7599	0.0521489	gEFVTTVQQR/dLDVAILVGSMPR/nVIIWGNHSSTQYPDVNHAk/nVIIWGNHSSTQYPDVNHAk/gEFVTTVQQR/eVGVYEALk/dVIATDk/eVGVYEALk/dVIATDk/eVGVYEALk/eVGVYEALk/lSSAmSAAk/lSSAmSAAk
779	P40926	MDH2	Malate dehydrogenase, mitochondrial	199.93	47.63	12	14	52	338	35.5	8.68	489311.26 ±498143.79	503557.37 ±524231.62	496434	508306	609099.17 ±668526.94	584046.16 ±627437.1	596573	647031	1.20172	1.79242	0.265095	nSPLVSR/iFGVTTLDIVR/aGAGSATLSMAYAGAR/aGAGSATLSmAYAGAR/vDFPQDQLTALTGR/vDFPQDQLTALTGR/vAVLGASGGIGQPLSLLLk/vSSFEEk/vSSFEEk/vNVPVIGGHAGk/vNVPVIGGHAGk/lTLYDIAHTPGVAADLSHIETk/gIDPAR/gLDPAR/nSPLVSR/aGAGSATLSmAYAGAR/fVFSLVDAMNGk/vAVLGASGGIGQPLSLLLk/vAVLGASGGIGQPLSLLLk/lTLYDIAHTPGVAADLSHIETk/iQEAGTEVVk/fVFSLVDAMNGk/fVFSLVDAmNGk/vAVLGASGGIGQPLSLLLk/VSSFEEk/iQEAGTEVVk/fVFSLVDAMNGk/fVFSLVDAMNGk/aNTFVAELk/iQE…
780	P40937	RFC5	Replication factor C subunit 5	35.34	11.18	2	2	2	340	38.5	7.2	73863 ±66476.15	66302.73 ±56640.07	70082.9	61436.4	71414 ±59696.82	68071.81 ±60053.25	69742.9	59690.7	0.995149	1.2192	-0.00701541	yRPQTLNDLISHQDILSTIQk/yRPQTLNDLISHQDILSTIQk/gLALHDILTEIHLFVHR
781	P40938	RFC3	Replication factor C subunit 3	61.08	16.29	3	4	6	356	40.5	8.34	290392 ±312154.52	267501.88 ±287500.99	278947	299670	263959.53 ±275973.21	278238.1 ±291647.97	271099	283800	0.971865	1.4578	-0.0411719	gEVAQMAAYYEHR/eGLNLPSQLAHR/gEVAQMAAYYEHR/vVLLTEVDk/vVLLTEVDk
782	P40939	HADHA	Trifunctional enzyme subunit alpha, mitochondrial	102.52	35.26	14	24	44	763	82.9	9.04	263708.35 ±353367.19	256058.99 ±346965.67	259884	349208	252712.23 ±345703.6	259146.26 ±353364.39	255929	349474	0.984784	1.88662	-0.022121	gDVAVVR/dATLTALDR/sEVSSDEDIQFR/eLHSEFSEVMNEIWASDQIR/eLHSEFSEVmNEIWASDQIR/kLDSLTTSFGFPVGAATLVDEVGVDVAk/vIGMHYFSPVDk/vIGmHYFSPVDk/dTSASAVAVGLk/dLNSDMDSILASLk/tIEYLEEVAITFAk/tIEYLEEVAITFAk/aDMVIEAVFEDLSLk/dSIFSNLTGQLDYQGFEk/dTSASAVAVGLk/mQLLEIITTEk/dSIFSNLTGQLDYQGFEk/mQLLEIITTEk/fVDLYGAQk/gLYPAPLk
783	P41091	EIF2S3	Eukaryotic translation initiation factor 2 subunit 3	42.1	25.21	8	12	27	472	51.1	8.4	730721.82 ±589976.78	699731.17 ±603182.44	715226	591597	825581.02 ±740451.17	842604.1 ±724281.47	834093	731405	1.16619	1.40578	0.221807	lTPLSHEVISR/lTPLSHEVISR/aGGEAGVTLGQPHLSR/aISGVHTVR/vGQEIEVRPGIVSk/aISGVHTVR/qATINIGTIGHVAHGk/qDLTTLDVTk/qDLTTLDVTk/gVTIkPTVDDD/gGVAGGSILk
784	P41223	BUD31	Protein BUD31 homolog	46.77	16.67	2	3	4	144	17	8.82	367733.33 ±145628.51	358088.79 ±143569.33	362911	144569	362366.5 ±187325.62	353911.56 ±145229.33	358139	165213	0.986851	0.601491	-0.0190963	eAETEPHEGk/vESLWPIFR/vESLWPIFR
785	P41227	NAA10	N-alpha-acetyltransferase 10	56.09	17.02	2	3	5	235	26.4	5.64	296250 ±105033.76	299642.59 ±110327.91	297946	107397	279447.72 ±133320.16	286323.7 ±124994.6	282886	128938	0.949452	0.551729	-0.074833	mEEDPDDVPHGHITSLAVk/mEEDPDDVPHGHITSLAVk/gLAAEDSGGDSk/gLAAEDSGGDSk
786	P41250	GARS	Glycine--tRNA ligase	47.74	26.52	12	20	29	739	83.1	7.03	490348.46 ±777819.91	502573.94 ±816384.18	496461	796507	449598.52 ±714725.65	461475.67 ±735436.36	455537	725055	0.917568	2.07365	-0.124112	dDIVDR/vDDSSGSIGR/lGDAVEQGVINNTVLGYFIGR/eFTMAEIEHFVDPSEk/fQNVADLHLYLYSAk/vPLVAEkPLk/tFFSFPAVVAPFk/sPITGNDLSPPVSFNLMFk/eFTMAEIEHFVDPSEkDHPk/tVNVVQFEPSk/aQVSGQSAR/aPQVDVDk/aPQVDVDk
787	P41252	IARS	Isoleucine--tRNA ligase, cytoplasmic	100.69	16.72	12	19	32	1262	144.4	6.15	289110 ±264588.16	294749.6 ±286734.79	291930	274843	268117.86 ±266731.08	279587.11 ±272420.57	273852	268987	0.938076	1.27632	-0.0922225	yIIEELNVR/vENMVDQLLR/dVLLPWYNAYR/eEEGTGVVHQAPYFGAEDYR/nTELAVFHDETEIQNQTDLLSLSGk/eSVDHLTIPSR/dTLSIHYLMLPR/eIVVIHQDPEALk/eEEGTGVVHQAPYFGAEDYR/nTELAVFHDETEIQNQTDLLSLSGk/eSVDHLTIPSR/eIVVIHQDPEALk/tGTIVVEGHELHDEDIR/lFLNETQTQEITEDIPVk/vLIDPVSVQDk/sVVTSIFGVk/vLIDPVSVQDk/sVVTSIFGVk
788	P42126	ECI1	Enoyl-CoA delta isomerase 1, mitochondrial	39.38	8.28	2	2	3	302	32.8	8.54	231560 ±117477.37	225658.39 ±111443.01	228609	114458	234064.08 ±107850.65	220691.61 ±102270.9	227378	105059	0.994614	0.677621	-0.00779174	dTLENTIGHR/dTLENTIGHR/vLVEPDAGAGVAVMk
789	P42166	TMPO	Lamina-associated polypeptide 2, isoform alpha	116.82	25.79	3	15	24	694	75.4	7.66	539866.67 ±622198.89	562252.32 ±643288.52	551059	632737	486818.44 ±563671.16	477853.36 ±536515.99	482336	550062	0.875288	1.41649	-0.19217	ePLVATNLPGR/iDASELSFPFHESILk/sHISDQSPLSSk
790	P42167	TMPO	Lamina-associated polypeptide 2, isoforms beta/gamma	100.04	35.68	4	11	16	454	50.6	9.38	290800 ±193060.04	298739.65 ±218903.94	294770	205944	321943.51 ±236060.33	308460.88 ±221180.73	315202	228604	1.06932	1.07684	0.0966887	vTGNFk/hASPILPITEFSDIPR/vEHNQSYSQAGITETEWTSGSSk/vETSEHFR
791	P42224	STAT1	Signal transducer and activator of transcription 1-alpha/beta	35.98	7.2	3	4	5	750	87.3	6.05	103833.33 ±24831.54	98244.29 ±22439.07	101039	23630.4	59527.82 ±23564.45	45306.12 ±11427.44	52417	17238.7	0.518781	0.209356	-0.946804	fLEQVHQLYDDSFPMEIR/tELISVSEVHPSR/fHDLLSQLDDQYSR
792	P42285	SKIV2L2	Superkiller viralicidic activity 2-like 2	48.75	16.51	10	16	27	1042	117.7	6.52	249051.06 ±207780.3	250048.83 ±193471.69	249550	200167	243359.61 ±187962.98	251254 ±199400.81	247307	193500	0.991011	1.11045	-0.0130266	eYPFILDAFQR/gEMQVVPVLVHLLSAISSVR/eVAWVIFDEIHYMR/eVAWVIFDEIHYmR/lPQVEHVLPLLk/eVAWVIFDEIHYMR/eVAWVIFDEIHYmR/lPQVEHVLPLLk/gIGIHHGGLLPILk/dVDFEGTDEPIFGk/gIGIHHGGLLPILk/gIGIHHGGLLPILk/gIGIHHGGLLPILk/gIVILMVDEk/lGFATSSDVIEMk/lGFATSSDVIEMk/dAGDLAk/mSPTIGk
793	P42345	MTOR	Serine/threonine-protein kinase mTOR	42.22	2.47	4	6	10	2549	288.7	7.17	148615 ±164549.27	149108.35 ±168468.38	148862	166508	158391.65 ±177258.45	165017.01 ±188068.98	161704	182643	1.08627	1.72675	0.119386	gYTLADEEEDPLIYQHR/sLVVSPHEDmR/vEVFEHAVNNTAGDDLAk/lSLELLk
794	P42566	EPS15	Epidermal growth factor receptor substrate 15	24.23	1.45	1	1	1	896	98.6	4.64	187700 ±NA	182091.8 ±NA	184896	NA	194772.34 ±NA	202097.51 ±NA	198435	NA	1.07323	NA	0.101953	dQFALAFHLISQk
795	P42574	CASP3	Caspase-3	22.43	6.14	1	1	1	277	31.6	6.54	124300 ±NA	106094.81 ±NA	115197	NA	120404.72 ±NA	135090.7 ±NA	127748	NA	1.10895	NA	0.149189	vATEFESFSFDATFHAk
796	P42677	RPS27	40S ribosomal protein S27	41.09	29.76	2	3	9	84	9.5	9.45	702433.33 ±615475.72	735089.04 ±603504.26	718761	608207	723524.45 ±653403.42	727286.47 ±619590.19	725405	636054	1.00924	1.22981	0.0132751	dLLHPSPEEEk/dLLHPSPEEEk/dLLHPSPEEEkR
797	P42695	NCAPD3	Condensin-2 complex subunit D3	23.26	3.27	1	6	9	1498	168.8	7.5	7588 ±NA	7960.87 ±NA	7774.44	NA	9190.56 ±NA	8168.93 ±NA	8679.75	NA	1.11645	NA	0.158915	nFIENIIPIIISLk
798	P42696	RBM34	RNA-binding protein 34	34.2	3.72	1	1	1	430	48.5	10.11	108700 ±NA	108878.86 ±NA	108789	NA	113406.41 ±NA	122052.15 ±NA	117729	NA	1.08218	NA	0.113935	eSALASADLEEEIHQk
799	P42704	LRPPRC	Leucine-rich PPR motif-containing protein, mitochondrial	169.09	40.6	30	56	110	1394	157.8	6.13	415630.87 ±409595.71	415184.27 ±409769.29	415408	409001	355217.41 ±353469.23	362638.27 ±364229.87	358928	358336	0.864038	1.21153	-0.210834	lDLSVR/lIITQVR/sSLLLGFR/iQEENVIPR/gFTLNDAANSR/mEEANIQPNR/tVLDQQQTPSR/sNTLPISLQSIR/tVQLTSSELESTLETLk/gPTEAVGYFLYNLIDSMSDSEVQAk/dLPVTEAVFSALVTGHAR/dTTALSFFHMLNGAALR/dLPVTEAVFSALVTGHAR/dTTALSFFHMLNGAALR/sGGLGGSHALLLLR/nLLESYHVPELIk/lGAVYDVSHYNALLk/sGGLGGSHALLLLR/nLLESYHVPELIk/lANQFAIYkPVTDFFLQLVDAGk/dAHLLVESk/aLYEHLTAk/sSLLLGFR/iQEENVIPR/iSNQFDWALMR/vIEEQLEPAVEk/sVLELIPELNEk/gDVENIEVVQk/vIEEQLEPAVEk…
800	P42765	ACAA2	3-ketoacyl-CoA thiolase, mitochondrial	55.99	6.55	1	2	3	397	41.9	8.09	72755 ±29663.13	69830.7 ±38941.42	71292.9	34302.3	96517.71 ±33662.1	82117.35 ±45092.09	89317.5	39377.1	1.25283	0.817573	0.325186	tNVNGGAIALGHPLGGSGSR/tNVNGGAIALGHPLGGSGSR
801	P42766	RPL35	60S ribosomal protein L35	51.04	25.2	2	4	7	123	14.5	11.05	973560 ±1013377.1	933137.7 ±983701.83	953349	997600	963069.14 ±1046725.73	923480.73 ±969706.41	943275	1.00806e+06	0.989433	1.47988	-0.0153259	VLTVINQTQk/VLTVINQTQk/vLTVINQTQk/vLTVINQTQk/vTGGAASk
802	P42772	CDKN2B	Cyclin-dependent kinase 4 inhibitor B	56.44	8.7	1	1	1	138	14.7	6.54	56810 ±NA	53107.6 ±NA	54958.8	NA	35446.88 ±NA	35011.34 ±NA	35229.1	NA	0.641009	NA	-0.641583	eGFLDTLVVLHR
803	P42858	HTT	Huntingtin	24.95	0.48	1	1	1	3142	347.4	6.2	74660 ±NA	71407.07 ±NA	73033.5	NA	79392.92 ±NA	79195.01 ±NA	79294	NA	1.08572	NA	0.118652	dGDSTSTLEEHSEGk
804	P42892	ECE1	Endothelin-converting enzyme 1	50.93	3.12	1	1	2	770	87.1	5.88	12818.5 ±7115.62	12755.08 ±8564.56	12786.8	7840.09	14574.2 ±7947.5	13784.01 ±8726.6	14179.1	8337.05	1.10889	0.942007	0.149113	aLNFGGIGVVVGHELTHAFDDQGR/aLNFGGIGVVVGHELTHAFDDQGR
805	P43034	PAFAH1B1	Platelet-activating factor acetylhydrolase IB subunit alpha	39.78	12.2	2	5	6	410	46.6	7.37	770550 ±457427.38	720955.61 ±409526.03	745753	433477	777824.62 ±292739.82	771995.46 ±402617.94	774910	347679	1.0391	0.76299	0.0553313	eAELDVNEELDkk/gHTDSVQDISFDHSGk
806	P43243	MATR3	Matrin-3	79.09	24.91	12	19	33	847	94.6	6.25	382600.59 ±426181.95	370356.31 ±402600.07	376478	414251	372332.11 ±396033.98	366590.64 ±388878.18	369461	392266	0.981361	1.50055	-0.0271437	dLDELSR/sFQQSSLSR/tEEGPTLSYGR/sQAFIEMETR/gDADQASNILASFGLSAR/yQLLQLVEPFGVISNHLILNk/dTSENADGQSDENkDDYTIPDEYR/gPSLNPVLDYDHGSR/yQLLQLVEPFGVISNHLILNk/vVHIMDFQR/vVHImDFQR/sQESGYYDR/iTPENLPQILLQLk/gPGPLQER/sQESGYYDR/iTPENLPQILLQLk/iTPENLPQILLQLk
807	P43246	MSH2	DNA mismatch repair protein Msh2	66.73	19.27	8	14	19	934	104.7	5.77	208649.44 ±188772.66	206932.53 ±196480.09	207791	192465	210434.42 ±192669.67	216671.71 ±195338.1	213553	193862	1.02773	1.33289	0.0394615	dSLIIIDELGR/lNLVEAFVEDAELR/gDFYTAHGEDALLAAR/fQEMIETTLDMDQVENHEFLVkPSFDPNLSELR/lYQGINQLPNVIQALEk/gTSTYDGFGLAWAISEYIATk/nLQSVVLSk/iIQEFLSk/iIQEFLSk
808	P43304	GPD2	Glycerol-3-phosphate dehydrogenase, mitochondrial	59.68	13.62	5	6	8	727	80.8	7.69	329475 ±344548.11	294014.3 ±305859.69	311745	325132	334369.03 ±359981.31	333331.44 ±350000.02	333850	354503	1.07091	1.59392	0.0988363	dVLTGQEFDVR/sEISLLPSDIDR/lVGAIVYYDGQHNDAR/lVQDYGLESEVAQHLAATYGDk/mTIAGTTDTPTDVTHHPIPSEEDINFILNEVR/mTIAGTTDTPTDVTHHPIPSEEDINFILNEVR
809	P43357	MAGEA3	Melanoma-associated antigen 3	32.02	3.5	1	1	1	314	34.7	4.59	37580 ±NA	31113.62 ±NA	34346.8	NA	42074.2 ±NA	42477.32 ±NA	42275.8	NA	1.23085	NA	0.299655	vAELVHFLLLk
810	P43358	MAGEA4	Melanoma-associated antigen 4	47.16	22.08	4	8	24	317	34.9	4.69	330366.67 ±207229.32	306608.98 ±156346.61	318488	180668	364418.21 ±178032.79	368235.07 ±190795.49	366327	184087	1.15021	0.871673	0.201892	qVPGSNPAR/vDELAHFLLR/qVPGSNPAR/qVPGSNPAR/aLAETSYVk/mIFGIDVk
811	P43363	MAGEA10	Melanoma-associated antigen 10	28.74	8.4	1	2	2	369	40.8	4.4	219000 ±NA	210985.7 ±NA	214993	NA	238195.62 ±NA	227834.47 ±NA	233015	NA	1.08383	NA	0.116134	sFPLWYEEALkDEEER
812	P43378	PTPN9	Tyrosine-protein phosphatase non-receptor type 9	21.01	3.54	1	3	3	593	68	8.02	24610 ±NA	24845.75 ±NA	24727.9	NA	34595.28 ±NA	31128.12 ±NA	32861.7	NA	1.32893	NA	0.410269	tTLEIHNTEER
813	P43487	RANBP1	Ran-specific GTPase-activating protein	46.75	18.91	3	4	20	201	23.3	5.29	1054550 ±703707.52	1060788.19 ±644183.49	1.05767e+06	668384	1105522.77 ±725385.8	1118346.09 ±724301.95	1.11193e+06	724740	1.05131	0.954416	0.0721834	tLEEDEEELFk/tLEEDEEELFk/tLEEDEEELFk/lEALSVk/tLEEDEEELFk/fASENDLPEWk/tLEEDEEELFk/lEALSVk
814	P43490	NAMPT	Nicotinamide phosphoribosyltransferase	65.48	15.07	6	6	10	491	55.5	7.15	289724.44 ±267108.94	312356.83 ±285692.85	301041	275514	288363.31 ±260693.84	288308.14 ±263463.61	288336	261984	0.957797	1.23521	-0.0622086	gDLEEYGQDLLHTVFk/yDGHLPIEIk/eHFQDDVFNEk/gTDTVAGLALIk/mWSIENIAFGSGGGLLQk/gTDTVAGLALIk/mWSIENIAFGSGGGLLQk/vLEILGk/vLEILGk
815	P43686	PSMC4	26S protease regulatory subunit 6B	59.2	27.75	7	10	12	418	47.3	5.21	563225.56 ±635258.55	562142.8 ±630927.64	562684	632309	557859.28 ±624493.74	557941.55 ±628651.06	557900	626230	0.991498	1.57481	-0.0123178	eNAPAIIFIDEIDAIATk/eAVELPLTHFELYk/mNLSEEVDLEDYVARPDk/mNLSEEVDLEDYVARPDk/eFLHAQEEVk/kDEQEHEFYk/yIVLAk/lIFSTITSk/yIVLAk
816	P43897	TSFM	Elongation factor Ts, mitochondrial	29.8	9.85	1	2	2	325	35.4	8.38	157500 ±NA	145447.71 ±NA	151474	NA	168718.38 ±NA	188151.93 ±NA	178435	NA	1.17799	NA	0.236331	lGQHVVGMAPLSVGSLDDEPGGEAETk
817	P45880	VDAC2	Voltage-dependent anion-selective channel protein 2	60.11	38.44	6	10	35	294	31.5	7.56	507583.16 ±430035	537184.67 ±467030.14	522384	446623	568849.74 ±488385.78	560274.79 ±474246.26	564562	481069	1.08074	1.30455	0.112022	VNNSSLIGVGYTQTLRPGVk/TGDFQLHTNVNDGTEFGGSIYQk/tGDFQLHTNVNDGTEFGGSIYQk/vNNSSLIGVGYTQTLRPGVk/vNNSSLIGVGYTQTLRPGVk/VTGTLETk/yQLDPTASISAk/lTFDTTFSPNTGk/yQLDPTASISAk/lTFDTTFSPNTGk/lTLSALVDGk/lTFDTTFSPNTGk/vTGTLETk/lTLSALVDGk/vTGTLETk/lTLSALVDGk/lTLSALVDGk/vTGTLETk/lTLSALVDGk
818	P45954	ACADSB	Short/branched chain specific acyl-CoA dehydrogenase, mitochondrial	33.81	3.47	1	1	1	432	47.5	6.99	598200 ±NA	574717.83 ±NA	586459	NA	653541.32 ±NA	670068.03 ±NA	661805	NA	1.12848	NA	0.174375	vPEANILGQIGHGYk
819	P45973	CBX5	Chromobox protein homolog 5	41.61	15.71	1	3	6	191	22.2	5.86	414900 ±NA	401881.11 ±NA	408391	NA	537521.08 ±NA	541099.77 ±NA	539310	NA	1.32058	NA	0.401166	dTDEADLVLAk
820	P45974	USP5	Ubiquitin carboxyl-terminal hydrolase 5	101.77	30.89	17	20	29	858	95.7	5.03	309653.36 ±300011.3	309521.75 ±288098.27	309588	293436	312486.34 ±298049.4	329925.17 ±324801.4	321206	311331	1.03753	1.40655	0.0531503	mALPELVR/eVQDGIAPR/dGLGGLPDIVR/eEDPATGTGDPPR/iVILPDYLEIAR/qQDAQEFFLHLINMVER/qQDAQEFFLHLINmVER/iGEWELIQESGVPLkPLFGPGYTGIR/qQDAQEFFLHLINmVER/iGEWELIQESGVPLkPLFGPGYTGIR/lGTITPDGADVYSYDEDDmVLDPSLAEHLSHFGIDMLk/lGTITPDGADVYSYDEDDMVLDPSLAEHLSHFGIDmLk/kQEVQAWDGEVR/kQEVQAWDGEVR/yFDGSGGNNHAVEHYR/lGHGLLSGEYSkPVPESGDGER/sSENPNEVFR/yFDGSGGNNHAVEHYR/aTNNSLER/fELDEDVk/eELLEYEEk/fELDEDVk/eELLEYEEk/fLVEEk/eTGYPLA…
821	P45985	MAP2K4	Dual specificity mitogen-activated protein kinase kinase 4	22.39	4.26	1	1	2	399	44.3	8.07	131000 ±NA	126937.55 ±NA	128969	NA	136930.86 ±NA	121712.02 ±NA	129321	NA	1.00273	NA	0.00393967	fTLNPNPTGVQNPHIER
822	P46013	MKI67	Antigen KI-67	109.46	11.82	17	25	38	3256	358.5	9.45	239853.74 ±210679.51	238794.12 ±215651.06	239324	212873	175918.25 ±156931.36	183769.35 ±162847.13	179844	159771	0.751466	0.944697	-0.41222	TSGETTQTHTEPTGDSk/eLFQTPDHTEESTTDDk/sEVPEDLAGFIELFQTPSHTk/dPAAGHTEESMTDDk/tSGETTQTHTEPTGDSk/eLFQTPGHTEEAVAAGk/eLFQTPGHTEELVAAGk/eLFQTPDHTEESTTDDk/sEVPEDLAGFIELFQTPSHTk/kLDAEDVIGSR/gQNLLQTQDHAk/kADVEEEFLALR/kVDVEEEFFALR/iEIHEQEAILHNFSSTNPTQVNGSVIDEPVR/eLFQTPIcTDkPTTHEk/dIVEELSALk/dIVEELSALk/lDLTENLTGSk/lDLLGNLPGSk/lDLTENLTGSk/aLEDLVDFk/lDLLGNLPGSk/aEALEDLVGFk
823	P46060	RANGAP1	Ran GTPase-activating protein 1	80.64	22.83	6	10	16	587	63.5	4.68	459050 ±488825.61	467762.98 ±511759.53	463406	499674	349657.93 ±384744.44	357941.61 ±376050.22	353800	380107	0.763476	1.16211	-0.389345	gAVAIADAIR/lENDGATALAEAFR/vIGTLEEVHMPQNGINHPGITALAQAFAVNPLLR/sSVLIAQQTDTSDPEk/mAVQDAVDALMQk/mAVQDAVDALMQk/gAVAMAETLk/gAVAmAETLk/gAVAMAETLk/gAVAmAETLk
824	P46063	RECQL	ATP-dependent DNA helicase Q1	71.73	19.26	6	13	28	649	73.4	7.88	541392.22 ±430074.99	570855.28 ±464917.83	556124	446632	552547.31 ±446244.81	580867.98 ±472038.75	566708	458686	1.01903	1.16192	0.0271987	vAGVVAPTLPR/qFPNASLIGLTATATNHVLTDAQk/wSANEIQVVVATVAFGmGIDkPDVR/vkDILQNVFk/lIYVTPEk/lLYVTPEk/lIYVTPEk/lLYVTPEk/dILQNVFk
825	P46087	NOP2	Probable 28S rRNA (cytosine(4447)-C(5))-methyltransferase	82.77	19.58	7	11	17	812	89.2	9.23	533819 ±472556.22	541256.58 ±490720.27	537538	481064	531863.41 ±520518.04	515657.6 ±453103.08	523760	486521	0.97437	1.25681	-0.0374589	gAETELVR/iQDIVGILR/lGVTNTIISHYDGR/iQDIVGILR/gADSELSTVPSVTk/fLPAVSDENSk/gVNLDPLGk/eVTPESGPPk/fLPAVSDENSk/gVNLDPLGk
826	P46100	ATRX	Transcriptional regulator ATRX	59.53	2.05	2	6	10	2492	282.4	6.58	68530 ±26459.94	61286.68 ±18409.25	64908.3	22434.6	75973.86 ±23246.28	72874.15 ±18960.4	74424	21103.3	1.1466	0.512606	0.197364	dFVTDADAEVLEHSGk/dTILAELLQIHk
827	P46108	CRK	Adapter molecule crk	22.72	10.86	1	2	2	304	33.8	5.55	8382 ±NA	10767.49 ±NA	9574.75	NA	4982.29 ±NA	5417.8 ±NA	5200.05	NA	0.5431	NA	-0.88071	iGDQEFDSLPALLEFYk
828	P46109	CRKL	Crk-like protein	33.16	16.5	3	3	4	303	33.8	6.74	111900 ±150351.21	114866.44 ±160082.75	113383	155187	119481.45 ±165349.45	119073.13 ±164825.95	119277	165086	1.05198	2.0477	0.0731122	iHYLDTTTLIEPAPR/iGDQEFDHLPALLEFYk/gEILVIIEkPEEQWWSAR/iGDQEFDHLPALLEFYk
829	P46379	BAG6	Large proline-rich protein BAG6	57.1	5.74	4	4	6	1132	119.3	5.6	232160 ±384523.69	222744.28 ±372018.94	227452	378212	196722.48 ±317826.47	188889.7 ±312903.44	192806	315348	0.847678	1.97712	-0.238412	yYEVLGAAATTDYNNNHEGR/lQVVLEHMPVGPDAILR/lQVVLEHmPVGPDAILR/yYEVLGAAATTDYNNNHEGR/mATHTLITGLEEYVR/mATHTLITGLEEYVR/eHIAASVSIPSEk
830	P46459	NSF	Vesicle-fusing ATPase	67.19	13.84	5	10	13	744	82.5	6.95	266426.67 ±223617.69	243710.81 ±190727.22	255069	206404	285792.58 ±227604.6	292715.42 ±236440.19	289254	231808	1.13402	1.29152	0.181451	lFADAEEEQR/dFQSGQHVIVR/tPLVSVLLEGPPHSGk/sIDSNPYDTDk/eLAVETk/sIDSNPYDTDk
831	P46734	MAP2K3	Dual specificity mitogen-activated protein kinase kinase 3	92.49	11.82	3	5	14	347	39.3	7.43	319355 ±289006.57	303705.04 ±272864.36	311530	280788	276715.01 ±234465.12	290198.41 ±253305.63	283457	243811	0.909886	1.13361	-0.136243	kTDIAAFVk/mSYLELMEHPFFTLHk/mSYLELMEHPFFTLHk/mSYLELmEHPFFTLHk/mSYLELMEHPFFTLHk/mSYLELmEHPFFTLHk/mSYLELMEHPFFTLHk/mSYLELmEHPFFTLHk/mSYLELmEHPFFTLHk/tDIAAFVk
832	P46736	BRCC3	Lys-63-specific deubiquitinase BRCC36	26.87	10.76	2	2	2	316	36	5.92	61185 ±65499.3	51403.31 ±46805.25	56294.2	56152.3	61652.61 ±58881.84	59824.26 ±63230.74	60738.4	61056.3	1.07895	1.52794	0.109625	dRVEISPEQLSAASTEAER/iEIPIHIVPHVTIGk
833	P46776	RPL27A	60S ribosomal protein L27a	64.94	25.68	3	5	8	148	16.6	11	1932175 ±1541183.89	1735835.21 ±1471474.39	1.83401e+06	1.49505e+06	2021774.87 ±1761797.44	1799489.8 ±1481784.8	1.91063e+06	1.61658e+06	1.04178	1.22399	0.0590525	tGAAPIIDVVR/lWTLVSEQTR/lWTLVSEQTR/qPVIVk
834	P46777	RPL5	60S ribosomal protein L5	66.18	36.7	7	13	38	297	34.3	9.72	468032 ±492214.08	494007.15 ±569819.94	481020	530566	493672.01 ±589146.37	497481.86 ±577985.2	495577	583337	1.03026	1.66194	0.0430134	vFGALk/eFNAEVHR/gAVDGGLSIPHSTk/eFNAEVHR/hImGQNVADYmR/gAVDGGLSIPHSTk/eFNAEVHR/hIMGQNVADYMR/gAVDGGLSIPHSTk/yLmEEDEDAYkk/nSVTPDMMEEMYk/fPGYDSESk/nSVTPDMMEEmYk/VFGALk/fPGYDSESk/VFGALk/fPGYDSESk/VFGALk/fPGYDSESk/fPGYDSESk
835	P46778	RPL21	60S ribosomal protein L21	43.96	32.5	3	6	12	160	18.6	10.49	573825 ±380583.97	494507.15 ±287619.84	534166	329832	595636.59 ±279615.31	565858.84 ±323386.63	580748	300859	1.0872	0.876297	0.120623	vYNVTQHAVGIVVNk/hGVVPLATYMR/vYNVTQHAVGIVVNk/gDIVDIk
836	P46779	RPL28	60S ribosomal protein L28	68.87	50.36	5	10	26	137	15.7	12.02	944400 ±909005.31	936997.74 ±867101.31	940699	885712	1037580.1 ±964858.18	1005493.2 ±936491.11	1.02154e+06	950545	1.08593	1.43752	0.118936	kTVGVEPAADGk/tVGVEPAADGk/tVGVEPAADGk/aTLSSIR/gVVVVIk/tVGVEPAADGk/gVVVVIk/tVGVEPAADGk/gVVVVIk/qTYSTEPNNLk
837	P46781	RPS9	40S ribosomal protein S9	51.88	47.94	7	12	38	194	22.6	10.65	2141860.56 ±2936761.52	2262858.46 ±3172237.19	2.20236e+06	3.03863e+06	2010164.89 ±2898726.28	2047615.9 ±2895473.67	2.02889e+06	2.89592e+06	0.921235	1.82881	-0.118359	qVVNIPSFIVR/iGVLDEGk/iGVLDEGk/kGQGGAGAGDDEEED/kGQGGAGAGDDEEED/kGQGGAGAGDDEEED/qVVNIPSFIVR/eLLTLDEk/eLLTLDEk/lDYILGLk/eLLTLDEk/iGVLDEGk/eLLTLDEk/fTLAk/iGVLDEGk/lDYILGLk/iGVLDEGk/iGVLDEGk
838	P46782	RPS5	40S ribosomal protein S5	35.17	18.63	1	3	6	204	22.9	9.72	991900 ±885439.11	1131113.62 ±1027672.5	1.06151e+06	956556	994435.08 ±918881.09	875566.89 ±749998.18	935001	834440	0.880824	1.11712	-0.183074	qAVDVSPLR/qAVDVSPLR
839	P46783	RPS10	40S ribosomal protein S10	54.23	59.39	7	10	23	165	18.9	10.15	496664.29 ±478617.79	485321.4 ±485160.36	490993	480689	502826.43 ±477150.03	473668.61 ±464485.78	488248	470288	0.994409	1.36573	-0.00808928	aEAGAGSATEFQFR/aMQSLk/dYLHLPPEIVPATLR/dYLHLPPEIVPATLR/gLEGERPAR/gLEGERPAR/nVPNLHVMk/nVPNLHVmk/hFYWYLTNEGIQYLR/aEAGAGSATEFQFR/iAIYELLFk/iAIYELLFk/iAIYELLFk/iAIYELLFk
840	P46926	GNPDA1	Glucosamine-6-phosphate isomerase 1	91.62	31.83	2	6	10	289	32.6	6.92	351266.67 ±192225.55	342513.17 ±203397.28	346890	196292	369955.03 ±166778.29	369784.58 ±173463.47	369870	170099	1.06625	0.777481	0.0925396	lIILEHYSQASEWAAk/lVDPLYSIk/lVDPLYSIk
841	P46934	NEDD4	E3 ubiquitin-protein ligase NEDD4	45.91	1.67	1	1	1	1319	149	6.58	15840 ±NA	19187.36 ±NA	17513.7	NA	19629.01 ±NA	22114.51 ±NA	20871.8	NA	1.19174	NA	0.25307	rPTPQDNLTDAENGNIQLQAQR
842	P46937	YAP1	Transcriptional coactivator YAP1	78.46	3.57	1	1	1	504	54.4	5.17	38230 ±NA	41790.82 ±NA	40010.4	NA	35986.51 ±NA	32312.93 ±NA	34149.7	NA	0.853521	NA	-0.228502	qASTDAGTAGALTPQHVR
843	P46939	UTRN	Utrophin	97.27	4.63	9	13	16	3433	394.2	5.33	84971.5 ±81418.68	87846.06 ±87560.22	86408.8	84345.1	80046.23 ±71080.62	81249.72 ±81240.51	80648	75993	0.933331	1.26627	-0.0995396	wIQEAETTVNVLVDASHR/vVLVSSASDIPVQSHR/wIQEAETTVNVLVDASHR/aLGNSEEATmLQHR/qLGLLLHDAIQIPR/aLGNSEEATMLQHR/aLGNSEEATmLQHR/dVDPDVIQTHLDk/eLTNLLGLHPk/dLTQEmEVHAEk/eFIDWMHLEPQSMVWLPVLHR/lEDSSNQVTQAVAk
844	P46940	IQGAP1	Ras GTPase-activating-like protein IQGAP1	79.19	32.17	29	44	81	1657	189.1	6.48	357456.36 ±437928.56	358720.48 ±449179.39	358088	442948	264480.99 ±326793.25	281392.94 ±353304.25	272937	339934	0.762205	1.33795	-0.391748	lIVDVIR/aLQSPALGLR/lTAEEmDER/yQELINDIAR/nPNAMLVNLEEPLASTYQDILYQAk/fQPGETLTEILETPATSEQEAEHQR/fQPGETLTEILETPATSEQEAEHQR/lEGVLAEVAQHYQDTLIR/fQPGETLTEILETPATSEQEAEHQR/lEGVLAEVAQHYQDTLIR/lPYDVTPEQALAHEEVk/lPYDVTPEQALAHEEVk/lEAYQHLFYLLQTNPTYLAk/fVHLLDQSDQDFQEELDLMk/fVHLLDQSDQDFQEELDLmk/mREEVITLIR/lEAYQHLFYLLQTNPTYLAk/iTLQDVVSHSk/hTDNVIQWLNAMDEIGLPk/eRDVYEELLTQAEIQGNINk/qSPEHNLTHPELSVAVEMLSSVALINR/gVLLE…
845	P46976	GYG1	Glycogenin-1	32.68	2.86	1	1	1	350	39.4	5.53	839700 ±NA	866064.71 ±NA	852882	NA	781281.62 ±NA	846371.88 ±NA	813827	NA	0.954208	NA	-0.0676251	gALVLGSSLk
846	P46977	STT3A	Dolichyl-diphosphooligosaccharide--protein glycosyltransferase subunit STT3A	46.15	4.11	1	3	3	705	80.5	8.07	252600 ±NA	251091.05 ±NA	251846	NA	229173.69 ±NA	237131.52 ±NA	233153	NA	0.925776	NA	-0.111265	vGQAmASTEEk
847	P47755	CAPZA2	F-actin-capping protein subunit alpha-2	58	20.98	2	4	5	286	32.9	5.85	190400 ±20891.15	179282.67 ±18734.88	184841	18732.8	175857.22 ±11746.83	171390.78 ±9614.88	173624	10061.2	0.939314	0.109658	-0.090321	fIIHAPPGEFNEVFNDVR/fIIHAPPGEFNEVFNDVR/iEGYEDQVLITEHGDLGNGk
848	P47756	CAPZB	F-actin-capping protein subunit beta	63.86	14.44	2	4	12	277	31.3	5.59	266225 ±90760.98	290688.49 ±123034.78	278457	106849	295573.36 ±130269.83	307185.37 ±138715.58	301379	133184	1.08232	0.633438	0.114127	kLEVEANNAFDQYR/lVEDmENk/lVEDmENk/lVEDmENk
849	P47897	QARS	Glutamine--tRNA ligase	140	20.52	10	14	22	775	87.7	7.15	253704.29 ±197592.22	253842.85 ±203140.42	253774	199569	258577.45 ±195023.32	264425.82 ±203886.56	261502	199187	1.03045	1.12816	0.0432782	dVLNDTAPR/sHPLDPIDTVDFER/sHPLDPIDTVDFER/iHTEPQLSAALEYVR/nEVDMQVLHLLGPk/nEVDmQVLHLLGPk/gFHQVPFAPIVFIER/dRPMEESLLLFEAMR/dRPMEESLLLFEAmR/lGYFSVDPDSHQGk/lNLHYAVVSk/hTGYVIELQHVVk/hTGYVIELQHVVk/vIITNFPAAk
850	P47914	RPL29	60S ribosomal protein L29	35.63	16.35	2	3	10	159	17.7	11.66	410072 ±316875.41	488940.56 ±396287.89	449506	355647	515124.79 ±427622.33	526326.53 ±427334.74	520726	427378	1.15844	1.32062	0.212182	aQAAAPASVPAQAPk/aQAAAPASVPAQAPk/aQAAAPASVPAQAPk/aQAAAPASVPAQAPk/tQAPTk
851	P47985	UQCRFS1	Cytochrome b-c1 complex subunit Rieske, mitochondrial	42.29	20.44	3	4	6	274	29.6	8.32	769263.33 ±873339.93	660060.2 ±703834.01	714662	788019	519631.82 ±510828.42	582105.06 ±596616	550868	553711	0.77081	1.15008	-0.375553	eIEQEAAVELSQLR/gVAGALRPLVQATVPATPEQPVLDLk/lEVLDSTk
852	P48047	ATP5O	ATP synthase subunit O, mitochondrial	57.78	22.54	3	5	8	213	23.3	9.96	627200 ±543101.64	572234.76 ±527650.88	599717	534526	582279.37 ±543407.59	584504.91 ±541076.59	583392	542067	0.972778	1.25249	-0.0398168	lVRPPVQVYGIEGR/lVRPPVQVYGIEGR/yVDMSVk/yVDMSVk/yVDmSVk/sFLSQGQVLk
853	P48147	PREP	Prolyl endopeptidase	72.42	5.21	2	2	6	710	80.6	5.86	20735 ±14428.81	19576.75 ±15509.71	20155.9	14968.1	14288.58 ±8734.77	13964 ±9023.23	14126.3	8875.96	0.700852	0.681767	-0.512818	lPEADDIQYPSmLLLTADHDDR/lPEADDIQYPSMLLLTADHDDR/lPEADDIQYPSmLLLTADHDDR/nILQLHDLTTGALLk
854	P48444	ARCN1	Coatomer subunit delta	72.7	22.9	10	11	15	511	57.2	6.21	300121.67 ±196335.15	297275.52 ±178364.09	298699	186205	299632.52 ±178427.76	303311.6 ±184606.01	301472	180998	1.00929	0.873524	0.0133339	vTQVDGNSPVR/qHTFVETESVR/vAPAPARPSGPSk/gVQLQTHPNVDk/tFTEMDSHEEk/gVQLQTHPNVDk/eNVNLAQIR/lYMVLITTk/sFPVNSDVGVLk/sFPVNSDVGVLk/iEGLLAAFPk/lFTAESLIGLk
855	P48506	GCLC	Glutamate--cysteine ligase catalytic subunit	31.55	2.83	2	2	3	637	72.7	6.09	87970 ±69904.58	95869.07 ±72136.6	91919.5	71020.6	122386.17 ±95334.21	126729.02 ±97848.51	124558	96591.4	1.35507	1.48338	0.43837	lDFLIPLSk/vVINVPIFk
856	P48507	GCLM	Glutamate--cysteine ligase regulatory subunit	36.62	13.87	2	3	3	274	30.7	6.02	392550 ±128764.14	346350.64 ±153871.54	369450	141318	319561.55 ±33864.81	313520.41 ±81333.31	316541	57599.1	0.856789	0.362922	-0.222988	tLHLQTGNLLNWGR/iVAIGTSDLDk
857	P48509	CD151	CD151 antigen	27	3.95	1	1	1	253	28.3	7.47	139200 ±NA	151091.05 ±NA	145146	NA	156829.68 ±NA	123979.59 ±NA	140405	NA	0.967337	NA	-0.0479095	lETFIQEHLR
858	P48556	PSMD8	26S proteasome non-ATPase regulatory subunit 8	25.13	10.86	2	5	7	350	39.6	9.7	715933.33 ±866826.22	724905.94 ±846479.62	720420	856484	730607.08 ±913137.2	707879.82 ±849263.71	719243	880929	0.998367	1.70412	-0.00235733	vAEFHTELER/vAEFHTELER/dIQTNVYIk
859	P48634	PRRC2A	Protein PRRC2A	21.37	0.79	1	1	1	2157	228.7	9.45	74670 ±NA	74966.14 ±NA	74818.1	NA	48254.64 ±NA	50391.16 ±NA	49322.9	NA	0.659238	NA	-0.601129	dSQSASGEERPPEADGk
860	P48637	GSS	Glutathione synthetase	22.9	1.9	1	1	1	474	52.4	5.92	705200 ±NA	694055.68 ±NA	699628	NA	719392.92 ±NA	704081.63 ±NA	711737	NA	1.01731	NA	0.0247571	aLAEGVLLR
861	P48643	CCT5	T-complex protein 1 subunit epsilon	210.68	46.21	21	27	90	541	59.6	5.66	878530.33 ±993200.34	904539.63 ±1079707.11	891535	1.03304e+06	895605.96 ±1025754.94	925637.09 ±1081293.57	910622	1.05313e+06	1.02141	1.67216	0.0305602	iADGYEQAAR/qQISLATQmVR/wVGGPEIELIAIATGGR/qMAEIAVNAVLTVADMER/dGDVTVTNDGATILSMMDVDHQIAk/dGDVTVTNDGATILSMmDVDHQIAk/dGDVTVTNDGATILSmMDVDHQIAk/dGDVTVTNDGATILSMMDVDHQIAk/dGDVTVTNDGATILSMmDVDHQIAk/dGDVTVTNDGATILSmMDVDHQIAk/dGDVTVTNDGATILSMmDVDHQIAk/dGDVTVTNDGATILSmMDVDHQIAk/dGDVTVTNDGATILSmmDVDHQIAk/iSDSVLVDIkDTEPLIQTAk/vAIEHLDk/qQHVIETLIGk/ekFEEmIQQIk/TSLGPNGLDk/iADGYEQAAR/dVDFELIk/dTEPLIQTAk/lGFAGLVQE…
862	P48729	CSNK1A1	Casein kinase I isoform alpha	30.89	8.01	1	3	4	337	38.9	9.57	51420 ±11695.55	48660.65 ±14323.04	50040.3	13009.3	53499.16 ±20008.86	49418.93 ±15974.04	51459.1	17991.5	1.02835	0.448043	0.0403336	lFLIDFGLAk/lFLIDFGLAk
863	P48735	IDH2	Isocitrate dehydrogenase [NADP], mitochondrial	33.21	2.88	1	1	1	452	50.9	8.69	45120 ±NA	48645.6 ±NA	46882.8	NA	65885.33 ±NA	61734.69 ±NA	63810	NA	1.36105	NA	0.444724	tIEAEAAHGTVTR
864	P48739	PITPNB	Phosphatidylinositol transfer protein beta isoform	65.44	30.63	5	8	11	271	31.5	6.87	336800 ±204793.1	334926.01 ±201068.96	335863	202053	323735.24 ±188161.42	344992.44 ±213136.24	334364	200420	0.995536	0.845446	-0.00645404	tVEIVHIDIADR/mIAPEGSLVFHEk/mIAPEGSLVFHEk/nETGGGEGIEVLk/aDEDPALFQSVk/tIVTNEYmk
865	P48960	CD97	CD97 antigen	40.3	5.27	2	3	3	835	91.8	6.87	328070.75 ±358353	313700.15 ±351508.19	320885	351441	280099.07 ±314669.93	282354.02 ±310418.08	281227	312301	0.876408	1.36695	-0.190326	eLNSPILFAFSHLESSDGEAGR/dPPAk/ySEFTSTTSGTGHNQTR/dPPAk
866	P49189	ALDH9A1	4-trimethylaminobutyraldehyde dehydrogenase	71.58	4.66	2	3	8	494	53.8	5.87	603480 ±181193.34	632520.69 ±235647.3	618000	206417	640927.49 ±279840.54	675623.58 ±283223.95	658276	281347	1.06517	0.577782	0.0910839	fTEEVVk/fTEEVVk/fTEEVVk/vEPADASGTEk/vEPADASGTEk
867	P49257	LMAN1	Protein ERGIC-53	59.22	19.41	6	6	8	510	57.5	6.77	296105 ±308290.5	322920.43 ±346953.71	309513	327568	310121.21 ±323489.91	324066.04 ±338046.02	317094	330680	1.02449	1.52219	0.0349102	gHPDLQGQPAEEIFESVGDR/gAGmPGQHGQITQQELDTVVk/yQEEFEHFQQELDk/yQEEFEHFQQELDk/lVSGMQHPGSAGGVYETTQHFIDIk/qVFEGQNR/yVSSLTEEISk/yVSSLTEEISk
868	P49321	NASP	Nuclear autoantigenic sperm protein	128.63	33.5	17	24	47	788	85.2	4.3	489003.32 ±327517.17	484111.57 ±331369.64	486557	328344	454765.43 ±318742.75	476157.82 ±330730.75	465462	324400	0.956643	0.928054	-0.0639479	sLLELAR/eLLPEIR/sIEVIENR/vQIAANEETQER/hLVMGDIPAAVNAFQEAASLLGk/lLAETHYQLGLAYGYNSQYDEAVAQFSk/hLVmGDIPAAVNAFQEAASLLGk/eAQLYAAQAHLk/eQVYDAmGEkEEAk/sLLELAR/sIEVIENR/sLQENEEEEIGNLELAWDMLDLAk/iEDVPAPSTSADk/vESLDVDSEAk/iEDVPAPSTSADk/vESLDVDSEAk/sGNVAELALk/lVPSQEETk/vVTSENEAGk/eDmDISk/lVPSQEETk/vVTSENEAGk/mAVLNEQVk/eAEGSSAEYk/eAEGSSAEYk
869	P49327	FASN	Fatty acid synthase	48.26	39.82	56	80	168	2511	273.3	6.44	483492.54 ±645290.12	488106.34 ±658233.49	485799	650020	614214.62 ±801747.83	631841.73 ±857905.64	623028	829170	1.28248	2.42031	0.358937	lVLTSR/gDLSSIR/gYAVLGGER/tGTVSLEVR/eLNLVLSVR/aQVADVVVSR/dPSQQELPR/qVQPEGPYR/eVWALVQAGIR/lQVVDQPLPVR/lQVVDQPLPVR/dNLEFFLAGIGR/mVVPGLDGAQIPR/sLLVNPEGPTLMR/sLLVNPEGPTLmR/fPQLDSTSFANSR/eDGLAQQQTQLNLR/eQGVTFPSGDIQEQLIR/dTVTISGPQAPVFEFVEQLR/lMSAISk/tLLEGSGLESIISIIHSSLAEPR/tLLEGSGLESIISIIHSSLAEPR/tLLEGSGLESIISIIHSSLAEPR/dLVEAVAHILGIR/gYDYGPHFQGILEASLEGDSGR/tLLEGSGLESIISIIHSSLAEPR/aLGLGVEQLPVVFEDVVLHQATI…
870	P49354	FNTA	Protein farnesyltransferase/geranylgeranyltransferase type-1 subunit alpha	20.05	6.6	1	2	2	379	44.4	5.08	9578 ±NA	8329.57 ±NA	8953.79	NA	7423.27 ±NA	7806.12 ±NA	7614.7	NA	0.850444	NA	-0.233711	dPSQELEFIADILNQDAk
871	P49366	DHPS	Deoxyhypusine synthase	25.65	4.88	1	1	1	369	40.9	5.36	68170 ±NA	58194.13 ±NA	63182.1	NA	59881.96 ±NA	66666.67 ±NA	63274.3	NA	1.00146	NA	0.0021048	lEPLSQDEDQHADLTQSR
872	P49368	CCT3	T-complex protein 1 subunit gamma	179.3	40.18	17	23	63	545	60.5	6.49	544243.95 ±646052.63	561537.61 ±654110.66	552891	648589	546746.15 ±647244.7	559102.2 ±648747.01	552924	647503	1.00006	1.65766	8.71227e-05	smIEISR/eILSEVER/aVAQALEVIPR/tAVETAVLLLR/gESQTDIEITR/nVLLDPQLVPGGGASEMAVAHALTEk/nVLLDPQLVPGGGASEmAVAHALTEk/iVSRPEELR/gISDLAQHYLMR/gISDLAQHYLmR/IDDIVSGHk/gISDLAQHYLMR/gISDLAQHYLmR/iVSRPEELR/iDDIVSGHk/kGESQTDIEITR/eILSEVER/VQSGNINAAk/mVQFEENGR/mVQFEENGR/aVAQALEVIPR/amTGVEQWPYR/eLGIWEPLAVk/iVLLDSSLEYk/eDDVGTGAGLLEIk/VQSGNINAAk/eLGIWEPLAVk/iVLLDSSLEYk/eDDVGTGAGLLEIk/VQSGNINAAk/aLDDMISTLk/aLDDmISTLk/e…
873	P49406	MRPL19	39S ribosomal protein L19, mitochondrial	39.37	4.79	1	1	1	292	33.5	9.5	28780 ±NA	26373.21 ±NA	27576.6	NA	27259.7 ±NA	25941.04 ±NA	26600.4	NA	0.964599	NA	-0.0519986	vLHIPEFYVGSILR
874	P49411	TUFM	Elongation factor Tu, mitochondrial	61.92	38.72	14	15	45	452	49.5	7.61	913766.41 ±750163.67	954824.91 ±826308.79	934296	786060	975092.53 ±829019.38	989221.03 ±854133.04	982157	840444	1.05123	1.26151	0.0720742	TTLTAAITk/gTVVTGTLER/yEEIDNAPEER/lLDAVDTYIPVPAR/lLDAVDTYIPVPAR/iLAEGGGAk/gITINAAHVEYSTAAR/dLEkPFLLPVEAVYSVPGR/gITINAAHVEYSTAAR/dLEkPFLLPVEAVYSVPGR/tVVTGIEMFHk/dLEkPFLLPVEAVYSVPGR/tVVTGIEMFHk/tVVTGIEmFHk/qIGVEHVVVYVNk/tVVTGIEMFHk/TTLTAAITk/gTVVTGTLER/aEAGDNLGALVR/tIGTGLVTNTLAMTEEEk/tTLTAAITk/eLAMPGEDLk/eLAmPGEDLk/tTLTAAITk/eLAMPGEDLk/eLAMPGEDLk/eLAmPGEDLk/dPELGLk/tTLTAAITk/eLAMPGEDLk/eLAmPGEDLk/dP…
875	P49419	ALDH7A1	Alpha-aminoadipic semialdehyde dehydrogenase	80.12	13.17	5	6	10	539	58.5	7.99	178912.5 ±185817.89	164197.71 ±164671.72	171555	175159	147944.77 ±136962.95	158261.76 ±149612.04	153103	143274	0.892444	1.23602	-0.164167	vGNPWDPNVLYGPLHTk/vGNPWDPNVLYGPLHTk/qAVSMFLGAVEEAk/dLPLAQGIk/iQVLGSLVSLEmGk/dLPLAQGIk/qASVADYEETVk/iQVLGSLVSLEMGk
876	P49459	UBE2A	Ubiquitin-conjugating enzyme E2 A	34.31	11.18	1	1	1	152	17.3	5.15	224500 ±NA	203987.96 ±NA	214244	NA	239460.37 ±NA	236281.18 ±NA	237871	NA	1.11028	NA	0.150923	lTIEFTEEYPNkPPTVR
877	P49585	PCYT1A	Choline-phosphate cytidylyltransferase A	55.57	18.8	3	4	4	367	41.7	7.25	91693.33 ±81845.28	89831.95 ±83297.47	90762.6	82569.5	90902.19 ±69217.52	95731.29 ±75809.61	93316.7	72401.5	1.02814	1.2293	0.0400373	nAPWTLTPEFLAEHR/vYADGIFDLFHSGHAR/eFIGSFLEMFGPEGALk
878	P49588	AARS	Alanine--tRNA ligase, cytoplasmic	46.3	24.38	7	21	31	968	106.7	5.53	239831.54 ±222172.4	245259.01 ±227230.83	242545	223347	213124.92 ±202509.92	229761.03 ±216102.54	221443	209260	0.912996	1.20465	-0.131319	mALELLTQEFGIPIER/eIADLGEALATAVIPQWQk/yNYHLDSSGSYVFENTVATVMALR/kAEEIANEMIEAAk/dIINEEEVQFLk/eIADLGEALATAVIPQWQk/gLEVTDDSPk/dIINEEEVQFLk/gLEVTDDSPk/dVSAQATGk/gLEVTDDSPk/dVSAQATGk/gLEVTDDSPk
879	P49589	CARS	Cysteine--tRNA ligase, cytoplasmic	23.01	1.6	1	1	1	748	85.4	6.76	464600 ±NA	440707.3 ±NA	452654	NA	354974.7 ±NA	411337.87 ±NA	383156	NA	0.846467	NA	-0.240475	fEDHEGLPTVVk
880	P49591	SARS	Serine--tRNA ligase, cytoplasmic	28.76	22.96	7	8	8	514	58.7	6.43	375647.5 ±301864.52	398518.62 ±328588	387083	314490	376519.81 ±315752.5	396830.36 ±329014.23	386675	321291	0.998946	1.16089	-0.00152137	vLDLDLFR/ePVGDDESVPENVLSFDDLTADALANLk/yLIATSEQPIAALHR/fkDPGLVDQLVk/iEQFVYSSPHDNk/eIGNLLHPSVPISNDEDVDNkVER/lLIDEAILk/lLIDEAILk
881	P49593	PPM1F	Protein phosphatase 1F	27.71	3.52	1	1	1	454	49.8	5.1	179300 ±NA	154627.54 ±NA	166964	NA	94603.71 ±NA	100566.89 ±NA	97585.3	NA	0.58447	NA	-0.774799	aYFAVFDGHGGVDAAR
882	P49642	PRIM1	DNA primase small subunit	27.05	4.29	1	2	2	420	49.9	8.21	96390 ±NA	94808.13 ±NA	95599.1	NA	90893.76 ±NA	90646.26 ±NA	90770	NA	0.949486	NA	-0.0747808	sGIVEYLSLVk
883	P49643	PRIM2	DNA primase large subunit	51.62	11.59	3	6	6	509	58.8	7.91	439480.5 ±753567.22	426830.32 ±727727.65	433155	740644	424170.95 ±738839.31	428876.13 ±756739.67	426524	747786	0.984689	2.41147	-0.0222594	iPFADALDLFR/dIVAIILNEFR/iSPGGISQILDLVk/iLNGGKDIk
884	P49720	PSMB3	Proteasome subunit beta type-3	85.06	15.12	2	2	6	205	22.9	6.55	191588 ±63036.21	197185.85 ±71415.94	194387	66662.8	200910.62 ±80001.28	191417.23 ±64505.02	196164	72121.5	1.00914	0.507369	0.0131286	dAVSGMGVIVHIIEk/dAVSGMGVIVHIIEk/dAVSGmGVIVHIIEk/dAVSGMGVIVHIIEk/fGPYYTEPVIAGLDPk
885	P49736	MCM2	DNA replication licensing factor MCM2	76.88	11.06	8	9	17	904	101.8	5.52	481923.53 ±417770.45	514002.57 ±449518.51	497963	433066	146820.26 ±132655.64	155971.06 ±139899.02	151396	136001	0.30403	0.380135	-1.71771	aGIVTSLQAR/qLVAEQVTYQR/eSLVVNYEDLAAR/iSHLPLVEELR/iFASIAPSIYGHEDIk/iSHLPLVEELR/aGIVTSLQAR/vAVGELTDEDVk/gLALALFGGEPk/gVcLIDEFDk/vAVGELTDEDVk/gLALALFGGEPk/gVcLIDEFDk/vAVGELTDEDVk/gLALALFGGEPk/gLALALFGGEPk/gLALALFGGEPk
886	P49748	ACADVL	Very long-chain specific acyl-CoA dehydrogenase, mitochondrial	66.04	24.73	8	14	22	655	70.3	8.75	263363.64 ±240903.93	274008.48 ±260792.2	268686	250517	271244.83 ±252558.92	273237.48 ±256960.2	272241	253883	1.01323	1.33616	0.0189637	eLVEPVSR/gIVNEQFLLQR/aGLGSGLSLSGLVHPELSR/aGLGSGLSLSGLVHPELSR/gFGGITHGPPEk/iHNFGLIQEk/gQLTTDQVFPYPSVLNEEQTQFLk/tPVTDPATGAVk/nPFGNAGLLLGEAGk/nPFGNAGLLLGEAGk/nPFGNAGLLLGEAGk
887	P49755	TMED10	Transmembrane emp24 domain-containing protein 10	34.23	22.37	4	5	7	219	25	7.44	465646.67 ±538910.59	453322.05 ±550766.46	459484	544476	516620.29 ±678726.49	494463.34 ±628778.21	505542	653730	1.10024	1.92976	0.137815	iTDSAGHILYSk/lkPLEVELR/iTDSAGHILYSk/lEDLSESIVNDFAYMk/lEDLSESIVNDFAYmk/iPDQLVILDmk
888	P49756	RBM25	RNA-binding protein 25	94.23	16.13	8	13	18	843	100.1	6.32	357443.64 ±236749.05	345598.19 ±241114.74	351521	238554	311496.24 ±203192.59	323113.79 ±210522.97	317305	206710	0.902663	0.849145	-0.14774	fEDEDSDDVPR/fPVAPLIPYPLITk/lLAEGHPDPDAELQR/eYSSELNAPSQESDSHPR/lLAEGHPDPDAELQR/eYSSELNAPSQESDSHPR/dREEDEEDAYER/eDINAIEMEEDkR/eDINAIEmEEDkR/lLHDLQIGEk/lLIYETEAk
889	P49757	NUMB	Protein numb homolog	28.68	1.69	1	1	1	651	70.8	8.51	56160 ±NA	54499.62 ±NA	55329.8	NA	64055.65 ±NA	55328.8 ±NA	59692.2	NA	1.07884	NA	0.109486	yLGHVEVDESR
890	P49761	CLK3	Dual specificity protein kinase CLK3	68.6	3.13	1	1	2	638	73.5	9.92	12990 ±791.96	11813.39 ±2160.16	12401.7	1476.06	14338.11 ±661.79	12015.31 ±2345	13176.7	1503.4	1.06249	0.175178	0.0874525	iTLAEALLHPFFAGLTPEER/iTLAEALLHPFFAGLTPEER
891	P49770	EIF2B2	Translation initiation factor eIF-2B subunit beta	33.23	7.69	2	2	2	351	39	6.16	169150 ±33870.41	150827.69 ±3032.74	159989	15418.8	141736.93 ±12997.41	148894.56 ±1082.31	145316	5957.55	0.908287	0.0951268	-0.13878	fVAPEEVLPFTEGDILEk/iESFVETLk
892	P49773	HINT1	Histidine triad nucleotide-binding protein 1	22.51	5.56	1	1	1	126	13.8	6.95	1649650 ±1614112.65	1615237.02 ±1571011.43	1.63244e+06	1.59256e+06	1758937.61 ±1607266.83	1550822 ±1436941.99	1.65488e+06	1.5221e+06	1.01374	1.35921	0.0196934	iIFEDDR/iIFEDDR
893	P49790	NUP153	Nuclear pore complex protein Nup153	60.34	3.19	3	4	4	1475	153.8	8.73	181867.5 ±101554.21	175156.13 ±111730.5	178512	105767	178726.81 ±113859.37	183633.79 ±107794.85	181180	110700	1.01495	0.86382	0.0214065	eDHLVYADEESSNITDGR/eGSVLDILk/tTLSASGTGFGDk/eGSVLDILk
894	P49792	RANBP2	E3 SUMO-protein ligase RanBP2	33.96	6.3	7	20	28	3224	358	6.2	272692.5 ±198637.94	298523.33 ±226553.06	285608	211882	300467.96 ±235822.89	314364.37 ±248318.13	307416	241941	1.07636	1.16414	0.106157	sISSPSVSSETmDkPVDLSTR/lLVQHEINTLR/lLLDIPLQTPHk/kLPVPLESVk/fEEAQSILk/nSDIEQSSDSk/vLPLLk/vLPLLk
895	P49840	GSK3A	Glycogen synthase kinase-3 alpha	22.88	3.52	1	1	1	483	50.9	8.75	440100 ±NA	450865.31 ±NA	445483	NA	369224.28 ±NA	415192.74 ±NA	392209	NA	0.880413	NA	-0.183748	dIkPQNLLVDPDTAVLk
896	P49841	GSK3B	Glycogen synthase kinase-3 beta	23.93	4.05	1	1	1	420	46.7	8.78	220700 ±NA	224153.5 ±NA	222427	NA	185750.42 ±NA	203004.54 ±NA	194377	NA	0.873894	NA	-0.194469	dIkPQNLLLDPDTAVLk
897	P49902	NT5C2	Cytosolic purine 5'-nucleotidase	27.78	5.88	1	2	3	561	64.9	6.14	59035 ±41485.95	59890.9 ±43421.36	59462.9	42453.7	40185.5 ±30633.34	45787.98 ±33535.46	42986.7	32084.4	0.722916	0.746674	-0.468099	dILYIGDHIFGDILk/dILYIGDHIFGDILk
898	P49903	SEPHS1	Selenide, water dikinase 1	32.48	3.06	1	1	1	392	42.9	5.97	123000 ±NA	115199.4 ±NA	119100	NA	112478.92 ±NA	115079.37 ±NA	113779	NA	0.955327	NA	-0.0659336	eSFNPESYELDk
899	P49915	GMPS	GMP synthase [glutamine-hydrolyzing]	122.58	43.87	19	29	57	693	76.7	6.87	419898.11 ±453793.64	411035.73 ±430339.23	415467	440308	414849.14 ±423414.51	421650.73 ±436580.61	418250	429464	1.0067	1.48552	0.00963171	eLGLPEELVSR/eLGLPEELVSR/dEPDWESLIFLAR/ePPTDVTPTFLTTGVLSTLR/tFITSDFMTGIPATPGNEIPVEVVLk/iSQMPVILTPLHFDR/iSQmPVILTPLHFDR/vINAAHSFYNGTTTLPISDEDR/eEVVLLTHGDSVDk/iSQMPVILTPLHFDR/iSQmPVILTPLHFDR/aLNQEQVIAVHIDNGFMR/aLNQEQVIAVHIDNGFmR/qADFEAHNILR/eEVVLLTHGDSVDk/lYGAQFHPEVGLTENGk/eEVVLLTHGDSVDk/lYGAQFHPEVGLTENGk/hPFPGPGLAIR/eSQSVEEALkk/eSQSVEEALkk/iSQMPVILTPLHFDRDPLQk/iSQmPVILTPLHFDRDPLQk/sVVIR/sVVLR/sVVIR…
900	P49959	MRE11A	Double-strand break repair protein MRE11A	44.25	9.04	3	4	4	708	80.5	5.9	53356.67 ±42229.26	57358.92 ±42103.06	55357.8	42065.5	50418.77 ±36146.35	52552.91 ±37674.73	51485.8	36899.6	0.930056	0.971485	-0.104611	gNDTFVTLDEILR/eDENSWFNLFVIHQNR/lAQENEVDFILLGGDLFHENkPSR
901	P50213	IDH3A	Isocitrate dehydrogenase [NAD] subunit alpha, mitochondrial	57.12	10.93	1	3	5	366	39.6	6.92	96800 ±106914.55	102990.97 ±120591.24	99895.5	113753	108532.88 ±119099.2	114189.34 ±129532.02	111361	124316	1.11478	1.77766	0.156754	eNTEGEYSGIEHVIVDGVVQSIk/eNTEGEYSGIEHVIVDGVVQSIk
902	P50395	GDI2	Rab GDP dissociation inhibitor beta	117.21	40.45	8	15	28	445	50.6	6.47	539887.69 ±719973	527092.09 ±674159.82	533490	696651	561851.08 ±732758.7	553987.88 ±693809.43	557919	712920	1.04579	1.91069	0.064596	mLLYTEVTR/iPGSPPESmGR/dLGTESQIFISR/vPSTEAEALASSLMGLFEk/eIRPALELLEPIEQk/fVSISDLLVPk/fVSISDLLVPk/yIAIVSTTVETk/vPSTEAEALASSLMGLFEk/fVSISDLLVPk/fVSISDLLVPk/mTGSEFDFEEMk/mTGSEFDFEEMk
903	P50402	EMD	Emerin	38.73	17.72	4	4	5	254	29	5.5	201100 ±133019.51	210338.6 ±175126.68	205719	153477	198229.34 ±152925.06	194353.74 ±142774.38	196292	147787	0.954172	1.01135	-0.0676791	tYGEPESAGPSR/yNIPHGPVVGSTR/yNIPHGPVVGSTR/kEDALLYQSk/gDADmYDLPk
904	P50454	SERPINH1	Serpin H1	62.38	22.97	6	7	13	418	46.4	8.69	270063.4 ±436385.97	248382.54 ±383646.48	259223	409835	283845.36 ±420689.77	298108.84 ±460732.05	290977	440663	1.1225	2.4575	0.166712	dQAVENILVSPVVVASSLGLVSLGGk/dQAVENILVSPVVVASSLGLVSLGGk/dEEVHAGLGELLR/dEEVHAGLGELLR/lQIVEMPLAHk/lFYADHPFIFLVR/gVVEVTHDLQk/lQIVEMPLAHk/lQIVEmPLAHk/lSSLIILMPHHVEPLER
905	P50502	ST13	Hsc70-interacting protein	73.85	21.41	5	8	23	369	41.3	5.27	250294.67 ±215477.87	264665.16 ±255776.27	257480	235185	300626.19 ±297382.79	302033.26 ±309645.79	301330	303437	1.1703	1.59108	0.226883	qDPSVLHTEEMR/qDPSVLHTEEmR/qDPSVLHTEEMR/qDPSVLHTEEmR/lDYDEDASAMLk/vAAIEALNDGELQk/aIDLFTDAIk/lDYDEDASAMLk/vAAIEALNDGELQk/aIDLFTDAIk/aIEINPDSAQPYk/vAAIEALNDGELQk/aIDLFTDAIk/aIEINPDSAQPYk/vAAIEALNDGELQk
906	P50542	PEX5	Peroxisomal targeting signal 1 receptor	37.89	2.19	1	1	1	639	70.8	4.54	29900 ±NA	26531.23 ±NA	28215.6	NA	31602.02 ±NA	28565.76 ±NA	30083.9	NA	1.06621	NA	0.0924975	eAVEHFLEALNMQR
907	P50548	ERF	ETS domain-containing transcription factor ERF	40.8	2.37	1	1	1	548	58.7	7.3	252700 ±NA	262001.5 ±NA	257351	NA	219645.87 ±NA	243083.9 ±NA	231365	NA	0.899025	NA	-0.153566	aRPPGPPDLGAFR
908	P50552	VASP	Vasodilator-stimulated phosphoprotein	39.47	27.37	9	11	14	380	39.8	8.94	340266 ±187054.16	358659.14 ±210595.31	349463	198453	404764.76 ±238653.62	411774.38 ±249548.94	408270	243861	1.16828	0.962861	0.224384	dESANQEEPEAR/eEIIEAFVQELR/qQPGPSEHIER/vQIYHNPTANSFR/aTVMLYDDGNkR/aTVmLYDDGNkR/vkEEIIEAFVQELR/vkQELLEEVk/vkQELLEEVkk/qEEASGGPTAPk
909	P50570	DNM2	Dynamin-2	46.84	10.34	5	10	14	870	98	7.44	406440 ±358856.12	394416.85 ±345816.42	400428	352268	387200.67 ±355765.34	372551.02 ±326433.59	379876	341009	0.948674	1.19237	-0.0760164	fTDFDEVR/qEIEAETDR/sSVLENFVGR/tLNQQLTNHIR/gMEELIPLVNk
910	P50579	METAP2	Methionine aminopeptidase 2	41.72	10.67	2	4	7	478	52.9	5.82	261067.5 ±356139.14	261203.91 ±353196.73	261136	354664	264664.84 ±376110.07	256659.58 ±346142.14	260662	361108	0.998187	1.93653	-0.0026183	gPSAAGEQEPDkESGASVDEVAR/gPSAAGEQEPDkESGASVDEVAR/nFDVGHVPIR/nFDVGHVPIR
911	P50583	NUDT2	Bis(5'-nucleosyl)-tetraphosphatase [asymmetrical]	40.16	26.53	2	2	3	147	16.8	5.35	68001.33 ±53263.21	60330.07 ±48011.08	64165.7	50637.1	59086.85 ±48065.78	53924.79 ±40989.33	56505.8	44420.9	0.880623	0.980927	-0.183403	gHVEPGEDDLETALR/gHVEPGEDDLETALR/vDNNAIEFLLLQASDGIHHWTPPk
912	P50613	CDK7	Cyclin-dependent kinase 7	33.85	5.78	1	1	1	346	39	8.47	14550 ±NA	13559.07 ±NA	14054.5	NA	15868.47 ±NA	11887.76 ±NA	13878.1	NA	0.987447	NA	-0.0182244	lLQELSHPNIIGLLDAFGHk
913	P50750	CDK9	Cyclin-dependent kinase 9	20.51	10.48	1	3	4	372	42.8	8.79	26980 ±NA	26749.44 ±NA	26864.7	NA	21163.58 ±NA	22857.14 ±NA	22010.4	NA	0.819304	NA	-0.28753	iDSDDALNHDFFWSDPMPSDLk
914	P50851	LRBA	Lipopolysaccharide-responsive and beige-like anchor protein	21.99	1.05	1	3	4	2863	318.9	5.6	149200 ±NA	133032.36 ±NA	141116	NA	122765.6 ±NA	134183.67 ±NA	128475	NA	0.910417	NA	-0.1354	eETPTEGGALSLkPGLPIR
915	P50914	RPL14	60S ribosomal protein L14	48.62	32.09	4	10	21	215	23.4	10.93	812032 ±850443.8	782824.68 ±870324.68	797428	859138	855893.76 ±932142.33	842573.7 ±942235.39	849234	936606	1.06497	1.64195	0.0908068	lVAIVDVIDQNR/vAYVSFGPHAGk/mTDFDR/mTDFDR/iTAASk
916	P50990	CCT8	T-complex protein 1 subunit theta	93.13	51.64	21	29	82	548	59.6	5.6	837601.6 ±862884.16	920423.63 ±923889.33	879013	890165	898121.25 ±950506.73	914896.83 ±954243.09	906509	950604	1.03128	1.5034	0.0444375	lATNAAVTVLR/dIDEVSSLLR/fAEAFEAIPR/eDGAISTIVLR/gSTDNLMDDIER/gSTDNLmDDIER/aVDDGVNTFk/tAYGPNGmNk/aLAENSGVk/kDWDDDQND/ILGSGISSSSVLHGMVFk/eLEVQHPAAk/ILGSGISSSSVLHGMVFk/eLEVQHPAAk/vADmALHYANk/kETEGDVTSVk/eLEVQHPAAk/iLGSGISSSSVLHGMVFk/lATNAAVTVLR/eTEGDVTSVk/aIADTGANVVVTGGk/dMLEAGILDTYLGk/dmLEAGILDTYLGk/eTEGDVTSVk/lVPGGGATEIELAk/lVPGGGATEIELAk/aIADTGANVVVTGGk/eTEGDVTSVk/gEENLmDAQVk/lVPGGGATEIELAk/lVPGGGA…
917	P50991	CCT4	T-complex protein 1 subunit delta	159.55	44.34	18	22	82	539	57.9	7.83	664308.33 ±811385.61	677299.44 ±823395.41	670804	815677	712788.89 ±905432.21	715674.87 ±910682.19	714232	907863	1.06474	1.87294	0.0905015	aVADAIR/lVIEEAER/vIDPATATSVDLR/aLIAGGGAPEIELALR/tDmDNQIVVSDYAQmDR/tSLGPk/gIEILTDMSRPVELSDR/gIEILTDmSRPVELSDR/qMQVLHPAAR/qmQVLHPAAR/dALSDLALHFLNk/qMQVLHPAAR/qmQVLHPAAR/dALSDLALHFLNk/gIHPTIISESFQk/gIHPTIISESFQk/dALSDLALHFLNk/dALSDLALHFLNk/tIGTkPVAHIDQFTADMLGSAELAEEVNLNGSGk/dALSDLALHFLNk/aVADAIR/vSNSGITR/vSNSGITR/iDDVVNTR/eTLLNSATTSLNSk/dALSDLALHFLNk/aVADAIR/eTLLNSATTSLNSk/eTLLNSATTSLNSk/TSLGPk/mLVE…
918	P50995	ANXA11	Annexin A11	59.05	18.22	7	9	16	505	54.4	7.65	316656.25 ±254966.23	318535.55 ±282062.81	317596	267502	333714.17 ±284856.81	337086.17 ±290937.18	335400	287662	1.05606	1.26948	0.0786911	dAQELYAAGENR/gTITDAPGFDPLR/sELSGNFEk/sLYHDISGDTSGDYR/aHLVAVFNEYQR/tPVLFDIYEIk/tILALMk/tILALmk
919	P51003	PAPOLA	Poly(A) polymerase alpha	38.74	2.15	1	2	8	745	82.8	7.37	765766.67 ±385841.74	715149.24 ±403393.72	740458	389749	703513.21 ±446358.49	757804.23 ±465904.52	730659	456010	0.986766	0.805631	-0.0192201	iLILGk/lIILGk/lLLLGk/iLILGk/lIILGk/lLLLGk/iLILGk/lIILGk/lLLLGk
920	P51114	FXR1	Fragile X mental retardation syndrome-related protein 1	81.9	14.98	5	8	12	621	69.7	6.15	219711.75 ±184115.24	234871.71 ±207433.14	227292	195448	213299.96 ±182236.81	206613.73 ±185986.31	209957	183742	0.923733	1.13333	-0.114452	gFLEFVEDFIQVPR/eDLMGLAIGTHGSNIQQAR/eDLmGLAIGTHGSNIQQAR/qLAAAFHEEFVVR/qLAAAFHEEFVVR/vNILSDMHLR/vNILSDmHLR/dVIEEHGPSEk
921	P51116	FXR2	Fragile X mental retardation syndrome-related protein 2	138.2	10.1	2	4	6	673	74.2	6.23	69145 ±73475.47	62896.91 ±64389.81	66021	68932.6	71690.56 ±73542.68	67695.58 ±69576.26	69693.1	71559.5	1.05562	1.54584	0.0780911	eNISNAQALLEYHLSYLQEVEQLR/aGYSTDESSSSSLHATR
922	P51148	RAB5C	Ras-related protein Rab-5C	101.43	29.63	4	6	15	216	23.5	8.41	86609.09 ±90168.95	83018.67 ±82876.16	84813.9	86490.5	86378.97 ±79618.06	89776.33 ±87453.17	88077.6	83481.2	1.03848	1.4458	0.0544756	nEPQNATGAPGR/gVDLQENNPASR/tAMNVNEIFMAIAk/tAMNVNEIFmAIAKK/tAMNVNEIFmAIAk/tAmNVNEIFMAIAk/tAmNVNEIFmAIAKK/tAMNVNEIFMAIAk/tAMNVNEIFmAIAKK/tAMNVNEIFmAIAk/qASPNIVIALAGNk
923	P51149	RAB7A	Ras-related protein Rab-7a	79.86	34.3	4	6	8	207	23.5	6.7	1127200 ±956326.58	1050664.66 ±959462.28	1.08893e+06	956481	1117734.68 ±973090.19	1141798.94 ±987935.01	1.12977e+06	980416	1.0375	1.28105	0.0531107	qETEVELYNEFPEPIk/vIILGDSGVGk/vIILGDSGVGk/aTIGADFLTk/vIILGDSGVGk/nNIPYFETSAk
924	P51398	DAP3	28S ribosomal protein S29, mitochondrial	42.07	14.57	4	4	4	398	45.5	8.88	172940 ±114087.73	169057.56 ±114160.07	170999	113936	151553.54 ±92065.12	147842.97 ±104004.49	149698	97330.9	0.875435	0.814995	-0.191929	sPIAPEELALVHNLR/nDWHGGAIVSALSQTGSLFkPR/kPALELLHYLk/aYLPQELLGk
925	P51571	SSR4	Translocon-associated protein subunit delta	44.1	10.98	1	1	2	173	19	6.15	10830 ±NA	10880.36 ±NA	10855.2	NA	11492.41 ±NA	11604.31 ±NA	11548.4	NA	1.06386	NA	0.0893043	nNEDISIIPPLFTVSVDHR
926	P51572	BCAP31	B-cell receptor-associated protein 31	94.44	44.31	10	12	23	246	28	8.44	516833.33 ±468019.21	504865.31 ±471193.29	510849	467281	543141.09 ±514052.32	552092.97 ±534855.31	547617	524177	1.07197	1.41927	0.100269	kYDDVTEk/lkDELASTk/ymEENDQLkk/vNLQNNPGAmEHFHmk/aENQVLAMR/aENQVLAmR/lVTLISQQATLLASNEAFk/yDDVTEk/ymEENDQLk/yDDVTEk/lDVGNAEVk/qAESASEAAk/ymEENDQLk/qAESASEAAk/qAESASEAAk
927	P51610	HCFC1	Host cell factor 1	45.28	3.14	3	4	5	2035	208.6	7.46	443547.5 ±321636.89	447731.38 ±332690.45	445639	326945	354445.62 ±254144.84	382850.06 ±286108.69	368648	269929	0.827233	0.857449	-0.273634	lGDLWTLDIDTLTWNkPSLSGVAPLPR/iATGHGQQGVTQVVLk/gPLPAGTILk/gPLPAGTILk
928	P51636	CAV2	Caveolin-2	33.13	11.11	1	1	1	162	18.3	5.27	200700 ±NA	157035.36 ±NA	178868	NA	138111.3 ±NA	134920.63 ±NA	136516	NA	0.763223	NA	-0.389823	lGFEDVIAEPVTTHSFDk
929	P51648	ALDH3A2	Fatty aldehyde dehydrogenase	57.1	13.61	5	8	19	485	54.8	7.88	402500 ±329061.79	405831.45 ±317801.83	404166	322572	471402.47 ±404019.04	467498.11 ±382406.38	469450	393154	1.16153	1.34375	0.216025	iAFGGETDEATR/vDWGk/iTWGk/vMQEEIFGPILPIVPVk/iLSLLEGQk/iLSLLEGQk
930	P51659	HSD17B4	Peroxisomal multifunctional enzyme type 2	63.54	17.39	6	10	12	736	79.6	8.84	225850 ±113362.86	231976.11 ±113172.45	228913	112017	216626.26 ±96594.02	221225.2 ±112391.79	218926	103797	0.956371	0.651628	-0.0643582	iSDEDWDIIHR/iDSEGGVSANHTSR/iSDEDWDIIHR/vNAVFEWHITk/vLHGEQYLELYkPLPR/dIGPEVVk/aVANYDSVEEGEk/aVANYDSVEEGEk
931	P51665	PSMD7	26S proteasome non-ATPase regulatory subunit 7	71.99	36.73	7	9	11	324	37	6.77	319472.22 ±264809.38	353263.94 ±278609.92	336368	270419	335273.56 ±255683.11	330340.77 ±260180.68	332807	257410	0.989414	1.10378	-0.0153543	dTTVGTLSQR/dLGLPTEAYISVEEVHDDGTPTSk/pELAVQk/dLGLPTEAYISVEEVHDDGTPTSk/pELAVQk/iTNQVHGLk/sVVALHNLINNk/tFEHVTSEIGAEEAEEVGVEHLLR/vVVHPLVLLSVVDHFNR
932	P51812	RPS6KA3	Ribosomal protein S6 kinase alpha-3	64.41	13.38	4	9	9	740	83.7	6.89	212497.5 ±135302.26	226164.41 ±140699.15	219331	137502	218547.64 ±149722.45	228467.97 ±152813.45	223508	150699	1.01904	0.938203	0.0272158	vLGQGSFGk/dILVEVNHPFIVk/tVEYLHAQGVVHR/dLkPENILLDEEGHIk
933	P51858	HDGF	Hepatoma-derived growth factor	127.88	52.92	8	11	26	240	26.8	4.73	635331.82 ±648334.82	611273 ±608747.92	623302	626749	574547.75 ±577438.85	610325.19 ±629438.95	592436	603272	0.95048	1.36022	-0.0732718	eDAEAPGIR/eAATLEVERPLPMEVEk/eAATLEVERPLPmEVEk/eAATLEVERPLPmEVEk/yQVFFFGTHETAFLGPk/yQVFFFGTHETAFLGPk/lVIDEPAk/iDEMPEAAVk/iDEmPEAAVk/dLFPYEESk/lVIDEPAk/iDEmPEAAVk/dLFPYEESk/eAENPEGEEk/gFSEGLWEIENNPTVk/lVIDEPAk/iDEMPEAAVk/dLFPYEESk/eAENPEGEEk/gFSEGLWEIENNPTVk/eAENPEGEEk/eAENPEGEEk
934	P51948	MNAT1	CDK-activating kinase assembly factor MAT1	64.89	7.12	1	1	2	309	35.8	6.09	17877 ±12675.6	20142.96 ±14620.99	19010	13648.3	14355.4 ±8578.89	16170.63 ±12117.82	15263	10348.4	0.802895	0.792854	-0.316717	qAFLDELESSDLPVALLLAQHk/qAFLDELESSDLPVALLLAQHk
935	P51991	HNRNPA3	Heterogeneous nuclear ribonucleoprotein A3	80.21	21.96	6	11	63	378	39.6	9.01	733113.33 ±752051.93	834085.78 ±911561.61	783600	830285	861107.36 ±978583.05	890589.57 ±1009132.9	875848	993647	1.11772	1.7351	0.160565	eDTEEYNLR/iETIEVMEDR/iETIEVmEDR/gFAFVTFDDHDTVDk/gFAFVTFDDHDTVDk/gFAFVTFDDHDTVDk/gFAFVTFDDHDTVDk/iFVGGIkEDTEEYNLR/eDSVkPGAHLTVk/eDTEEYNLR/eDSVkPGAHLTVk/gGSFGGR/gGSFGGR/gGSFGGR/gGSFGGR
936	P52209	PGD	6-phosphogluconate dehydrogenase, decarboxylating	45.13	32.51	10	17	45	483	53.1	7.23	690093.81 ±725361.44	666454.19 ±715905.98	678274	717760	705098.77 ±757098.93	740185.19 ±779064.41	722642	767617	1.06541	1.59747	0.0914129	sFLEDIR/gILFVGSGVSGGEEGAR/iILLVk/dAFDRNPELQNLLLDDFFk/TIFQGIAAk/nPELQNLLLDDFFk/nPELQNLLLDDFFk/iILLVk/aGQAVDDFIEk/nPELQNLLLDDFFk/iILLVk/fQDTDGk/vDDFLANEAk/yGPSLmPGGNk/aGQAVDDFIEk/iILLVk/fQDTDGk/iILLVk/fQDTDGk/iILLVk/fQDTDGk
937	P52272	HNRNPM	Heterogeneous nuclear ribonucleoprotein M	203.64	65.48	26	42	102	730	77.5	8.7	425524.85 ±866958.87	447683.9 ±998747.23	436604	930616	404126.29 ±845015.65	408604.78 ±895005.72	406366	869832	0.930741	2.81155	-0.103549	eIDVR/eVFSMAGVVVR/mVPAGMGAGLER/eVFSmAGVVVR/mVPAGmGAGLER/mGLAmGGGGGASFDR/mGPAMGPALGAGIER/mGPAmGPALGAGIER/mGPLGLDHMASSIER/mGPLGLDHMASSIER/mGPLGLDHmASSIER/gNFGGSFAGSFGGAGGHAPGVAR/mGPLGLDHMASSIER/gNFGGSFAGSFGGAGGHAPGVAR/eDPDGEHAR/mGAGLGHGmDR/mGAGLGHGMDR/mGAGLGHGMDR/mGAGLGHGmDR/gEGERPAQNEk/gIGTVTFEQSIEAVQAISMFNGQLLFDRPMHVk/gIGTVTFEQSIEAVQAISmFNGQLLFDRPMHVk/gIGTVTFEQSIEAVQAISMFNGQLLFDRPmHVk/aDILEDkDGk/…
938	P52292	KPNA2	Importin subunit alpha-1	65.85	20.42	6	11	21	529	57.8	5.4	623290 ±434547.7	635753.2 ±492715.63	629522	461533	558330.52 ±423791.48	556396.83 ±411650.52	557364	417363	0.885377	0.927844	-0.175637	fVSFLGR/qPPIDNIIR/gINSSNVENQLQATQAAR/nkNPAPPIDAVEQILPTLVR/nkNPAPPIDAVEQILPTLVR/iEALQNHENESVYk/iEALQNHENESVYk/tGVVPQLVk/tGVVPQLVk/tGVVPQLVk
939	P52306	RAP1GDS1	Rap1 GTPase-GDP dissociation stimulator 1	57.25	6.75	2	3	4	607	66.3	5.31	161950 ±110237.95	158777.28 ±127997.5	160364	119118	158553.96 ±109768.49	150736.96 ±105424.65	154645	107597	0.964342	0.981469	-0.0523826	sAVDQAGGAQIVIDHLR/hVEDGNVTVQHAALSALR
940	P52434	POLR2H	DNA-directed RNA polymerases I, II, and III subunit RPABC3	36.43	19.33	2	2	3	150	17.1	4.68	186533.33 ±91492.31	192977.18 ±92231.96	189755	91853.8	173946.04 ±77540.73	168253.97 ±76807.91	171100	77173.9	0.901688	0.596588	-0.1493	iEGDETSTEAATR/lQGDANNLHGFEVDSR/lQGDANNLHGFEVDSR
941	P52565	ARHGDIA	Rho GDP-dissociation inhibitor 1	34.35	20.1	1	5	9	204	23.2	5.11	1205100 ±725350.14	1573513.92 ±1207561.74	1.38931e+06	966456	1045109.61 ±667160.61	1023384.35 ±718931.98	1.03425e+06	693046	0.744434	0.719041	-0.425785	sIQEIQELDkDDESLR/sIQEIQELDkDDESLR
942	P52594	AGFG1	Arf-GAP domain and FG repeat-containing protein 1	51.44	2.49	1	1	2	562	58.2	8.63	369020 ±442054.88	361753.2 ±443875.77	365387	442965	369447.72 ±457216.68	386799.89 ±478367.36	378124	467792	1.03486	1.7925	0.049435	sLLGDSAPTLHLNk/sLLGDSAPTLHLNk
943	P52597	HNRNPF	Heterogeneous nuclear ribonucleoprotein F	94.76	33.49	5	11	32	415	45.6	5.58	484801.67 ±480818.26	484687.74 ±455995.31	484745	468112	412315.91 ±374266.82	438714.1 ±415969.4	425515	394867	0.877813	1.17564	-0.188015	vTGEADVEFATHEEAVAAMSk/vTGEADVEFATHEEAVAAmSk/hSGPNSADSANDGFVR/hSGPNSADSANDGFVR/qSGEAFVELGSEDDVk/qSGEAFVELGSEDDVk/qSGEAFVELGSEDDVk/iTGEAFVQFASQELAEk/qSGEAFVELGSEDDVk/iTGEAFVQFASQELAEk/yIEVFk/yIEVFk
944	P52630	STAT2	Signal transducer and activator of transcription 2	51.7	5.64	2	3	4	851	97.9	5.49	15569 ±9863.46	15575.62 ±8966.68	15572.3	9398.85	15673.13 ±10766.45	14440.67 ±9384.76	15056.9	10074.1	0.966902	0.871255	-0.0485584	aQLEQGEPVLETPVESQQHEIESR/aQLEQGEPVLETPVESQQHEIESR/aPIDHGLEQLETWFTAGAk
945	P52701	MSH6	DNA mismatch repair protein Msh6	62.12	7.21	5	11	14	1360	152.7	6.9	269956.67 ±177914.13	287341.36 ±196361.61	278649	186480	300811.97 ±176622.86	316988.85 ±181557.29	308900	179040	1.10856	0.981444	0.148693	sTVDAEAVHk/lSDGIGVMLPQVLk/iSEVVELLk/lLTLIk/lLTLIk/sPALSDANk
946	P52732	KIF11	Kinesin-like protein KIF11	25.19	1.04	1	1	1	1056	119.1	5.64	565900 ±NA	491798.34 ±NA	528849	NA	452023.61 ±NA	477267.57 ±NA	464646	NA	0.878598	NA	-0.186726	vEETTEHLVTk
947	P52735	VAV2	Guanine nucleotide exchange factor VAV2	35.12	3.19	2	2	2	878	101.2	7.08	49685 ±39534.34	48122.65 ±40484.39	48903.8	40009.4	43406.41 ±33912.51	44827.1 ±37299.48	44116.8	35606	0.902113	1.03673	-0.148621	gIRPFPSEETTENDDDVYR/eIIELLFHk
948	P52788	SMS	Spermine synthase	91.71	38.52	8	12	31	366	41.2	5.02	624114 ±712456.92	628074.24 ±738640.8	626094	724421	587014.61 ±672286.18	595637.94 ±689096.67	591326	680500	0.944469	1.54128	-0.0824252	eLSQDSTGR/aIMGSGk/iYPHGLVLLDLQSYDGDAQGk/gLQSIFQEQGmAESVHTWQDHGYLATYTNk/lVEYDIDEVVYDEDSPYQNIk/nGSFANLR/lILDLSmk/eEIDSILNk/lILDLSMk/lILDLSmk/eEIDSILNk/lILDLSMk/lILDLSmk/eEIDSILNk/lILDLSMk
949	P52789	HK2	Hexokinase-2	48.2	3.27	2	3	3	917	102.3	6.05	370750 ±91287.49	366440.93 ±65017.64	368595	78152.6	267074.2 ±44775.48	293339 ±35154.91	280207	39965.2	0.760201	0.194258	-0.395547	gLGATTHPTAAVk/dISDIEGEk
950	P52888	THOP1	Thimet oligopeptidase	43.92	8.42	4	5	9	689	78.8	6.05	211856 ±146878.88	212329.57 ±146097.09	212093	146056	214215.85 ±146316.48	215175.74 ±150772.39	214696	148534	1.01227	0.988126	0.0175984	vDQALHTQTDADPAEEYAR/dAASGEVVGk/dAASGEVVGk/tSQTVATFLDELAQk/aVILELk
951	P52907	CAPZA1	F-actin-capping protein subunit alpha-1	110.58	48.95	6	10	15	286	32.9	5.69	303006.67 ±236781.38	302859.29 ±233931.19	302933	235202	321405.28 ±264406.27	309630.89 ±245228.92	315518	254644	1.04154	1.16643	0.0587241	iEGYEDQVLITEHGDLGNSR/fITHAPPGEFNEVFNDVR/fITHAPPGEFNEVFNDVR/iEGYEDQVLITEHGDLGNSR/eGAAHAFAQYNMDQFTPVk/eGAAHAFAQYNMDQFTPVk/lLLNNDNLLR/dVQDSLTVSNEAQTAk/eASDPQPEEADGGLk
952	P52926	HMGA2	High mobility group protein HMGI-C	48.65	46.79	2	4	7	109	11.8	10.62	63905 ±60784.17	71770.13 ±71837.17	67837.6	66241.3	60115.94 ±62475.52	57531.18 ±56700.66	58823.6	59577.3	0.867124	1.21993	-0.20569	gEGAGQPSTSAQGQPAAPAPQk/gEGAGQPSTSAQGQPAAPAPQk/gEGAGQPSTSAQGQPAAPAPQk/qQQEPTGEPSPk
953	P52943	CRIP2	Cysteine-rich protein 2	42.71	2.88	1	1	1	208	22.5	8.72	626600 ±NA	674191.12 ±NA	650396	NA	799409.78 ±NA	757936.51 ±NA	778673	NA	1.19723	NA	0.2597	vSSLGk
954	P53004	BLVRA	Biliverdin reductase A	20.47	8.45	1	2	3	296	33.4	6.44	14070 ±NA	11798.34 ±NA	12934.2	NA	14426.64 ±NA	13599.77 ±NA	14013.2	NA	1.08343	NA	0.1156	nPHPSSAFLNLIGFVSR
955	P53041	PPP5C	Serine/threonine-protein phosphatase 5	35.18	4.41	2	2	2	499	56.8	6.28	93273.33 ±40072.11	88966.64 ±25455.65	91120	32667.2	101391.23 ±27729.7	97675.74 ±25941	99533.5	26820.4	1.09233	0.489894	0.127414	aEGYEVAHGGR/lLYPDHFHLLR/lLYPDHFHLLR
956	P53384	NUBP1	Cytosolic Fe-S cluster assembly factor NUBP1	24.6	2.81	1	1	1	320	34.5	5.33	230200 ±NA	248683.22 ±NA	239442	NA	195952.78 ±NA	193820.86 ±NA	194887	NA	0.813922	NA	-0.297037	vPLDPLIGk
957	P53396	ACLY	ATP-citrate synthase	56.04	30.06	20	30	60	1101	120.8	7.33	399000 ±511354.74	390266.58 ±488064.2	394633	499414	463877.98 ±578301.95	474008.75 ±586886.73	468943	582380	1.1883	2.10696	0.248901	tILSLMTR/tTDGVYEGVAIGGDR/tIAIIAEGIPEALTR/yPGSTFMDHVLR/yPGSTFmDHVLR/qHFPATPLLDYALEVEk/lImGIGHR/sMGFIGHYLDQk/eGDYVLFHHEGGVDVGDVDAk/eGDYVLFHHEGGVDVGDVDAk/aIVWGMQTR/gGPNYQEGLR/dGVYVLDLAAk/iLIIGGSIANFTNVAATFk/gGPNYQEGLR/dGVYVLDLAAk/aFDSGIIPMEFVNk/eEmGIGGVLGLLWFQk/gQELIYAGMPITEVFk/dGVYVLDLAAk/aFDSGIIPMEFVNk/gQELIYAGMPITEVFk/eILIPVFk/aFDSGIIPMEFVNk/aDEVAPAk/fGGALDAAAk/iGNTGGMLDNILASk/aISEQTGk
958	P53597	SUCLG1	Succinyl-CoA ligase [ADP/GDP-forming] subunit alpha, mitochondrial	39.15	11.27	2	3	4	346	36.2	8.79	471900 ±150472.32	463506.4 ±145890.65	467703	148181	428119.73 ±165567.92	437641.72 ±201228.8	432881	183398	0.925546	0.489644	-0.111624	gGQTHLGLPVFNTVk/qGTFHSQQALEYGTk
959	P53611	RABGGTB	Geranylgeranyl transferase type-2 subunit beta	45.38	11.18	3	4	7	331	36.9	5.03	378166.67 ±111456.28	377401.56 ±102061.96	377784	106759	306914 ±106243.07	328080.12 ±115817.66	317497	110531	0.840419	0.376836	-0.250819	qLPSGGLNGRPEk/sDAPDTLLLEk/eEILAFIk
960	P53618	COPB1	Coatomer subunit beta	73.3	26.97	17	21	40	953	107.1	6.05	321185.91 ±196953.64	333109.31 ±216676.01	327148	205359	335479.07 ±216081.71	343675.02 ±225695.78	339577	220619	1.03799	0.937724	0.0537972	lPGLLMTIIR/yEAAGTLVTLSSAPTAIk/dLQHPNEFIR/fVLPLQDHTIk/eEDRPPLR/fVLPLQDHTIk/eAGELkPEEEITVGPVQk/mLEVFHAIk/kPITDDDVDR/sLGEIPIVESEIkk/sLGEIPIVESEIkk/nFEHLIPDAPELIHDFLVNEk/nFEHLIPDAPELIHDFLVNEk/lVEkPSPLTLAPHDFANIk/sIFGEDALANVSIEkPIHQGPDAAVTGHIR/nVEELVIVLk/tNNVSEHEDTDkYR/sIFGEDALANVSIEkPIHQGPDAAVTGHIR/yVALVQEk/eAADPLASk/yVALVQEk/vIIMILNGEk
961	P53621	COPA	Coatomer subunit alpha	93.79	21.81	16	21	32	1224	138.3	7.66	303740.87 ±433329.49	310885.6 ±421756.35	307313	427213	310726.96 ±401207.74	323336.29 ±432297.37	317032	416588	1.03162	1.9734	0.0449169	gVNWAAFHPTMPLIVSGADDR/gVNWAAFHPTMPLIVSGADDR/gVNWAAFHPTmPLIVSGADDR/yAVTTGDHGIIR/dmSGHYQNALYLGDVSER/sLAYLTAATHGLDEEAESLk/yDEVLHMVR/yVIWSADMSHVALLAk/gYPEVALHFVk/lLHDQVGVIQFGPYk/lLHDQVGVIQFGPYk/fWVLAAHPNLNLFAAGHDGGMIVFk/fWVLAAHPNLNLFAAGHDGGMIVFk/fWVLAAHPNLNLFAAGHDGGmIVFk/sILLSVPLLVVDNk/vLTIDPTEFk/vLTIDPTEFk/dADSQNPDAPEGk/lSFLYLITGNLEk/fEEAVEk/fEEAVEk/vTTVTEIGk/lVGQSIIAYLQk
962	P53634	CTSC	Dipeptidyl peptidase 1	22.73	4.97	2	2	2	463	51.8	6.99	152190 ±118242.4	151779.53 ±116292.2	151985	117267	160708.26 ±100044.28	150992.06 ±93519.28	155850	96781.8	1.02543	1.01562	0.0362329	nVHGINFVSPVR/iLHLPTSWDWR
963	P53985	SLC16A1	Monocarboxylate transporter 1	41.99	12.4	3	5	7	500	53.9	8.66	297739.5 ±413329.12	317200.9 ±468554.12	307470	440902	270045.53 ±372912.16	279518.14 ±419263.59	274782	395982	0.893686	1.81684	-0.16216	sVFQTINQFLDLTLFTHR/dLHDANTDLIGR/dLHDANTDLIGR/eEETSIDVAGkPNEVTk
964	P53990	IST1	IST1 homolog	28.35	6.59	2	3	3	364	39.7	5.35	392333.33 ±60422.21	411587.66 ±75366.64	401960	67002	385722.32 ±63180.09	394161 ±69523.6	389942	65277.6	0.970099	0.229175	-0.0437954	kEIADYLAAGk/yLIEIAk/yLIEIAk
965	P53992	SEC24C	Protein transport protein Sec24C	41.54	1.83	1	1	1	1094	118.2	7.06	43470 ±NA	45252.07 ±NA	44361	NA	42268.13 ±NA	41678 ±NA	41973.1	NA	0.94617	NA	-0.0798291	lPPEEASPYVVDHGESGPLR
966	P53999	SUB1	Activated RNA polymerase II transcriptional coactivator p15	35.79	37.8	3	5	7	127	14.4	9.6	503175.71 ±469810.1	527925.4 ±504752.48	515551	485677	525527.58 ±491401.01	560446.23 ±532599.06	542987	511795	1.05322	1.40354	0.0748035	eQISDIDDAVR/qVAPEkPVk/qVAPEkPVk/gISLNPEQWSQLk/gISLNPEQWSQLk/gISLNPEQWSQLk/gISLNPEQWSQLk
967	P54136	RARS	Arginine--tRNA ligase, cytoplasmic	106.44	32.73	17	22	50	660	75.3	6.68	664216.88 ±638492.31	648618.32 ±641476.11	656418	638547	752227.02 ±709340.49	767660.5 ±746412.75	759944	726692	1.15771	1.57921	0.211279	sLTAEIDR/sTIIGESISR/vEIAGPGFINVHLR/vEIAGPGFINVHLR/yADLSHNR/gFDILGIkPVQR/vEIAGPGFINVHLR/iLLDHEk/lQEVFGHAIk/vFHAGFGVVLGEDk/lNHVGDWGTQFGMLIAHLQDk/lNHVGDWGTQFGmLIAHLQDk/vIVDFSSPNIAk/iNLIR/lNIIR/lNILR/lMDLLGEGLk/vIVDFSSPNIAk/iNLIR/lNIIR/lNILR/fPEILQk/eIAENITk/fDTEEEFk/lMDLLGEGLk/vIVDFSSPNIAk/lANIDEEMLQk/lANIDEEmLQk/fPEILQk/eIAENITk/lMDLLGEGLk/lLQQEEEIk
968	P54577	YARS	Tyrosine--tRNA ligase, cytoplasmic	55.47	39.39	15	20	31	528	59.1	7.05	543602.11 ±373415.3	533539.27 ±371268.97	538571	369181	463887.02 ±317842.94	487451.96 ±333419.06	475669	325017	0.883207	0.854826	-0.179176	iDLLDR/eYTLDVYR/aPWELLELR/vDAQFGGIDQR/iADFLk/qVEPLDPPAGSAPGEHVFVk/qVEHPLLSGLLYPGLQALDEEYLk/dFAAEVVHPGDLk/dFAAEVVHPGDLk/vHLMNPMVPGLTGSk/hPDADSLYVEk/gQPDEELkPk/iDLLDR/aMLESIGVPLEk/aMLESIGVPLEk/nSVEVALNk/iITVEk/mSSSEEESk/mSSSEEESk
969	P54578	USP14	Ubiquitin carboxyl-terminal hydrolase 14	98.31	23.89	9	13	28	494	56	5.3	388615.56 ±418727.43	398687.82 ±438622.72	393652	427574	398510.87 ±432075.87	418884.48 ±462996.6	408698	447273	1.03822	1.60083	0.0541144	pLYSVTVk/fDDDkVSIVTPEDILR/fkDLEDk/kQDEWIk/PLYSVTVk/eTDSSSASAATPSk/sLIDQFFGVEFETTMk/sLIDQFFGVEFETTmk/lEAIEDDSVk/eTDSSSASAATPSk/lEAIEDDSVk/dLFDSMDk/dLFDSmDk/lEAIEDDSVk/rVEIMEEESEQ/rVEImEEESEQ/dLFDSMDk/rVEIMEEESEQ
970	P54619	PRKAG1	5'-AMP-activated protein kinase subunit gamma-1	46.95	20.85	3	6	8	331	37.6	6.92	174261 ±199583	178455.61 ±218059.01	176358	208704	156463.53 ±193246.86	149203.51 ±180002.87	152834	186605	0.866608	1.47355	-0.206548	lVEAEVHR/lVEAEVHR/sALVQIYELEEHk/gIVSLSDILQALVLTGGEk
971	P54709	ATP1B3	Sodium/potassium-transporting ATPase subunit beta-3	38.48	5.38	1	1	1	279	31.5	8.35	525600 ±NA	587434.16 ±NA	556517	NA	464586.85 ±NA	526020.41 ±NA	495304	NA	0.890006	NA	-0.168113	sDPTSYAGYIEDLkk
972	P54725	RAD23A	UV excision repair protein RAD23 homolog A	36.91	9.37	2	4	4	363	39.6	4.58	185450 ±81953.68	189578.63 ±98271.35	187514	90112.5	163785.83 ±66716.06	163605.44 ±68786.58	163696	67751.3	0.872977	0.553665	-0.195985	nFVVVMVTk/mEPDETVk
973	P54727	RAD23B	UV excision repair protein RAD23 homolog B	28.26	19.32	3	8	11	409	43.1	4.84	599495 ±840468.46	626363.81 ±886336.58	612929	863387	391190.98 ±562805.25	379659.86 ±543973.01	385425	553356	0.628825	1.26478	-0.669269	eQVIAALR/qIIQQNPSLLPALLQQIGR/aSFNNPDR/aSFNNPDR
974	P54819	AK2	Adenylate kinase 2, mitochondrial	35.89	17.15	2	2	3	239	26.5	7.81	44362.5 ±56975.13	43161.78 ±55268.19	43762.1	56121.7	41088.53 ±50617.16	40926.87 ±51794.37	41007.7	51205.8	0.937059	1.67727	-0.0937883	lQAYHTQTTPLIEYYR/gIHSAIDASQTPDVVFASILAAFSk
975	P54886	ALDH18A1	Delta-1-pyrroline-5-carboxylate synthase	93.81	20.88	12	13	19	795	87.2	7.12	370175.88 ±353114.64	353039.88 ±337697.87	361608	344170	302553.81 ±263180.85	325482.86 ±309882.31	314018	285853	0.868395	1.14369	-0.203577	eAVQLVNTR/eMAIPVLEAR/qIAASSQDSVGR/vGTFFSEVkPAGPTVEQQGEMAR/vGTFFSEVkPAGPTVEQQGEmAR/nLNGTLHELLR/yLHENLPIPQR/aEIIHHLADLLTDQR/aEIIHHLADLLTDQR/iLHLLTQEALSIHGVk/lIDIFYPGDQQSVTFGTk/dEILLANk/gPVGLEGLLTTk/dEILLANk/gPVGLEGLLTTk/dEILLANk/lAAPLLk
976	P54920	NAPA	Alpha-soluble NSF attachment protein	26.29	11.19	1	2	3	295	33.2	5.36	104800 ±NA	115425.13 ±NA	110113	NA	115008.43 ±NA	118253.97 ±NA	116631	NA	1.0592	NA	0.0829747	lLEAHEEQNVDSYTESVk
977	P55010	EIF5	Eukaryotic translation initiation factor 5	138.68	29	9	12	32	431	49.2	5.58	228306.11 ±218035.74	232024.91 ±220760.85	230166	218743	252634.91 ±250354.48	255612.56 ±247427.52	254124	248768	1.10409	1.50639	0.142859	eIVAEAER/vLTLSDDLER/yIVNGSHEANk/sVSDQFYR/tVIVNMVDVAk/tVIVNMVDVAk/tVIVNmVDVAk/eEGVIDSSDk/tVIVNMVDVAk/nPPENSDSGTGk/amGPLVLTEVLFNEk/eEGVIDSSDk/nPPENSDSGTGk/eEGVIDSSDk/nPPENSDSGTGk/vNILFDFVk/nPPENSDSGTGk/vNILFDFVk
978	P55036	PSMD4	26S proteasome non-ATPase regulatory subunit 4	45.31	10.08	3	3	4	377	40.7	4.79	169707.5 ±179946.08	188431.15 ±199013.91	179069	189473	177540.05 ±185392.65	172373.87 ±178019.41	174957	181687	0.977035	1.44852	-0.0335182	vAHLALk/iIAFVGSPVEDNEk/vNVDIINFGEEEVNTEk/vNVDIINFGEEEVNTEk
979	P55039	DRG2	Developmentally-regulated GTP-binding protein 2	28.96	6.32	2	2	2	364	40.7	8.88	163350 ±75589.71	164070.73 ±84437.81	163710	80013.8	135000 ±81311.32	129988.66 ±70871.02	132494	76091.2	0.809322	0.610325	-0.305215	gQRPDFTDAIILR/lVQLILHEYk
980	P55060	CSE1L	Exportin-2	151.03	38.83	22	33	76	971	110.3	5.77	465593.23 ±479218.2	488008.53 ±531862	476801	504098	475573.14 ±512645.12	471461.86 ±508612.43	473518	510105	0.993114	1.499	-0.00996915	tGNIPALVR/vIVPNMEFR/dLEGSDIDTR/vIVPNmEFR/qLSDAISIIGR/wPDLLTEMVNR/lVLDAFALPLTNLFk/aADEEAFEDNSEEYIR/lLQTDDEEEAGLLELLk/nPSVNWk/nDIPSSYmALFPHLLQPVLWER/fQSGDFHVINGVLR/fQSGDFHVINGVLR/aNIVHLMLSSPEQIQk/aNIVHLMLSSPEQIQk/aNIVHLMLSSPEQIQk/aNIVHLmLSSPEQIQk/gSNTIASAAADkIPGLLGVFQk/eHDPVGQMVNNPk/eHDPVGQmVNNPk/aNDHQGFYLLNSIIEHMPPESVDQYR/lLQAFLER/dAAIYLVTSLASk/lVLDAFALPLTNLFk/lLQTDDEEEAGLLELLk/yGALALQEIFDGIQPk/iI…
981	P55072	VCP	Transitional endoplasmic reticulum ATPase	172.6	36.72	21	32	81	806	89.3	5.26	790869.54 ±795112.23	828291.8 ±861172.29	809581	826091	825597.71 ±829739.28	850240.25 ±874048.88	837919	851521	1.035	1.49053	0.0496359	eSIESEIR/eMVELPLR/emVELPLR/mDELQLFR/mDELQLFR/lAGESESNLR/gGNIGDGGGAADR/eVDIGIPDATGR/wALSQSNPSALR/yEMFAQTLQQSR/yEmFAQTLQQSR/aVEFk/eTVVEVPQVTWEDIGGLEDVkR/eLQELVQYPVEHPDk/eLQELVQYPVEHPDk/lEILQIHTk/eLQELVQYPVEHPDk/dHFEEAmR/lEILQIHTk/kYEMFAQTLQQSR/kYEmFAQTLQQSR/hPALFk/eLQELVQYPVEHPDk/eSIESEIR/lAGESESNLR/gGNIGDGGGAADR/dVDLEFLAk/aVANETGAFFFLINGPEIMSk/gDDLSTAILk/dVDLEFLAk/gILLYGPPGTGk/gLLLYGPPGTGk/aVANETG…
982	P55084	HADHB	Trifunctional enzyme subunit beta, mitochondrial	46.92	33.33	11	15	31	474	51.3	9.41	371319.41 ±376533.92	365895.45 ±370356.94	368607	372895	359295.7 ±374210.8	360379.82 ±369809.26	359838	370695	0.976209	1.40948	-0.0347386	nVVVVDGVR/lEQDEYALR/fNFLAPELPAVSEFSTSETmGHSADR/dLMPHDLAR/dLMPHDLAR/dLmPHDLAR/aALTGLLHR/dLMPHDLAR/dLmPHDLAR/dNGIRPSSLEQmAk/aQDEGLLSDVVPFk/eVVDYIIFGTVIQEVk/aQDEGLLSDVVPFk/vGLPPLEk/vGLPPLEk/eAALGAGFSDk/aAPAVQTk
983	P55145	MANF	Mesencephalic astrocyte-derived neurotrophic factor	37.75	5.49	1	1	3	182	20.7	8.69	457800 ±166616.81	450890.39 ±207460.99	454345	186705	463181.56 ±224854.64	487244.9 ±243151.89	475213	233998	1.04593	0.670807	0.0647862	qIDLSTVDLk/qIDLSTVDLk/qIDLSTVDLk
984	P55196	MLLT4	Afadin	41.14	3.62	2	4	4	1824	206.7	6.47	37295 ±20668.73	32659.89 ±21979.37	34977.4	21324	30164.42 ±19645.17	30459.18 ±20780.28	30311.8	20212.7	0.86661	0.782992	-0.206545	lDLFEISQPTEDLEFHGVmR/iTLDAQDVLAHLVQmAFk
985	P55209	NAP1L1	Nucleosome assembly protein 1-like 1	68.96	15.6	3	5	12	391	45.3	4.46	1245257.14 ±1205716.37	1437654.52 ±1440189.26	1.34146e+06	1.31709e+06	1507877.62 ±1522670.77	1515581.47 ±1514453.75	1.51173e+06	1.51782e+06	1.12693	1.58256	0.172401	lDGLVETPTGYIESLPR/nVDLLSDMVQEHDEPILk/nVDLLSDmVQEHDEPILk/nVDLLSDMVQEHDEPILk/nVDLLSDmVQEHDEPILk/yAVLYQPLFDk/yAVLYQPLFDk
986	P55212	CASP6	Caspase-6	32.85	12.97	1	3	8	293	33.3	6.93	693294 ±813390.62	661116.63 ±842368	677205	827439	717252.95 ±929250.35	795579.37 ±1053730.32	756416	991476	1.11697	2.00152	0.159587	gNQHDVPVIPLDVVDNQTEk/dPSAIGk/dPSAIGk/dPSAIGk/dPSAIGk
987	P55263	ADK	Adenosine kinase	32.94	2.21	1	1	1	362	40.5	6.7	296900 ±NA	343340.86 ±NA	320120	NA	334232.72 ±NA	360770.98 ±NA	347502	NA	1.08553	NA	0.118406	eLFDELVk
988	P55265	ADAR	Double-stranded RNA-specific adenosine deaminase	39.7	4.73	3	7	10	1226	136	8.65	227302 ±220174.25	231491.35 ±229974.8	229397	224126	207502.53 ±193622.02	210227.89 ±201259.3	208865	197386	0.910498	1.23763	-0.135272	sVTLGYLFSQGHLTR/sVTLGYLFSQGHLTR/lVDQSGPPHEPk/lVDQSGPPHEPk/nIFLLFk
989	P55327	TPD52	Tumor protein D52	31.92	11.16	1	2	4	224	24.3	4.83	546300 ±NA	489465.76 ±NA	517883	NA	420320.4 ±NA	437074.83 ±NA	428698	NA	0.827789	NA	-0.272665	vEEEIQTLSQVLAAk
990	P55735	SEC13	Protein SEC13 homolog	34.74	4.04	1	2	3	322	35.5	5.48	115700 ±NA	147629.8 ±NA	131665	NA	139207.42 ±NA	144161 ±NA	141684	NA	1.0761	NA	0.105808	eENGTWEk
991	P55769	NHP2L1	NHP2-like protein 1	37.3	24.22	2	3	3	128	14.2	8.46	1218100 ±665959.78	1182317.53 ±547897.78	1.20021e+06	606404	1245559.3 ±663254.12	1248866.21 ±624541.88	1.24721e+06	643773	1.03916	0.75058	0.0554222	qQIQSIQQSIER/aYPLADAHLTk/aYPLADAHLTk
992	P55786	NPEPPS	Puromycin-sensitive aminopeptidase	92.63	26.99	19	24	40	919	103.2	5.72	561245.86 ±535829.8	563293.64 ±515629.78	562270	524854	605271.56 ±562924.94	612990.07 ±562632.34	609131	562415	1.08334	1.42237	0.11549	lEAAAQVR/yTTPSGEVR/dVFSPIGER/lNLGTVGFYR/vALSNMNVIDR/lGLQNDLFSLAR/aFFESHPAPSAER/dAESIHQYLLQR/aFFESHPAPSAER/dAESIHQYLLQR/aFFESHPAPSAER/kPYPDDENLVEVk/nVkPDQWVk/kPYPDDENLVEVk/lGWDPkPGEGHLDALLR/lEAAAQVR/lNLGTVGFYR/dNWEELYNR/vLGATLLPDLIQk/aGIISTVEVLk/vLGATLLPDLIQk/fALEVAAk/aGIISTVEVLk/dYFNVPYPLPk/eTALLIDPk/sPVYLTVLk/aGIISTVEVLk/sPVYLTVLk/iDFVGELNDk
993	P55795	HNRNPH2	Heterogeneous nuclear ribonucleoprotein H2	127.78	20.71	2	7	27	449	49.2	6.3	115400 ±76020.55	116632.81 ±79671.59	116016	77799.6	105373.81 ±81297.13	110149.28 ±84905.39	107762	83072.3	0.928847	0.949046	-0.106486	aTENDIYNFFSPLNPMR/aTENDIYNFFSPLNPmR/vTGEADVEFATHEDAVAAMAk/vTGEADVEFATHEDAVAAmAk/vTGEADVEFATHEDAVAAmAk/vTGEADVEFATHEDAVAAmAk
994	P55884	EIF3B	Eukaryotic translation initiation factor 3 subunit B	62.17	31.08	13	25	58	814	92.4	5	424139.69 ±422591.1	439448.72 ±455317.72	431794	438037	377499.07 ±399783.19	382601.61 ±393531.02	380050	396116	0.880165	1.28017	-0.184153	dIPAR/dLPAR/dPVSIEER/vTLMQLPTR/vTLmQLPTR/aQAVSEDAGGNEGR/dQYSVIFESGDR/gTQGVVTNFEIFR/dRPQEADGIDSVIVVDNVPQVGPDR/dRPQEADGIDSVIVVDNVPQVGPDR/dRPQEADGIDSVIVVDNVPQVGPDR/fAVLHGEAPR/aQAVSEDAGGNEGR/gYIFLEYASPAHAVDAVk/fAVLHGEAPR/gYIFLEYASPAHAVDAVk/fAVLHGEAPR/gTYLATFHQR/gTYLATFHQR/qVPVDVVEMk/qVPVDVVEMk/qVPVDVVEmk/iTNDFYPEEDGk/qVPVDVVEMk/qVPVDVVEmk/iTNDFYPEEDGk/vNLFTDFDk/qVPVDVVEmk/vNLFTDFDk
995	P56182	RRP1	Ribosomal RNA processing protein 1 homolog A	59.29	10.2	4	4	5	461	52.8	9.33	223416 ±260256.3	228547.78 ±270904.17	225982	265573	206957.84 ±225601.32	201700.68 ±232775.31	204329	228878	0.904184	1.46796	-0.145311	aAGGFTHDELLk/sHFIEIFLEELTk/sHFIEIFLEELTk/lAGNEQVTR/vGAEELTADQNLk
996	P56192	MARS	Methionine--tRNA ligase, cytoplasmic	55.86	15.78	5	12	21	900	101.1	6.16	198356.43 ±251437.69	222459.53 ±308841.46	210408	280011	183838.35 ±245163.79	188144.48 ±245101.45	185991	245123	0.883956	1.65561	-0.177953	aVTNEPEEEELATLSEEEIAMAVTAWEk/gLESLPPLRPQQNPVLPVAGER/qQGVLALRPYLQk/aDkNEVAAEVAk/iTQDIFQQLLk/iTQDIFQQLLk/iTQDIFQQLLk
997	P56385	ATP5I	ATP synthase subunit e, mitochondrial	44.46	14.49	1	1	4	69	7.9	9.35	682015 ±546390.26	686625.28 ±602565.32	684320	573874	705944.35 ±623169.43	702069.16 ±605504.73	704007	614245	1.02877	1.24499	0.0409179	eLAEDDSILk/eLAEDDSILk/eLAEDDSILk/eLAEDDSILk
998	P56537	EIF6	Eukaryotic translation initiation factor 6	67.9	21.63	4	4	7	245	26.6	4.68	367914.29 ±316956.51	382339.03 ±342861.35	375127	329481	364406.17 ±308249.6	358722.06 ±322045.53	361564	314995	0.963845	1.19238	-0.0531263	nSLPDTVQIR/lNEAQPSTIATSmR/hGLLVPNNTTDQELQHIR/hGLLVPNNTTDQELQHIR/eTEEILADVLk/eTEEILADVLk/eTEEILADVLk
999	P57105	SYNJ2BP	Synaptojanin-2-binding protein	32.51	15.86	2	2	2	145	15.9	6.3	149750 ±13222.9	133295.71 ±3458.39	141523	4882.26	150126.48 ±3994.62	153486.39 ±13989.81	151806	8992.21	1.07266	0.0735292	0.101198	nLLHQDAVDLFR/lQVQNGPIGHR
1000	P57678	GEMIN4	Gem-associated protein 4	26.36	3.69	2	4	5	1058	120	6.04	211750 ±94540.18	186945.07 ±53578.37	199348	74059.3	183768.97 ±10433.7	180243.76 ±60168.21	182006	35301	0.91301	0.382634	-0.131297	vLQPHPVTPSDTETR/dVSLTSLAk
1001	P57740	NUP107	Nuclear pore complex protein Nup107	40.29	6.81	4	4	5	925	106.3	5.43	154542 ±232512.72	141000.75 ±205397.64	147771	218937	138595.28 ±209666.22	144600.91 ±224953.52	141598	217288	0.958224	2.04395	-0.061565	lYHDPNVNGGTELEPVEGNPYR/mPLDDLDREDEVR/lYHDPNVNGGTELEPVEGNPYR/vLEENQEHYHIVQk/qSQLVVDWLESIAk
1002	P58557	YBEY	Putative ribonuclease	42.55	9.58	1	1	1	167	19.3	7.55	221100 ±NA	193754.7 ±NA	207427	NA	219730.19 ±NA	206632.65 ±NA	213181	NA	1.02774	NA	0.0394756	nVPTDVLSFPFHEHLk
1003	P58876	HIST1H2BD	Histone H2B type 1-D	196.75	75.4	1	13	116	126	13.9	10.32	1166000 ±NA	1133182.84 ±NA	1.14959e+06	NA	924114.67 ±NA	973356.01 ±NA	948735	NA	0.82528	NA	-0.277044	pEPTk
1004	P59998	ARPC4	Actin-related protein 2/3 complex subunit 4	48.49	24.4	3	3	6	168	19.7	8.43	1062800 ±949762.65	1004529.72 ±909148.06	1.03366e+06	920255	508451.94 ±475809.5	543798.19 ±485857.45	526125	480573	0.50899	0.649225	-0.974291	eLLLQPVTISR/kPVEGYDISFLITNFHTEQMYk/kPVEGYDISFLITNFHTEQmYk/iVAEEFLk/iVAEEFLk
1005	P60033	CD81	CD81 antigen	23.83	8.47	1	1	1	236	25.8	5.29	109000 ±NA	110835.21 ±NA	109918	NA	108178.75 ±NA	105612.24 ±NA	106896	NA	0.972506	NA	-0.0402214	qFYDQALQQAVVDDDANNAk
1006	P60059	SEC61G	Protein transport protein Sec61 subunit gamma	22.41	19.12	1	1	1	68	7.7	9.99	153300 ±NA	148984.2 ±NA	151142	NA	164333.9 ±NA	143253.97 ±NA	153794	NA	1.01755	NA	0.025093	lIHIPINNIIVGG
1007	P60174	TPI1	Triosephosphate isomerase	131.99	49.3	10	11	51	286	30.8	5.92	438114.67 ±471038.08	469073.74 ±464440.33	453594	463812	495938.17 ±476844.52	491472.41 ±482720.52	493705	478988	1.08843	1.5342	0.122248	sNVSDAVAQSTR/fFVGGNWk/sNVSDAVAQSTR/TATPQQAQEVHEk/sNVSDAVAQSTR/TATPQQAQEVHEk/tATPQQAQEVHEk/eLASQPDVDGFLVGGASLkPEFVDIINAk/TATPQQAQEVHEk/tATPQQAQEVHEk/tATPQQAQEVHEk/hVFGESDELIGQk/tATPQQAQEVHEk/tATPQQAQEVHEk/sNVSDAVAQSTR/vVLAYEPVWAIGTGk/tATPQQAQEVHEk/vVLAYEPVWAIGTGk/vTNGAFTGEISPGMIk/qSLGELIGTLNAAk/vVLAYEPVWAIGTGk/vTNGAFTGEISPGMIk/qSLGELIGTLNAAk/vVLAYEPVWAIGTGk/vTNGAFTGEISPGMIk/eAGITEk/vVFEQTk/qSLGELI…
1008	P60228	EIF3E	Eukaryotic translation initiation factor 3 subunit E	59.76	21.8	6	9	22	445	52.2	6.04	239184 ±249704.11	247671.93 ±268261.99	243428	258741	232766.44 ±241063.22	243631.52 ±253870.58	238199	247303	0.978519	1.45391	-0.0313277	nLYSDDIPHALR/nLYSDDIPHALR/lGHVVMGNNAVSPYQQVIEk/lGHVVmGNNAVSPYQQVIEk/hLVFPLLEFLSVk/lGHVVMGNNAVSPYQQVIEk/yLTTAVITNk/qLQAETEPIVk/qLQAETEPIVk/mLFDYLADk
1009	P60468	SEC61B	Protein transport protein Sec61 subunit beta	20.56	10.42	1	1	1	96	10	11.56	561300 ±NA	493829.95 ±NA	527565	NA	521332.21 ±NA	518480.73 ±NA	519906	NA	0.985483	NA	-0.0210967	fYTEDSPGLk
1010	P60520	GABARAPL2	Gamma-aminobutyric acid receptor-associated protein-like 2	48.1	12.82	2	2	5	117	13.7	8.1	701033.33 ±772789.15	671381.99 ±805933.08	686208	788674	519035.98 ±629063.21	519784.58 ±627409.85	519410	628234	0.756929	1.26293	-0.401771	vPVIVEk/vPVIVEk/aIFLFVDk
1011	P60660	MYL6	Myosin light polypeptide 6	48.74	40.4	3	5	9	151	16.9	4.65	500139 ±675191.98	437516.18 ±559489.69	468828	616437	419254.64 ±528257.52	439323.7 ±571028.09	429289	549553	0.915665	1.68034	-0.127108	eGNGTVmGAEIR/eGNGTVmGAELR/vLDFEHFLPMLQTVAk/vLDFEHFLPmLQTVAk/vLDFEHFLPMLQTVAk/aLGQNPTNAEVLk/iDLSAIk/lDISAIk/aLGQNPTNAEVLk/aLGQNPTNAEVLk
1012	P60709	ACTB	Actin, cytoplasmic 1	39.91	59.2	7	19	174	375	41.7	5.48	1050625.48 ±2314565.68	1083735.77 ±2314696.06	1.06718e+06	2.31358e+06	1117946.47 ±2392029.88	1159847.12 ±2561126.29	1.1389e+06	2.47611e+06	1.0672	3.27664	0.0938326	gYSFTTTAER/dLYANTVLSGGTTmYPGIADR/qEYDESGPSIVHR/qEYDESGPSIVHR/qEYDESGPSIVHR/vAPEEHPVLLTEAPLNPk/vAPEEHPVLLTEAPLNPk/vAPEEHPVLLTEAPLNPk/vAPEEHPVLLTEAPLNPk/vAPEEHPVLLTEAPLNPk/vAPEEHPVLLTEAPLNPk/qEYDESGPSIVHR/qEYDESGPSIVHR/qEYDESGPSIVHR/vAPEEHPVLLTEAPLNPk/yPIEHGIVTNWDDmEk/kDLYANTVLSGGTTmYPGIADR/tTGIVmDSGDGVTHTVPIYEGYALPHAILR/gYSFTTTAER/qEYDESGPSIVHR/kDLYANTVLSGGTTMYPGIADR/kDLYANTVLSGGTTMYPGIADR/kDLYANT…
1013	P60842	EIF4A1	Eukaryotic initiation factor 4A-I	224.98	50.74	10	24	84	406	46.1	5.48	720434.36 ±656573.2	796475.28 ±755069.6	758455	704124	698580.88 ±657214.28	710057.27 ±649561.63	704319	652798	0.928624	1.2182	-0.106834	eELTLEGIR/aTQALVLAPTR/lNSNTQVVLLSATmPSDVLEVTk/lQMEAPHIIVGTPGR/lQmEAPHIIVGTPGR/lQmEAPHIIVGTPGR/aTQALVLAPTR/lQMEAPHIIVGTPGR/lQMEAPHIIVGTPGR/lQmEAPHIIVGTPGR/aTQALVLAPTR/dFTVSAMHGDMDQk/dFTVSAMHGDmDQk/dFTVSAmHGDMDQk/dFTVSAmHGDMDQk/dFTVSAMHGDmDQk/dFTVSAmHGDmDQk/gVAINMVTEEDkR/gVAINmVTEEDkR/dFTVSAMHGDMDQk/dFTVSAmHGDMDQk/dFTVSAMHGDmDQk/dFTVSAMHGDmDQk/dFTVSAmHGDMDQk/dFTVSAmHGDmDQk/kEELTLEGIR/gVAINMVTEEDkR/…
1014	P60866	RPS20	40S ribosomal protein S20	56.62	19.33	2	2	3	119	13.4	9.94	255475 ±118958.74	264183.6 ±122466.55	259829	119744	250358.35 ±100874.36	232327.1 ±98629.62	241343	99037.7	0.928851	0.573174	-0.106481	tPVEPEVAIHR/tPVEPEVAIHR/lIDLHSPSEIVk/lIDLHSPSEIVk
1015	P60891	PRPS1	Ribose-phosphate pyrophosphokinase 1	44.41	19.18	2	6	11	318	34.8	6.98	571033.33 ±325854.76	560195.64 ±255879.35	565614	287580	591315.35 ±306096.1	601795.16 ±297437.19	596555	298796	1.0547	0.752751	0.0768367	lNVDFALIHk/IFSGSSHQDLSQk/lNVDFALIHk
1016	P60900	PSMA6	Proteasome subunit alpha type-6	73.93	31.3	6	8	16	246	27.4	6.76	403777.86 ±275674.17	396232.4 ±268148.63	400005	271257	438779.81 ±309607.44	428194.85 ±308688.09	433487	308757	1.0837	1.06578	0.115971	aINQGGLTSVAVR/iLTEAEIDAHLVALAER/iLTEAEIDAHLVALAERD/iLTEAEIDAHLVALAER/iLTEAEIDAHLVALAERD/hITIFSPEGR/lLDSSTVTHLFk/hITIFSPEGR/lLDSSTVTHLFk/lLDSSTVTHLFk/gSSAGFDR/aINQGGLTSVAVR/gSSAGFDR/gSSAGFDR
1017	P60903	S100A10	Protein S100-A10	48.28	27.84	1	4	7	97	11.2	7.37	584950 ±198626.29	448570.35 ±96249.52	516760	147438	378372.68 ±99865.42	428656.46 ±124465.22	403515	112165	0.780855	0.311042	-0.356874	dPLAVDk/dPLAVDk
1018	P60953	CDC42	Cell division control protein 42 homolog	48	18.85	3	3	8	191	21.2	6.55	323460 ±196603.5	350837.1 ±196819.8	337149	193883	333318.93 ±194004.88	354861.11 ±210424.35	344090	201953	1.02059	0.838607	0.0294017	nVFDEAILAALEPPEPk/qkPITPETAEk/qkPITPETAEk/nVFDEAILAALEPPEPk/dDPSTIEk/dDPSTIEk/dDPSTIEk/dDPSTIEk
1019	P60981	DSTN	Destrin	44.8	14.55	1	3	13	165	18.5	7.85	683700 ±145120.75	668039.88 ±168580.01	675870	150786	676496.63 ±223350.69	709764.74 ±197666.34	693131	210003	1.02554	0.385865	0.0363817	yALYDASFETk/yALYDASFETk/yALYDASFETk/yALYDASFETk
1020	P60983	GMFB	Glia maturation factor beta	56.76	16.2	1	1	1	142	16.7	5.29	136700 ±NA	138901.43 ±NA	137801	NA	129763.91 ±NA	118537.41 ±NA	124151	NA	0.900944	NA	-0.150491	lVVLDEELEGISPDELkDELPER
1021	P61006	RAB8A	Ras-related protein Rab-8A	88.32	26.57	1	6	15	207	23.7	9.07	601900 ±NA	622121.9 ±NA	612011	NA	542411.47 ±NA	545408.16 ±NA	543910	NA	0.888726	NA	-0.17019	nIEEHASADVEk
1022	P61009	SPCS3	Signal peptidase complex subunit 3	21.6	6.11	1	1	1	180	20.3	8.62	95420 ±NA	104589.92 ±NA	100005	NA	94688.03 ±NA	101360.54 ±NA	98024.3	NA	0.980194	NA	-0.0288604	yFFFDDGNGLk
1023	P61011	SRP54	Signal recognition particle 54 kDa protein	64.93	13.49	4	6	7	504	55.7	8.75	218792 ±225924.31	230019.56 ±237624.53	224406	230868	209699.83 ±219263.73	212317.46 ±223854.2	211009	221555	0.9403	1.38223	-0.0888077	lLGMGDIEGLIDk/sAIDLEEMASGLNk/sLSNATIINEEVLNAMLk/lDDNEALIEk/lDDNEALIEk
1024	P61019	RAB2A	Ras-related protein Rab-2A	61.87	48.11	8	8	14	212	23.5	6.54	598852 ±441847.18	588246.8 ±443080.98	593549	441081	545546.37 ±415561.3	541417.23 ±418918.91	543482	416913	0.915647	0.977943	-0.127136	gAAGALLVYDITR/lQIWDTAGQESFR/dTFNHLTTWLEDAR/fQPVHDLTIGVEFGAR/dTFNHLTTWLEDAR/eHGLIFMETSAk/eHGLIFmETSAk/kEEGEAFAR/yIIIGDTGVGk/lQIWDTAGQESFR/yIIIGDTGVGk/yIIIGDTGVGk/tASNVEEAFINTAk/tASNVEEAFINTAk/tASNVEEAFINTAk
1025	P61026	RAB10	Ras-related protein Rab-10	82.03	47	3	10	24	200	22.5	8.38	108338 ±99362.4	103533.48 ±95996.8	105936	97479.8	114799.33 ±105361.68	114524.94 ±106459.21	114662	105753	1.08237	1.41015	0.1142	aFLTLAEDILR/nIDEHANEDVER/nIDEHANEDVER/gAMGIMLVYDITNGk/gAMGIMLVYDITNGk
1026	P61081	UBE2M	NEDD8-conjugating enzyme Ubc12	32.26	10.93	1	3	9	183	20.9	7.69	262066.67 ±40875.46	258891.4 ±66607.21	260479	53288	249016.3 ±69707.11	250075.59 ±69862	249546	69723.2	0.958027	0.331754	-0.0618618	dINELNLPk/dINELNLPk/dINELNLPk
1027	P61086	UBE2K	Ubiquitin-conjugating enzyme E2 K	61.7	22	4	4	7	200	22.4	5.44	543525 ±563977.25	529890.9 ±504681.98	536708	534224	536214.17 ±574312.87	507723.92 ±514724.94	521969	544492	0.972538	1.40225	-0.040173	vDLVDENFTELR/gEIAGPPDTPYEGGR/qNPEmFk/nAVIVALSSk
1028	P61088	UBE2N	Ubiquitin-conjugating enzyme E2 N	36.44	29.61	3	3	7	152	17.1	6.57	550848.57 ±439012.67	578082.34 ±477474.72	564465	454926	643483.5 ±541000.91	652243.28 ±549888.2	647863	545217	1.14775	1.33739	0.198804	yFHVVIAGPQDSPFEGGTFk/yFHVVIAGPQDSPFEGGTFk/lELFLPEEYPMAAPk/lLAEPVPGIk/lLAEPVPGIk/lLAEPVPGIk/lLAEPVPGIk
1029	P61106	RAB14	Ras-related protein Rab-14	60.01	34.42	4	5	8	215	23.9	6.21	206671.43 ±67061.9	204826.4 ±75244.6	205749	70273.6	230462.54 ±81089.87	244395.85 ±85188.61	237429	82874.6	1.15398	0.563552	0.206613	iYQNIQDGSLDLNAAESGVQHkPSAPQGGR/yIIIGDMGVGk/tGENVEDAFLEAAk/dVTYEEAk/tGENVEDAFLEAAk/dVTYEEAk/dVTYEEAk
1030	P61158	ACTR3	Actin-related protein 3	43.8	15.31	4	4	7	418	47.3	5.88	387812 ±297133.2	387000.75 ±279515.43	387406	288086	246183.81 ±191586.96	247837.87 ±193120.44	247011	191988	0.637601	0.685856	-0.649273	lSEELSGGR/aEPEDHYFLLTEPPLNTPENR/hGIVEDWDLMER/gVDDLDFFIGDEAIEkPTYATk/lSEELSGGR
1031	P61160	ACTR2	Actin-related protein 2	32.01	9.64	2	3	6	394	44.7	6.74	184100 ±99082.89	181508.65 ±104124.47	182804	101378	118619.31 ±73883.87	130810.66 ±88631.66	124715	81153.3	0.682232	0.583287	-0.551665	hIVLSGGSTmYPGLPSR/gYAFNHSADFETVR/hIVLSGGSTmYPGLPSR/gYAFNHSADFETVR
1032	P61163	ACTR1A	Alpha-centractin	64.27	35.37	7	12	26	376	42.6	6.64	264076.92 ±234646.73	271987.61 ±256692.59	268032	244676	239791.8 ±219601.72	249504.62 ±237067.47	244648	228152	0.912757	1.19114	-0.131698	aQYYLPDGSTIEIGPSR/dQLQTFSEEHPVLLTEAPLNPR/dQLQTFSEEHPVLLTEAPLNPR/dQLQTFSEEHPVLLTEAPLNPR/tLFSNIVLSGGSTLFk/lYSTWIGGSILASLDTFk/gLLSIR/gLLSLR/dETLETEk/vMAGALEGDIFIGPk/vMAGALEGDLFIGPk/dETLETEk/dETLETEk
1033	P61201	COPS2	COP9 signalosome complex subunit 2	41.87	19.19	6	7	11	443	51.6	5.53	238987.2 ±240226.9	243269.38 ±256716.46	241128	247539	234117.2 ±256386.58	236450.11 ±257113.24	235284	256703	0.975761	1.46177	-0.0353998	sAIPHPLIMGVIR/sAIPHPLIMGVIR/IDQVNQLLELDHQk/iDQVNQLLELDHQk/aLYEQSLHIk/aHTDFFEAFk/aHTDFFEAFk/qMDLLQEFYETTLEALk/sINSILDYISTSk/sINSILDYISTSk
1034	P61204	ARF3	ADP-ribosylation factor 3	213.26	48.07	3	8	29	181	20.6	7.43	459333.33 ±201761.1	445347.38 ±177879.38	452340	189008	484232.72 ±229626.16	470464.85 ±238684.69	477349	234030	1.05529	0.679788	0.0776351	mLAEDELR/qDLPNAmNAAEITDk/nISFTVWDVGGQDk
1035	P61221	ABCE1	ATP-binding cassette sub-family E member 1	78.31	25.04	6	13	17	599	67.3	8.34	316508.89 ±373798.92	333348.38 ±385771.44	324929	379585	333080.38 ±383901.61	322216.55 ±356235.29	327648	369822	1.00837	1.63801	0.0120259	nVEDLSGGELQR/tAFVVEHDFIMATYLADR/tAFVVEHDFImATYLADR/tAFVVEHDFIMATYLADR/vAETANEEEVkk/dAYTHPQFVTDVMkPLQIENIIDQEVQTLSGGELQR/lkPDEGGEVPVLNVSYkPQk/lkPDEGGEVPVLNVSYkPQk/vAETANEEEVk
1036	P61224	RAP1B	Ras-related protein Rap-1b	75.52	41.85	5	7	13	184	20.8	5.78	381031.11 ±261419.37	386012.88 ±281220.96	383522	269687	636734.12 ±477285.39	601473.92 ±437205.24	619104	456978	1.61426	1.64568	0.690873	yDPTIEDSYR/iNVNEIFYDLVR/vkDTDDVPmILVGNk/iNVNEIFYDLVR/eQGQNLAR/eQGQNLAR/lVVLGSGGVGk/lVVLGSGGVGk/lVVLGSGGVGk
1037	P61247	RPS3A	40S ribosomal protein S3a	141.45	51.14	9	17	54	264	29.9	9.73	878736.92 ±949311.43	972961.74 ±1204235.79	925849	1.07207e+06	914212.61 ±1157595.38	915482.95 ±1137275.41	914848	1.14725e+06	0.988117	1.68659	-0.0172457	vFEVSLADLQNDEVAFR/aTGDETGAk/wQTMIEAHVDVk/lITEDVQGk/tSYAQHQQVR/lMELHGEGSSSGk/lmELHGEGSSSGk/wQTMIEAHVDVk/wQTmIEAHVDVk/tSYAQHQQVR/lMELHGEGSSSGk/lmELHGEGSSSGk/wQTMIEAHVDVk/mMEIMTR/mmEIMTR/eVQTNDLk/lITEDVQGk/aTGDETGAk/eVQTNDLk/lITEDVQGk/aTGDETGAk/eVQTNDLk/lITEDVQGk/lIPDSIGk/aTGDETGAk/lITEDVQGk
1038	P61254	RPL26	60S ribosomal protein L26	77	24.14	4	5	9	145	17.2	10.55	1581071.43 ±751473.28	1592808.77 ±785977.73	1.58694e+06	757684	1744519.39 ±821283.67	1677842.57 ±802286.04	1.71118e+06	810722	1.07829	0.725285	0.108745	dDEVQVVR/imSSPLSk/yVIYIER/imSSPLSk/imSSPLSk/imSSPLSk/imSSPLSk
1039	P61289	PSME3	Proteasome activator complex subunit 3	76.37	31.5	6	8	20	254	29.5	5.95	457864.25 ±462837.11	460220.56 ±472642.03	459042	466101	494171.59 ±496763.48	489713.01 ±489737.03	491942	493005	1.07167	1.52889	0.0998617	lIISELR/mWVQLLIPR/nQYVTLHDMILk/nQYVTLHDMILk/nQYVTLHDmILk/nQYVTLHDMILk/lIISELR/iTSEAEDLVANFFPk/tVTEIDEk/iTSEAEDLVANFFPk/tVTEIDEk/lLELDSFLk/iTSEAEDLVANFFPk/tVTEIDEk/lLELDSFLk/lLELDSFLk
1040	P61313	RPL15	60S ribosomal protein L15	59.18	30.88	5	7	10	204	24.1	11.62	660155 ±728952.56	664798.72 ±732463.93	662477	730635	715235.03 ±780794.82	731072.14 ±819776.45	723154	800214	1.09159	1.70541	0.126432	sLQSVAEER/fFEVILIDPFHk/nTLQLHR/fFEVILIDPFHk/gLTSAGR/sLQSVAEER/VLNSYWVGEDSTYk/gLTSAGR
1041	P61326	MAGOH	Protein mago nashi homolog	46.96	26.03	1	4	7	146	17.2	6.11	885633.33 ±387359.04	919889.64 ±479749.36	902761	433280	944828.56 ±464441.42	949055.18 ±473784.3	946942	469095	1.04894	0.723503	0.068931	iIDDSEITk/iIDDSEITk/iIDDSEITk
1042	P61353	RPL27	60S ribosomal protein L27	43.1	52.94	4	9	20	136	15.8	10.56	985444.44 ±843837.03	1060596.94 ±917313.99	1.02302e+06	878545	1226653.55 ±1127358.44	1143373.65 ±1029109.71	1.18501e+06	1.07794e+06	1.15835	1.44907	0.212068	vVLVLAGR/vYNYNHLMPTR/vYNYNHLmPTR/vYNYNHLMPTR/vYNYNHLmPTR/nIDDGTSDRPYSHALVAGIDR/vVLVLAGR/ySVDIPLDk/ySVDIPLDk
1043	P61513	RPL37A	60S ribosomal protein L37a	26.3	26.09	1	2	3	92	10.3	10.43	129300 ±NA	127313.77 ±NA	128307	NA	143929.17 ±NA	138208.62 ±NA	141069	NA	1.09946	NA	0.136801	tVAGGAWTYNTTSAVTVk
1044	P61599	NAA20	N-alpha-acetyltransferase 20	22.53	8.43	1	1	1	178	20.4	5.03	81380 ±NA	78103.84 ±NA	79741.9	NA	73971.33 ±NA	63492.06 ±NA	68731.7	NA	0.861927	NA	-0.214363	sIIPLPHPVRPEDIE
1045	P61604	HSPE1	10 kDa heat shock protein, mitochondrial	138.76	66.67	6	8	33	102	10.9	8.92	1296223.53 ±1152005.28	1206895.94 ±1143476.56	1.25156e+06	1.14384e+06	1117309.79 ±1095692.07	1109713.89 ±1036893.91	1.11351e+06	1.06562e+06	0.889699	1.17733	-0.16861	gGEIQPVSVk/vLQATVVAVGSGSk/vLVER/sAAETVTk/gGEIQPVSVk/vLLPEYGGTk/dGDILGk/sAAETVTk/gGEIQPVSVk/vLLPEYGGTk/dGDILGk/dGDILGk/sAAETVTk/gGEIQPVSVk/vLLPEYGGTk/vLLPEYGGTk/vLLPEYGGTk
1046	P61619	SEC61A1	Protein transport protein Sec61 subunit alpha isoform 1	43.33	14.71	2	5	9	476	52.2	8.06	200253.4 ±292736.93	204401.96 ±315010.69	202328	303863	197018.21 ±285710.6	194462.13 ±302019.36	195740	293708	0.967441	2.05385	-0.0477538	gmEFEGAIIALFHLLATR/eTSMVHELNR/eTSmVHELNR/eTSMVHELNR/eTSmVHELNR
1047	P61758	VBP1	Prefoldin subunit 3	53.79	22.34	3	3	5	197	22.6	7.11	203016 ±195650.77	200505.64 ±196971	201761	196146	185841.48 ±173429.7	179208.62 ±165363.62	182525	169211	0.904661	1.21526	-0.144552	dQFTTTEVNMAR/nLDSLEEDLDFLR/lHLGIPEAVFVEDVDSFMk/lHLGIPEAVFVEDVDSFmk/lHLGIPEAVFVEDVDSFMk
1048	P61803	DAD1	Dolichyl-diphosphooligosaccharide--protein glycosyltransferase subunit DAD1	30.66	15.93	1	2	3	113	12.5	7.08	488400 ±NA	474642.59 ±NA	481521	NA	465261.38 ±NA	478798.19 ±NA	472030	NA	0.980288	NA	-0.0287217	aDFQGISPER
1049	P61923	COPZ1	Coatomer subunit zeta-1	38.06	19.77	2	2	2	177	20.2	4.81	139300 ±80893.02	114936.04 ±26762.58	127118	53827.8	125737.77 ±87732.52	124121.32 ±94561.5	124930	91147	0.982784	0.829044	-0.0250539	tDSEIALLEGLTVVYk/gEDVPLTEQTVSQVLQSAk
1050	P61927	RPL37	60S ribosomal protein L37	50.74	13.4	2	2	8	97	11.1	11.74	1624750 ±1315894.06	1788694.51 ±1073774.8	1.70672e+06	1.18815e+06	1793128.16 ±1141029.04	1804988.66 ±1163202.13	1.79906e+06	1.15205e+06	1.0541	0.997063	0.0760137	gTSSFGk/gTSSFGk/gTSSFGk/yNWSAk
1051	P61956	SUMO2	Small ubiquitin-related modifier 2	44.68	12.63	1	1	3	95	10.9	5.5	1300500 ±412243.25	1225658.39 ±760951.18	1.26308e+06	586597	1071163.58 ±637469.28	1115079.37 ±637358.15	1.09312e+06	637414	0.865442	0.645149	-0.208491	vAGQDGSVVQFk/vAGQDGSVVQFk
1052	P61964	WDR5	WD repeat-containing protein 5	33.75	12.87	1	5	5	334	36.6	8.27	354600 ±NA	385252.07 ±NA	369926	NA	380185.5 ±NA	337641.72 ±NA	358914	NA	0.970231	NA	-0.0436002	tLPAHSDPVSAVHFNR
1053	P61970	NUTF2	Nuclear transport factor 2	27.66	17.32	1	2	3	127	14.5	5.38	252750 ±207818.68	282769 ±254749.98	267760	231284	291231.03 ±254940.02	282397.96 ±252578.22	286814	253759	1.07116	1.32448	0.0991802	aDEDPIMGFHQMFLLk/aDEDPIMGFHQMFLLk
1054	P61978	HNRNPK	Heterogeneous nuclear ribonucleoprotein K	205.55	37.8	15	15	50	463	50.9	5.54	1182167.03 ±1893988.88	1260716.45 ±2120194.93	1.22144e+06	2.00604e+06	1199689.62 ±1953432	1259343.63 ±2111387.93	1.22952e+06	2.03156e+06	1.00661	2.3451	0.00950619	dYDDMSPR/gGDLmAYDR/dYDDmSPR/nTDEmVELR/nLPLPPPPPPR/iDEPLEGSEDR/tDYNASVSVPDSSGPER/iLSISADIETIGEILk/iITITGTQDQIQNAQYLLQNSVk/iLLQSk/lLIHQSLAGGIIGVk/lLIHQSLAGGIIGVk/lLIHQSLAGGIIGVk/rPAEDMEEEQAFk/rPAEDMEEEQAFk/rPAEDmEEEQAFk/rPAEDmEEEQAFk/lLIHQSLAGGIIGVk/gGDLMAYDR/gGDLmAYDR/iILDLISESPIk/iLSISADIETIGEILk/iITITGTQDQIQNAQYLLQNSVk/dLAGSIIGk/iILDLISESPIk/dLAGSIIGk/iILDLISESPIk/nAGAVIGk/dLAGSIIGk/eNTQTTIk/iIL…
1055	P61981	YWHAG	14-3-3 protein gamma	61.87	48.99	5	13	71	247	28.3	4.89	922133.33 ±897876.17	979364.18 ±1056492.15	950749	974803	1199733 ±1258027.37	1188260.58 ±1191482.12	1.194e+06	1.22466e+06	1.25585	1.82131	0.328663	nVTELNEPLSNEER/tAFDDAIAELDTLNEDSYk/tAFDDAIAELDTLNEDSYk/eHmQPTHPIR/yLAEVATGEk/aTVVESSEk/yLAEVATGEk/aTVVESSEk/yLAEVATGEk/aTVVESSEk/aTVVESSEk/aTVVESSEk
1056	P62070	RRAS2	Ras-related protein R-Ras2	29.83	5.88	1	1	2	204	23.4	6.01	125400 ±6363.96	121632.81 ±2926.33	123516	4645.14	119688.03 ±3159.92	115561.22 ±4289.14	117625	3724.53	0.9523	0.0468176	-0.0705125	mNVDQAFHELVR/mNVDQAFHELVR
1057	P62081	RPS7	40S ribosomal protein S7	46.19	40.72	6	8	19	194	22.1	10.1	1682364.64 ±3327698.6	1487482.93 ±2755603.8	1.58492e+06	3.04069e+06	1302451.4 ±2411025.42	1418533.34 ±2669166.85	1.36049e+06	2.54006e+06	0.858396	2.29794	-0.220285	vETFSGVYk/tLTAVHDAILEDLVFPSEIVGk/aQQNNVEHk/vHLDk/aQQNNVEHk/VETFSGVYk/aIIIFVPVPQLk/aIIIFVPVPQLk/eLNITAAk/aIIIFVPVPQLk/eLNITAAk
1058	P62136	PPP1CA	Serine/threonine-protein phosphatase PP1-alpha catalytic subunit	70.11	16.06	1	4	4	330	37.5	6.33	583400 ±NA	538600.45 ±NA	561000	NA	516610.46 ±NA	532199.55 ±NA	524405	NA	0.934768	NA	-0.0973199	lLEVQGSRPGk
1059	P62140	PPP1CB	Serine/threonine-protein phosphatase PP1-beta catalytic subunit	39.85	17.43	1	5	6	327	37.2	6.19	717100 ±NA	767494.36 ±NA	742297	NA	850758.85 ±NA	808956.92 ±NA	829858	NA	1.11796	NA	0.160867	iVQMTEAEVR
1060	P62158	CALM1	Calmodulin	59.75	42.28	4	6	12	149	16.8	4.22	580011.11 ±640751.9	509330.32 ±568971.52	544671	604459	560876.9 ±556978.01	574559.08 ±620738.82	567718	588846	1.04231	1.58329	0.0597902	eADIDGDGQVNYEEFVQMMTAk/KmkDTDSEEEIR/kmKDTDSEEEIR/kmKDTDSEEEIR/mkDTDSEEEIR/mkDTDSEEEIR/dGDGTITTk/dGDGTITTk/dGDGTITTk
1061	P62191	PSMC1	26S protease regulatory subunit 4	88	37.95	9	16	31	440	49.2	6.21	554850 ±438598.27	570050.52 ±461116.61	562450	448128	519711.52 ±388826.33	546215.18 ±429887.14	532963	408743	0.947574	1.0479	-0.0776892	aVANQTSATFLR/tMLELLNQLDGFDSR/vTNEDFk/iFQIHTSR/ikDYLLMEEEFIR/ikDYLLmEEEFIR/kIEFPLPDEk/aVANQTSATFLR/dDLSGADIk/dDLSGADIk/dDLSGADIk/dDLSGADIk/vVGSELIQk/iEFPLPDEk
1062	P62195	PSMC5	26S protease regulatory subunit 8	56.51	43.1	8	17	35	406	45.6	7.55	363663.53 ±320757.48	365720.36 ±310575.05	364692	314940	337165.46 ±276992.78	346130.45 ±300788.83	341648	288670	0.936812	1.13183	-0.0941678	lEGGSGGDSEVQR/eHAPSIIFMDEIDSIGSSR/hPELFEALGIAQPk/vHVTQEDFEMAVAk/tMLELLNQLDGFEATk/eVIELPVk/vDPLVSLMMVEk/vDPLVSLMmVEk/vDPLVSLmMVEk/gINIR/gINLR/gLNLR/eVIELPVk/vDPLVSLMMVEk/gINIR/gINLR/gLNLR
1063	P62241	RPS8	40S ribosomal protein S8	43.88	32.69	3	6	22	208	24.2	10.32	465125 ±339721.21	447780.29 ±342490.44	456453	340517	443117.62 ±361888.96	400403.91 ±303997.99	421761	332417	0.923997	1.00275	-0.11404	iIDVVYNASNNELVR/qWYESHYALPLGR/qWYESHYALPLGR/qWYESHYALPLGR/qWYESHYALPLGR/iSSLLEEQFQQGk/iSSLLEEQFQQGk/iSSLLEEQFQQGk
1064	P62244	RPS15A	40S ribosomal protein S15a	98.32	54.62	5	7	24	130	14.8	10.13	1416754 ±1773008.26	1345027.09 ±1703612.41	1.38089e+06	1.73424e+06	1377699.83 ±1805851.03	1298921.2 ±1647239.57	1.33831e+06	1.72598e+06	0.969165	1.74463	-0.0451861	iVVNLTGR/qFGFIVLTTSAGImDHEEAR/qFGFIVLTTSAGIMDHEEAR/qFGFIVLTTSAGImDHEEAR/hGYIGEFEIIDDHR/iVVNLTGR/hGYIGEFEIIDDHR/fLTVMMk/mNVLADALk/mNVLADALk
1065	P62249	RPS16	40S ribosomal protein S16	77.78	60.96	5	11	27	146	16.4	10.21	959179.09 ±726739.99	931110.88 ±664493.95	945145	691637	815734.32 ±557470.44	829379.51 ±567140.63	822557	562091	0.870297	0.871368	-0.20042	dILIQYDR/gPLQSVQVFGR/lLEPVLLLGk/lLEPVLLLGk/lLEPVLLLGk/yVDEASk/lLEPVLLLGk/yVDEASk/yVDEASk/lLEPVLLLGk/yVDEASk
1066	P62253	UBE2G1	Ubiquitin-conjugating enzyme E2 G1	25.46	7.06	1	1	1	170	19.5	5.3	445000 ±NA	432355.15 ±NA	438678	NA	413153.46 ±NA	428798.19 ±NA	420976	NA	0.959647	NA	-0.0594236	fITEIWHPNVDk
1067	P62258	YWHAE	14-3-3 protein epsilon	45.07	67.84	11	18	85	255	29.2	4.74	557828.7 ±555350.43	581067.98 ±607130.99	569448	577715	684846.95 ±708730.21	704559.18 ±725538.72	694703	716737	1.21996	1.76523	0.286831	nVIGAR/vAGmDVELTVEER/iISSIEQk/aASDIAMTELPPTHPIR/aASDIAMTELPPTHPIR/aASDIAmTELPPTHPIR/aASDIAmTELPPTHPIR/aASDIAmTELPPTHPIR/aASDIAMTELPPTHPIR/aASDIAmTELPPTHPIR/aASDIAmTELPPTHPIR/aASDIAmTELPPTHPIR/aASDIAmTELPPTHPIR/hLIPAANTGESk/kEAAENSLVAYk/nVIGAR/IISSIEQk/aAFDDAIAELDTLSEESYk/dNLTLWTSDMQGDGEEQNk/dNLTLWTSDMQGDGEEQNk/dNLTLWTSDmQGDGEEQNk/IISSIEQk/yDEMVESMk/yDEMVESmKK/yDEMVESmk/yDEMVESmk/yDEmVESmk/eAAENSL…
1068	P62263	RPS14	40S ribosomal protein S14	68.54	33.77	4	4	9	151	16.3	10.05	230826 ±327485.64	226716.83 ±324015.98	228771	325719	212651.49 ±293334.08	207872.26 ±303910	210262	298482	0.919092	1.84788	-0.12172	tPGPGAQSALR/iEDVTPIPSDSTR/aDRDESSPYAAMLAAQDVAQR/aDRDESSPYAAmLAAQDVAQR/tPGPGAQSALR/aDRDESSPYAAMLAAQDVAQR/aDRDESSPYAAmLAAQDVAQR/tPGPGAQSALR/VTGGmk
1069	P62266	RPS23	40S ribosomal protein S23	50.4	40.56	4	7	18	143	15.8	10.49	1276281.82 ±1234721.22	1201251.8 ±1119432.14	1.23877e+06	1.17559e+06	1142764.07 ±1149869.51	1135379.3 ±1105740.88	1.13907e+06	1.12761e+06	0.919521	1.26098	-0.121046	gHAVGDIPGVR/gHAVGDIPGVR/aNPFGGASHAk/aNPFGGASHAk/aNPFGGASHAk/gIVIEk/gIVLEk/gIVIEk/gIVLEk/vANVSLLALYk/vANVSLLALYk
1070	P62269	RPS18	40S ribosomal protein S18	70.39	46.71	8	10	21	152	17.7	10.99	978543.75 ±836895.72	1042240.41 ±1050712.17	1.01039e+06	939329	1049183.18 ±1012812.18	991822.56 ±981048.01	1.0205e+06	996403	1.01001	1.36168	0.014365	vLNTNIDGR/vITIMQNPR/vITImQNPR/aGELTEDEVER/lREDLER/lREDLER/kADIDLTk/kADIDLTk/vITIMQNPR/vITImQNPR/aGELTEDEVER/iAFAITAIk/tVGVSk/iAFAITAIk/ySQVLANGLDNk/iAFAITAIk
1071	P62277	RPS13	40S ribosomal protein S13	78.96	56.29	5	10	35	151	17.2	10.54	868937.14 ±936852.9	803110.29 ±800248.13	836024	867787	753111.3 ±779287.13	741352.04 ±755783.24	747232	767247	0.893792	1.30497	-0.161988	gLSQSALPYR/gLTPSQIGVILR/gLTPSQIGVILR/gLAPDLPEDLYHLIk/gLAPDLPEDLYHLIk/dSHGVAQVR/gLAPDLPEDLYHLIk/gLAPDLPEDLYHLIk/gLAPDLPEDLYHLIk/gLSQSALPYR/gLTPSQIGVILR/lTSDDVk/lTSDDVk/lTSDDVk
1072	P62280	RPS11	40S ribosomal protein S11	61.12	29.11	3	6	25	158	18.4	10.3	2627130.77 ±2916219.5	2636858.25 ±2899090.69	2.63199e+06	2.89734e+06	2417914.13 ±2780973.28	2472906.86 ±2798715.36	2.44541e+06	2.78941e+06	0.929109	1.47284	-0.10608	vLLGETGk/eAIEGTYIDk/eAIEGTYIDk/vLLGETGk/eAIEGTYIDk/vLLGETGk/vLLGETGk/iLSGVVTk/eAIEGTYIDk/vLLGETGk/iLSGVVTk/vLLGETGk/iLSGVVTk
1073	P62304	SNRPE	Small nuclear ribonucleoprotein E	26.01	11.96	1	1	1	92	10.8	9.44	1059000 ±NA	1020316.03 ±NA	1.03966e+06	NA	1157672.85 ±NA	1015873.02 ±NA	1.08677e+06	NA	1.04532	NA	0.0639415	vMVQPINLIFR
1074	P62306	SNRPF	Small nuclear ribonucleoprotein F	129.62	15.12	2	2	3	86	9.7	4.67	99190 ±33047.51	96967.64 ±27303.91	98078.8	30135.9	90075.89 ±27006.16	89021.16 ±29234.58	89548.5	28119.9	0.913026	0.401127	-0.131272	gVEEEEEDGEmR/gVEEEEEDGEMRE/gVEEEEEDGEmRE
1075	P62314	SNRPD1	Small nuclear ribonucleoprotein Sm D1	54.12	54.62	5	5	8	119	13.3	11.56	520923.33 ±524695.66	507415.77 ±487964.69	514170	505833	486940.23 ±444882.25	495993.95 ±465798.83	491467	454821	0.955846	1.29102	-0.0651494	ePVQLETLSIR/yFILPDSLPLDTLLVDVEPk/nREPVQLETLSIR/nREPVQLETLSIR/lSHETVTIELk/nREPVQLETLSIR/lSHETVTIELk/nGTQVHGTITGVDVSMNTHLk/nGTQVHGTITGVDVSmNTHLk
1076	P62316	SNRPD2	Small nuclear ribonucleoprotein Sm D2	70.28	44.92	5	6	18	118	13.5	9.91	436996.43 ±404476.64	478119.96 ±491656.47	457558	446346	445891.35 ±481640.76	435159.54 ±447310.84	440525	464363	0.962775	1.38276	-0.0547299	gDSVIVVLR/gDSVIVVLR/rEEEEFNTGPLSVLTQSVk/eEEEFNTGPLSVLTQSVk/NPLIAGk/NPLIAGk/sEMTPEELQk/sEmTPEELQk/sEMTPEELQk/sEmTPEELQk/sEMTPEELQk/sEmTPEELQk/sEMTPEELQk/sEmTPEELQk
1077	P62318	SNRPD3	Small nuclear ribonucleoprotein Sm D3	45.18	19.84	1	3	9	126	13.9	10.32	267856 ±348040.54	279276.15 ±315746.84	273566	331664	306015.18 ±373150.76	295680.27 ±363257.35	300848	368202	1.09973	1.89451	0.137144	fLILPDMLk/fLILPDMLk/fLILPDMLk/fLILPDmLk/fLILPDMLk
1078	P62330	ARF6	ADP-ribosylation factor 6	37.29	12	1	2	4	175	20.1	8.95	54070 ±27161.95	51698.02 ±25538.14	52884	26056.7	47481.73 ±20092.83	46575.96 ±22898.21	47028.8	21492.7	0.889283	0.597625	-0.169286	dAIILIFANk/dALLLIFANk/dAIILIFANk/dALLLIFANk/dAIILIFANk/dALLLIFANk
1079	P62333	PSMC6	26S protease regulatory subunit 10B	116.36	32.13	5	11	32	389	44.1	7.49	280920.59 ±347829.87	308490.68 ±406333.11	294706	376213	304607.68 ±401221.51	297818.79 ±385836.23	301213	393479	1.02208	1.86683	0.0315105	tLMELLNQMDGFDTLHR/tLMELLNQmDGFDTLHR/tLmELLNQMDGFDTLHR/tLmELLNQMDGFDTLHR/tLmELLNQmDGFDTLHR/tLMELLNQMDGFDTLHR/iHAGPITk/aDHDFVVQEDFMk/aDHDFVVQEDFmk/aLQSVGQIVGEVLk/aLQSVGQIVGEVLk/aLQSVGQIVGEVLk/aLQSVGQIVGEVLk/vVSSSIVDk/aLQSVGQIVGEVLk/vVSSSIVDk/vVSSSIVDk
1080	P62424	RPL7A	60S ribosomal protein L7a	125.77	30.45	6	11	35	266	30	10.61	1695093.33 ±1095846.19	1927780.29 ±1346735.84	1.81144e+06	1.20862e+06	2111528.95 ±1448741.07	2065687.83 ±1385273.77	2.08861e+06	1.41567e+06	1.15301	1.09663	0.205408	aILYk/aLIYk/aLLYk/hWGGNVLGPk/kVVNPLFEk/vAPAPAVVk/vAPAPAVVk/vAPAPAVVk/nFGIGQDIQPk/nFGIGQDIQPk/aGVNTVTTLVENk/vAPAPAVVk/aGVNTVTTLVENk/aGVNTVTTLVENk/vAPAPAVVk
1081	P62495	ETF1	Eukaryotic peptide chain release factor subunit 1	77.91	27.46	9	11	20	437	49	5.71	226412 ±212895.84	227448.71 ±197282.26	226930	204632	212037.1 ±200743.97	210851.47 ±189209.67	211444	194529	0.931759	1.20032	-0.101972	lSVLGAITSVQQR/fHTEALTALLSDDSk/sLEAAR/fGATLEIVTDk/gFGGIGGILR/yFDEISQDTGk/vNVAGLVLAGSADFk/yFDEISQDTGk/vNVAGLVLAGSADFk/vAETAVQLFISGDk/vNVAGLVLAGSADFk/vAETAVQLFISGDk/iLYLTPEQEk/vNVAGLVLAGSADFk/vAETAVQLFISGDk
1082	P62701	RPS4X	40S ribosomal protein S4, X isoform	44.34	47.91	9	16	48	263	29.6	10.15	1220794.62 ±1285340.41	1299883.08 ±1492090.04	1.26034e+06	1.38375e+06	1165822.42 ±1302409.44	1181016.05 ±1356966.58	1.17342e+06	1.32901e+06	0.931035	1.46862	-0.103093	dANGNSFATR/yALTGDEVkk/lTIAEER/dANGNSFATR/yALTGDEVk/ITDFIk/yALTGDEVk/yALTGDEVk/lSNIFVIGk/yALTGDEVk/vNDTIQIDLETGk/lSNIFVIGk/yALTGDEVk
1083	P62750	RPL23A	60S ribosomal protein L23a	125.07	28.85	4	6	22	156	17.7	10.45	849600 ±1078781.21	856913.82 ±1026481.06	853257	1.05038e+06	1014976 ±1321098.2	1039704.34 ±1415018.04	1.02734e+06	1.36783e+06	1.20402	2.18328	0.267862	tSPTFR/fPLTTESAMk/lYDIDVAk/fPLTTESAMk/fPLTTESAmKK/fPLTTESAmk/fPLTTESAmk/lAPDYDALDVANk/lYDIDVAk/fPLTTESAMk/fPLTTESAmk/lYDIDVAk/lYDIDVAk
1084	P62753	RPS6	40S ribosomal protein S6	42.9	34.14	6	12	33	249	28.7	10.84	1579966.67 ±2152230.15	1744110.02 ±2408690.42	1.66204e+06	2.27521e+06	1729436.01 ±2391308.74	1662799.19 ±2246506.08	1.69612e+06	2.31865e+06	1.0205	1.97429	0.0292825	lIEVDDER/lFNLSk/iSGGNDk/lFNLSk/nkEEAAEYAk/mATEVAADALGEEWk/mATEVAADALGEEWk/eEAAEYAk/eEAAEYAk
1085	P62805	HIST1H4A	Histone H4	128.03	58.25	6	7	53	103	11.4	11.36	1251356.49 ±1792733.22	1359150.96 ±1959757.57	1.30525e+06	1.87486e+06	1414620.8 ±2062349.3	1337963.78 ±1963921.83	1.37629e+06	2.01157e+06	1.05443	2.16079	0.0764566	iSGLIYEETR/tVTAMDVVYALk/iSGLIYEETR/dNIQGITKPAIR/DAVTYTEHAk/iSGLIYEETR/dAVTYTEHAk/dNIQGITKPAIR/dNIQGITkPAIR/dAVTYTEHAk/tVTAMDVVYALk/dNIQGITkPAIR/dNIQGITkPAIR/dNIQGITkPAIR/dAVTYTEHAk/dAVTYTEHAk/dNIQGITkPAIR/kTVTAMDVVYALk/dAVTYTEHAk/dAVTYTEHAk/dNIQGITkPAIR/iSGLIYEETR/tVTAMDVVYALk/KTVTAmDVVYALk/tVTAmDVVYALk/dNIQGITkPAIR/tVTAMDVVYALk/KTVTAmDVVYALk/tVTAMDVVYALk/tVTAMDVVYALk/KTVTAmDVVYALk/tVTAmDVVYALk/t…
1086	P62807	HIST1H2BC	Histone H2B type 1-C/E/F/G/I	196.75	75.4	1	13	117	126	13.9	10.32	1268633.33 ±585035.73	1490594.43 ±510513.03	1.37961e+06	534988	1321585.16 ±510994.38	1364890.4 ±573586.99	1.34324e+06	541416	0.973633	0.544571	-0.0385498	pEPAk/pEPAk/pEPAk
1087	P62820	RAB1A	Ras-related protein Rab-1A	80.69	67.32	2	13	26	205	22.7	6.21	831033.33 ±928102.21	836619.01 ±984969.27	833826	956368	820966.84 ±985669.8	790589.57 ±932740.37	805778	959184	0.966362	1.59743	-0.0493639	vVDYTTAk/mGPGATAGGAEk/mGPGATAGGAEk
1088	P62826	RAN	GTP-binding nuclear protein Ran	96.55	32.87	5	8	21	216	24.4	7.49	1228386.43 ±1785145.16	1494215.84 ±2336147.41	1.3613e+06	2.05871e+06	1409822.93 ±2144249.79	1396647.23 ±2159305.89	1.40324e+06	2.15142e+06	1.0308	2.21988	0.0437705	nVPNWHR/yVATLGVEVHPLVFHTNR/HLTGEFEk/yVATLGVEVHPLVFHTNR/yVATLGVEVHPLVFHTNR/yVATLGVEVHPLVFHTNR/lVLVGDGGTGk/nLQYYDISAk/nLQYYDISAk/nLQYYDISAk/lVLVGDGGTGk/nLQYYDISAk/lVLVGDGGTGk/lVLVGDGGTGk
1089	P62829	RPL23	60S ribosomal protein L23	84.74	37.14	4	5	17	140	14.9	10.51	930527.27 ±696936.7	1017655.11 ±822885.76	974091	756824	1053135.06 ±850268.12	1051942.9 ±831847.85	1.05254e+06	840690	1.08053	1.20402	0.111745	lPAAGVGDMVMATVk/lPAAGVGDMVmATVKK/dGVFLYFEDNAGVIVNNk/gSAITGPVAk/gSAITGPVAk/nLYIISVk/gSAITGPVAk/nLYIISVk/gSAITGPVAk/nLYIISVk/gSAITGPVAk
1090	P62841	RPS15	40S ribosomal protein S15	28.44	20.69	2	3	5	145	17	10.39	189463.33 ±203791.61	186004.51 ±183271.57	187734	193451	156714.45 ±142565.21	166496.6 ±166044.35	161606	154301	0.860822	1.20929	-0.216213	dMIILPEMVGSMVGVYNGk/qHSLLk/dmIILPEMVGSMVGVYNGk
1091	P62847	RPS24	40S ribosomal protein S24	34.36	29.32	2	4	11	133	15.4	10.78	828462.5 ±933585.46	891224.6 ±1013444.78	859844	972090	823903.88 ±873916.07	807270.41 ±912475.69	815587	892704	0.94853	1.49259	-0.0762352	TTGFGMIYDSLDYAk/qMVIDVLHPGk/qmVIDVLHPGk/qMVIDVLHPGk/KQmVIDVLHPGk/tTGFGMIYDSLDYAk/tTGFGMIYDSLDYAk/tTGFGMIYDSLDYAk
1092	P62851	RPS25	40S ribosomal protein S25	38.41	30.4	4	6	20	125	13.7	10.11	771728.57 ±337316.15	801472.64 ±320542.15	786601	320277	753204.05 ±331638.71	735244.57 ±337562.06	744224	334205	0.946127	0.573515	-0.0798938	aTYDk/aALQELLSk/dkLNNLVLFDk/dkLNNLVLFDk/aQVIYTR/aALQELLSk/aALQELLSk
1093	P62854	RPS26	40S ribosomal protein S26	51.29	20.87	2	2	3	115	13	11	1649600 ±2132505.54	1821820.92 ±2396574.62	1.73571e+06	2.26453e+06	1444406.97 ±1868941.81	1464928.19 ±1907230.15	1.45467e+06	1.88808e+06	0.838082	1.54235	-0.254837	nIVEAAAVR/nIVEAAAVR/dISEASVFDAYVLPk
1094	P62857	RPS28	40S ribosomal protein S28	97.12	30.43	2	2	4	69	7.8	10.7	2872350 ±2626063.07	2791647.86 ±2572059.55	2.832e+06	2.59894e+06	2486488.2 ±2226320.84	2531320.86 ±2311988.88	2.5089e+06	2.26885e+06	0.885913	1.14141	-0.174763	vEFMDDTSR/vEFmDDTSR/eGDVLTLLESER/eGDVLTLLESER
1095	P62861	FAU	40S ribosomal protein S30	31.76	16.95	1	1	5	59	6.6	12.15	1040280 ±327686.17	1087373.97 ±392000.52	1.06383e+06	347734	936981.45 ±398887.36	894535.15 ±344076.76	915758	370059	0.860815	0.447411	-0.216225	fVNVVPTFGk/fVNVVPTFGk/fVNVVPTFGk/fVNVVPTFGk/fVNVVPTFGk
1096	P62873	GNB1	Guanine nucleotide-binding protein G(I)/G(S)/G(T) subunit beta-1	54.25	11.18	3	4	7	340	37.4	6	1078600 ±779792.84	1069646.35 ±799467.09	1.07412e+06	786812	1027622.26 ±771085.33	1031836.73 ±751061.4	1.02973e+06	760745	0.95867	0.997375	-0.060894	aGVLAGHDNR/aGVLAGHDNR/lLVSASQDGk/lIIWDSYTTNk/lLVSASQDGk
1097	P62875	POLR2L	DNA-directed RNA polymerases I, II, and III subunit RPABC5	34.47	16.42	1	1	1	67	7.6	7.77	373200 ±NA	392400.3 ±NA	382800	NA	344435.08 ±NA	395408.16 ±NA	369922	NA	0.966357	NA	-0.0493718	mLLAHVDLIEk
1098	P62888	RPL30	60S ribosomal protein L30	68.28	28.7	4	5	27	115	12.8	9.63	502875 ±411594.27	481113.62 ±377458.46	491994	392345	506112.98 ±430809.62	508456.16 ±410383.4	507285	420329	1.03108	1.18574	0.0441537	sMPEQTGEk/kSEIEYYAmLAk/sEIEYYAmLAk/sMPEQTGEk/smPEQTGEk/sEIEYYAmLAk/yVLGYk/sMPEQTGEk/smPEQTGEk/sMPEQTGEk/smPEQTGEk/smPEQTGEk
1099	P62899	RPL31	60S ribosomal protein L31	44.83	46.4	6	8	14	125	14.5	10.54	856773 ±1095488.01	878609.48 ±1201179.87	867691	1.14583e+06	901705.73 ±1200609.47	918545.35 ±1233197.72	910126	1.2162e+06	1.0489	1.97058	0.0688838	emGTPDVR/sAINEVVTR/iHGVGFk/rNEDEDSPNk/emGTPDVR/sAINEVVTR/lYTLVTYVPVTTFk/lYTLVTYVPVTTFk/nEDEDSPNk/nEDEDSPNk
1100	P62906	RPL10A	60S ribosomal protein L10a	43.64	30.88	7	9	38	217	24.8	9.94	1260203.57 ±1440853.18	1407739.44 ±1645936	1.33397e+06	1.54013e+06	1527698.15 ±1867357.99	1545088.27 ±1865972.02	1.53639e+06	1.86591e+06	1.15174	1.92996	0.20382	dTLYEAVR/iLGPGLNk/iLGPGLNk/iLGPGLNk/iLGPGLNk/aVDIPHMDIEALk/aVDIPHmDIEALk/fPSLLTHNENmVAk/aVDIPHMDIEALk/aVDIPHMDIEALk/aVDIPHmDIEALk/fPSLLTHNENMVAk/fPSLLTHNENmVAk/fPSLLTHNENmVAk/aVDIPHMDIEALk/kYDAFLASESLIk/aVDIPHMDIEALkk/aVDIPHMDIEALkk/aVDIPHmDIEALkk/ILGPGLNk/dTLYEAVR/yDAFLASESLIk/aVDIPHMDIEALkk/ILGPGLNk/yDAFLASESLIk/ILGPGLNk/yDAFLASESLIk/iLGPGLNk
1101	P62910	RPL32	60S ribosomal protein L32	32.12	24.44	1	4	6	135	15.8	11.33	847450 ±625953.79	940632.05 ±645547.82	894041	635383	1117306.07 ±833493.35	1014625.85 ±756950.87	1.06597e+06	793759	1.1923	1.22729	0.253748	aAQLAIR/aAQLAIR/aAQLAIR/aAQLAIR
1102	P62913	RPL11	60S ribosomal protein L11	36.96	25.28	2	3	3	178	20.2	9.6	673270 ±917442.76	558521.44 ±748846.83	615896	833145	646087.69 ±874928.38	575960.88 ±778462.83	611024	826696	0.99209	1.89809	-0.0114564	nNFSDTGNFGFGIQEHIDLGIk/vLEQLTGQTPVFSk
1103	P62917	RPL8	60S ribosomal protein L8	52.76	33.85	7	11	22	257	28	11.03	1132182.35 ±1240906.99	1116372.33 ±1125187.35	1.12428e+06	1.17781e+06	1153714.91 ±1144178.79	1134926.64 ±1132421.19	1.14432e+06	1.13547e+06	1.01783	1.46867	0.0254936	aVVGVVAGGGR/lPSGSk/dIIHDPGR/aSGNYATVISHNPETk/aSGNYATVISHNPETk/aSGNYATVISHNPETk/aSGNYATVISHNPETk/iDkPILk/iDkPILk/hGYIk/iDkPILk/aSGNYATVISHNPETk/gAGSVFR/aVVGVVAGGGR/aVVGVVAGGGR/gAGSVFR/gAGSVFR
1104	P62942	FKBP1A	Peptidyl-prolyl cis-trans isomerase FKBP1A	35.25	12.04	1	1	1	108	11.9	8.16	657500 ±NA	589089.54 ±NA	623295	NA	538111.3 ±NA	534183.67 ±NA	536147	NA	0.860183	NA	-0.217285	gVQVETISPGDGR
1105	P62979	RPS27A	Ubiquitin-40S ribosomal protein S27a	60.22	49.36	9	13	50	156	18	9.64	296576 ±236446.91	333262.3 ±276075.11	314919	255452	315674.54 ±275504.37	339347.85 ±292768.47	327511	282082	1.03998	1.23044	0.0565627	eGIPPDQQR/eGIPPDQQR/eGIPPDQQR/TITLEVEPSDTIENVk/vDENGk/lIFAGk/eSTLHLVLR/eSTLHLVLR/eSTLHLVLR/lIFAGKQLEDGR/eSTLHLVLR/eSTLHLVLR/tLSDYNIQkESTLHLVLR/eGIPPDQQR/eGIPPDQQR/TLSDYNIQk/tITLEVEPSDTIENVk/eSTLHLVLR/LIFAGk/qLEDGR/TLSDYNIQk/LIFAGk/TLSDYNIQk/LIFAGk/tLSDYNIQk
1106	P62993	GRB2	Growth factor receptor-bound protein 2	52.14	7.83	1	2	3	217	25.2	6.32	100085 ±54609.86	85240.78 ±44708.94	92662.9	49659.4	88861.72 ±38765.67	85099.21 ±40794.93	86980.5	39780.3	0.938676	0.661331	-0.0913003	fNSLNELVDYHR/fNSLNELVDYHR
1107	P62995	TRA2B	Transformer-2 protein homolog beta	42.34	7.99	2	2	3	288	33.6	11.25	232443.33 ±267858.67	235791.32 ±261009.07	234117	264388	196118.61 ±210376.17	214304.61 ±246879.45	205212	228628	0.876533	1.3905	-0.190119	aNGMELDGR/aNGmELDGR/gFAFVYFENVDDAk
1108	P63000	RAC1	Ras-related C3 botulinum toxin substrate 1	22.84	11.46	2	2	2	192	21.4	8.5	691800 ±778100.3	686982.69 ±735305.92	689391	756703	671585.16 ±782825.64	646995.46 ±725305.56	659290	754066	0.956337	1.51602	-0.0644093	tVFDEAIR/lTPITYPQGLAmAk
1109	P63010	AP2B1	AP-2 complex subunit beta	95.75	22.84	6	19	36	937	104.5	5.38	197114.83 ±249604.7	199153 ±260258.68	198134	254794	205375.14 ±273623.74	212296.39 ±280562.53	208836	277043	1.05401	1.94739	0.075893	lHDINAQMVEDQGFLDSLR/lHDINAQmVEDQGFLDSLR/gLEISGTFTHR/lHDINAQMVEDQGFLDSLR/lHDINAQmVEDQGFLDSLR/gLEISGTFTHR/kPSETQELVQQVLSLATQDSDNPDLR/aPEVSQYIYQVYDSILk/aPEVSQYIYQVYDSILk/lLSTDPVTAk/fLELLPk/lLSTDPVTAk
1110	P63104	YWHAZ	14-3-3 protein zeta/delta	159.52	57.14	6	14	69	245	27.7	4.79	1214463.33 ±2376786.14	1278961.63 ±2406192.43	1.24671e+06	2.38633e+06	1263223.72 ±2338968.7	1302983.75 ±2407503.61	1.2831e+06	2.373e+06	1.02919	2.73929	0.041509	sVTEQGAELSNEER/sVTEQGAELSNEER/tAFDEAIAELDTLSEESYk/sVTEQGAELSNEER/sVTEQGAELSNEER/yLAEVAAGDDkk/VVSSIEQk/gIVDQSQQAYQEAFEISk/tAFDEAIAELDTLSEESYk/VVSSIEQk/gIVDQSQQAYQEAFEISk/vVSSIEQk/vVSSIEQk/vVSSIEQk/vVSSIEQk
1111	P63167	DYNLL1	Dynein light chain 1, cytoplasmic	31.31	20.22	2	2	2	89	10.4	7.4	1608000 ±797616.45	1512039.13 ±706042.66	1.56002e+06	751830	1594435.08 ±591441.76	1570578.23 ±701093.97	1.58251e+06	646268	1.01441	0.640801	0.0206474	dIAAHIk/nFGSYVTHETk
1112	P63173	RPL38	60S ribosomal protein L38	66.68	50	4	5	8	70	8.2	10.1	507760 ±428286.79	542753.95 ±495641.59	525257	461477	581197.3 ±469526.04	580011.34 ±492133.5	580604	480009	1.10537	1.33352	0.144532	iEEIKDFLLTAR/IEEIkDFLLTAR/yLYTLVITDkEk/yLYTLVITDk/qSLPPGLAVk
1113	P63208	SKP1	S-phase kinase-associated protein 1	37.95	11.04	1	2	2	163	18.6	4.54	282500 ±NA	282016.55 ±NA	282258	NA	258094.44 ±NA	271371.88 ±NA	264733	NA	0.937911	NA	-0.092477	nDFTEEEEAQVR
1114	P63220	RPS21	40S ribosomal protein S21	49.12	50.6	3	5	8	83	9.1	8.5	903050 ±474880.26	854326.56 ±400869.3	878688	434398	844055.65 ±416207.45	819189.34 ±395637.74	831622	405776	0.946436	0.657403	-0.0794227	mGESDDSILR/dHASIQMNVAEVDk/dHASIQmNVAEVDk/aDGIVSk
1115	P63241	EIF5A	Eukaryotic translation initiation factor 5A-1	86.83	43.51	5	7	33	154	16.8	5.24	1886061.11 ±2723957.42	2049372.96 ±3134776.92	1.96772e+06	2.91596e+06	2120022.17 ±3173888.92	2135468.63 ±3271643.45	2.12775e+06	3.22204e+06	1.08133	2.29107	0.112803	nDFQLIGIQDGYLSLLQDSGEVR/lPEGDLGk/lPEGDLGk/lPEGDLGk/lPEGDLGk/VHLVGIDIFTGk/vHLVGIDIFTGk/eDLRLPEGDLGk/vHLVGIDIFTGk/eDLRLPEGDLGk/IVEMSTSk/iVEMSTSk/iVEmSTSk/lPEGDLGk/iVEMSTSk/iVEmSTSk/lPEGDLGk/iVEMSTSk/iVEmSTSk/lPEGDLGk/iVEMSTSk/iVEmSTSk/lPEGDLGk/iVEMSTSk/iVEmSTSk/iVEMSTSk/iVEmSTSk
1116	P63244	GNB2L1	Guanine nucleotide-binding protein subunit beta-2-like 1	42.56	32.18	9	10	39	317	35.1	7.69	1280172.94 ±1897175.58	1213836.14 ±1697407.14	1.247e+06	1.79553e+06	1046428.43 ±1449871.21	1047463.65 ±1427758.84	1.04695e+06	1.43828e+06	0.839569	1.67083	-0.25228	dETNYGIPQR/lWDLTTGTTTR/iWDLEGk/gHNGWVTQIATTPQFPDMILSASR/gHNGWVTQIATTPQFPDmILSASR/gHNGWVTQIATTPQFPDMILSASR/fVGHTk/gHNGWVTQIATTPQFPDMILSASR/vWQVTIGTR/qEVISTSSk/iIVDELk/qEVISTSSk/iIVDELk/qEVISTSSk/dGQAMLWDLNEGk/iIVDELk/iIVDELk
1117	P63279	UBE2I	SUMO-conjugating enzyme UBC9	51.08	15.19	2	3	8	158	18	8.66	184280 ±74341.96	169375.47 ±70058.01	176828	70687.6	154920.74 ±68131.22	165464.85 ±72195.51	160193	70118.9	0.905926	0.537022	-0.142535	dDYPSSPPk/dDYPSSPPk/dDYPSSPPk/gTPWEGGLFk/gTPWEGGLFk
1118	P63313	TMSB10	Thymosin beta-10	38.95	29.55	1	2	4	44	5	5.36	989650 ±994687.11	688901.43 ±720887.12	839276	857787	870699.83 ±922160.25	851955.78 ±884404.59	861328	903282	1.02628	1.50285	0.0374176	eTIEQEk/eTIEQEk
1119	P67775	PPP2CA	Serine/threonine-protein phosphatase 2A catalytic subunit alpha isoform	67.68	19.09	4	6	11	309	35.6	5.54	511258.46 ±320077.7	525292.59 ±334910.82	518276	327482	469945.52 ±288056.36	495724.75 ±308820.03	482835	298423	0.931619	0.823448	-0.102189	gAGYTFGQDISETFNHANGLTLVSR/gAGYTFGQDISETFNHANGLTLVSR/gAGYTFGQDISETFNHANGLTLVSR/iTILR/iTLIR/iTLLR/lTIIR/lTILR/lTxLR/lTLLR/lTxLR/eSNVQEVR/gGWGISPR
1120	P67809	YBX1	Nuclease-sensitive element-binding protein 1	76.09	30.25	5	9	23	324	35.9	9.88	150966.55 ±181486.88	175458.51 ±214728.75	163213	197917	144114.44 ±175961.31	156146.26 ±195062.27	150130	185483	0.919846	1.59239	-0.120536	eNQGDETQGQQPPQR/EDGNEEDkENQGDETQGQQPPQR/eDGNEEDKENQGDETQGQQPPQR/eDGNEEDkENQGDETQGQQPPQR/nYQQNYQNSESGEkNEGSESAPEGQAQQR/eDGNEEDkENQGDETQGQQPPQR/gAEAANVTGPGGVPVQGSk/gAEAANVTGPGGVPVQGSk/gAEAANVTGPGGVPVQGSk/nYQQNYQNSESGEk/nYQQNYQNSESGEk
1121	P67870	CSNK2B	Casein kinase II subunit beta	34.46	10.23	1	2	3	215	24.9	5.55	64895 ±10514.68	67927.01 ±5549.38	66411	8032.03	66294.27 ±4215.21	66241.5 ±1884.01	66267.9	1165.6	0.997845	0.121953	-0.00311256	fNLTGLNEQVPHYR/fNLTGLNEQVPHYR
1122	P67936	TPM4	Tropomyosin alpha-4 chain	100.82	49.6	3	17	30	248	28.5	4.69	1091816.67 ±1030587.44	904702.78 ±868654.85	998260	946244	793465.43 ±747551.15	828278.53 ±816243.2	810872	781808	0.812286	1.09827	-0.299941	aEGDVAALNR/aEGDVAALNR/tIDDLEEk/tIDDLEEk/sLEAASEk/sLEAASEk
1123	P68032	ACTC1	Actin, alpha cardiac muscle 1	39.91	35.81	2	14	133	377	42	5.39	5729802.5 ±6448694.53	5548551.54 ±6327755.19	5.63918e+06	6.38244e+06	5538395.87 ±6344800.44	6012570.86 ±6796046.9	5.77548e+06	6.56701e+06	1.02417	1.6431	0.0344571	YPIEHGIITNWDDmEk/yPIEHGIITNWDDMEk/yPIEHGIITNWDDmEk/yPIEHGIITNWDDmEk
1124	P68036	UBE2L3	Ubiquitin-conjugating enzyme E2 L3	45.29	25.97	3	3	7	154	17.9	8.51	723116.25 ±815804.47	698844.43 ±788913.89	710980	802300	636064.08 ±713873.21	699066.04 ±789862.63	667565	751697	0.938936	1.49681	-0.0909012	tDQVIQSLIALVNDPQPEHPLR/tDQVIQSLIALVNDPQPEHPLR/iYHPNIDEk/aDLAEEYSk
1125	P68104	EEF1A1	Elongation factor 1-alpha 1	883.97	48.05	9	20	216	462	50.1	9.01	1302324.38 ±3010904.74	1252132.99 ±2891075.23	1.27723e+06	2.94875e+06	1386398.6 ±3224400.52	1456414.97 ±3487644.98	1.42141e+06	3.35467e+06	1.11288	3.67424	0.154303	yEEIVk/iGYNPDTVAFVPISGWNGDNMLEPSANMPWFk/iGYNPDTVAFVPISGWNGDNmLEPSANmPWFk/gNVAGDSk/eVSTYIk/yYVTIIDAPGHR/yYVTIIDAPGHR/yYVTIIDAPGHR/yYVTIIDAPGHR/yYVTIIDAPGHR/yYVTIIDAPGHR/yYVTIIDAPGHR/yYVTIIDAPGHR/vETGVLkPGMVVTFAPVNVTTEVk/vETGVLkPGMVVTFAPVNVTTEVk/vETGVLkPGmVVTFAPVNVTTEVk/vETGVLkPGmVVTFAPVNVTTEVk/iGYNPDTVAFVPISGWNGDNmLEPSANmPWFk/yYVTIIDAPGHR/vETGVLkPGmVVTFAPVNVTTEVk/yYVTIIDAPGHR/vETGVLkPGMVVTFAPVNVTT…
1126	P68371	TUBB4B	Tubulin beta-4B chain	52	57.08	4	18	110	445	49.8	4.89	418649.23 ±438560.16	429834.46 ±432364.12	424242	434710	482368.01 ±503679.25	477755.97 ±487093.73	480062	494925	1.13158	1.64481	0.178334	aVLVDLEPGTMDSVR/aVLVDLEPGTmDSVR/fWEVISDEHGIDPTGTYHGDSDLQLER/fWEVISDEHGIDPTGTYHGDSDLQLER/fWEVISDEHGIDPTGTYHGDSDLQLER/fWEVISDEHGIDPTGTYHGDSDLQLER/INVYYNEATGGk/mSATFIGNSTAIQELFk/mSATFIGNSTAIQELFk/mSATFIGNSTAIQELFk/mSATFIGNSTAIQELFk/mSATFIGNSTAIQELFk/iNVYYNEATGGk
1127	P68400	CSNK2A1	Casein kinase II subunit alpha	50.97	30.18	7	8	15	391	45.1	7.74	245796.43 ±297440	242270.77 ±271639.95	244034	283891	259855.46 ±272550.32	277374.07 ±313049.6	268615	292728	1.10073	1.75459	0.138459	lIDWGLAEFYHPGQEYNVR/eYWDYESHVVEWGNQDDYQLVR/lIDWGLAEFYHPGQEYNVR/tPALVFEHVNNTDFk/eAMEHPYFYTVVk/eAmEHPYFYTVVk/tPALVFEHVNNTDFk/ePFFHGHDNYDQLVR/gGPNIITLADIVk/gGPNIITLADIVk/vLGTEDLYDYIDk/gGPNIITLADIVk/gGPNIITLADIVk/gGPNIITLADIVk
1128	P68402	PAFAH1B2	Platelet-activating factor acetylhydrolase IB subunit beta	40.46	17.03	2	4	6	229	25.6	5.92	131346.67 ±76091.12	127577.13 ±63359.49	129462	69602.1	137863.97 ±83568.02	120000 ±58859.91	128932	70955.3	0.995907	0.766206	-0.00591734	iIVLGLLPR/eLFSPLHALNFGIGGDTTR/eLFSPLHALNFGIGGDTTR
1129	P68431	HIST1H3A	Histone H3.1	42.17	41.18	1	10	74	136	15.4	11.12	1984725 ±1429960.97	2084687.74 ±1644584.15	2.03471e+06	1.5292e+06	1573334.74 ±1216402.35	1535856.01 ±1114691.37	1.5546e+06	1.16501e+06	0.764039	0.810905	-0.388281	sAPATGGVk/sAPATGGVk/sAPATGGVk/sAPATGGVk
1130	P69849	NOMO3	Nodal modulator 3	30.46	4.01	3	4	5	1222	134	5.67	131695 ±162664.65	141593.3 ±179852.78	136644	171253	123887.02 ±125163.39	122045.07 ±129657.69	122966	127396	0.8999	1.46329	-0.152164	vLPGDYEILATHPTWALk/eGYVLTAVEGTIGDFk/eGYVLTAVEGTIGDFk/fLLFSSLVTk
1131	P78316	NOP14	Nucleolar protein 14	70.88	7.35	6	6	9	857	97.6	7.58	292495.56 ±127124.54	305860.71 ±121771.15	299178	123728	249615.89 ±98295.19	259246.66 ±102697.56	254431	99945.1	0.850434	0.485073	-0.233729	aPTSTEANHIR/aSQGSTLVHPFR/kELIEELIAk/gTLSAELTAAHFGGGGGLLHk/eLIEELIAk/eDALELTEk/eLIEELIAk/eDALELTEk/eLIEELIAk
1132	P78318	IGBP1	Immunoglobulin-binding protein 1	42.32	10.03	2	2	2	339	39.2	5.38	104790 ±95614.98	108946.58 ±105784.03	106868	100700	99721.75 ±96860.51	120065.19 ±128036.84	109893	112449	1.02831	1.43039	0.0402719	sAVESGQADDER/aAQQQEEQEEkEEEDDEQTLHR
1133	P78332	RBM6	RNA-binding protein 6	48.47	1.78	1	1	1	1123	128.6	6.32	34760 ±NA	33754.7 ±NA	34257.3	NA	40885.33 ±NA	32607.71 ±NA	36746.5	NA	1.07266	NA	0.101194	gTGLGYGHPGLASSEEAEGR
1134	P78344	EIF4G2	Eukaryotic translation initiation factor 4 gamma 2	84.23	17.42	11	17	39	907	102.3	7.14	322022.35 ±337505.6	337597.93 ±358549.42	329810	347382	335978.57 ±351010.44	342205.22 ±357544.39	339092	354154	1.02814	1.52505	0.0400405	vIILSLDR/fLLQDTVELR/gQLNADEISLRPAQSFLMNk/gQLNADEISLRPAQSFLmNk/lQDEFENR/gLSFLFPLLk/lEVDIPLVk/gLSFLFPLLk/eDITQEFPGk/lEVDIPLVk/gLSFLFPLLk/dDNSAANNSANEk/gLSFLFPLLk/lDPSPQTIYk/dDNSAANNSANEk/eWLTELFQQSk/aSSLISLLk
1135	P78346	RPP30	Ribonuclease P protein subunit p30	29.2	5.97	1	2	3	268	29.3	8.91	152950 ±14071.42	152219.71 ±30540.2	152585	22305.8	163659.36 ±29691.33	172732.43 ±25734.84	168196	27713.1	1.10231	0.242805	0.140531	lYDVVAVFPk/lYDVVAVFPk
1136	P78347	GTF2I	General transcription factor II-I	41.28	18.84	7	19	31	998	112.3	6.39	242207.78 ±295204.99	249218.29 ±329963.95	245713	312159	312190.37 ±456767.17	314373.9 ±444310.55	313282	450510	1.27499	2.44649	0.350488	fEAHPNDLYVEGLPENIPFR/tPTQTNGSNVPFkPR/eDLQLDkPASGVk/rPELLTHSTTEVTQPR/sTVVPVPYEk/fAQALGLTEAVk/sTVVPVPYEk/fAQALGLTEAVk/qVEEIFNLk
1137	P78358	CTAG1A	Cancer/testis antigen 1	38.42	15	2	2	5	180	18	8.41	124262 ±36165.97	131647.86 ±41234.72	127955	38605	111059.02 ±32605.26	113843.54 ±48533.68	112451	40459.3	0.878835	0.412659	-0.186336	sLAQDAPPLPVPGVLLk/sLAQDAPPLPVPGVLLk/aSGPGGGAPR/aSGPGGGAPR/aSGPGGGAPR
1138	P78362	SRPK2	SRSF protein kinase 2	29.89	2.47	1	1	1	688	77.5	4.97	12490 ±NA	12054.18 ±NA	12272.1	NA	17529.51 ±NA	14716.55 ±NA	16123	NA	1.3138	NA	0.393742	dEDHIAHIIELLGSIPR
1139	P78371	CCT2	T-complex protein 1 subunit beta	213.96	64.86	26	29	89	535	57.5	6.46	547199.28 ±574940.07	565193.61 ±594287.08	556196	582851	559594.37 ±581282.96	570406.16 ±590764.61	565000	585289	1.01583	1.49684	0.022657	iLLSSGR/vLVDmSR/lAVEAVLR/gATQQILDEAER/qVLLSAAEAAEVILR/vQDDEVGDGTTSVTVLAAELLR/qLIYNYPEQLFGAAGVMAIEHADFAGVER/qLIYNYPEQLFGAAGVmAIEHADFAGVER/lALVTGGEIASTFDHPELVk/qLIYNYPEQLFGAAGVMAIEHADFAGVER/gATQQILDEAER/qVLLSAAEAAEVILR/eALLSSAVDHGSDEVk/lALVTGGEIASTFDHPELVk/gATQQILDEAER/aAHSEGNTTAGLDMR/aAHSEGNTTAGLDmR/eALLSSAVDHGSDEVk/lALVTGGEIASTFDHPELVk/vAEIEHAEk/iHPQTIIAGWR/gSGNLEAIHIIk/aAHSEGNTTAGLDMR/aAHSEGNTTA…
1140	P78417	GSTO1	Glutathione S-transferase omega-1	68.83	23.24	5	6	17	241	27.5	6.6	380207.86 ±357978.24	360670.75 ±332385.92	370439	344149	367169.36 ±332626.98	369265.06 ±334857.44	368217	333640	0.994001	1.28995	-0.00868012	gSAPPGPVPEGSIR/hEVININLk/hEVININLk/nkPEWFFk/nkPEWFFk/mILELFSk/mILELFSk/mILELFSk/mILELFSk/lLPDDPYEk/mILELFSk/mILELFSk/mILELFSk/mILELFSk
1141	P78527	PRKDC	DNA-dependent protein kinase catalytic subunit	439.55	29.29	77	126	284	4128	468.8	7.12	569344.03 ±655572.23	577536.47 ±654986.24	573440	652279	569722.63 ±651414.49	580505.19 ±669022.06	575114	659468	1.00292	1.61987	0.00420456	eLSIAIR/dEVLANR/lLQIIER/dYVDLFR/dYVDLFR/yAVPSAGLR/lSFAVPFR/tETVTSFR/lLEEALLR/fVPLLPGNR/dFGLLVFVR/lQETLSAADR/vTELALTASDR/smEEDPQTSR/lGNPIVPLNIR/lGNPIVPLNIR/dQNILLGTTYR/qITQSALLAEAR/nELEIPGQYDGR/sLGPPQGEEDSVPR/nLSSNEAISLEEIR/eVYAAAAEVLGLILR/mEVQEQEEDISSLIR/mEVQEQEEDISSLIR/eFFSTIVVDAIDVLk/lLLQGEADQSLLTFIDk/dPTVHDDVLELEmDELNR/vLEQLIVAHFPMQSR/vLEQLIVAHFPmQSR/dPTVHDDVLELEmDELNR/vLEQLIVAHFPMQSR/vLEQLIVA…
1142	P80303	NUCB2	Nucleobindin-2	44.45	9.76	3	3	5	420	50.2	5.12	105390.8 ±119235.39	112683.22 ±130735.59	109037	124921	119664.42 ±128430.94	122619.05 ±134275.92	121142	131341	1.11101	1.75246	0.151878	lHDVNSDGFLDEQELEALFTk/lHDVNSDGFLDEQELEALFTk/aATSDLEHYDk/lVTLEEFLk/lVTLEEFLk
1143	P80723	BASP1	Brain acid soluble protein 1	37.91	12.33	1	1	1	227	22.7	4.63	76450 ±NA	94130.93 ±NA	85290.5	NA	85581.79 ±NA	86564.63 ±NA	86073.2	NA	1.00918	NA	0.0131798	aAEAAAAPAESAAPAAGEEPSkEEGEPk
1144	P82650	MRPS22	28S ribosomal protein S22, mitochondrial	27.52	11.39	2	3	4	360	41.3	7.9	302635 ±404415.58	274270.13 ±366370.7	288453	385393	268693.09 ±358835.82	264308.39 ±350955.86	266501	354896	0.923898	1.74283	-0.114195	dLIDDATNLVQLYHVLHPDGQSAQGAk/iLTPIIFk
1145	P82663	MRPS25	28S ribosomal protein S25, mitochondrial	60.94	9.83	1	1	2	173	20.1	8.82	130150 ±53386.56	119262.6 ±51396.93	124706	52391.7	131661.05 ±36667	116921.77 ±43412.51	124291	40039.8	0.996673	0.527652	-0.00480781	vMTVNYNTHGELGEGAR/vmTVNYNTHGELGEGAR
1146	P82664	MRPS10	28S ribosomal protein S10, mitochondrial	45.16	16.42	2	3	3	201	23	8	590150 ±530574.03	509884.63 ±471554	550017	500859	515084.32 ±458713.05	525553.67 ±475465	520319	466975	0.946005	1.20952	-0.0800807	tQLEQLPEHIk/aVLDSYEYFAVLAAk/eLGISIk
1147	P82673	MRPS35	28S ribosomal protein S35, mitochondrial	34.79	9.6	2	3	7	323	36.8	8.24	40968.5 ±65042.04	40748.68 ±63085.94	40858.6	64058.4	38797.08 ±63373.04	37825.02 ±60321.2	38311.1	61840.7	0.93765	2.10994	-0.092879	iPNFLHLTPVAIk/nILETLLQMk/nILETLLQMk/nILETLLQMk/nILETLLQMk/nILETLLQMk
1148	P82675	MRPS5	28S ribosomal protein S5, mitochondrial	20.97	4.88	2	2	2	430	48	9.92	161320 ±113310.73	163380.99 ±136759.36	162350	124852	152602.59 ±112518.08	153476.95 ±108037.52	153040	110247	0.94265	0.993304	-0.0852052	gLHVVEIR/gLHVVEIR/yEDHTIFHDISLR
1149	P82912	MRPS11	28S ribosomal protein S11, mitochondrial	31.37	5.67	1	1	1	194	20.6	10.81	99470 ±NA	89992.48 ±NA	94731.2	NA	83558.18 ±NA	84410.43 ±NA	83984.3	NA	0.886553	NA	-0.17372	vEQNAAPSHTk
1150	P82914	MRPS15	28S ribosomal protein S15, mitochondrial	36.49	6.61	1	2	4	257	29.8	10.48	351603.33 ±368971.44	351123.65 ±366323.44	351363	367643	343555.37 ±389758.64	349414.21 ±388968.57	346485	389362	0.986115	1.51414	-0.0201723	dYQNVPGIEk/dYQNVPGIEk/iIALSVk
1151	P82921	MRPS21	28S ribosomal protein S21, mitochondrial	21.71	13.79	1	1	1	87	10.7	10.21	29450 ±NA	25063.96 ±NA	27257	NA	23178.75 ±NA	25600.91 ±NA	24389.8	NA	0.89481	NA	-0.160346	iLTMDGLIEDIk
1152	P82930	MRPS34	28S ribosomal protein S34, mitochondrial	37.79	15.14	1	3	4	218	25.6	9.98	255100 ±NA	277878.1 ±NA	266489	NA	275042.16 ±NA	263378.68 ±NA	269210	NA	1.01021	NA	0.014658	vRPDYTAQNLDHGk
1153	P82933	MRPS9	28S ribosomal protein S9, mitochondrial	37.4	15.15	5	5	7	396	45.8	9.51	187400 ±320184.11	158861.66 ±247868.48	173131	283779	135544.45 ±215175.62	139080.01 ±224168.53	137312	219667	0.793113	1.81654	-0.334403	hLANmmGEDPETFTQEDIDR/eQLMFPFHFVDR/hPEQIFPR/aIAYLFPSGLFEk/aIAYLFPSGLFEk/aIAYLFPSGLFEk/sVTLESk
1154	P82970	HMGN5	High mobility group nucleosome-binding domain-containing protein 5	37.66	5.67	1	2	3	282	31.5	4.55	176000 ±NA	152671.18 ±NA	164336	NA	132462.06 ±NA	135997.73 ±NA	134230	NA	0.816804	NA	-0.291939	eENIEDATEk
1155	P82979	SARNP	SAP domain-containing ribonucleoprotein	56.18	21.9	3	5	13	210	23.7	6.42	758671.43 ±390252.27	754767.28 ±440410.99	756719	414745	566839.32 ±330598.13	567403.63 ±320627.82	567121	325394	0.749448	0.594666	-0.416101	gLSSDNkPMVNLDk/fNVPVSLESk/fGISSVPTk/fNVPVSLESk/fGISSVPTk/fNVPVSLESk/fGISSVPTk
1156	P83111	LACTB	Serine beta-lactamase-like protein LACTB, mitochondrial	53.45	21.39	5	10	16	547	60.7	8.53	245788.75 ±271522.59	227321.29 ±248205.75	236555	259709	262549.54 ±305995.54	265291.24 ±311374.9	263920	308479	1.11568	1.7891	0.157927	lDLDIPVQHYVPEFPEk/lDLDIPVQHYVPEFPEk/iFHDLDMLTTVQEENEPVIYNR/lLISHLSGIR/wAGGGFLSTVGDLLk/wAGGGFLSTVGDLLk/sLTMVALAk/sLTMVALAk
1157	P83731	RPL24	60S ribosomal protein L24	49.77	31.85	4	6	26	157	17.8	11.25	886391.43 ±1041770.47	846925.72 ±915307.02	866659	977105	916098.53 ±1074070.67	899238.74 ±1023608	907669	1.04873e+06	1.04732	1.69073	0.066702	qINWTVLYR/aITGASLADIMAk/VFQFLNAk/VFQFLNAk/aITGASLADIMAk/aITGASLADImAk/VFQFLNAk/aITGASLADImAk/VFQFLNAk/aITGASLADIMAk/aITGASLADImAk/tAMAAAk/tAMAAAk/tAMAAAk
1158	P83881	RPL36A	60S ribosomal protein L36a	24.69	19.81	2	3	5	106	12.4	10.58	807550 ±948159.48	733370.96 ±852731.41	770460	900445	760666.1 ±908447.39	756009.07 ±886208.43	758338	897328	0.984265	1.63697	-0.0228807	hFELGGDk/dSLYAQGk
1159	P84085	ARF5	ADP-ribosylation factor 5	189.23	30.56	1	5	19	180	20.5	6.79	516100 ±NA	388863.81 ±NA	452482	NA	354553.12 ±NA	357256.24 ±NA	355905	NA	0.786561	NA	-0.346369	vQESADELQk
1160	P84098	RPL19	60S ribosomal protein L19	39.85	18.88	3	4	5	196	23.5	11.47	851875 ±316240.87	914428.14 ±384269.48	883152	348251	1025484.82 ±414264.95	1058120.75 ±459381.89	1.0418e+06	436552	1.17964	0.678765	0.238349	lLADQAEAR/vWLDPNETNEIANANSR/gNVFk/lLADQAEAR
1161	P84101	SERF2	Small EDRK-rich factor 2	20.78	15.25	1	1	1	59	6.9	10.45	240900 ±NA	242513.17 ±NA	241707	NA	174367.62 ±NA	197845.8 ±NA	186107	NA	0.76997	NA	-0.377127	dDGLSAAAR
1162	P84103	SRSF3	Serine/arginine-rich splicing factor 3	47.95	16.46	2	3	5	164	19.3	11.65	256600 ±185544.82	323024.83 ±276458	289812	231001	284148.4 ±248381.69	291071.43 ±230771.75	287610	239577	0.9924	1.14415	-0.011006	dAADAVR/vELSNGEk
1163	P84243	H3F3A	Histone H3.3	74.98	41.18	1	10	70	136	15.3	11.27	1209000 ±NA	1052671.18 ±NA	1.13084e+06	NA	774367.62 ±NA	835034.01 ±NA	804701	NA	0.711598	NA	-0.490865	sAPSTGGVk
1164	P98077	SHC2	SHC-transforming protein 2	21.23	2.06	1	1	1	582	61.9	6.77	57530 ±NA	47938.3 ±NA	52734.2	NA	45421.59 ±NA	36581.63 ±NA	41001.6	NA	0.777515	NA	-0.363057	hLLLVDPEGVVR
1165	P98175	RBM10	RNA-binding protein 10	44.17	1.61	1	1	1	930	103.5	5.97	136600 ±NA	156433.41 ±NA	146517	NA	131281.62 ±NA	131292.52 ±NA	131287	NA	0.896055	NA	-0.15834	gFAFVEFSHLQDATR
1166	P98179	RBM3	RNA-binding protein 3	44.64	42.68	2	4	6	157	17.2	8.91	187933.33 ±72518.43	172084.27 ±53920.63	180009	62907.1	207251.26 ±84404.51	193178.38 ±85974.1	200215	85103.1	1.11225	0.612043	0.153481	gFGFITFTNPEHASVAMR/gFGFITFTNPEHASVAmR/amNGESLDGR
1167	Q00005	PPP2R2B	Serine/threonine-protein phosphatase 2A 55 kDa regulatory subunit B beta isoform	22.28	3.16	1	1	1	443	51.7	6.44	52220 ±NA	42257.34 ±NA	47238.7	NA	39224.28 ±NA	40941.04 ±NA	40082.7	NA	0.848514	NA	-0.23699	sFFSEIISSISDVk
1168	Q00169	PITPNA	Phosphatidylinositol transfer protein alpha isoform	50.98	13.7	1	4	6	270	31.8	6.55	330133.33 ±52640.51	306772.01 ±51227.28	318453	51898.6	271585.16 ±24158.26	270105.82 ±21222.75	270845	22012.4	0.850505	0.154887	-0.233609	mLAPEGALNIHEk/mLAPEGALNIHEk/tVITNEYmk
1169	Q00325	SLC25A3	Phosphate carrier protein, mitochondrial	64.67	31.77	6	10	24	362	40.1	9.38	1183173.33 ±1501316.34	1134534.11 ±1513718.67	1.15885e+06	1.50182e+06	1106548.62 ±1453014.55	1167385.68 ±1550207.29	1.13697e+06	1.50134e+06	0.981114	1.81523	-0.0275079	iQTQPGYANTLR/iQTQPGYANTLR/lPRPPPPEMPESLk/lPRPPPPEmPESLk/gVAPLWmR/gVAPLWMR/gSSASLVLk/tVEALYk/gSSASLVLk/gIFNGFSVTLk/gSSASLVLk/gIFNGFSVTLk
1170	Q00341	HDLBP	Vigilin	183.61	18.53	13	25	42	1268	141.4	6.87	337892.79 ±380601.93	328464.62 ±364220.21	333179	372263	340722.91 ±382855.86	342518.8 ±386866.57	341621	384275	1.02534	1.62563	0.0360999	gAVITQIR/dLIIEQR/eLLELASR/eQLAQAVAR/eLQAEQEDR/iVGELEQMVSEDVPLDHR/iVGELEQmVSEDVPLDHR/eENAVHSTEPVVQENGDEAGEGR/aSVITQVFHVPLEER/iVGELEQMVSEDVPLDHR/iVGELEQmVSEDVPLDHR/eENAVHSTEPVVQENGDEAGEGR/aSVITQVFHVPLEER/qLLHLAEEk/dkFPEVIINFPDPAQk/gAVITQIR/tTTIAVEVk/tEIVFTGEk/iEGDPQGVQQAk
1171	Q00403	GTF2B	Transcription initiation factor IIB	39.25	3.16	1	1	1	316	34.8	8.35	107500 ±NA	114221.22 ±NA	110861	NA	98650.93 ±NA	101417.23 ±NA	100034	NA	0.902341	NA	-0.148255	aPDLFPTDFk
1172	Q00534	CDK6	Cyclin-dependent kinase 6	50.8	25.77	5	8	13	326	36.9	6.46	366650 ±239181.61	366553.8 ±228990.67	366602	233355	328499.16 ±193284.51	334391.53 ±200556.91	331445	196719	0.904102	0.786849	-0.145443	iSAYSALSHPYFQDLER/lTLVFEHVDQDLTTYLDk/fVTDIDELGk/vPEPGVPTETIk/gSSDVDQLGk/gSSDVDQLGk
1173	Q00535	CDK5	Cyclin-dependent-like kinase 5	39.85	5.48	1	2	3	292	33.3	7.66	112875 ±65513.44	110120.39 ±46235.95	111498	55874.7	117976.39 ±52204.27	121513.61 ±54315.74	119745	53260	1.07397	0.719605	0.102952	dLLQNLLk/dLLQNLLk
1174	Q00610	CLTC	Clathrin heavy chain 1	36.93	41.01	42	59	151	1675	191.5	5.69	404065.61 ±487598.2	411621.86 ±489683.79	407844	487489	423112.24 ±506575.04	420296.22 ±502857.14	421704	503989	1.03398	1.74772	0.048215	lLLPWLEAR/nNLAGAEELFAR/iYIDSNNNPER/vVGAMQLYSVDR/sVDPTLALSVYLR/wLLLTGISAQQNR/dPELWGSVLLESNPYR/tSIDAYDNFDNISLAQR/aFMTADLPNELIELLEk/fDVNTSAVQVLIEHIGNLDR/aNVPNk/iVLDNSVFSEHR/lASTLVHLGEYQAAVDGAR/fDVNTSAVQVLIEHIGNLDR/iSGETIFVTAPHEATAGIIGVNR/iVLDNSVFSEHR/fDFVHDLVLYLYR/lASTLVHLGEYQAAVDGAR/yEEYDNAIITMMNHPTDAWk/fQEHLQLQNLGINPANIGFSTLTMESDk/iVLDNSVFSEHR/fDFVHDLVLYLYR/lHIIEVGTPPTGNQPFPk/yHEQLSTQSLIELFESFk/yE…
1175	Q00653	NFKB2	Nuclear factor NF-kappa-B p100 subunit	87.64	19.22	8	10	12	900	96.7	6.25	92298.75 ±71902.9	90184.35 ±72410.16	91241.6	72024.9	101622.05 ±76454.08	103681.26 ±83229.22	102652	79641.8	1.12505	1.24524	0.169994	dSGEEAAEPSAPSR/tFAGNTPLHLAAGLGYPTLTR/iEVDLVTHSDPPR/fYEDDENGWQAFGDFSPTDVHk/sRPQGLTEAEQR/aLLQSGAPAVPQLLHMPDFEGLYPVHLAVR/tALHLATEMEELGLVTHLVTk/aSDGSFSLPLkPVISQPIHDSk
1176	Q00688	FKBP3	Peptidyl-prolyl cis-trans isomerase FKBP3	48.95	27.68	5	5	7	224	25.2	9.28	421966.67 ±164766.85	405793.83 ±163472.48	413880	163696	357504.22 ±136392.78	380045.35 ±146297.8	368775	141193	0.891018	0.490483	-0.166473	dHLVTAYNHLFETk/fLQEHGSDSFLAEHk/sEETLDEGPPk/sEETLDEGPPk/gWDEALLTMSk/lEIEPEWAYGk
1177	Q00765	REEP5	Receptor expression-enhancing protein 5	37.93	9.52	2	2	5	189	21.5	8.1	840433.33 ±108029.27	815048.91 ±238356.05	827741	173193	963322.09 ±306443.7	1011148.9 ±256239.17	987236	280680	1.19269	0.421021	0.254215	eTADAITk/eTADAITk/aTVNLLGEEk
1178	Q00796	SORD	Sorbitol dehydrogenase	38.03	10.08	1	4	8	357	38.3	7.97	221350 ±47446.87	217193.38 ±39744.83	219272	43595.8	199283.31 ±49425.93	224234.69 ±54476.08	211759	51951	0.965738	0.304961	-0.0502963	kPMVLGHEASGTVEk/kPmVLGHEASGTVEk
1179	Q00839	HNRNPU	Heterogeneous nuclear ribonucleoprotein U	55.29	32.36	18	29	82	825	90.5	6	1032578.67 ±1544253.6	1102910.96 ±1514179.62	1.06774e+06	1.52443e+06	933038.22 ±1208946.02	974331.63 ±1333251.3	953685	1.26997e+06	0.893177	1.74378	-0.162982	nFILDQTNVSAAAQR/sSGPTSLFAVTVAPPGAR/lSASSLTMESFAFLWAGGR/qMADTGk/lQAALDDEEAGGRPAmEPGNGSLDLGGDSAGR/aSYGVSk/lQAALDDEEAGGRPAmEPGNGSLDLGGDSAGR/aSYGVSk/dIDIHEVR/ekPYFPIPEEYTFIQNVPLEDR/dIDIHEVR/ekPYFPIPEEYTFIQNVPLEDR/dIDIHEVR/dLPEHAVLk/aEGGGGGGRPGAPAAGDGk/ekPYFPIPEEYTFIQNVPLEDR/dLPEHAVLk/aEGGGGGGRPGAPAAGDGk/kAEVEGk/lLEQYkEESk/ekPYFPIPEEYTFIQNVPLEDR/fIEIAAR/lNTLLQR/vSELkEELkk/kAEGGGGGGRPGAPAAGDGk/lNTLLQR/…
1180	Q01081	U2AF1	Splicing factor U2AF 35 kDa subunit	87.65	16.25	3	3	4	240	27.9	8.81	253417.5 ±327245.41	280752.45 ±372638.28	267085	349936	265765.18 ±331633.98	273853.46 ±351284.56	269809	341454	1.0102	1.84018	0.0146414	nPQNSSQSADGLR/wFNGQPIHAELSPVTDFR/wFNGQPIHAELSPVTDFR/aVIDLNNR
1181	Q01082	SPTBN1	Spectrin beta chain, non-erythrocytic 1	134.67	24.28	31	45	61	2364	274.4	5.57	198787.38 ±216727.04	194008.74 ±204093.97	196398	210217	232694.13 ±238650.82	237683.97 ±244087.66	235189	241038	1.19751	1.7746	0.26004	vQAVVAVAR/iNAVVETGR/dQNTVETLQR/dLMLWMEDVIR/lEDLEVIQHR/aLVADSHPESER/lESEHPDQAQAILSR/tAASGIPYHSEVPVSLk/iVSSSDVGHDEYSTQSLVk/lEDLEVIQHR/aLVADSHPESER/hEVSASTQSTPASSR/tAASGIPYHSEVPVSLk/dVSSVELLmNNHQGIk/eLEAENYHDIk/tQILAASYELHk/lQALDTGWNELHk/eGEDMIAEEHFGSEk/eGmQLISEkPETEAVVk/eLEAENYHDIk/lQALDTGWNELHk/qLWGLLIEETEkR/wLHGLESQIQSDDYGk/eVVAGSHELGQDYEHVTMLQER/hNLLASk/akDEQSAVSMLk/hQILEQAVEDYAETVHQLSk/hQILEQAV…
1182	Q01085	TIAL1	Nucleolysin TIAR	32.85	12	2	4	4	375	41.6	7.74	123263.33 ±103682.47	121630.3 ±102415.38	122447	103049	126087.69 ±106041.62	123280.42 ±104579.92	124684	105305	1.01827	1.21408	0.0261217	lDAENAIVHMGGQWLGGR/lDAENAIVHMGGQWLGGR/fEDVVNQSSPk
1183	Q01105	SET	Protein SET	75.67	37.59	6	8	29	290	33.5	4.32	1307729.09 ±1960174.03	1415883.78 ±2183018.93	1.36181e+06	2.06488e+06	1330775.33 ±2065358.23	1366314.16 ±2140224.24	1.34854e+06	2.10164e+06	0.990262	2.15319	-0.0141183	eQQEAIEHIDEVQNEIDR/eQQEAIEHIDEVQNEIDR/eQQEAIEHIDEVQNEIDR/eQQEAIEHIDEVQNEIDR/eFHLNESGDPSSk/iPNFWVTTFVNHPQVSALLGEEDEEALHYLTR/eQQEAIEHIDEVQNEIDR/vEVTEFEDIk/eQQEAIEHIDEVQNEIDR/vEVTEFEDIk/lNEQASEEILk/vEVTEFEDIk/lNEQASEEILk/lNEQASEEILk/iDFYFDENPYFENk/vEVTEFEDIk/lNEQASEEILk/iDFYFDENPYFENk/vEVTEFEDIk/lNEQASEEILk/iDFYFDENPYFENk/vEVTEFEDIk
1184	Q01130	SRSF2	Serine/arginine-rich splicing factor 2	20.55	3.17	1	1	2	221	25.5	11.85	374050 ±44901.28	430925.51 ±9896.3	402488	27398.8	363322.09 ±0	342630.39 ±7776.57	352976	3888.29	0.876986	0.0604762	-0.189374	vDNLTYR/vDNLTYR
1185	Q01201	RELB	Transcription factor RelB	25.38	1.73	1	1	1	579	62.1	6.24	160200 ±NA	123100.08 ±NA	141650	NA	152276.56 ±NA	146258.5 ±NA	149268	NA	1.05378	NA	0.0755694	aDFSQADVHR
1186	Q01433	AMPD2	AMP deaminase 2	22.27	1.37	1	1	1	879	100.6	6.93	204200 ±NA	233784.8 ±NA	218992	NA	256492.41 ±NA	245351.47 ±NA	250922	NA	1.1458	NA	0.196358	hLEEIVHVEQGR
1187	Q01469	FABP5	Fatty acid-binding protein, epidermal	30	30.37	2	6	14	135	15.2	7.01	1102433.33 ±877783.82	1050263.36 ±788611.38	1.07635e+06	833194	1117003.93 ±907900.47	1062736.21 ±825972.54	1.08987e+06	866877	1.01256	1.12384	0.0180111	eLGVGIALR/fEETTADGR/eLGVGIALR
1188	Q01518	CAP1	Adenylyl cyclase-associated protein 1	111.71	36.84	10	16	31	475	51.9	8.06	414934.29 ±447376.8	447711.81 ±494448.35	431323	468713	426865.27 ±460642.43	426195.34 ±440238.45	426530	450222	0.988888	1.49811	-0.0161206	gYADSPSk/kEPAVLELEGk/lEAVSHTSDMHR/lEAVSHTSDmHR/lSDLLAPISEQIk/lGLVFDDVVGIVEIINSk/vENQENVSNLVIEDTELk/aGAAPYVQAFDSLLAGPVAEYLk/sSEMNVLIPTEGGDFNEFPVPEQFk/lSDLLAPISEQIk/vENQENVSNLVIEDTELk/eIGGDVQk/ePAVLELEGk/ePAVLELEGk
1189	Q01581	HMGCS1	Hydroxymethylglutaryl-CoA synthase, cytoplasmic	94.69	14.62	4	5	8	520	57.3	5.41	125441.43 ±68825.19	128962.7 ±73942.97	127202	70733.7	252672.85 ±175034.69	257345.32 ±187575.94	255009	181275	2.00476	1.80933	1.00343	rPTPNDDTLDEGVGLVHSNIATEHIPSPAk/rPTPNDDTLDEGVGLVHSNIATEHIPSPAk/lEVGTETIIDk/vTQDATPGSALDk/tGVAPDVFAENmk/lEVGTETIIDk/vTQDATPGSALDk
1190	Q01628	IFITM3	Interferon-induced transmembrane protein 3	41.52	18.8	1	1	1	133	14.6	7.01	146900 ±NA	144770.5 ±NA	145835	NA	132883.64 ±NA	151700.68 ±NA	142292	NA	0.975705	NA	-0.0354833	eEHEVAVLGAPHNPAPPTSTVIHIR
1191	Q01650	SLC7A5	Large neutral amino acids transporter small subunit 1	50.44	9.47	4	4	5	507	55	7.72	375460 ±291623.8	403325.81 ±313537.71	389393	302304	321618.89 ±243641.18	344682.54 ±268705.19	333151	256060	0.855564	0.934667	-0.225052	sADGSAPAGEGEGVTLQR/aLAAPAAEEkEEAR/gDVSNLDPNFSFEGTk/aLAAPAAEEk/aLAAPAAEEk
1192	Q01740	FMO1	Dimethylaniline monooxygenase [N-oxide-forming] 1	26.63	1.88	1	1	1	532	60.3	7.2	207200 ±0	292475.55 ±0	249838	0	308347.39 ±0	316099.77 ±0	312224	0	1.24971	0	0.321588	aSIYk/aSLYk
1193	Q01780	EXOSC10	Exosome component 10	43.87	11.53	5	6	7	885	100.8	8.46	125648 ±86439.02	127420.62 ±90521.21	126534	88403.3	116296.8 ±78187.67	119665.53 ±78123.04	117981	78055.8	0.932405	0.897156	-0.100972	dFGLYVVNMFDTHQAAR/vTELEDkFDLLVDANDVILER/qQINEMHLLIQQAR/eRPQDRPEDLDVPPALADFIHQQR/vGILLDEASGVNk
1194	Q01813	PFKP	ATP-dependent 6-phosphofructokinase, platelet type	55.89	22.19	8	17	38	784	85.5	7.55	377465.79 ±502265.71	354762.19 ±445967.08	366114	473676	459662.73 ±561859.22	465572.26 ±578628.74	462618	570099	1.26359	2.25774	0.337527	yLEEIATQMR/eWSGLLEELAR/iIEVVDAIMTTAQSHQR/iIEVVDAImTTAQSHQR/nVLGHMQQGGAPSPFDR/nVLGHmQQGGAPSPFDR/iIEVVDAIMTTAQSHQR/dLQSNVEHLTEk/nVLGHMQQGGAPSPFDR/nVLGHmQQGGAPSPFDR/vTILGHVQR/vTILGHVQR/dLQSNVEHLTEk/vTILGHVQR/eWSGLLEELAR/nVIFQPVAELk/nVIFQPVAELk/nVIFQPVAELk/mLAIYDGFDGFAk
1195	Q01844	EWSR1	RNA-binding protein EWS	63.15	9.91	3	5	14	656	68.4	9.33	141140 ±129664.91	142483.07 ±137987.59	141812	133757	145539.63 ±141647.24	148358.84 ±141669.33	146949	141593	1.03623	1.3972	0.051343	qDHPSSmGVYGQESGGFSGPGENR/qDHPSSmGVYGQESGGFSGPGENR/tGQPMIHIYLDk/gDATVSYEDPPTAk
1196	Q01970	PLCB3	1-phosphatidylinositol 4,5-bisphosphate phosphodiesterase beta-3	47.43	4.78	3	5	5	1234	138.7	5.9	56233.33 ±38698.95	59834.46 ±41855.82	58033.9	40275.7	67568.86 ±49889.29	64400.98 ±47429.42	65984.9	48658.9	1.13701	1.15138	0.185241	eAQVDAEAQR/sESIRPDEFSLEIFER/rPPGPTTSPASTSLSSPGQR
1197	Q02127	DHODH	Dihydroorotate dehydrogenase (quinone), mitochondrial	53.23	4.05	1	1	1	395	42.8	9.67	205700 ±NA	165312.26 ±NA	185506	NA	175548.06 ±NA	149886.62 ±NA	162717	NA	0.877153	NA	-0.189099	eQGFGGVTDAIGADHR
1198	Q02218	OGDH	2-oxoglutarate dehydrogenase, mitochondrial	121.4	13.39	10	10	19	1023	115.9	6.86	244195 ±189617.79	240810.55 ±183904.13	242503	186336	229047.22 ±174043.84	245059.84 ±187514.12	237054	180443	0.977529	1.05728	-0.0327884	dMVGQVAITR/lVEDHLAVQSLIR/sSENGVDYVIMGMPHR/sSENGVDYVIMGmPHR/sSENGVDYVImGMPHR/sSENGVDYVImGmPHR/gSLAAVAHAQSLVEAQPNVDk/sSFDEmLPGTHFQR/nQGYYDYVkPR/dPAAAPATGNk/lGFYGLDESDLDk/dPAAAPATGNk/lGFYGLDESDLDk/vIPEDGPAAQNPENVk/dPAAAPATGNk/lEAADEGSGDVk/lGFYGLDESDLDk/lEAADEGSGDVk
1199	Q02241	KIF23	Kinesin-like protein KIF23	58.61	3.54	2	2	2	960	110	8.51	140760 ±157034.27	136324.3 ±152834.03	138542	154934	147622.26 ±169347.9	143055.56 ±161263.64	145339	165306	1.04906	1.67333	0.069096	fAEVTQEVEVARPVDk/eLFDVVANPLVNDLIHGk
1200	Q02447	SP3	Transcription factor Sp3	36.11	5.63	2	2	2	781	81.9	5.26	80175 ±23553.73	72731.38 ±9406.81	76453.2	16480.3	65961.21 ±11196.85	66666.67 ±12105.8	66313.9	11651.3	0.86738	0.241213	-0.205264	vQVVDEEGDQQHQEGk/ikEEEPDPEEWQLSGDSTLNTNDLTHLR
1201	Q02543	RPL18A	60S ribosomal protein L18a	44.81	13.07	1	3	7	176	20.7	10.71	3868250 ±3093322.2	4229890.9 ±3590940.2	4.04907e+06	3.33316e+06	4537057.34 ±3757973.87	4489569.16 ±3784856.18	4.51331e+06	3.77097e+06	1.11465	1.3074	0.156596	vEEIAASk/vEEIAASk/vEEIAASk/vEEIAASk
1202	Q02750	MAP2K1	Dual specificity mitogen-activated protein kinase kinase 1	29.33	11.45	1	5	8	393	43.4	6.62	436800 ±NA	398645.6 ±NA	417723	NA	443844.86 ±NA	472562.36 ±NA	458204	NA	1.09691	NA	0.133443	kLEELELDEQQR
1203	Q02790	FKBP4	Peptidyl-prolyl cis-trans isomerase FKBP4	43.79	39.87	7	17	38	459	51.8	5.43	494800.71 ±490202.61	511382.89 ±509888.59	503092	497924	532960.13 ±550682.11	554118.08 ±557626	543539	553836	1.0804	1.5347	0.111562	gEDLTEEEDGGIIR/aTESGAQSAPLPmEGVDISPk/gEAHLAVNDFELAR/gEAHLAVNDFELAR/aEASSGDHPTDTEMk/aEASSGDHPTDTEmk/aEASSGDHPTDTEmk/gEHSIVYLkPSYAFGSVGk/aTESGAQSAPLPMEGVDISPk/aTESGAQSAPLPmEGVDISPk/fSFDLGk/fSFDLGk/fSFDLGk/eSWEmNSEEk
1204	Q02878	RPL6	60S ribosomal protein L6	98.02	49.65	13	17	55	288	32.7	10.58	1447842.75 ±1930854.45	1518154.73 ±2038166.96	1.483e+06	1.98003e+06	1593695.94 ±2147893.51	1642656.34 ±2210015.84	1.61818e+06	2.17795e+06	1.09115	2.06863	0.125851	nPVLVR/yEITEQR/yYPTEDVPR/aIPQLQGYLR/aSITPGTILIILTGR/vVFIk/vVFLk/vVFIk/vVFLk/vLATVTKPVGGDk/VLATVTkPVGGDk/vLATVTkPVGGDk/sVFALTNGIYPHk/VLATVTkPVGGDk/vLATVTKPVGGDk/vLATVTKPVGGDk/VLATVTkPVGGDk/hQEGEIFDTEk/vLATVTkPVGGDk/sVFALTNGIYPHk/lLSHGk/hQEGEIFDTEk/fVIATSTk/aIPQLQGYLR/aSITPGTILIILTGR/sAMYSR/fVIATSTk/sAMYSR/fVIATSTk/sAMYSR/fVIATSTk/fVIATSTk/aVDSQILPk/fVIATSTk/aVDSQILPk/fVIATSTk
1205	Q02880	TOP2B	DNA topoisomerase 2-beta	44.15	6.09	5	7	7	1626	183.2	8	308328.33 ±347932.46	268437.42 ±288002.5	288383	317946	271596.4 ±290700.57	278452.38 ±301517.77	275024	296092	0.953678	1.4696	-0.0684259	eDLAAFVEELDkVESQER/vYVPALIFGQLLTSSNYDDDEkk/lDkDIVALMTR/hGFLEEFITPIVk/iLEVVk/lIEVVk
1206	Q02952	AKAP12	A-kinase anchor protein 12	27.84	2.19	1	2	2	1782	191.4	4.41	62650 ±NA	55869.07 ±NA	59259.5	NA	76964.59 ±NA	71541.95 ±NA	74253.3	NA	1.25302	NA	0.325407	sVPEDDGHALLAER
1207	Q03001	DST	Dystonin	47.93	1.55	2	13	22	7570	860.1	5.25	40650 ±28427.54	47960.87 ±32586.17	44305.4	30485.3	39352.87 ±27149.25	39963.15 ±28005.49	39658	27576.2	0.895105	0.875628	-0.159871	qNVDQALLNGLELLk/lDVLESLIk/qNVDQALLNGLELLk/lDVLESLIk
1208	Q03135	CAV1	Caveolin-1	48.79	30.9	4	4	6	178	20.5	6.02	727516.67 ±485669.84	740694.76 ±468630.51	734106	477101	544210.23 ±336849.6	552853.36 ±338544.36	548532	336736	0.747211	0.668007	-0.420413	yVDSEGHLYTVPIR/yVDSEGHLYTVPIR/iDFEDVIAEPEGTHSFDGIWk/iDFEDVIAEPEGTHSFDGIWk/eQGNIYkPNNk/aMADELSEk
1209	Q03154	ACY1	Aminoacylase-1	25.51	5.88	2	2	2	408	45.9	6.18	88010 ±19643.43	86982.69 ±15748.95	87496.4	17696.2	94148.4 ±22346.01	93594.1 ±23810.74	93871.2	23078.4	1.07286	0.341547	0.101461	gPEEEHPSVTLFR/tPVLLHDHDER
1210	Q03252	LMNB2	Lamin-B2	43.89	45	15	29	55	600	67.6	5.35	400380 ±340164.64	413217.24 ±361324.7	406799	349939	345046.17 ±303696.97	350211.1 ±310540.87	347629	306721	0.854547	1.05303	-0.226768	lVEVDSSR/sVFEEEVR/eGELTVAQGR/gLESDVAELR/eLEEAMAGER/eLEEAmAGER/aTSSSSGSLSATGR/lALDmEINAYR/eNENGEEEEEEAEFGEEDLFHQQGDPR/eNENGEEEEEEAEFGEEDLFHQQGDPR/eNENGEEEEEEAEFGEEDLFHQQGDPR/dLESLFHR/dLESLFHR/sEVELAAALSDkR/aEDGHAVAk/aTSSSSGSLSATGR/dVmQQQLAEYQELLDVk/sEVELAAALSDk/qVLEGEEIAYk/qVLEGEEIAYk/lELEQTYQAk
1211	Q03701	CEBPZ	CCAAT/enhancer-binding protein zeta	79.83	10.44	6	8	11	1054	120.9	5.94	115371.11 ±142466.93	123582.48 ±159473.75	119477	150938	116034.29 ±151224.85	118967.62 ±156071.8	117501	153643	0.983463	1.78811	-0.0240579	gVVSGEVER/eESQIPVDEVFFHR/nLNDSSLFVSAEEFGHLLDENMGSk/nLNDSSLFVSAEEFGHLLDENmGSk/eESQIPVDEVFFHR/nLNDSSLFVSAEEFGHLLDENMGSk/lILWYFEHQLk/kLETEETVPETDVETk/kPEVASWVHFDNLk
1212	Q04206	RELA	Transcription factor p65	45.85	2.36	1	1	1	551	60.2	5.68	155000 ±NA	179759.22 ±NA	167380	NA	142242.83 ±NA	150963.72 ±NA	146603	NA	0.875873	NA	-0.191206	lPPVLSHPIFDNR
1213	Q04323	UBXN1	UBX domain-containing protein 1	57.94	12.12	2	2	3	297	33.3	5.25	173226.67 ±191844.1	166674.19 ±184585.84	169950	188211	216211.35 ±258964.02	220049.13 ±259992.56	218130	259478	1.28349	2.08602	0.360076	ePTSSEQGGLEGSGSAAGEGkPALSEEER/ePTSSEQGGLEGSGSAAGEGkPALSEEER/lYVELHR
1214	Q04446	GBE1	1,4-alpha-glucan-branching enzyme	63.25	12.25	4	7	13	702	80.4	6.32	137164.29 ±98540.97	126041.06 ±79245.22	131603	88240.1	116196.1 ±70782.1	122857.95 ±84493.55	119527	77448	0.908242	0.846869	-0.138852	iVLDSDAAEYGGHQR/iVLDSDAAEYGGHQR/aGLLFIFNFHPSk/eFkDEDWNMGDIVYTLTNR/eGDNVNYDWIHWDPEHSYEFk/eGDNVNYDWIHWDPEHSYEFk/vVITSk
1215	Q04637	EIF4G1	Eukaryotic translation initiation factor 4 gamma 1	97	15.95	16	27	56	1599	175.4	5.33	415420.74 ±348714.87	431438.29 ±353164.74	423430	349649	395568.98 ±335833.19	406966.49 ±344188.36	401268	339568	0.947661	1.12048	-0.0775567	emDEAATAEER/qVTQLAIDTEER/lSWGk/lSWGk/eAEMEEHR/aIIEEYLHLNDMk/aIIEEYLHLNDmk/iTkPGSIDSNNQLFAPGGR/eRPSQPEGLR/aALSEEELEkk/iHNAENIQPGEQk/dkDDDEVFEk/aALSEEELEkk/gGPGGELPR/aLPSEELNR/gGPGGELPR/eAVGDLLDAFk/gVIDLIFEk/eAVGDLLDAFk/gVIDLIFEk/aALSEEELEk/eAVGDLLDAFk/gVIDLIFEk/aALSEEELEk/eAVGDLLDAFk/dPAEQQGk/dPAEQQGk
1216	Q04760	GLO1	Lactoylglutathione lyase	46.95	9.24	2	2	3	184	20.8	5.31	663066.67 ±422089.58	582794.08 ±432939.55	622930	424169	584598.09 ±449372.24	561791.38 ±400240.81	573195	424785	0.920159	0.926057	-0.120046	dFLLQQTMLR/dFLLQQTmLR/fEELGVk
1217	Q04837	SSBP1	Single-stranded DNA-binding protein, mitochondrial	25.11	15.54	1	2	2	148	17.2	9.6	163000 ±NA	144394.28 ±NA	153697	NA	121500.84 ±NA	117857.14 ±NA	119679	NA	0.778668	NA	-0.36092	sGDSEVYQLGDVSQk
1218	Q04917	YWHAH	14-3-3 protein eta	132.71	43.09	5	12	57	246	28.2	4.84	364868 ±268684.01	402753.2 ±312868.68	383811	290500	391025.3 ±321647.37	388250.57 ±312666.86	389638	316814	1.01518	1.12772	0.0217396	aVTELNEPLSNEDR/eQmQPTHPIR/eQMQPTHPIR/eQmQPTHPIR/yLAEVASGEk/yDDmASAmk/yLAEVASGEk/nSVVEASEAAYk/yDDmASAmk/yLAEVASGEk
1219	Q04941	PLP2	Proteolipid protein 2	23.25	8.55	1	1	1	152	16.7	7.24	236000 ±NA	211512.42 ±NA	223756	NA	264924.11 ±NA	235147.39 ±NA	250036	NA	1.11745	NA	0.160207	hTAAPTDPADGPV
1220	Q05048	CSTF1	Cleavage stimulation factor subunit 1	23.09	9.05	2	2	2	431	48.3	6.58	89415 ±16100.82	86109.86 ±26241.16	87762.4	21171	93646.71 ±37245.33	92261.9 ±36437.65	92954.3	36841.5	1.05916	0.491428	0.0829183	tQAVFNHTEDYVLLPDER/sISFHPSGDFILVGTQHPTLR
1221	Q05086	UBE3A	Ubiquitin-protein ligase E3A	43.58	2.74	2	2	2	875	100.6	5.22	141515 ±72527.94	132731.38 ±71083.12	137123	71805.5	115248.74 ±49026.47	118679.14 ±62894.02	116964	55960.2	0.852984	0.605031	-0.229409	dHIIDDALVR/dLGDSHPVLYQSLk
1222	Q05209	PTPN12	Tyrosine-protein phosphatase non-receptor type 12	25.72	2.05	1	2	2	780	88.1	5.62	156300 ±NA	156207.67 ±NA	156254	NA	163069.14 ±NA	157766.44 ±NA	160418	NA	1.02665	NA	0.0379425	eQYELVHR
1223	Q05397	PTK2	Focal adhesion kinase 1	44.27	1.33	1	1	1	1052	119.2	6.62	71860 ±NA	76899.92 ±NA	74380	NA	73381.11 ±NA	74489.8 ±NA	73935.4	NA	0.994024	NA	-0.00864767	gIGQVLPTHLMEER
1224	Q05519	SRSF11	Serine/arginine-rich splicing factor 11	36.29	5.99	3	3	6	484	53.5	10.52	234723.33 ±164431.57	244389.27 ±173330.62	239556	167542	218771.78 ±155304.06	228418.37 ±167547.2	223595	161256	0.933372	0.937686	-0.0994763	lNHVAAGLVSPSLk/tLFGFLGk/eIEEAmk
1225	Q05639	EEF1A2	Elongation factor 1-alpha 2	850.33	45.79	4	17	144	463	50.4	9.03	400587.43 ±464785.36	370617.22 ±402267.52	385602	432673	585688.99 ±641274.58	595377.39 ±646589.07	590533	643656	1.53146	2.39567	0.614904	yYITIIDAPGHR/yYITIIDAPGHR/eGNASGVSLLEALDTILPPTRPTDkPLR/eGNASGVSLLEALDTILPPTRPTDkPLR/kLEDNPk/yDEIVk/yDEIVk
1226	Q05682	CALD1	Caldesmon	42.51	3.15	2	2	2	793	93.2	5.66	248750 ±172604.77	243227.99 ±172227.59	245989	172416	187268.13 ±134386.06	201020.41 ±144227.34	194144	139307	0.78924	0.79166	-0.341465	qQEAALELEELkk/eAEGAPQVEAGk
[truncated: 1,413 more rows]
