# Supplementary material for: MCM2-regulated functional networks in lung cancer by multi-dimensional proteomic approach
Source: Sci Rep. 2017 Oct 16;7:13302. doi: 10.1038/s41598-017-13440-x (PMC5643318; doi:10.1038/s41598-017-13440-x)
Supplement: Supplementary file 7 — Supplementary Table S6 [file 41598_2017_13440_MOESM7_ESM.xls]

## Sheet: Instruction for Supp. Table S6
Instructions for Supplementary Table S6. Significantly regulated proteins of siMCM2 global proteome in H1299 cells by iTRAQ.
Items	Definition
No.	Identifier of this table.
Accession	Unique identifier for proteins in Uniprot/Swiss-Prot database.
Gene name	The name of identified genes this peptide is associated with.
Protein name	The name of identified proteins this peptide is associated with.
Score	The protein score for identification using MudPIT scoring.
Cov.	The coverage of mapped peptides to target protein.
Unique Pept	The number of identified unique peptides subjected to quantification for the given protein.
Pept	The number of identified peptides for the given protein.
PSMs	The number of peptide spectral match for the given protein.
AA	The theoretic number of amino acid calculated from sequence for the given protein.
MW	The theoretic molecular weight of the given protein, in kDa.
pI	The uncalibrated retention time in minutes in the elution profile of the precirsor ion.
114±SD	Average and standard deviation iTRAQ intensities of the peptides assigned to each protein of 114-labeled siRNA Control-A.
115±SD	Average and standard deviation iTRAQ intensities of the peptides assigned to each protein of 115-labeled siRNA Control-B.
CTL mean	Average protein intensities from two replication of siRNA control.
CTL±SD	Standard deviation of protein intensities from two replication of siRNA Control.
116±SD	Average and standard deviation iTRAQ intensities of the peptides assigned to each protein of 116-labeled siMCM2 Treatment-A.
117±SD	Average and standard deviation iTRAQ intensities of the peptides assigned to each protein of 114-labeled siMCM2 Treatment-A.
siMCM2 mean	Average protein intensities from two replication of siMCM2 Treatment.
siMCM2±SD	Standard deviation of protein intensities from two replication of siMCM2 Treatment.
siMCM2/CTL	siMCM2 treatment to siRNA control ratio.
SD	Standard deviation of siMCM2/CTL.
Log2(siMCM2/CTL)	The log2 value of ratio of intensity of siMCM2 Treatment to siRNA Control.
Sequence	The unique peptide sequences assigned to the given protein.

## Sheet: Supplementary Table S6
Supplementary Table S6. Significantly regulated proteins of siMCM2 global proteome in H1299 cells by iTRAQ. Protein identification was performed by Proteome Discoverer Version 1.4.1.14, Thermo Fisher Scientific.
No.	Accession	Gene Symbol	Protein Description	Score	Cov.	Unique Pept	Pept	PSMs	AA	MW	pI	114±SD	115±SD	CTL mean	CTL±SD	116±SD	117±SD	siMCM2 mean	siMCM2±SD	siMCM2/CTL	Log2(siMCM2/CTL)	Sequence
1	O15143	ARPC1B	Actin-related protein 2/3 complex subunit 1B	60.85	17.2	2	6	7	372	40.9	8.35	19.0395254148742 ± 1.01273985846725	19.0800353573864 ± 1.09700220576687	19.0598	1.05129	18.2626488767113 ± 1.07533708281019	18.2241602819205 ± 0.96852394151855	18.2434	1.02049	0.567867	-0.816376	aSSEGGTAAGAGLDSLHk/aSSEGGTAAGAGLDSLHk/tWkPTLVILR
2	O15144	ARPC2	Actin-related protein 2/3 complex subunit 2	43.83	37.33	7	10	16	300	34.3	7.36	18.3169142335792 ± 1.66914317552172	18.3560818874344 ± 1.63238601391233	18.3365	1.64725	17.5393748820757 ± 1.64446198333839	17.5657187415449 ± 1.61949766015064	17.5525	1.63122	0.580774	-0.783951	dNTINLIHTFR/dSIVHQAGMLk/dNTINLIHTFR/dSIVHQAGMLk/fENAAAGNkPEAVEVTFADFDGVLYHISNPNGDk/dDDDVVIGk/dDETmYVESk/iIEETLALk/iIEETLALk/ePPLELk/iIEETLALk
3	O15145	ARPC3	Actin-related protein 2/3 complex subunit 3	60.93	13.48	1	3	4	178	20.5	8.59	18.0994797608992 ± 0.978043730053548	18.0770562269848 ± 1.06633096298977	18.0883	1.02219	17.1853974027916 ± 1.29625622729417	17.2797054492182 ± 1.21355705117084	17.2326	1.25491	0.552591	-0.855717	dTDIVDEAIYYFk/dTDIVDEAIYYFk
4	O43765	SGTA	Small glutamine-rich tetratricopeptide repeat-containing protein alpha	51.19	16.93	3	5	9	313	34	4.87	17.7887989879954 ± 1.47498975556168	17.817204926274 ± 1.43078280022573	17.803	1.44814	16.7346992224448 ± 1.60876643317356	16.773906508329 ± 1.53866357929444	16.7543	1.57323	0.483404	-1.0487	tPPSEEDSAEAER/vENFEAAVHFYGk/aLELDPDNETYk/aLELDPDNETYk/aLELDPDNETYk
5	O75608	LYPLA1	Acyl-protein thioesterase 1	32.67	9.13	1	2	4	230	24.7	6.77	16.4495653006078 ± 0.322036072574905	16.5805699867989 ± 0.542478557703865	16.5151	0.432257	17.3187389436203 ± 0.560073831817872	17.1706130149727 ± 0.750944229291181	17.2447	0.655509	1.65819	0.729608	aSFPQGPIGGANR/aSFPQGPIGGANR
6	O95486	SEC24A	Protein transport protein Sec24A	21.47	1.01	1	1	1	1093	119.7	7.66	14.9705540294939 ± 0.112740794213114	14.8459810035287 ± 0.285727197583539	14.9083	0.199234	15.692422397045 ± 0.220748874878305	15.736691611434 ± 0.220278271408004	15.7146	0.220514	1.74871	0.806289	lPLGLLLHPFk/lPLGLLLHPFk
7	P05114	HMGN1	Non-histone chromosomal protein HMG-14	113.82	34	3	3	9	100	10.7	9.6	17.7297403843006 ± 1.22867816228457	17.7489303380144 ± 1.32772240514361	17.7393	1.2697	18.3506730750464 ± 1.28030266187837	18.3548666558405 ± 1.24499736062442	18.3528	1.2624	1.5299	0.613435	tEESPASDEAGEk/eDLPAENGETk/tEESPASDEAGEk/eDLPAENGETk/eDLPAENGETk/tEESPASDEAGEk/eDLPAENGETk/qAEVANQETk/qAEVANQETk
8	P05783	KRT18	Keratin, type I cytoskeletal 18	45.69	65.12	20	31	72	430	48	5.45	17.7509356445973 ± 2.02835050637903	17.7450486950351 ± 2.02281014886122	17.748	2.02402	18.4838460030117 ± 2.01765727405701	18.4110370801045 ± 1.94842539941008	18.4474	1.98257	1.62388	0.699449	yETELAmR/iVLQIDNAR/vIDDTNITR/eTMQSLNDR/eTmQSLNDR/aQIFANTVDNAR/tVQSLEIDLDSMR/lLEDGEDFNLGDALDSSNSmQTIQk/yALQMEQLNGILLHLESELAQTR/yALQMEQLNGILLHLESELAQTR/qSVENDIHGLR/qSVENDIHGLR/lQLETEIEALkEELLFMk/lQLETEIEALkEELLFmKK/lQLETEIEALkEELLFmk/vkYETELAMR/vkLEAEIATYR/sLETENR/aSLENSLR/aQYDELAR/iVLQIDNAR/vIDDTNITR/eTMQSLNDR/eTmQSLNDR/aQIFANTVDNAR/gGmGSGGLATGIAGGLAGMGGIQNEk/gGmGSGGLATGIAGGLAGmGGIQNEk/aSLENSLR/sT…
9	P05787	KRT8	Keratin, type II cytoskeletal 8	154.49	49.9	17	26	82	483	53.7	5.59	18.4976425397095 ± 1.30400356086958	18.5120743577464 ± 1.28758335788123	18.5049	1.29247	19.247281463095 ± 1.34116315152269	19.1544280988908 ± 1.32391335486369	19.2009	1.33189	1.62	0.695996	qLYEEEIR/aSLEAAIADAEQR/sNmDNmFESYINNLR/iSSSSFSR/sYTSGPGSR/aQYEDIANR/qLYEEEIR/sLDMDSIIAEVk/lEAELGNMQGLVEDFk/lEAELGNmQGLVEDFk/vSTSGPR/iSSSSFSR/yEELQSLAGk/lVSESSDVLPk/tEmENEFVLIk/vSTSGPR/iSSSSFSR/dVDEAYMNk/dVDEAYmNk/yEELQSLAGk/lVSESSDVLPk/tEmENEFVLIk/vSTSGPR/lQAEIEGLk/dVDEAYMNk/yEELQSLAGk/lVSESSDVLPk/tEMENEFVLIk/tEmENEFVLIk/lQAEIEGLk/qLETLGQEk/dVDEAYMNk/dVDEAYmNk/yEELQSLAGk/eYQELMNVk/lVSESSDVLPk/lQA…
10	P09601	HMOX1	Heme oxygenase 1	26.61	10.07	2	2	2	288	32.8	8.25	15.3679509704613 ± 0.0378721569115246	15.5842350042371 ± 0.248977411061278	15.4761	0.143425	16.3389417853621 ± 0.577793246895428	16.4427591067707 ± 0.841145148831612	16.3909	0.709469	1.88525	0.914757	eSPVFAPVYFPEELHR/eVHTQAENAEFmR
11	P11908	PRPS2	Ribose-phosphate pyrophosphokinase 2	40.3	21.38	2	6	10	318	34.7	6.61	18.4304884570289 ± 1.11304714507969	18.3375623576284 ± 1.07052016823114	18.384	1.0799	17.2396431096485 ± 1.04864969050003	17.2364011965024 ± 0.903909889334935	17.238	0.974533	0.451875	-1.146	lNVEFALIHk/lNVEFALIHk/iNNAAFEAVVVTNTIPQEDk
12	P15311	EZR	Ezrin	101.73	42.83	10	31	86	586	69.4	6.27	18.079253814682 ± 1.58600417600498	18.0226419138609 ± 1.5749280939513	18.0509	1.57863	19.172159998135 ± 1.59087123979685	19.1088290175562 ± 1.52386591252682	19.1405	1.55643	2.12807	1.08955	iALLEEAR/lALLEEAR/aLQLEEER/eVWYFGLHYVDNk/eVWYFGLHYVDNk/eVWYFGLHYVDNk/sGYLSSER/iALLEEAR/lALLEEAR/aLQLEEER/eLSEQIQR/fYPEDVAEELIQDITQk/dQWEDR/sGYLSSER/sGYLSSER/eAQDDLVk/dNAMLEYLk/sQEQLAAELAEYTAk/eAQDDLVk/dNAMLEYLk/dNAmLEYLk/sQEQLAAELAEYTAk/eAQDDLVk/dNAmLEYLk/sQEQLAAELAEYTAk
13	P18669	PGAM1	Phosphoglycerate mutase 1	127.68	52.76	9	9	37	254	28.8	7.18	17.6018133459839 ± 2.13321354903867	17.6315860052759 ± 2.14414744670448	17.6167	2.13508	18.7773514539838 ± 2.28174142881255	18.7075515115945 ± 2.17092762573476	18.7425	2.22585	2.18215	1.12575	iVLIR/iVLLR/lVLIR/lVLLR/sYDVPPPPmEPDHPFYSNISk/fSGWYDADLSPAGHEEAk/sYDVPPPPMEPDHPFYSNISk/sYDVPPPPMEPDHPFYSNISk/sYDVPPPPmEPDHPFYSNISk/hLEGLSEEAIMELNLPTGIPIVYELDk/hLEGLSEEAImELNLPTGIPIVYELDk/vLIAAHGNSLR/aLPFWNEEIVPQIk/fSGWYDADLSPAGHEEAk/hLEGLSEEAIMELNLPTGIPIVYELDk/fSGWYDADLSPAGHEEAk/hYGGLTGLNk/fSGWYDADLSPAGHEEAk/nLkPIkPMQFLGDEETVR/nLkPIkPMQFLGDEETVR/nLkPIkPmQFLGDEETVR/nLkPIkPmQFLGDEETVR/iVLIR/iVLLR/l…
14	P25205	MCM3	DNA replication licensing factor MCM3	91.31	22.65	14	16	20	808	90.9	5.77	18.1688217289244 ± 1.65380896158147	18.2132315949571 ± 1.60461124550274	18.191	1.62807	17.4719264388864 ± 1.47310595077613	17.4471485313432 ± 1.47304411717856	17.4595	1.47173	0.602282	-0.731489	lIVNVNDLR/lLNNAFEELVAFQR/tVDLQDAEEAVELVQYAYFk/tAIHEVMEQGR/tAIHEVmEQGR/iIkPVLTQESATYIAEEYSR/eISDHVLR/dLENGSHIR/eAHAQSIGmNR/tAIHEVMEQGR/dHQTITIQEMPEk/dHQTITIQEmPEk/vQVVGTYR/vALLDVFR/dAQPSFSAEDIAk/gGYTSGTFR/gGYTSGTFR/dIFDQLAk/dIFDQLAk
15	P26006	ITGA3	Integrin alpha-3	52.1	3.43	3	3	3	1051	116.5	6.77	18.8799549085616 ± 0.713393469543979	18.8399517040272 ± 0.70178867417051	18.86	0.707337	18.0697289757945 ± 0.596535848563967	18.0047403455939 ± 0.664134666015358	18.0372	0.622004	0.565376	-0.822719	yLLLAGAPR/eAGNPGSLFGYSVALHR/tVEDVGSPLk
16	P30085	CMPK1	UMP-CMP kinase	60.91	18.37	3	3	4	196	22.2	5.57	15.7313012473322 ± 3.5248097756343	15.7667713218054 ± 3.3376296467626	15.749	3.42967	16.6570988996406 ± 3.33168637513056	16.6430697258077 ± 3.23117345933362	16.6501	3.28127	1.86742	0.901048	fLIDGFPR/kNPDSQYGELIEk/sVDEVFDEVVQIFDk/sVDEVFDEVVQIFDk
17	P33991	MCM4	DNA replication licensing factor MCM4	74.39	16.8	7	15	28	863	96.5	6.74	18.2726519958551 ± 1.51608627354048	18.2742289154442 ± 1.51495988271452	18.2734	1.50987	17.023780362674 ± 1.25197738570277	17.0899464470765 ± 1.28360002487411	17.0569	1.26345	0.430302	-1.21658	gILLQLFGGTR/tTIENIQLPHTLLSR/lASALAPSIYEHEDIk/lHGLDEEAEQk/lHGLDEEAEQk/aLADDDFLTVTGk/tSVLAAANPIESQWNPk/vEAIDVEEAk/aLADDDFLTVTGk/tSVLAAANPIESQWNPk/vEAIDVEEAk/aLADDDFLTVTGk/vEAIDVEEAk
18	P33992	MCM5	DNA replication licensing factor MCM5	54.43	14.71	5	9	14	734	82.2	8.37	18.2198773104274 ± 1.62119924270022	18.2385984007695 ± 1.61976326817009	18.2292	1.61875	17.0753823444283 ± 1.49222293478176	17.0755832582673 ± 1.47456957062809	17.0755	1.48188	0.449454	-1.15376	iPGIIIAASAVR/lQELPDAVPHGEMPR/lQELPDAVPHGEmPR/lQELPDAVPHGEmPR/vAIHEAMEQQTISIAk/vAIHEAmEQQTISIAk/fAIGSQVSEHSIIk/qPAEHLQLLEEAAk
19	P33993	MCM7	DNA replication licensing factor MCM7	194.05	36.02	18	21	33	719	81.3	6.46	17.8783076833581 ± 1.82056996067683	17.8996198760885 ± 1.79767712782588	17.889	1.80789	16.9936698960262 ± 1.70524529574818	17.0090159049822 ± 1.71017491583733	17.0013	1.70614	0.540505	-0.887621	dATYTSAR/eDVNEAIR/aGILTTLNAR/gSSGVGLTAAVLR/sITVLVEGENTR/sEDDESGAGELTR/aLLLLLVGGVDQSPR/aLLLLLVGGVDQSPR/sLEQNIQLPAALLSR/eAWASk/dVLDVYIEHR/qVVQGLLSETYLEAHR/dVLDVYIEHR/dVLDVYIEHR/mQEHSDQVPVGNIPR/mQEHSDQVPVGNIPR/qVVQGLLSETYLEAHR/dVLDVYIEHR/mQEHSDQVPVGNIPR/mQEHSDQVPVGNIPR/lAASIAPEIYGHEDVk/tAIHEVMEQQTISIAk/tAIHEVmEQQTISIAk/fELYFQGPSSNkPR/fELYFQGPSSNkPR/fELYFQGPSSNkPR/fLQEFYQDDELGkk/qVVQGLLSETYLEAHR/aGIL…
20	P42224	STAT1	Signal transducer and activator of transcription 1-alpha/beta	35.98	7.2	3	4	5	750	87.3	6.05	16.6380134551832 ± 0.329393871901298	16.6036704370885 ± 0.309610726589175	16.6208	0.319415	15.8478278488137 ± 0.546510939765692	15.5520250154047 ± 0.364722903206057	15.6999	0.449096	0.528174	-0.920916	fLEQVHQLYDDSFPMEIR/tELISVSEVHPSR/fHDLLSQLDDQYSR
21	P49736	MCM2	DNA replication licensing factor MCM2	76.88	11.06	8	9	17	904	101.8	5.52	18.1321086297569 ± 1.69286989267438	18.191992201259 ± 1.71188121789654	18.1621	1.69985	16.4850290946786 ± 1.64174342668697	16.4991877454081 ± 1.7445773510165	16.4921	1.69096	0.314266	-1.66994	aGIVTSLQAR/qLVAEQVTYQR/eSLVVNYEDLAAR/iSHLPLVEELR/iFASIAPSIYGHEDIk/iSHLPLVEELR/aGIVTSLQAR/vAVGELTDEDVk/gLALALFGGEPk/gVcLIDEFDk/vAVGELTDEDVk/gLALALFGGEPk/gVcLIDEFDk/vAVGELTDEDVk/gLALALFGGEPk/gLALALFGGEPk/gLALALFGGEPk
22	P54727	RAD23B	UV excision repair protein RAD23 homolog B	28.26	19.32	3	8	11	409	43.1	4.84	18.089882735994 ± 2.08198609667616	18.1715094205299 ± 1.99734683203852	18.1307	2.0393	17.5026704446459 ± 2.01413259813665	17.3663307725691 ± 2.11979381932427	17.4345	2.0643	0.617198	-0.696195	eQVIAALR/qIIQQNPSLLPALLQQIGR/aSFNNPDR/aSFNNPDR
23	P59998	ARPC4	Actin-related protein 2/3 complex subunit 4	48.49	24.4	3	3	6	168	19.7	8.43	19.3390678697669 ± 1.75610909592114	19.2903196945463 ± 1.6173195323171	19.3147	1.68311	18.340362636316 ± 1.62113511439459	18.4199342897291 ± 1.56817275242282	18.3801	1.5939	0.523207	-0.934545	eLLLQPVTISR/kPVEGYDISFLITNFHTEQMYk/kPVEGYDISFLITNFHTEQmYk/iVAEEFLk/iVAEEFLk
24	P61158	ACTR3	Actin-related protein 3	43.8	15.31	4	4	7	418	47.3	5.88	18.0919887535856 ± 1.42214727482727	18.1372868914131 ± 1.35787512602204	18.1146	1.38534	17.489967864682 ± 1.35876291132883	17.4874357450113 ± 1.32870324361611	17.4887	1.34108	0.647999	-0.625936	lSEELSGGR/aEPEDHYFLLTEPPLNTPENR/hGIVEDWDLMER/gVDDLDFFIGDEAIEkPTYATk/lSEELSGGR
25	P61224	RAP1B	Ras-related protein Rap-1b	75.52	41.85	5	7	13	184	20.8	5.78	18.2056126813334 ± 1.09261418787341	18.2387767106355 ± 1.01363429637381	18.2222	1.04795	18.9398049425769 ± 1.09714395816997	18.8291897114756 ± 1.02069145382567	18.8845	1.05774	1.58261	0.662303	yDPTIEDSYR/iNVNEIFYDLVR/vkDTDDVPmILVGNk/iNVNEIFYDLVR/eQGQNLAR/eQGQNLAR/lVVLGSGGVGk/lVVLGSGGVGk/lVVLGSGGVGk
26	Q01581	HMGCS1	Hydroxymethylglutaryl-CoA synthase, cytoplasmic	94.69	14.62	4	5	8	520	57.3	5.41	16.6824980109281 ± 1.00799790666124	16.758681082796 ± 0.969113297487048	16.7206	0.982325	17.5979882412212 ± 1.20003325979865	17.5488943289254 ± 1.26841643055364	17.5734	1.23371	1.80607	0.852852	rPTPNDDTLDEGVGLVHSNIATEHIPSPAk/rPTPNDDTLDEGVGLVHSNIATEHIPSPAk/lEVGTETIIDk/vTQDATPGSALDk/tGVAPDVFAENmk/lEVGTETIIDk/vTQDATPGSALDk
27	Q05639	EEF1A2	Elongation factor 1-alpha 2	850.33	45.79	4	17	144	463	50.4	9.03	17.1198678860903 ± 2.94538876922081	17.0583290180387 ± 2.94841040679792	17.0891	2.9444	17.7539962964124 ± 2.92150552532488	17.7660192988681 ± 2.81791570378957	17.76	2.86924	1.59208	0.670909	yYITIIDAPGHR/yYITIIDAPGHR/eGNASGVSLLEALDTILPPTRPTDkPLR/eGNASGVSLLEALDTILPPTRPTDkPLR/kLEDNPk/yDEIVk/yDEIVk
28	Q08257	CRYZ	Quinone oxidoreductase	63.7	27.96	5	5	6	329	35.2	8.44	16.6880561038271 ± 0.922402666899975	16.6656213804163 ± 0.891765738645636	16.6768	0.902578	17.2916095551073 ± 0.871179306038003	17.3194509842202 ± 0.81208718419472	17.3055	0.839396	1.54616	0.628692	vFTSSTISGGYAEYALAADHTVYk/dLSLLSHGGR/dLSLLSHGGR/kPLLPYTPGSDVAGVIEAVGDNASAFk/iVLQNGAHEVFNHR/vAEAHENIIHGSGATGk
29	Q13151	HNRNPA0	Heterogeneous nuclear ribonucleoprotein A0	57.81	27.21	4	7	39	305	30.8	9.29	18.6113514241222 ± 2.13497981474514	18.6347313932151 ± 2.09275219137147	18.623	2.11362	17.7680642685657 ± 2.07216687659549	17.8254462233709 ± 2.00264946102669	17.7968	2.03703	0.563979	-0.826286	eDIYSGGGGGGSR/lFIGGLNVQTSESGLR/gDVAEGDLIEHFSQFGTVEk/gFGFVYFQNHDAADk/gFGFVYFQNHDAADk/eDIYSGGGGGGSR
30	Q13501	SQSTM1	Sequestosome-1	32.01	11.82	3	4	5	440	47.7	5.22	17.2770439061111 ± 1.8853368700618	17.2338651924934 ± 1.93716103264545	17.2555	1.90794	18.1461725752388 ± 1.65227158753331	18.1172784543009 ± 1.75820675975238	18.1317	1.7046	1.83562	0.876271	lAFPSPFGHLSEGFSHSR/nYDIGAALDTIQYSk/lTPVSPESSSTEEk/lTPVSPESSSTEEk
31	Q14566	MCM6	DNA replication licensing factor MCM6	81.64	16.69	6	13	26	821	92.8	5.41	17.2080815730438 ± 1.97719064301288	17.1465125509954 ± 2.05137022856003	17.1773	2.01124	15.8742823357315 ± 1.80387981397947	15.9166215884076 ± 1.83079261086622	15.8955	1.81504	0.411269	-1.28185	tSILAAANPISGHYDR/tSILAAANPISGHYDR/tSILAAANPISGHYDR/dQVAIHEAmEQQTISITk/dQVAIHEAMEQQTISITk/kVEEEEDESALk/dEEQTAESIk/gVLLmLFGGVPk/dEEQTAESIk/gVLLMLFGGVPk/gVLLmLFGGVPk/dEEQTAESIk/dEVAEk/aEAVESAQAGDk
32	Q15691	MAPRE1	Microtubule-associated protein RP/EB family member 1	42.69	45.15	6	13	29	268	30	5.14	18.3595783760551 ± 2.27893375278572	18.3783853239214 ± 2.31225473285764	18.369	2.29264	19.442878986625 ± 2.44120831673728	19.3780231228301 ± 2.38620947974051	19.4105	2.4131	2.05832	1.04147	dYDPVAAR/qGQETAVAPSLVAPALNkPk/qGQETAVAPSLVAPALNkPk/lEHEYIQNFk/hDMLAWINESLQLNLTk/lEHEYIQNFk/lTVEDLEk/lTVEDLEk/aGPGVVR/lTVEDLEk/lTVEDLEk
33	Q6KB66	KRT80	Keratin, type II cytoskeletal 80	43.35	7.52	2	2	3	452	50.5	5.67	15.2965909944587 ± 0.228294512213417	15.3714571681725 ± 0.272900484744959	15.334	0.241865	15.9942376831536 ± 0.118997387001712	16.1043453409404 ± 0.207281713321793	16.0493	0.163024	1.64179	0.715267	wSFLQGQDSAIFDLGHLYEEYQGR/sLESFVELMk/sLESFVELMk
34	Q8IVF7	FMNL3	Formin-like protein 3	41.75	4.18	2	4	4	1028	117.1	6.65	13.8989811335205 ± 0.154782122675226	13.8819817326346 ± 0.153772380350379	13.8905	0.154277	14.528436033137 ± 0.193642067749703	14.6731853869208 ± 0.340643177905692	14.6008	0.267143	1.63618	0.710329	ekYPDLANFWHELHFVEk/aAAVSLENVLLDVk
35	Q96CS3	FAF2	FAS-associated factor 2	30.26	9.21	2	4	6	445	52.6	5.62	16.2429989100814 ± 2.30018479901976	16.1389298764327 ± 2.17675650146636	16.191	2.23663	16.855061183243 ± 2.00554433324958	16.8845026244621 ± 2.02783036397555	16.8698	2.01667	1.60083	0.678818	vTDPVGDIVSFMHSFEEk/dLTQEQTEk/dLTQEQTEk
36	Q96EP5	DAZAP1	DAZ-associated protein 1	43.9	6.88	1	2	7	407	43.4	8.56	14.8643458014317 ± 0.51615558784495	14.8808251087333 ± 0.49641088416655	14.8726	0.506283	13.4475816514806 ± 0.40388034048165	13.6963847985561 ± 0.471877725609199	13.572	0.437879	0.405957	-1.3006	gFGFITFEDEQSVDQAVNMHFHDIMGk/gFGFITFEDEQSVDQAVNMHFHDImGKK/gFGFITFEDEQSVDQAVNmHFHDIMGKK/gFGFITFEDEQSVDQAVNmHFHDIMGk
37	Q96HE7	ERO1L	ERO1-like protein alpha	65.86	12.82	4	5	8	468	54.4	5.68	15.6896763331903 ± 1.18192444029306	15.7339293993665 ± 1.15233977992015	15.7118	1.1652	16.4794176479619 ± 1.0307234412532	16.521100013797 ± 1.01610281317416	16.5003	1.0232	1.72722	0.788456	lIANMPESGPSYEFHLTR/lIANmPESGPSYEFHLTR/mLLLEILHEIk/mLLLEILHEIk/lGAVDESLSEETQk/yLLQETWLEk/lGAVDESLSEETQk
38	Q96I24	FUBP3	Far upstream element-binding protein 3	65.03	17.83	4	9	13	572	61.6	8.38	16.6640850579777 ± 1.54602515258688	16.869078640391 ± 1.45383520716199	16.7666	1.49573	17.6440448282264 ± 1.36572329002891	17.553523222413 ± 1.37955984930364	17.5988	1.36957	1.7804	0.832202	aEGFVDALHR/sINQQSGAHVELQR/aEGFVDALHR/rPLDDGVGNQLGALVHQR/tVITEEFk
39	Q9H223	EHD4	EH domain-containing protein 4	39.77	13.31	4	7	9	541	61.1	6.76	17.9683703464726 ± 0.833463969553305	18.0216297036797 ± 0.809339787428707	17.995	0.820325	17.3180798556265 ± 0.860123349293729	17.4215890019866 ± 0.727968308971867	17.3698	0.792212	0.648345	-0.625166	lFEAEAQDLFR/lDISDEFSEAIk/sISVIDSPGILSGEk/dIQSLPQk
40	Q9H269	VPS16	Vacuolar protein sorting-associated protein 16 homolog	67.1	2.86	1	2	3	839	94.6	6.77	13.2645815808707 ± 0.00663440246885782	13.6658844562771 ± 0.218815470033982	13.4652	0.106091	14.5601245430517 ± 0.475335481381528	13.9775256018218 ± 0.273472647166332	14.2688	0.374404	1.74544	0.803592	aLLLVGDVAQAADVAIEHR/aLLLVGDVAQAADVAIEHR
41	Q9H694	BICC1	Protein bicaudal C homolog 1	32.71	2.05	1	3	6	974	104.8	8.54	20.8144072250914 ± 0	20.9402172806083 ± 0	20.8773	0	20.2148136647795 ± 0	20.1651401757448 ± 0	20.19	0	0.621	-0.687335	lGIGk/lGLGk
42	Q9NQC3	RTN4	Reticulon-4	40.93	7.72	7	9	16	1192	129.9	4.5	18.1138538608174 ± 2.84479757348272	18.1388280803163 ± 2.74198351283794	18.1263	2.79155	18.7633359911839 ± 2.32423467839289	18.7718073406091 ± 2.29479335149488	18.7676	2.30938	1.55966	0.641231	vSGIk/vSGLk/vLLLPPDVSALATQAEIESIVkPk/eYTDLEVSHk/sDEGHPFR/hQAQIDHYLGLANk/eDEVVSSEk/gVIQAIQk/gVIQAIQk
43	Q9NQG5	RPRD1B	Regulation of nuclear pre-mRNA domain-containing protein 1B	56.9	11.35	1	2	3	326	36.9	5.97	16.6227616826035 ± 0.0868104080318608	16.7611454693158 ± 0.025022837352103	16.692	0.0559166	16.0806120717207 ± 0.0209151806832236	16.021946255824 ± 0.125232835426362	16.0513	0.0521588	0.641413	-0.640674	eFESVLVDAFSHVAR/eFESVLVDAFSHVAR
44	Q9NZ01	TECR	Very-long-chain enoyl-CoA reductase	39.96	9.42	1	3	4	308	36	9.45	17.1697749676036 ± 0.2964718365887	17.2284763143031 ± 0.161557317726474	17.1991	0.229015	18.0275098742599 ± 0.418902491902498	17.8211628608888 ± 0.201454739450333	17.9243	0.310179	1.65314	0.725211	lLETLFVHR/lLETLFVHR
45	Q9UKA9	PTBP2	Polypyrimidine tract-binding protein 2	46.83	20.15	3	10	29	531	57.5	8.66	13.2377231386769 ± 2.09691569266875	13.1898716369913 ± 2.2491930038359	13.2138	2.16844	14.9493453821172 ± 1.32953026231096	14.9268311812654 ± 1.40579068289899	14.9381	1.36689	3.30418	1.72429	lPGEVTETEVIALGLPFGk/dYTRPDLPSGDGQPALDPAIAAAFAk/iIIDNMYYPVTLDVLHQIFSk/iIIDNmYYPVTLDVLHQIFSk
46	Q9Y617	PSAT1	Phosphoserine aminotransferase	72.45	24.86	7	9	19	370	40.4	7.66	16.2016521062154 ± 1.59810809161074	16.1028154149343 ± 1.64756716115528	16.1522	1.62115	17.8794902533188 ± 1.73942111086505	17.8205206340609 ± 1.76225966606089	17.85	1.74973	3.244	1.69777	dDLLGFALR/gVGISVLEMSHR/gVGISVLEmSHR/gVGISVLEMSHR/gVGISVLEmSHR/fGTINIVHPk/fGTINIVHPk/eLLAVPDNYk/eLLAVPDNYk/aSLYNAVTIEDVQk/fGVIFAGAQk/aLELNMLSLk
