# Supplementary material for: MCM2-regulated functional networks in lung cancer by multi-dimensional proteomic approach
Source: Sci Rep. 2017 Oct 16;7:13302. doi: 10.1038/s41598-017-13440-x (PMC5643318; doi:10.1038/s41598-017-13440-x)
Supplement: Supplementary file 8 — Supplementary Table S7 [file 41598_2017_13440_MOESM8_ESM.xls]

## Sheet: Supplementary Table S7
Supplementary Table S7. Table for Gene Ontology Analysis (MCM2 in orange, HMGA1 in blue, Both MCM2 and HMGA1 in green)
Geno Ontology ID	Description	p-value	corrected p-value	No. of hit proteins	iTRAQ	pMCM2	siMCM2	Protein list (Uniprot Accession number)
GO:0006396	RNA processing	6.95393e-12	2.07505e-08	38	1	28	13	O00567|P49792|Q9UKM9|Q66PJ3|Q4G0J3|Q9UQ80|O75569|P05455|O43719|P07910|Q9BVJ6|P61978|Q9P1Y6|Q9Y5J1|O75533|Q14684|Q13523|Q9H7N4|Q8NEF9|Q15637|Q9Y2W1|Q14137|Q9UKV3|Q9UK58|Q96SB4|Q13595|P62995|P98175|Q8IYB3|Q9UQ35|P62753|Q05519|Q07955|Q01130|Q96I25|Q9UJV9|Q13151|Q9H307
GO:0008380	RNA splicing	6.35944e-11	9.48829e-08	24	1	19	4	Q9UKM9|Q66PJ3|O43719|P07910|P61978|Q15637|O75533|Q13523|Q9H7N4|Q13151|Q96I25|Q9Y2W1|Q9UKV3|Q96SB4|Q13595|P62995|P98175|Q8IYB3|Q9UQ35|Q05519|Q07955|Q01130|Q9UJV9|Q9H307
GO:0006397	mRNA processing	3.43271e-10	3.4144e-07	25	1	20	4	Q9UKM9|Q66PJ3|O43719|P07910|P61978|Q15637|O75533|Q13523|Q9H7N4|Q13151|Q9P1Y6|Q9Y2W1|Q9UKV3|Q96SB4|Q13595|P62995|P98175|Q8IYB3|Q9UQ35|Q05519|Q07955|Q01130|Q96I25|Q9UJV9|Q9H307
GO:0016071	mRNA metabolic process	6.15434e-10	4.59114e-07	30	1	23	8	Q9UKM9|Q66PJ3|P05455|Q86TB9|Q9C0C2|O43719|P07910|P61978|Q9P1Y6|O75533|Q13523|Q9H7N4|Q13151|Q15637|Q9Y2W1|Q9UKV3|Q6P2E9|Q96SB4|Q13595|P62995|P98175|Q8IYB3|Q9UQ35|P62753|Q05519|Q07955|Q01130|Q96I25|Q9UJV9|Q9H307
GO:0000398	mRNA splicing, via spliceosome	2.57023e-09	1.09565e-06	18	1	13	3	Q8IYB3|Q9UQ35|O75533|O43719|Q05519|Q9UKM9|Q07955|Q01130|P61978|Q9H307|P07910|Q13523|Q96I25|Q15637|Q13151|Q13595|P62995|Q9UJV9
GO:0000377	RNA splicing, via transesterification reactions with bulged adenosine as nucleophile	2.57023e-09	1.09565e-06	18	1	13	3	Q8IYB3|Q9UQ35|O75533|O43719|Q05519|Q9UKM9|Q07955|Q01130|P61978|Q9H307|P07910|Q13523|Q96I25|Q15637|Q13151|Q13595|P62995|Q9UJV9
GO:0000375	RNA splicing, via transesterification reactions	3.97704e-09	1.31861e-06	18	1	13	3	Q8IYB3|Q9UQ35|O75533|O43719|Q05519|Q9UKM9|Q07955|Q01130|P61978|Q9H307|P07910|Q13523|Q96I25|Q15637|Q13151|Q13595|P62995|Q9UJV9
GO:0000278	mitotic cell cycle	1.04227e-08	3.00147e-06	24	7	10	10	P07900|Q9BPX3|P49792|Q13627|P35251|Q15154|Q7Z5K2|P31350|Q14980|Q71U36|O60763|P25205|Q99460|Q8NHZ8|P49736|P28749|P33991|P33992|Q14566|P33993|P11388|Q15691|O14974|P30622
GO:0007049	cell cycle	1.10644e-08	3.00147e-06	30	8	12	13	P07900|P49792|Q13627|Q15154|P35251|Q13112|P25205|Q7Z5K2|P33991|Q9BPX3|Q71U36|O60763|Q99460|Q16513|Q14980|Q8NHZ8|P49736|P28749|P31350|P33992|Q14566|P33993|P05783|P28482|P11388|Q15691|O94804|O14974|P30622|Q9Y580
GO:1903047	mitotic cell cycle process	1.48385e-08	3.68985e-06	32	7	18	13	P07900|Q9Y6G9|Q15019|Q9NR09|Q15154|Q01082|Q7Z5K2|P33991|Q9BPX3|Q71U36|P21333|P49792|Q99638|P15336|Q99460|P25054|Q14980|Q8NHZ8|P49736|P25205|P31350|P33992|Q14566|P33993|P11388|Q02880|O95239|Q15691|Q13541|O14974|P30622|Q9NRZ9
GO:0006268	DNA unwinding involved in DNA replication	3.31103e-08	7.05722e-06	5	4	2	2	P49736|P33991|Q14566|P33993|P17096
GO:0071103	DNA conformation change	1.55738e-07	2.90451e-05	11	4	7	3	P11388|Q02880|Q9UKV3|P17096|Q9HCK8|P49736|Q96SB4|P33991|Q9BPX3|Q14566|P33993
GO:0006271	DNA strand elongation involved in DNA replication	7.16237e-07	9.71477e-05	7	6	2	1	P35251|P49736|P25205|P33991|P33992|Q14566|P33993
GO:0043484	regulation of RNA splicing	9.51483e-07	0.000123445	10	2	6	1	Q9UKA9|Q13627|Q01130|Q9Y2W1|Q9UKV3|P61978|Q09666|Q96SB4|Q96EP5|P62995
GO:0022616	DNA strand elongation	1.81369e-06	0.000206679	7	6	2	1	P35251|P49736|P25205|P33991|P33992|Q14566|P33993
GO:0006260	DNA replication	1.87008e-06	0.000206679	13	6	3	6	Q96PK6|Q9C0C2|P33991|P35251|Q13112|Q99638|P49736|P25205|P31350|P33992|Q14566|P33993|Q99543
GO:0007017	microtubule-based process	1.98308e-06	0.000208358	22	2	11	6	Q9Y6G9|P61158|Q15154|Q86UP2|Q14980|Q71U36|P68363|Q9P2M7|Q13748|P21333|O00203|Q86SQ0|Q9Y4B5|P15311|P35579|Q7Z4S6|P25054|P46821|Q9BQE3|O95239|Q6PEY2|P30622
GO:0048024	regulation of mRNA splicing, via spliceosome	2.02493e-06	0.000208358	8	1	5	1	Q13627|Q01130|Q9Y2W1|Q9UKV3|P61978|Q96SB4|Q96EP5|P62995
GO:0006270	DNA replication initiation	3.12209e-06	0.000300527	6	6	1	1	P49736|P25205|P33991|P33992|Q14566|P33993
GO:0044772	mitotic cell cycle phase transition	4.0492e-06	0.000366146	16	7	6	6	P07900|Q14980|Q99460|Q71U36|P33991|P25054|Q15691|Q13541|O14974|Q15154|P49736|P25205|P31350|P33992|Q14566|P33993
GO:0044770	cell cycle phase transition	4.84114e-06	0.000424109	16	7	6	6	P07900|Q14980|Q99460|Q71U36|P33991|P25054|Q15691|Q13541|O14974|Q15154|P49736|P25205|P31350|P33992|Q14566|P33993
GO:0043254	regulation of protein complex assembly	4.97447e-06	0.000424109	18	7	7	6	P35612|P07900|Q9UNE7|Q13541|P15407|Q9NYF8|P61158|P25054|Q15691|O15144|O15145|P59998|Q13813|O15143|Q01082|P30622|Q14247|Q9H269
GO:0006457	protein folding	7.90753e-06	0.00059311	14	1	4	2	P07900|P08238|Q71U36|P68363|Q9BQE3|Q13748|P49792|P27824|Q96HE7|Q58FF8|Q58FF7|P50502|Q6PEY2|Q99543
GO:0034314	Arp2/3 complex-mediated actin nucleation	7.95054e-06	0.00059311	5	5	0	0	O15143|O15144|O15145|P59998|P61158
GO:0051276	chromosome organization	8.46287e-06	0.000615932	16	5	10	4	Q9C0C2|P54727|P25054|Q92466|P35251|Q02880|Q9UKV3|P17096|Q9HCK8|P49736|Q96SB4|P33991|Q9BPX3|Q14566|P33993|P11388
GO:0032271	regulation of protein polymerization	1.00364e-05	0.00069648	12	6	4	4	P35612|P61158|P25054|Q15691|O15144|O15145|P59998|Q13813|O15143|Q01082|P30622|Q14247
GO:0006921	cellular component disassembly involved in execution phase of apoptosis	1.07279e-05	0.000727547	7	0	6	1	Q15149|Q07157|Q9UKV3|Q13813|P25054|P08670|P20700
GO:0006458	'de novo' protein folding	1.37802e-05	0.000893914	7	1	1	0	Q71U36|P68363|Q9BQE3|Q13748|Q6PEY2|Q99543|Q96HE7
GO:0031497	chromatin assembly	2.56803e-05	0.00163042	5	0	2	4	P17096|Q9NRZ9|Q9Y3T9|Q13112|Q96T23
GO:0007010	cytoskeleton organization	2.95211e-05	0.00183523	24	4	12	9	Q9H093|Q15154|P08670|Q13813|Q14980|P05783|P68363|Q9P2M7|P21333|O75369|P52594|Q86SQ0|Q9Y4B5|O15061|P15311|P35579|Q14247|Q8IVF7|P05787|P25054|Q8WX93|P35612|P46821|P30622
GO:0045010	actin nucleation	3.1421e-05	0.00191347	5	5	0	0	O15143|O15144|O15145|P59998|P61158
GO:0007015	actin filament organization	5.25762e-05	0.00307623	11	6	2	3	P35612|Q16643|P21333|P61158|Q6ZTI6|P15311|O15144|O15145|P59998|O15143|Q14247
GO:0044087	regulation of cellular component biogenesis	5.5319e-05	0.00317446	25	9	10	8	P07900|P19338|P61158|O15144|O15145|P59998|P61224|O15143|Q01082|Q13813|Q9ULU4|Q86SQ0|P15311|Q14247|P35612|Q9UNE7|Q9NYF8|P25054|Q9H269|Q96PK6|P15407|P29317|Q15691|Q13541|P30622
GO:0032273	positive regulation of protein polymerization	5.64027e-05	0.00317558	8	5	1	2	P61158|P25054|O15144|O15145|P59998|O15143|P30622|Q14247
GO:0031334	positive regulation of protein complex assembly	6.7774e-05	0.00374514	11	5	2	4	Q9UNE7|P15407|Q9NYF8|P61158|P25054|O15144|O15145|P59998|O15143|P30622|Q14247
GO:0050684	regulation of mRNA processing	8.8522e-05	0.00474908	8	1	5	1	Q13627|Q01130|Q9Y2W1|Q9UKV3|P61978|Q96SB4|Q96EP5|P62995
GO:0032508	DNA duplex unwinding	9.07162e-05	0.00474908	6	4	2	3	P17096|Q9HCK8|P49736|P33991|Q14566|P33993
GO:0051084	'de novo' posttranslational protein folding	9.07162e-05	0.00474908	6	1	0	0	Q71U36|P68363|Q9BQE3|Q13748|Q6PEY2|Q96HE7
GO:0044764	multi-organism cellular process	9.99799e-05	0.00514379	24	4	17	9	Q9Y6G9|P13051|P49792|Q9H6F5|P35659|Q96SB4|Q7Z5K2|P08670|Q13765|Q92538|P05783|O43719|P61978|Q8ND56|P17544|Q99460|P05787|P28749|P42224|P62753|P29317|P28482|P17096|O43765
GO:0051493	regulation of cytoskeleton organization	0.000101761	0.00514669	19	7	8	6	Q96PK6|P35612|Q86SQ0|P21333|P28482|P61158|P15311|P25054|Q15691|O15144|O15145|P59998|Q13813|Q8N556|O15143|Q01082|P35579|P30622|Q14247
GO:0032392	DNA geometric change	0.000153981	0.00763875	6	4	2	3	P17096|Q9HCK8|P49736|P33991|Q14566|P33993
GO:0030833	regulation of actin filament polymerization	0.000215605	0.0101715	9	5	3	2	P35612|P61158|O15144|O15145|P59998|Q13813|O15143|Q01082|Q14247
GO:0044403	symbiosis, encompassing mutualism through parasitism	0.00023473	0.010513	23	4	16	8	Q9Y6G9|P13051|P49792|Q9H6F5|P35659|Q96SB4|Q7Z5K2|P08670|Q13765|Q92538|P05783|O43719|P61978|P17544|Q99460|P05787|P28749|P42224|P62753|P29317|P28482|P17096|O43765
GO:0016032	viral process	0.00023473	0.010513	23	4	16	8	Q9Y6G9|P13051|P49792|Q9H6F5|P35659|Q96SB4|Q7Z5K2|P08670|Q13765|Q92538|P05783|O43719|P61978|P17544|Q99460|P05787|P28749|P42224|P62753|P29317|P28482|P17096|O43765
GO:0006259	DNA metabolic process	0.00024728	0.0108512	24	8	10	10	P13051|P35251|Q13112|Q96SB4|P31350|Q9C0C2|P54727|Q9NRZ9|Q9UNE7|Q92466|Q8NFC6|P49736|P25205|P33991|P33992|Q14566|P33993|Q96PK6|P11388|Q02880|Q99638|Q99543|P17096|P05114
GO:1903311	regulation of mRNA metabolic process	0.000269596	0.0116591	8	1	5	1	Q13627|Q01130|Q9Y2W1|Q9UKV3|P61978|Q96SB4|Q96EP5|P62995
GO:0044419	interspecies interaction between organisms	0.000330057	0.013679	24	5	16	8	Q9Y6G9|P13051|P49792|Q9H6F5|P35659|Q96SB4|Q7Z5K2|P08670|Q13765|Q92538|P05783|O43719|P61978|P17544|Q99460|P05787|P28749|P42224|Q9H269|P62753|P29317|P28482|P17096|O43765
GO:0051301	cell division	0.000337762	0.0138066	15	2	7	5	Q16513|Q9Y6G9|Q14980|Q71U36|P68363|Q9BQE3|Q15019|P61158|P11388|Q15691|Q9NR09|Q8NHZ8|Q7Z5K2|Q9BPX3|Q9NRZ9
GO:0006325	chromatin organization	0.000344739	0.0139014	21	2	14	11	Q96PK6|O75676|Q9Y618|Q9Y3T9|Q92466|Q13185|Q13112|Q96T23|P07910|Q9NRZ9|P35659|P28749|P05114|P17096|Q9HCK8|P49736|Q96SB4|P15336|Q9BW71|Q99543|P16401
GO:0000082	G1/S transition of mitotic cell cycle	0.000358909	0.0140919	9	6	3	2	Q99460|P33991|Q13541|P49736|P25205|P31350|P33992|Q14566|P33993
GO:0044843	cell cycle G1/S phase transition	0.000358909	0.0140919	9	6	3	2	Q99460|P33991|Q13541|P49736|P25205|P31350|P33992|Q14566|P33993
GO:0048013	ephrin receptor signaling pathway	0.000378083	0.0146519	7	5	1	1	P29317|P61158|O15144|O15145|P59998|O15143|P35579
GO:0007264	small GTPase mediated signal transduction	0.000420657	0.0158891	24	9	10	9	P63104|P49792|P61158|O15144|O15145|P59998|P61224|P09601|Q86UP2|Q01082|Q13813|P21333|P62070|P35579|Q14247|Q8IVF7|Q99460|O75962|Q16513|P28482|Q15691|O14974|O15143|P30622
GO:0006333	chromatin assembly or disassembly	0.000449294	0.0163499	6	0	3	4	Q9Y3T9|Q13112|Q96T23|P17096|Q9BW71|Q9NRZ9
GO:0010467	gene expression	0.000493487	0.0175306	27	1	21	9	P63104|P49792|P35659|P04792|O75569|Q86TB9|Q12789|Q9C0C2|Q9Y618|Q16637|P07910|P61978|O75533|Q99460|Q13151|Q9BQG0|Q6P2E9|P28749|Q8IYB3|P62753|Q05519|O15446|Q07955|Q01130|Q13541|P24534|O60841
GO:0008064	regulation of actin polymerization or depolymerization	0.000523495	0.0183777	9	5	3	2	P35612|P61158|O15144|O15145|P59998|Q13813|O15143|Q01082|Q14247
GO:0030832	regulation of actin filament length	0.000547836	0.0190086	9	5	3	2	P35612|P61158|O15144|O15145|P59998|Q13813|O15143|Q01082|Q14247
GO:0030838	positive regulation of actin filament polymerization	0.000567094	0.0192753	6	5	0	1	P61158|O15144|O15145|P59998|O15143|Q14247
GO:0010639	negative regulation of organelle organization	0.000616737	0.0202235	15	2	9	7	Q96PK6|P07910|Q9Y3T9|P21333|Q86SQ0|P25054|Q15691|P15311|Q8NHZ8|P35612|P17096|Q01082|Q7Z5K2|P35579|Q13813
GO:0031532	actin cytoskeleton reorganization	0.000631212	0.0203009	5	1	2	2	P21333|P35579|Q14247|Q13813|P15311
GO:0000226	microtubule cytoskeleton organization	0.000632703	0.0203009	12	1	6	6	P46821|Q14980|P68363|Q9P2M7|P21333|Q86SQ0|Q9Y4B5|P25054|P15311|Q15154|P35579|P30622
GO:0032535	regulation of cellular component size	0.000651449	0.02068	11	6	3	2	P35612|P08238|P61158|P15311|O15144|O15145|P59998|Q13813|O15143|Q01082|Q14247
GO:0006915	apoptotic process	0.000811733	0.0252314	21	4	13	5	Q9H093|Q16513|P05787|Q99460|P05783|P63104|Q9NYF8|Q15149|P28482|Q07157|Q9UKV3|Q96TC7|Q9NR09|Q9NQC3|P20700|Q9UJV9|P42224|P25054|P08670|Q13813|Q9Y3T9
GO:0051494	negative regulation of cytoskeleton organization	0.000831963	0.0255936	10	2	6	4	Q96PK6|P35612|P21333|Q86SQ0|P25054|Q15691|P15311|Q01082|P35579|Q13813
GO:0035966	response to topologically incorrect protein	0.000914156	0.0272784	5	1	2	1	P04792|P07900|P08238|Q9UNE7|Q96CS3
GO:0045815	positive regulation of gene expression, epigenetic	0.000997622	0.0286241	5	0	5	3	O15446|Q9BQG0|O75533|P35659|P17096
GO:0051129	negative regulation of cellular component organization	0.00111067	0.0315642	21	6	12	8	Q96PK6|P07910|Q9Y3T9|O75608|Q9NQC3|P21333|Q86SQ0|P26006|P25054|Q15691|P15311|Q13541|Q8NHZ8|P35612|P17096|P42224|Q01082|Q7Z5K2|P08670|P35579|Q13813
GO:0008219	cell death	0.00120789	0.0336856	22	5	13	6	Q9H093|P63104|Q15149|Q9NR09|P09601|P08670|Q13813|P05783|Q07157|Q9NQC3|Q99460|Q9NYF8|P05787|Q9UKV3|Q16513|P42224|P25054|Q96TC7|Q9Y3T9|Q9UJV9|P28482|P20700
GO:0006364	rRNA processing	0.00125364	0.0343073	8	0	4	5	P62753|O00567|Q8NEF9|Q14137|Q9BVJ6|Q9UQ80|Q9Y5J1|Q14684
GO:0006901	vesicle coating	0.00129432	0.0344844	6	1	4	1	Q92538|O94979|O60763|P35606|O15027|O95486
GO:0012501	programmed cell death	0.00132742	0.0350533	21	4	13	5	Q9H093|Q16513|P05787|Q99460|P05783|P63104|Q9NYF8|Q15149|P28482|Q07157|Q9UKV3|Q96TC7|Q9NR09|Q9NQC3|P20700|Q9UJV9|P42224|P25054|P08670|Q13813|Q9Y3T9
GO:0030705	cytoskeleton-dependent intracellular transport	0.00157853	0.040007	7	0	3	1	P46821|Q71U36|P68363|Q9BQE3|O00203|O95239|Q15154
GO:0051169	nuclear transport	0.00162264	0.0403708	10	0	8	5	Q8IYB3|Q9BQG0|P52594|Q9Y3T9|Q05519|P28482|Q01130|Q07955|P49792|Q01082
GO:0016072	rRNA metabolic process	0.00162349	0.0403708	8	0	4	5	P62753|O00567|Q8NEF9|Q14137|Q9BVJ6|Q9UQ80|Q9Y5J1|Q14684
GO:0007163	establishment or maintenance of cell polarity	0.00165781	0.0408836	7	2	3	2	P46821|Q92538|P61158|Q9Y4B5|P25054|P15311|P35579
GO:0030036	actin cytoskeleton organization	0.00199353	0.0464743	11	3	5	3	Q8IVF7|Q9H093|P21333|O75369|P05787|P15311|P35612|Q13813|P35579|Q14247|Q8WX93
