# Supplementary material for: MCM2-regulated functional networks in lung cancer by multi-dimensional proteomic approach
Source: Sci Rep. 2017 Oct 16;7:13302. doi: 10.1038/s41598-017-13440-x (PMC5643318; doi:10.1038/s41598-017-13440-x)
Supplement: Supplementary file 9 — Supplementary Table S8 [file 41598_2017_13440_MOESM9_ESM.xls]

## Sheet: Supplementary Table S8
Supplementary Table S8. Complex identified from functional annotation of MCM2-regulated phosphoproteome and proteome.
No.	Complex name	Complex ID	GO description/Functional Charaterization	Ratio	P-value
1	MCM complex	387	DNA replication, ATP binding, chromosome	6/6	5.58e-09
2	Arp2/3 protein complex	27	protein binding, actin cytoskeleton organization and biogenesis, cytoplasm	5/7	2.677e-06
3	Toposome	924	mitotic cell cycle, regulation of progression through cell cycle, DNA binding, nucleus	3/7	0.002432
4	RNA pol II containing coactivator complex	1191	regulation of transcription, DNA binding, nucleus	2/5	0.01709
5	60S APC containing complex	3008	actin cytoskeleton organization and biogenesis, cytoplasm	4/7	0.0001046
6	SRm 160/300 complex	1261	RNA splicing, RNA binding, nucleus	3/5	0.0007404
7	CDC37-HSP90AA1-HSP90AB1-MAP3K11 complex	2112	enzyme regulator activity, regulation of enzyme activity	2/4	0.01055
8	HSP90-FKBP38-CAM-Ca(2+) complex	4158	apoptosis (type I programmed cell death)	2/4	0.01055
9	TNF-alpha/NF-kappa B signaling complex 8	5269	I-kappaB kinase/NF-kappaB cascade, cytokine activity	3/6	0.001435
10	Emerin architectural complex	5608	nuclear organization and biogenesis, nucleus	2/6	0.02492
