# Supplementary material for: MCM2-regulated functional networks in lung cancer by multi-dimensional proteomic approach
Source: Sci Rep. 2017 Oct 16;7:13302. doi: 10.1038/s41598-017-13440-x (PMC5643318; doi:10.1038/s41598-017-13440-x)
Supplement: Supplementary file 10 — Supplementary Table S9 [file 41598_2017_13440_MOESM10_ESM.xls]

## Sheet: Instructions for Supp.Table S9
Instructions for Supplementary Table S9. All identified phosphosites of pMCM2 phosphoproteome in A549 cells.
Items	Definition
No.	Identifier of this table.
Accession number	Unique identifier for proteins in Uniprot database.
Protein name	The name of identified proteins this peptide is associated with.
Sequence window	The sequence of matched peptide.
Modified sequence	The sequence of matched peptide including the location(s) of modified amino acid.
Phosphorylated residue	The residue of phosphorylation within this peptide.
Phosphosites position in protein	The position of the phosphorylated residues within this protein.
Phosphosite position in peptide	The position of the phosphorylated residues within this peptide.
Best phosphosite localization probability	The best probability of phosphorylation localization at the position in this peptide.
Class (site localization)	The classification of phosphosite localization.
Peptide charge	Charge state of the precursor ion.
m/z	The recalibrated m/z of selected precursor ion.
Mass error [ppm]	The observed mass of the precursor ion minus the expected peptide mass.
Posterior Error Probability (PEP)	The posterior error probability of the best identified modified peptide containing this site.
Peptide score	The score for the best associted MS/MS spectrum in Andromenda or Mascot. The higher the better.
Normalized Log2 Ratio (pMCM2/Control)	Log2 transformed value of the normalized pMCM2/Control ratio.
Normalized Ratio (pMCM2/Control)	Normalized ratio of the raw pMCM2/Control ratio.
Ratio (pMCM2/Control) variability (%)	Variability of the pMCM2/Control ratios.

## Sheet: Supplementary Table S9
Supplementary Table S9. All identified phosphosites of pMCM2 phosphoproteome in A549 cells. Phosphopeptide identification was performed by Maxquant.
No.	Accession number	Protein name	Sequence window	Phosphorylated residue	Phosphosites position in protein	Phosphosite position in peptide	Best phosphosite localization probability	Class (site localization)	Peptide charge	Mass error [ppm]	Posterior Error Probability (PEP)	Normalized Ratio (pMCM2/Control)
1	A0FGR8	Extended synaptotagmin-2	LLASPGHISVKEPTPSIASDISLPIATQELR	S	755	5	0.662714	II	3	-0.014973	2.34124e-06	1.0131
2	A0FGR8	Extended synaptotagmin-2	SPGHISVKEPTPSIASDISLPIATQELRQRL	S	758	8	0.893447	I	2	-0.17306	6.46512e-13	1.0007
3	A0FGR8	Extended synaptotagmin-2	HISVKEPTPSIASDISLPIATQELRQRLRQL	S	761	11	0.999873	I	2	-0.17306	6.46512e-13	0.99586
4	A0FGR8	Extended synaptotagmin-2	QPPEAGPQGLHDLGRSSSSLLASPGHISVKE	S	736	1	0.417538	III	4	0.018523	8.14444e-05	NA
5	A1L390	Pleckstrin homology domain-containing family G member 3	SPTAGLEESSGQGPSSPVALLGQVQDFQQSA	S	1169	20	0.795675	I	4	0.12441	3.70933e-07	0.75895
6	A6NK53	Zinc finger protein 233	TGENPYKCDVCGKGFSWSSHLQAHQRVHTGE	S	574	3	0.999901	I	3	0.65413	0.0218608	NA
7	A6NK53	Zinc finger protein 233	ENPYKCDVCGKGFSWSSHLQAHQRVHTGEKP	S	576	5	0.999882	I	3	0.65413	0.0218608	NA
8	A6NK53	Zinc finger protein 233	NPYKCDVCGKGFSWSSHLQAHQRVHTGEKPY	S	577	6	0.99988	I	3	0.65413	0.0218608	NA
9	Q8NG57;Q3SY89;A6NLF2	RNA polymerase II transcription factor SIII subunit A3;RNA polymerase II transcription factor SIII subunit A3-like-1	TARRTPPGQQRPHPRSPSREPRAERKRPRMA	S	146;146;146	5	1	I	2	3.9264	0.0273886	NA
10	Q8NG57;Q3SY89;A6NLF2	RNA polymerase II transcription factor SIII subunit A3;RNA polymerase II transcription factor SIII subunit A3-like-1	RRTPPGQQRPHPRSPSREPRAERKRPRMAPA	S	148;148;148	7	1	I	2	3.9264	0.0273886	NA
11	A7E2F4	Golgin subfamily A member 8A	LPAETAHTQPSPNDRSLYLSPKSSSASSSLH	S	78	1	0.539292	II	2	0.71179	0.0205694	1.1405
12	A7E2F4	Golgin subfamily A member 8A	TAHTQPSPNDRSLYLSPKSSSASSSLHARQS	S	82	5	0.454729	III	2	0.71179	0.0205694	NA
13	A7E2F4	Golgin subfamily A member 8A	PSPNDRSLYLSPKSSSASSSLHARQSPCQEQ	S	87	10	0.664013	II	2	0.71179	0.0205694	1.1405
14	A7E2F4	Golgin subfamily A member 8A	PNDRSLYLSPKSSSASSSLHARQSPCQEQAA	S	89	12	0.547807	II	2	0.71179	0.0205694	1.1405
15	B1AKI9	Isthmin-1	SWSVPSPDWRAWWQRSLSLARANSGDQDYKY	S	165	1	0.668944	II	2	-0.59975	0.0288442	NA
16	B1AKI9	Isthmin-1	SVPSPDWRAWWQRSLSLARANSGDQDYKYDS	S	167	3	0.668944	II	2	-0.59975	0.0288442	NA
17	Q99613;B5ME19	Eukaryotic translation initiation factor 3 subunit C;Eukaryotic translation initiation factor 3 subunit C-like protein	TKPVGGNYGKQPLLLSEDEEDTKRVVRSAKD	S	39;39	6	1	I	2	-0.10158	8.18315e-25	0.84093
18	Q13765;E9PAV3	Nascent polypeptide-associated complex subunit alpha;Nascent polypeptide-associated complex subunit alpha, muscle-specific form	SNIQENTQTPTVQEESEEEEVDETGVEVKDI	S	166;2029	22	0.937478	I	3	-0.15988	1.52583e-07	0.75837
19	O00178	GTP-binding protein 1	ARAAAAAARLHGGFDSDCSEDGEALNGEPEL	S	44	7	0.999991	I	3	-1.5921	0.000126797	0.84663
20	O00178	GTP-binding protein 1	AAAAARLHGGFDSDCSEDGEALNGEPELDLT	S	47	10	0.999991	I	3	-1.5921	0.000126797	0.84663
21	O00193	Small acidic protein	_MSAARESHPHGVKRSASPDDDLGSSNWEAA	S	15	2	0.5	III	2	-0.2219	4.12194e-49	0.91189
22	O00193	Small acidic protein	SAARESHPHGVKRSASPDDDLGSSNWEAADL	S	17	3	0.977206	I	2	-0.063489	5.8385e-101	0.89248
23	O00264	Membrane-associated progesterone receptor component 1	HVGKLLKEGEEPTVYSDEEEPKDESARKND_	S	181	9	0.98871	I	3	-0.084833	5.40295e-26	1.8289
24	O00264	Membrane-associated progesterone receptor component 1	LYKIVRGDQPAASGDSDDDEPPPLPRLKRRD	S	57	13	0.798047	I	3	0.054567	6.97737e-24	0.41289
25	O00499	Myc box-dependent-interacting protein 1	VKAQPSDNAPAKGNKSPSPPDGSPAATPEIR	S	296	4	0.999089	I	3	-0.11872	0.00185652	1.2014
26	O00499	Myc box-dependent-interacting protein 1	AQPSDNAPAKGNKSPSPPDGSPAATPEIRVN	S	298	6	0.998496	I	3	-0.11872	0.00185652	1.2014
27	O00505	Importin subunit alpha-4	RDEHLLKKRNVPQEESLEDSDVDADFKAQNV	S	56	8	1	I	3	0.90233	1.00526e-12	1.015
28	O00505	Importin subunit alpha-4	LLKKRNVPQEESLEDSDVDADFKAQNVTLEA	S	60	12	1	I	3	0.90233	1.02968e-16	1.0647
29	O00566	U3 small nucleolar ribonucleoprotein protein MPP10	MGERAENSSKSDLRKSPVFSDEDSDLDFDIS	S	163	6	0.998927	I	3	-0.03108	5.47927e-08	0.78059
30	O00566	U3 small nucleolar ribonucleoprotein protein MPP10	AENSSKSDLRKSPVFSDEDSDLDFDISKLEQ	S	167	10	1	I	3	-0.03108	5.47927e-08	0.78059
31	O00566	U3 small nucleolar ribonucleoprotein protein MPP10	SKSDLRKSPVFSDEDSDLDFDISKLEQQSKV	S	171	14	0.999967	I	3	0.15221	5.47927e-08	0.78059
32	O00567	Nucleolar protein 56	SGSKKKRKFSKEEPVSSGPEEAVGKSSSKKK	S	569	5	1	I	2	-0.050504	1.96058e-06	0.53746
33	O00567	Nucleolar protein 56	GSKKKRKFSKEEPVSSGPEEAVGKSSSKKKK	S	570	6	1	I	2	-0.050504	6.85621e-08	0.54386
34	O00571	ATP-dependent RNA helicase DDX3X	RSDSRGKSSFFSDRGSGSRGRFDDRGRSDYD	S	90	9	0.937661	I	2	0.12169	0.00286008	0.92518
35	O14545	TRAF-type zinc finger domain-containing protein 1	SCNPSRALPSLNTGSSSPRGVEEPDVIFQNF	S	326	10	0.857157	I	2	-0.10598	0.000126268	0.90052
36	O14545	TRAF-type zinc finger domain-containing protein 1	CNPSRALPSLNTGSSSPRGVEEPDVIFQNFL	S	327	11	0.419277	III	2	-0.19332	0.00173511	NA
37	O14545	TRAF-type zinc finger domain-containing protein 1	VTEGIPRLDSQPQETSPELPRRRVRHQGDLS	S	415	9	0.794231	I	2	0.27611	4.05423e-12	1.0689
38	P19105;P24844;O14950	Myosin regulatory light chain 12A;Myosin regulatory light polypeptide 9;Myosin regulatory light chain 12B	KRTKTKTKKRPQRATSNVFAMFDQSQIQEFK	S	19;20;20	3	0.499997	III	3	-0.25666	7.41126e-07	1.1077
39	O14974	Protein phosphatase 1 regulatory subunit 12A	TRLAYVAPTIPRRLASTSDIEEKENRDSSSL	S	507	4	0.988491	I	2	0.22712	0.00372463	1.1269
40	O15014	Zinc finger protein 609	PARSATPKVRLVEPHSPSPSSKFSTKGLCKK	S	576	6	0.98008	I	2	-0.86805	0.00170122	0.96123
41	O15014	Zinc finger protein 609	RSATPKVRLVEPHSPSPSSKFSTKGLCKKKL	S	578	8	0.725582	II	2	-0.86805	0.00170122	0.96123
42	O15027	Protein transport protein Sec16A	ETDETTVSQNYRGSVSQPSTPSPPKPTGIFQ	S	411	4	0.580115	II	3	-0.16142	0.00244371	0.87601
43	O15027	Protein transport protein Sec16A	VSQNYRGSVSQPSTPSPPKPTGIFQTSANSS	S	417	10	0.637427	II	3	-0.16142	0.00244371	0.87601
44	O15027	Protein transport protein Sec16A	PEDEASGSFFKQIDSSPVGGETDETTVSQNY	S	391	5	0.950453	I	2	-0.52645	1.47665e-08	1.793
45	O15061	Synemin	KAVESVVRESLSRQRSPAPGSPDEEGGAEAP	S	1044	3	1	I	3	-0.58319	1.79364e-07	1.1207
46	O15061	Synemin	VVRESLSRQRSPAPGSPDEEGGAEAPAAGIR	S	1049	8	1	I	3	-0.58319	1.79364e-07	1.1207
47	O15085	Rho guanine nucleotide exchange factor 11	MELAHRELLKSLGGESSGGTTPVGSFHTEAA	S	1457	6	0.661985	II	3	-0.28185	2.26985e-06	1.2459
48	O15085	Rho guanine nucleotide exchange factor 11	ELAHRELLKSLGGESSGGTTPVGSFHTEAAR	S	1458	7	0.707545	II	3	-0.28185	2.26985e-06	1.2459
49	O15164	Transcription intermediary factor 1-alpha	FPKPEFRNESEDNKFSDDSDDDFVQPRKKRL	S	1025	9	0.999982	I	3	-0.071639	5.68287e-07	1.2112
50	O15164	Transcription intermediary factor 1-alpha	PEFRNESEDNKFSDDSDDDFVQPRKKRLKSI	S	1028	12	0.999999	I	3	-0.071639	5.68287e-07	1.2112
51	O15231	Zinc finger protein 185	GQGDPAVPAQQPADPSTPERQSSPSGSEQLV	S	446	17	0.467745	III	3	-0.17722	1.9773e-05	NA
52	O15231	Zinc finger protein 185	VPAQQPADPSTPERQSSPSGSEQLVRRESCG	S	452	23	0.38683	III	3	-0.13003	2.07943e-08	NA
53	O15231	Zinc finger protein 185	PAQQPADPSTPERQSSPSGSEQLVRRESCGS	S	453	24	0.38683	III	3	-0.13003	2.07943e-08	NA
54	O15231	Zinc finger protein 185	QQPADPSTPERQSSPSGSEQLVRRESCGSSV	S	455	26	0.500829	II	4	0.001541	2.07943e-08	0.82506
55	O15231	Zinc finger protein 185	PADPSTPERQSSPSGSEQLVRRESCGSSVLT	S	457	28	0.516082	II	3	0.16172	1.67871e-11	0.8894
56	O15231	Zinc finger protein 185	PTQQPADPSTPEQQNSPSGSEQFVRRESCTS	S	519	24	0.797424	I	3	0.48171	2.40817e-05	1.0558
57	O15231	Zinc finger protein 185	QQPADPSTPEQQNSPSGSEQFVRRESCTSRV	S	521	26	0.398029	III	3	0.40335	5.53142e-05	NA
58	O15231	Zinc finger protein 185	PADPSTPEQQNSPSGSEQFVRRESCTSRVRS	S	523	28	0.365737	III	3	0.40335	5.53142e-05	NA
59	O15231	Zinc finger protein 185	RQSSPSGSEQLVRRESCGSSVLTDFEGKDVA	S	465	3	0.999578	I	2	-0.074745	4.79637e-05	1.163
60	O15231	Zinc finger protein 185	PSGSEQLVRRESCGSSVLTDFEGKDVATKVG	S	469	7	0.705515	II	2	0.11685	0.0179672	1.0118
61	O15231	Zinc finger protein 185	TTEDYKKLAPYNIRRSSTSGDTEEEEEEEVV	S	152	2	0.93063	I	3	-0.11774	1.04213e-39	0.90234
62	O15231	Zinc finger protein 185	TEDYKKLAPYNIRRSSTSGDTEEEEEEEVVP	S	153	3	0.630113	II	3	0.17854	1.09948e-10	1.4656
63	O15231	Zinc finger protein 185	DYKKLAPYNIRRSSTSGDTEEEEEEEVVPFS	S	155	5	0.362332	III	3	0.18763	1.60214e-10	NA
64	O15234	Protein CASC3	EEKPDTKSTVTGERQSGDGQESTEPVENKVG	S	148	9	0.999796	I	3	0.56413	3.43125e-17	1.1706
65	O15355	Protein phosphatase 1G	ELQPESGKRKLEEVLSTEGAEENGNSDKKKK	S	527	8	0.852236	I	3	-0.016075	0.0186222	1.9574
66	O15438	Canalicular multispecific organic anion transporter 2	DPVTYVVQKQFMRQLSALSSDGEGQGRPVPR	S	908	3	1	I	2	-0.30732	4.51143e-11	0.99471
67	O15438	Canalicular multispecific organic anion transporter 2	TYVVQKQFMRQLSALSSDGEGQGRPVPRRHL	S	911	6	1	I	2	-0.30732	4.51143e-11	0.93305
68	O15438	Canalicular multispecific organic anion transporter 2	YVVQKQFMRQLSALSSDGEGQGRPVPRRHLG	S	912	7	1	I	2	-0.30732	0.000572036	1.03
69	O15446	DNA-directed RNA polymerase I subunit RPA34	GTLRILEGPQQSLSGSPLQPIPASPPPQIPP	S	128	12	0.969247	I	4	-0.24382	0.000975339	0.61055
70	O15446	DNA-directed RNA polymerase I subunit RPA34	PQQSLSGSPLQPIPASPPPQIPPGLRPRFCA	S	136	20	0.99959	I	4	-0.22188	0.000975339	0.61055
71	O43159	Ribosomal RNA-processing protein 8	LEAASLSQHPPSLCISDSEEEEEERKKKCPK	S	62	17	0.999641	I	3	-0.08207	7.30315e-12	0.89898
72	O43159	Ribosomal RNA-processing protein 8	AASLSQHPPSLCISDSEEEEEERKKKCPKKA	S	64	19	0.999939	I	3	-0.08207	7.30315e-12	0.89898
73	O43294	Transforming growth factor beta-1-induced transcript 1 protein	SGEQKEDQSEDKKRPSLPSSPSPGLPKASAT	S	137	4	0.998374	I	3	0.10526	0.00463258	0.81934
74	O43294	Transforming growth factor beta-1-induced transcript 1 protein	QKEDQSEDKKRPSLPSSPSPGLPKASATSAT	S	140	7	0.770709	I	2	-0.4452	0.000139852	0.70513
75	O43294	Transforming growth factor beta-1-induced transcript 1 protein	KEDQSEDKKRPSLPSSPSPGLPKASATSATL	S	141	8	0.89292	I	2	-0.34955	0.000139852	0.91129
76	O43318	Mitogen-activated protein kinase kinase kinase 7	VPEIVISGNGQPRRRSIQDLTVTGTEPGQVS	S	439	3	0.999913	I	3	0.15647	3.01412e-17	1.0511
77	O43318	Mitogen-activated protein kinase kinase kinase 7	SIQDLTVTGTEPGQVSSRSSSPSVRMITTSG	S	454	18	0.499994	III	3	0.15647	3.01412e-17	1.0654
78	O43318	Mitogen-activated protein kinase kinase kinase 7	IQDLTVTGTEPGQVSSRSSSPSVRMITTSGP	S	455	19	0.832222	I	3	-0.31886	3.01412e-17	0.88096
79	O43399	Tumor protein D54	ISRKLGDMRNSATFKSFEDRVGTIKSKVVGD	S	166	7	0.727153	II	2	0.12202	0.00190332	0.96027
80	O43491	Band 4.1-like protein 2	DPEEEKGSQPPPAAESQSSLRRQKREKETSE	S	55	10	0.333288	III	3	-0.05009	0.00571039	NA
81	O43491	Band 4.1-like protein 2	EEEKGSQPPPAAESQSSLRRQKREKETSESR	S	57	12	0.333288	III	3	-0.05009	0.00571039	NA
82	O43491	Band 4.1-like protein 2	EEKGSQPPPAAESQSSLRRQKREKETSESRG	S	58	13	0.333288	III	3	-0.05009	0.00571039	NA
83	O43719	HIV Tat-specific factor 1	KESEEGNPVRGSEEDSPKKESKKKTLKNDCE	S	498	15	0.997929	I	3	-0.36759	0.00594998	0.87289
84	O43719	HIV Tat-specific factor 1	EDDDSNEKLFDEEEDSSEKLFDDSDERGTLG	S	713	8	0.999995	I	3	0.1424	0.00013832	0.24854
85	O43719	HIV Tat-specific factor 1	DDDSNEKLFDEEEDSSEKLFDDSDERGTLGG	S	714	9	0.999993	I	3	-0.079418	0.00013832	0.63908
86	O43719	HIV Tat-specific factor 1	KEVEDADEKLFEDDDSNEKLFDEEEDSSEKL	S	702	7	1	I	2	0.20953	0.00232353	0.56323
87	O43815	Striatin	VLDNFKFLESAAADFSDEDEDDDVDGREKSV	S	245	10	1	I	3	-0.19647	4.3344e-14	1.2393
88	O60231	Putative pre-mRNA-splicing factor ATP-dependent RNA helicase DHX16	RALLEKNRSYRLLEDSEESSEETVSRAGSSL	S	103	5	0.999988	I	2	0.29679	1.97751e-34	1.0755
89	O60231	Putative pre-mRNA-splicing factor ATP-dependent RNA helicase DHX16	LEKNRSYRLLEDSEESSEETVSRAGSSLQKK	S	106	8	0.986317	I	2	0.096506	1.97751e-34	1.0323
90	O60231	Putative pre-mRNA-splicing factor ATP-dependent RNA helicase DHX16	EKNRSYRLLEDSEESSEETVSRAGSSLQKKR	S	107	9	0.982953	I	2	-0.16132	2.88089e-09	1.0323
91	O60271	C-Jun-amino-terminal kinase-interacting protein 4	DVAGLDTEGSKQRSASQSSLDKLDQELKEQQ	S	730	3	0.990144	I	2	-0.10972	1.4994e-17	1.115
92	O60271	C-Jun-amino-terminal kinase-interacting protein 4	AGLDTEGSKQRSASQSSLDKLDQELKEQQKE	S	732	5	0.876269	I	3	-0.38779	1.43056e-11	1.1276
93	O60271	C-Jun-amino-terminal kinase-interacting protein 4	GLDTEGSKQRSASQSSLDKLDQELKEQQKEL	S	733	6	0.939781	I	2	0.064461	1.4994e-17	1.0945
94	O60292	Signal-induced proliferation-associated 1-like protein 3	WPRSPGRAFLPLRHRSSSEITLSECDAEDAG	S	170	1	0.378085	III	2	-0.14549	3.70513e-16	NA
95	O60292	Signal-induced proliferation-associated 1-like protein 3	PRSPGRAFLPLRHRSSSEITLSECDAEDAGE	S	171	2	0.640652	II	2	-0.10462	2.46683e-29	NA
96	O60292	Signal-induced proliferation-associated 1-like protein 3	RSPGRAFLPLRHRSSSEITLSECDAEDAGEP	S	172	3	0.735967	II	2	0.13836	1.25544e-38	1.1452
97	O60292	Signal-induced proliferation-associated 1-like protein 3	RDTGQSPQKGLQRTLSDESLCSGRREPSFAS	S	1544	3	0.999663	I	2	0.65499	0.00149244	0.89236
98	O60343	TBC1 domain family member 4	NIFSRGANRMRGRLGSVDSFERSNSLASEKD	S	588	3	0.997384	I	2	-0.19322	0.0244431	1.1111
99	O60504	Vinexin	EPRLRLCDDGPQLPTSPRLTAAARSARHPSS	S	530	11	0.891696	I	2	-0.31482	3.7998e-33	0.91261
100	O60678	Protein arginine N-methyltransferase 3	GGRGAVENEEDLPELSDSGDEAAWEDEDDAD	S	25	13	1	I	3	0.43101	0.00373903	1.2066
101	O60678	Protein arginine N-methyltransferase 3	RGAVENEEDLPELSDSGDEAAWEDEDDADLP	S	27	15	1	I	3	0.43101	0.00373903	1.2066
102	O60716	Catenin delta-1	YYWAPLAQHERGSLASLDSLRKGGPPPPNWR	S	349	5	0.999997	I	2	0.20723	6.17066e-06	0.88556
103	O60716	Catenin delta-1	APLAQHERGSLASLDSLRKGGPPPPNWRQPE	S	352	8	1	I	2	0.20723	6.17066e-06	0.88556
104	O60716	Catenin delta-1	RQDVYGPQPQVRVGGSSVDLHRFHPEPYGLE	S	268	4	0.611659	II	2	0.33808	0.0282003	0.97537
105	O60763	General vesicular transport factor p115	LKDLGHPVEEEDELESGDQEDEDDESEDPGK	S	942	14	1	I	3	-0.11851	1.20999e-15	0.62583
106	O60832	H/ACA ribonucleoprotein complex subunit 4	KKKSKKDKKAKAGLESGAEPGDGDSDTTKKK	S	485	5	1	I	3	-0.040279	4.2123e-49	1.0389
107	O60832	H/ACA ribonucleoprotein complex subunit 4	AKAGLESGAEPGDGDSDTTKKKKKKKKAKEV	S	494	14	0.999981	I	2	0.10568	1.644e-49	0.96222
108	O60832	H/ACA ribonucleoprotein complex subunit 4	KKKKKKKKAKEVELVSE______________	S	513	8	1	I	2	0.15566	6.4557e-05	0.90208
109	O60841	Eukaryotic translation initiation factor 5B	TSKDKKKKGQKGKKQSFDDNDSEELEDKDSK	S	107	3	1	I	3	0.19316	3.71351e-33	0.65549
110	O60841	Eukaryotic translation initiation factor 5B	KKGQKGKKQSFDDNDSEELEDKDSKSKKTAK	S	113	8	1	I	2	0.088264	2.82149e-81	1.0235
111	O60841	Eukaryotic translation initiation factor 5B	KAKGKAQKSNKKWDGSEEDEDNSKKIKERSR	S	164	5	0.99998	I	2	-0.16216	0.00185226	0.78314
112	O60841	Eukaryotic translation initiation factor 5B	GQKKNQKNKPGPNIESGNEDDDASFKIKTVA	S	214	9	1	I	2	-0.068889	3.08526e-22	1.1272
113	O75044	SLIT-ROBO Rho GTPase-activating protein 2	DTLEPLKTSPVVAPTSEPSSPLHTQLLKDPE	S	990	9	0.752919	I	3	0.21631	0.000234311	1.0185
114	O75044	SLIT-ROBO Rho GTPase-activating protein 2	EPLKTSPVVAPTSEPSSPLHTQLLKDPEPAF	S	993	12	0.49468	III	3	0.21631	0.00467918	NA
115	O75044	SLIT-ROBO Rho GTPase-activating protein 2	PLKTSPVVAPTSEPSSPLHTQLLKDPEPAFQ	S	994	13	0.49468	III	3	0.21631	0.00467918	NA
116	O75116	Rho-associated protein kinase 2	LRSQLQALHIGLDSSSIGSGPGDAEADDGFP	S	1134	14	0.702499	II	3	-0.10133	7.22246e-17	1.0012
117	O75116	Rho-associated protein kinase 2	QLQALHIGLDSSSIGSGPGDAEADDGFPESR	S	1137	17	0.999264	I	3	-0.10133	7.22246e-17	1.0012
118	O75122	CLIP-associating protein 2	AGSSKASSLPGSLQRSRSDIDVNAAAGAKAH	S	368	1	0.5	III	3	-0.48372	0.0256306	1.2052
119	O75122	CLIP-associating protein 2	SSKASSLPGSLQRSRSDIDVNAAAGAKAHHA	S	370	3	0.86223	I	3	-0.20531	0.00586079	0.99167
120	O75122	CLIP-associating protein 2	RLSSSVSAMRVLNTGSDVEEAVADALKKPAR	S	596	6	0.830281	I	2	-0.58034	0.00709894	NA
121	O75351	Vacuolar protein sorting-associated protein 4B	VKEGQPSPADEKGNDSDGEGESDDPEKKKLQ	S	102	14	0.952347	I	3	-0.020793	0.00205992	0.73149
122	O75369	Filamin-B	VGSPFKAKVTGQRLVSPGSANETSSILVESV	S	2478	3	0.989244	I	2	0.36168	7.96264e-09	1.3825
123	O75369	Filamin-B	PFKAKVTGQRLVSPGSANETSSILVESVTRS	S	2481	6	0.438562	III	3	-0.078391	1.26725e-08	NA
124	O75369	Filamin-B	VTGQRLVSPGSANETSSILVESVTRSSTETC	S	2486	11	0.471877	III	3	-0.27311	0.00127451	NA
125	O75379	Vesicle-associated membrane protein 4	TGSVKSERRNLLEDDSDEEEDFFLRGPSGPR	S	30	7	1	I	2	0.64413	1.1686e-06	1.0335
126	O75448	Mediator of RNA polymerase II transcription subunit 24	FPLDDVQPSKLMRLLSSNEDDANILSSPTDR	S	862	3	0.986606	I	2	-0.10743	1.05654e-89	1.3866
127	O75448	Mediator of RNA polymerase II transcription subunit 24	MRLLSSNEDDANILSSPTDRSMSSSLSASQL	S	873	14	0.999109	I	2	-0.10743	1.05654e-89	1.2268
128	O75569	Interferon-inducible double-stranded RNA-dependent protein kinase activator A	QSRHRAEAPPLEREDSGTFSLGKMITAKPGK	S	18	13	0.712702	II	4	0.093385	0.00577205	1.193
129	O75674	TOM1-like protein 1	SEPSAPSQDLLDLSPSPRMPRATLGELNTMN	S	323	22	0.996432	I	3	-0.08048	0.000141951	0.88822
130	O75821	Eukaryotic translation initiation factor 3 subunit G	TSELLKGIPLATGDTSPEPELLPGAPLPPPK	S	42	10	0.866828	I	3	0.24407	2.0029e-05	1.1083
131	O75962	Triple functional domain protein	SLGTLPLGKPRAGAASPLNSPLSSAVPSLGK	S	2455	5	0.999988	I	2	0.11087	5.06595e-15	0.53894
132	O75962	Triple functional domain protein	LPLGKPRAGAASPLNSPLSSAVPSLGKEPFP	S	2459	9	0.998555	I	2	0.11087	5.06595e-15	0.53894
133	O75971	snRNA-activating protein complex subunit 5	KSHVTEEEEEEEEEESDS_____________	S	96	15	0.893253	I	2	0.12077	1.57879e-21	NA
134	O76021	Ribosomal L1 domain-containing protein 1	KKRGRGKAQVKATNESEDEIPQLVPIGKKTP	S	361	5	0.929717	I	2	0.24008	9.44457e-10	0.93073
135	O76094	Signal recognition particle subunit SRP72	ATAGASSELDASKTVSSPPTSPRPGSAATVS	S	620	3	0.449867	III	3	-0.1043	6.4638e-05	NA
136	O76094	Signal recognition particle subunit SRP72	TAGASSELDASKTVSSPPTSPRPGSAATVSA	S	621	4	0.517428	II	3	0.032728	1.9735e-05	0.88654
137	O76094	Signal recognition particle subunit SRP72	SSELDASKTVSSPPTSPRPGSAATVSASTSN	S	625	8	0.491223	III	3	0.032728	1.9735e-05	NA
138	O76094	Signal recognition particle subunit SRP72	ASKTVSSPPTSPRPGSAATVSASTSNIIPPR	S	630	13	0.370836	III	3	-0.0050386	6.4638e-05	NA
139	O94804	Serine/threonine-protein kinase 10	QVAQEKQVAEQGGDLSPAANRSQKASQSRPN	S	438	10	1	I	2	0.23116	1.39076e-18	0.8339
140	O94806	Serine/threonine-protein kinase D3	LPTAIPAVLPAASPCSSPKTGLSARLSNGSF	S	30	18	0.700992	II	3	-0.38314	1.74048e-09	0.81508
141	O94806	Serine/threonine-protein kinase D3	PTAIPAVLPAASPCSSPKTGLSARLSNGSFS	S	31	19	0.912151	I	3	-0.19972	1.74048e-09	0.74388
142	O94808	Glutamine--fructose-6-phosphate aminotransferase [isomerizing] 2	ENVKNICKTRMKRLDSSACLHAVGDKAVEFF	S	244	4	0.848094	I	3	-0.18759	0.00674074	0.79269
143	O95218	Zinc finger Ran-binding domain-containing protein 2	AVGPASILKEVEDKESEGEEEDEDEDLSKYK	S	153	7	1	I	3	0.17545	3.31817e-110	0.95108
144	O95218	Zinc finger Ran-binding domain-containing protein 2	EDEDDADLSKYNLDASEEEDSNKKKSNRRSR	S	188	6	0.999999	I	2	-0.071393	2.50989e-33	0.81962
145	O95232	Luc7-like protein 3	VNGTSEDIKSEGDTQSN______________	S	431	23	0.991609	I	3	-0.49097	0.00154771	1.0639
146	O95359	Transforming acidic coiled-coil-containing protein 2	PKMKKTPEKLDNTPASPPRSPAEPNDIPIAK	S	2317	7	0.999507	I	3	-0.035831	2.03693e-13	0.99267
147	O95359	Transforming acidic coiled-coil-containing protein 2	KTPEKLDNTPASPPRSPAEPNDIPIAKGTYT	S	2321	11	1	I	3	-0.035831	2.03693e-13	0.99267
148	O95361	Tripartite motif-containing protein 16	VGSSEKLGRETEEQDSDSAEQGDPAGEGKEV	S	60	7	0.832758	I	3	-0.39612	2.74774e-43	1.2922
149	O95361	Tripartite motif-containing protein 16	SSEKLGRETEEQDSDSAEQGDPAGEGKEVLC	S	62	12	0.499836	III	3	0.13305	2.74774e-43	NA
150	O95365	Zinc finger and BTB domain-containing protein 7A	PSPGATATPGAPAQPSSPDARRNGQEKHFKD	S	525	21	0.499686	III	3	-0.31083	0.00610171	NA
151	O95365	Zinc finger and BTB domain-containing protein 7A	SPGATATPGAPAQPSSPDARRNGQEKHFKDE	S	526	22	0.499686	III	3	-0.31083	0.00610171	NA
152	O95400	CD2 antigen cytoplasmic tail-binding protein 2	GARGGGKGRKGPGQPSSPQRLDRLSGLADQM	S	194	6	0.706274	II	2	-0.12077	0.0063145	1.0739
153	O95400	CD2 antigen cytoplasmic tail-binding protein 2	ARGGGKGRKGPGQPSSPQRLDRLSGLADQMV	S	195	7	0.955841	I	3	-0.67619	0.00220017	0.93269
154	O95453	Poly(A)-specific ribonuclease PARN	SFTAPSTVGKRNLSPSQEEAGLEDGVSGEIS	S	572	5	0.565687	II	3	-0.64492	2.82989e-06	1.2895
155	O95453	Poly(A)-specific ribonuclease PARN	SQEEAGLEDGVSGEISDTELEQTDSCAEPLS	S	587	20	0.49454	III	3	-0.64492	2.82989e-06	NA
156	O95674	Phosphatidate cytidylyltransferase 2	DKESESEAKVDGETASDSESRAESAPLPVSA	S	33	7	0.629407	II	3	0.016561	8.20017e-24	0.54703
157	O95684	FGFR1 oncogene partner	GPTTGEGALDLSDVHSPPKSPEGKTSAQTTP	S	156	16	0.999083	I	3	-0.3954	9.66797e-07	0.75598
158	O95684	FGFR1 oncogene partner	GEGALDLSDVHSPPKSPEGKTSAQTTPSKIP	S	160	20	0.999965	I	3	-0.3954	9.66797e-07	0.75598
159	O95696	Bromodomain-containing protein 1	DRAMNHLSRVHGEPTSDLSDID_________	S	1052	7	0.938122	I	2	0.4447	0.00278867	1.0616
160	O95696	Bromodomain-containing protein 1	MNHLSRVHGEPTSDLSDID____________	S	1055	10	0.975016	I	2	0.4447	0.00278867	1.0616
161	O95785	Protein Wiz	GSPTPKNPEDKSPQLSLSPRPASPKAQWPQS	S	1010	5	0.879188	I	3	-0.14411	0.00210139	1.1249
162	O95785	Protein Wiz	PEDKSPQLSLSPRPASPKAQWPQSEDEGPLN	S	1017	12	0.999654	I	3	-0.14411	0.00210139	1.1249
163	O95817	BAG family molecular chaperone regulator 3	AAAAAQPPASHGPERSQSPAASDCSSSSSSA	S	171	1	0.756923	I	2	-0.0869	4.65925e-43	0.80696
164	O95817	BAG family molecular chaperone regulator 3	AAAQPPASHGPERSQSPAASDCSSSSSSASL	S	173	3	0.933718	I	2	0.073438	6.11162e-27	0.82886
165	O95817	BAG family molecular chaperone regulator 3	SVQGASSREGSPARSSTPLHSPSPIRVHTVV	S	284	2	0.723752	II	2	0.52974	0.0232088	0.77299
166	O95817	BAG family molecular chaperone regulator 3	SSREGSPARSSTPLHSPSPIRVHTVVDRPQQ	S	289	7	0.976266	I	2	0.52974	0.0232088	0.77299
167	O96013	Serine/threonine-protein kinase PAK 4	LLLDEFENMSVTRSNSLRRDSPPPPARARQE	S	99	3	0.860942	I	3	0.16398	0.00713334	0.80834
168	O96013	Serine/threonine-protein kinase PAK 4	FENMSVTRSNSLRRDSPPPPARARQENGMPE	S	104	8	0.996907	I	3	-0.28632	0.00713334	0.80834
169	P00533	Epidermal growth factor receptor	QGFFSSPSTSRTPLLSSLSATSNNSTVACID	S	1036	5	0.415381	III	3	0.17447	0.00111967	NA
170	P00533	Epidermal growth factor receptor	GFFSSPSTSRTPLLSSLSATSNNSTVACIDR	S	1037	6	0.407907	III	3	0.17447	0.00111967	NA
171	P00533	Epidermal growth factor receptor	FSSPSTSRTPLLSSLSATSNNSTVACIDRNG	S	1039	8	0.264051	III	3	0.17447	0.00111967	NA
172	P00533	Epidermal growth factor receptor	PSTSRTPLLSSLSATSNNSTVACIDRNGLQS	S	1042	11	0.989957	I	3	0.077885	2.02843e-09	1.0121
173	P00533	Epidermal growth factor receptor	SRTPLLSSLSATSNNSTVACIDRNGLQSCPI	S	1045	14	0.853769	I	3	0.077885	2.02843e-09	1.0551
174	P01106	Myc proto-oncogene protein	KFELLPTPPLSPSRRSGLCSPSYVAVTPFSL	S	67	1	0.999717	I	2	0.32942	0.00245479	0.93827
175	P01106	Myc proto-oncogene protein	LPTPPLSPSRRSGLCSPSYVAVTPFSLRGDN	S	71	5	0.998568	I	2	0.32942	0.00245479	0.93827
176	P01106	Myc proto-oncogene protein	TPPLSPSRRSGLCSPSYVAVTPFSLRGDNDG	S	73	7	0.951524	I	2	0.32942	0.00245479	0.93827
177	P02545	Prelamin-A/C	AYRKLLEGEEERLRLSPSPTSQRSRGRASSH	S	390	4	0.999995	I	3	-0.21742	8.58702e-06	1.0791
178	P02545	Prelamin-A/C	RKLLEGEEERLRLSPSPTSQRSRGRASSHSS	S	392	6	0.993353	I	2	-0.30208	2.16102e-07	1.1611
179	P02545	Prelamin-A/C	TPSQRRATRSGAQASSTPLSPTRITRLQEKE	S	18	7	0.88258	I	2	0.19127	0.000123281	0.98073
180	P02545	Prelamin-A/C	RRATRSGAQASSTPLSPTRITRLQEKEDLQE	S	22	11	0.998582	I	2	0.52608	1.02229e-34	0.99683
181	P02545	Prelamin-A/C	TVTRSYRSVGGSGGGSFGDNLVTRSYLLGNS	S	636	9	0.99999	I	2	-0.41005	4.00921e-21	1.3884
182	P04183	Thymidine kinase, cytosolic	VAARKLFAPQQILQCSPAN____________	S	231	11	1	I	2	-0.03124	3.40296e-05	0.7167
183	P04792	Heat shock protein beta-1	IESPAVAAPAYSRALSRQLSSGVSEIRHTAD	S	78	3	0.999998	I	2	-0.0050048	2.64137e-05	2.3684
184	P04792	Heat shock protein beta-1	AVAAPAYSRALSRQLSSGVSEIRHTADRWRV	S	82	3	0.999903	I	2	-0.038563	2.68185e-18	1.1201
185	P04920	Anion exchange protein 2	FLQEDDSADRKAERTSPSSPAPLPHQEATPR	S	170	5	0.653708	II	3	-0.30355	0.00249434	0.50065
186	P04920	Anion exchange protein 2	QEDDSADRKAERTSPSSPAPLPHQEATPRAS	S	172	7	0.630583	II	3	-0.30355	0.00249434	0.50065
187	P04920	Anion exchange protein 2	TPQGPGRKPRRRPGASPTGETPTIEEGEEDE	S	113	6	0.919601	I	3	-0.71557	3.876e-05	1.3075
188	P04920	Anion exchange protein 2	ETPTIEEGEEDEDEASEAEGARALTQPSPVS	S	132	25	0.999581	I	3	-0.71557	3.876e-05	1.3075
189	P05114	Non-histone chromosomal protein HMG-14	KEDLPAENGETKTEESPASDEAGEKEAKSD_	S	86	15	0.971379	I	3	0.1792	0.00439764	0.44714
190	P05114	Non-histone chromosomal protein HMG-14	LPAENGETKTEESPASDEAGEKEAKSD____	S	89	18	0.995472	I	3	0.1792	0.00439764	0.44714
191	P05386;P05387	60S acidic ribosomal protein P1;60S acidic ribosomal protein P2	AAPAEEKKVEAKKEESEESDDDMGFGLFD__	S	101;102	4	1	I	2	0.16491	5.2064e-76	0.92372
192	P05386;P05387	60S acidic ribosomal protein P1;60S acidic ribosomal protein P2	AEEKKVEAKKEESEESDDDMGFGLFD_____	S	104;105	7	1	I	2	0.16491	5.2064e-76	0.85231
193	Q8NHW5;P05388	60S acidic ribosomal protein P0-like;60S acidic ribosomal protein P0	PAAAAAPAKVEAKEESEESDEDMGFGLFD__	S	304;304	7	1	I	2	0.041603	8.57679e-11	0.89461
194	Q8NHW5;P05388	60S acidic ribosomal protein P0-like;60S acidic ribosomal protein P0	AAAPAKVEAKEESEESDEDMGFGLFD_____	S	307;307	10	1	I	2	0.041603	8.57679e-11	0.89461
195	P05455	Lupus La protein	GKGKVQFQGKKTKFASDDEHDEHDENGATGP	S	366	3	1	I	3	-0.12713	7.22143e-28	0.88136
196	P06400	Retinoblastoma-associated protein	LLKEPYKTAVIPINGSPRTPRRGQNRSARIA	S	249	9	0.999991	I	2	0.2703	0.00648084	1.0107
197	P06748	Nucleophosmin	HISGQHLVAVEEDAESEDEEEEDVKLLSISG	S	125	22	1	I	3	-0.27474	1.94164e-56	0.95787
198	P07814	Bifunctional glutamate/proline--tRNA ligase	TGKEYIPGQPPLSQSSDSSPTRNSEPAGLET	S	883	13	0.564486	II	3	0.058947	0.000590797	1.2752
199	P07814	Bifunctional glutamate/proline--tRNA ligase	KEYIPGQPPLSQSSDSSPTRNSEPAGLETPE	S	885	15	0.625844	II	2	0.088672	2.92168e-10	1.3373
200	P07814	Bifunctional glutamate/proline--tRNA ligase	EYIPGQPPLSQSSDSSPTRNSEPAGLETPEA	S	886	16	0.768053	I	2	0.43053	2.97695e-51	0.70685
201	P07900	Heat shock protein HSP 90-alpha	EEKESEDKPEIEDVGSDEEEEKKDGDKKKKK	S	263	13	1	I	2	0.23054	6.71895e-53	0.82584
202	P07900	Heat shock protein HSP 90-alpha	YPITLFVEKERDKEVSDDEAEEKEDKEEEKE	S	231	3	1	I	4	0.011135	1.15281e-07	0.48146
203	P07910	Heterogeneous nuclear ribonucleoproteins C1/C2	DETNVKMESEGGADDSAEEGDLLDDDDNEDR	S	260	10	0.99295	I	4	-0.42194	0.00152332	0.62696
204	Q58FF8;P08238	Putative heat shock protein HSP 90-beta 2;Heat shock protein HSP 90-beta	ENKDDEEKPKIEDVGSDEEDDSGKDKKKKTK	S	177;255	6	1	I	3	-0.2009	6.29813e-43	0.64047
205	P08670	Vimentin	IKTVETRDGQVINETSQHHDDLE________	S	459	9	0.982851	I	3	0.039019	3.33366e-60	1.0226
206	P08670	Vimentin	LPNFSSLNLRETNLDSLPLVDTHSKRTLLIK	S	430	6	0.53882	II	3	-0.38076	0.000962455	0.6478
207	P08670	Vimentin	LEGEESRISLPLPNFSSLNLRETNLDSLPLV	S	419	9	0.758044	I	2	-0.037623	6.76892e-05	1.2063
208	P08670	Vimentin	EGEESRISLPLPNFSSLNLRETNLDSLPLVD	S	420	10	0.905462	I	2	-0.142	7.28707e-05	1.0459
209	P08670	Vimentin	GSALRPSTSRSLYASSPGGVYATRSSAVRLR	S	56	6	0.971185	I	2	-0.30367	6.72175e-06	0.49436
210	P09601	Heme oxygenase 1	ELQELLTHDTKDQSPSRAPGLRQRASNKVQD	S	231	5	0.988116	I	3	0.18386	0.0170483	0.81624
211	P09651	Heterogeneous nuclear ribonucleoprotein A1	__________MSKSESPKEPEQLRKLFIGGL	S	6	3	0.998914	I	3	0.011127	0.000846396	0.83042
212	P0C1Z6	TCF3 fusion partner	VSRGPDKLLPYPTLASPASD___________	S	249	9	0.996451	I	2	0.034925	0.00490826	0.91575
213	P0C1Z6	TCF3 fusion partner	GPDKLLPYPTLASPASD______________	S	252	12	0.999738	I	2	0.33483	0.00490826	0.91575
214	P0DMV9;P0DMV8	Heat shock 70 kDa protein 1B;Heat shock 70 kDa protein 1A	GPGPGGFGAQGPKGGSGSGPTIEEVD_____	S	631;631	3	0.48595	III	2	0.8452	0.0147859	NA
215	P0DMV9;P0DMV8	Heat shock 70 kDa protein 1B;Heat shock 70 kDa protein 1A	GPGGFGAQGPKGGSGSGPTIEEVD_______	S	633;633	5	0.697899	II	2	0.71403	0.0147859	1.3331
216	P10644	cAMP-dependent protein kinase type I-alpha regulatory subunit	LQKAGTRTDSREDEISPPPPNPVVKGRRRRG	S	83	9	0.99876	I	3	0.34167	0.000505039	0.92214
217	P11166	Solute carrier family 2, facilitated glucose transporter member 1	RTFDEIASGFRQGGASQSDKTPEELFHPLGA	S	473	5	0.47507	III	3	1.6085	0.00015437	NA
218	P11166	Solute carrier family 2, facilitated glucose transporter member 1	FDEIASGFRQGGASQSDKTPEELFHPLGADS	S	475	7	0.47507	III	3	1.6085	0.00015437	NA
219	P11388	DNA topoisomerase 2-alpha	SDLEADDVKGSVPLSSSPPATHFPDETEITN	S	1392	7	0.331454	III	3	-0.46071	8.33289e-11	NA
220	P11388	DNA topoisomerase 2-alpha	DLEADDVKGSVPLSSSPPATHFPDETEITNP	S	1393	8	0.406101	III	3	-0.96444	8.33289e-11	NA
221	P11388	DNA topoisomerase 2-alpha	EKKNKKKIKNENTEGSPQEDGVELEGLKQRL	S	1247	7	0.999998	I	2	0.069973	2.24258e-38	1.1795
222	P11388	DNA topoisomerase 2-alpha	PKLSNKELKPQKSVVSDLEADDVKGSVPLSS	S	1377	4	0.999765	I	2	0.23517	0.000110842	0.96324
223	P11388	DNA topoisomerase 2-alpha	KEAQQKVPDEEENEESDNEKETEKSDSVTDS	S	1106	10	0.999661	I	3	-0.25451	0.000935526	0.91281
224	P11388	DNA topoisomerase 2-alpha	AKSVRAKKPIKYLEESDEDDLF_________	S	1525	5	0.870588	I	2	0.32763	0.0210543	1.2753
225	P11717	Cation-independent mannose-6-phosphate receptor	KSVKALSSLHGDDQDSEDEVLTIPEVKVHSG	S	2409	12	0.996925	I	3	-0.18101	8.01487e-07	0.82525
226	P12270	Nucleoprotein TPR	LVVPHRTDGFAEAIHSPQVAGVPRFRFGPPE	S	2155	10	1	I	3	-0.36577	1.45946e-09	0.91685
227	P13051	Uracil-DNA glycosylase	AKKAPAGQEEPGTPPSSPLSAEQLDRIQRNK	S	63	14	0.561871	II	3	-0.54422	6.0497e-07	0.69294
228	P13051	Uracil-DNA glycosylase	KKAPAGQEEPGTPPSSPLSAEQLDRIQRNKA	S	64	15	0.71299	II	3	-0.0019116	0.000125636	0.65879
229	P13861	cAMP-dependent protein kinase type II-alpha regulatory subunit	EDLEVPVPSRFNRRVSVCAETYNPDEEEEDT	S	99	3	0.99618	I	3	-0.16119	1.65308e-26	0.92028
230	P13861	cAMP-dependent protein kinase type II-alpha regulatory subunit	PPEPGPDRVADAKGDSESEEDEDLEVPVPSR	S	78	8	1	I	3	-0.014814	9.85767e-17	1.0211
231	P13861	cAMP-dependent protein kinase type II-alpha regulatory subunit	EPGPDRVADAKGDSESEEDEDLEVPVPSRFN	S	80	10	1	I	3	-0.014814	9.85767e-17	1.0211
232	P14618	Pyruvate kinase PKM	MADTFLEHMCRLDIDSPPITARNTGIICTIG	S	37	5	0.751664	I	2	-0.26252	0.024035	1.0577
233	P15408	Fos-related antigen 2	SPASPSESCSKAHRRSSSSGDQSSDSLNSPT	S	307	2	0.247065	III	2	0.10742	0.0182863	NA
234	P15408	Fos-related antigen 2	PASPSESCSKAHRRSSSSGDQSSDSLNSPTL	S	308	3	0.25038	III	2	0.10742	0.0182863	NA
235	P15408	Fos-related antigen 2	ASPSESCSKAHRRSSSSGDQSSDSLNSPTLL	S	309	4	0.253885	III	2	0.10742	0.0182863	NA
236	P15408	Fos-related antigen 2	SPSESCSKAHRRSSSSGDQSSDSLNSPTLLA	S	310	5	0.235776	III	2	0.10742	0.0182863	NA
237	P15408	Fos-related antigen 2	RRSSSSGDQSSDSLNSPTLLAL_________	S	320	15	0.62875	II	2	0.10742	0.0182863	1.7488
238	P16949	Stathmin	ILSPRSKESVPEFPLSPPKKKDLSLEEIQKK	S	38	9	1	I	2	0.071197	0.000779702	1.2201
239	P17096	High mobility group protein HMG-I/HMG-Y	RGRPKKLEKEEEEGISQESSEEEQ_______	S	99	11	1	I	2	0.38761	3.03539e-22	2.7934
240	P17096	High mobility group protein HMG-I/HMG-Y	PKKLEKEEEEGISQESSEEEQ__________	S	102	14	1	I	2	0.38761	1.38714e-49	1.2126
241	P17096	High mobility group protein HMG-I/HMG-Y	KKLEKEEEEGISQESSEEEQ___________	S	103	15	1	I	2	0.38761	1.38714e-49	0.97257
242	P17812	CTP synthase 1	QKGCRLSPRDTYSDRSGSSSPDSEITELKFP	S	571	7	0.963644	I	3	0.46006	2.02682e-17	0.43243
243	P17812	CTP synthase 1	GCRLSPRDTYSDRSGSSSPDSEITELKFPSI	S	573	3	0.548175	II	2	0.422	6.45143e-16	0.90804
244	P17812	CTP synthase 1	CRLSPRDTYSDRSGSSSPDSEITELKFPSIN	S	574	4	0.998215	I	2	0.22777	3.45153e-25	0.84222
245	P17812	CTP synthase 1	RLSPRDTYSDRSGSSSPDSEITELKFPSINH	S	575	5	0.999934	I	2	0.22777	1.64839e-33	0.92307
246	P17812	CTP synthase 1	QPSSTGEQKTKPTQNSVRELRGLGLSPDLVV	S	200	7	1	I	2	-1.7187	0.0213435	21.389
247	P18583	Protein SON	PVRLRRSRTPLRRRFSRSPIRRKRSRSSERG	S	2029	3	1	I	2	-0.14945	0.0154871	NA
248	P18583	Protein SON	RLRRSRTPLRRRFSRSPIRRKRSRSSERGRS	S	2031	5	1	I	2	-0.14945	0.0154871	NA
249	P18583	Protein SON	TPSRRRRSRSVVRRRSFSISPVRLRRSRTPL	S	2009	3	1	I	2	0.37273	0.00127039	1.3615
250	P18583	Protein SON	SRRRRSRSVVRRRSFSISPVRLRRSRTPLRR	S	2011	5	1	I	2	0.37273	0.00127039	0.80021
251	P18583	Protein SON	RRRSRSVVRRRSFSISPVRLRRSRTPLRRRF	S	2013	7	1	I	2	0.37273	0.00127039	0.80021
252	P18615	Negative elongation factor E	EKGPVPTFQPFQRSISADDDLQESSRRPQRK	S	115	3	0.999998	I	2	0.02282	1.03513e-66	1.2581
253	P18754	Regulator of chromosome condensation	_____MSPKRIAKRRSPPADAIPKSKKVKVS	S	11	3	1	I	3	-0.08586	0.00196998	1.0623
254	P18858	DNA ligase 1	PPKAALKEWNGVVSESDSPVKRPGRKAARVL	S	49	9	0.67148	II	2	0.010855	0.0178484	0.68468
255	P18858	DNA ligase 1	KAALKEWNGVVSESDSPVKRPGRKAARVLGS	S	51	11	0.95176	I	2	0.010855	0.0178484	0.68468
256	P18858	DNA ligase 1	KQLPKRTIQEVLEEQSEDEDREAKRKKEEEE	S	141	10	0.999985	I	3	-0.70543	2.52242e-08	0.96977
257	P18858	DNA ligase 1	SPVKRPGRKAARVLGSEGEEEDEALSPAKGQ	S	66	4	1	I	2	-0.04577	4.78961e-62	1.0479
258	P18858	DNA ligase 1	ARVLGSEGEEEDEALSPAKGQKPALDCSQVS	S	76	14	1	I	2	-0.04577	4.78961e-62	0.71502
259	P18887	DNA repair protein XRCC1	KQPQTKTKPTQAAGPSSPQKPPTPEETKAAS	S	446	10	0.547221	II	4	-0.21121	0.00385273	1.0629
260	P18887	DNA repair protein XRCC1	QPQTKTKPTQAAGPSSPQKPPTPEETKAASP	S	447	11	0.763022	I	4	-0.057033	7.88274e-07	1.0494
261	P19338	Nucleolin	IEGRAIRLELQGPRGSPNARSQPSKTLFVKG	S	563	9	1	I	2	-0.25955	1.48522e-05	0.87602
262	P20020	Plasma membrane calcium-transporting ATPase 1	SGIHLTIEMNKSATSSSPGSPLHSLETSL__	S	1245	5	0.694748	II	2	-0.20789	1.73542e-05	1.4159
263	P20020	Plasma membrane calcium-transporting ATPase 1	GIHLTIEMNKSATSSSPGSPLHSLETSL___	S	1246	6	0.689212	II	2	0.31324	5.81535e-12	1.8323
264	P20020	Plasma membrane calcium-transporting ATPase 1	LTIEMNKSATSSSPGSPLHSLETSL______	S	1249	9	0.999923	I	2	0.18696	3.83193e-29	1.3809
265	P20020	Plasma membrane calcium-transporting ATPase 1	ATSSSPGSPLHSLETSL______________	S	1257	17	0.962536	I	2	0.36627	3.83193e-29	1.0523
266	P20700	Lamin-B1	PPRMGSRAGGPTTPLSPTRLSRLQEKEELRE	S	23	9	0.999494	I	2	0.1818	5.37983e-05	0.80166
267	P20810	Calpastatin	PDDAIDALSSDFTCGSPTAAGKKTEKEESTE	S	243	31	0.716141	II	3	-0.16908	5.37474e-13	1.3
268	P21291	Cysteine and glycine-rich protein 1	PKGFGFGQGAGALVHSE______________	S	192	14	1	I	2	-0.046542	1.90605e-25	0.99709
269	P21333	Filamin-A	EGRVKESITRRRRAPSVANVGSHCDLSLKIP	S	2152	4	0.999995	I	3	-0.14579	7.2897e-10	0.45028
270	P22059	Oxysterol-binding protein 1	ALELAKAKAVKMLAESDESGDEESVSQTDKT	S	190	5	0.999752	I	3	0.056901	0.000137802	0.75195
271	P22059	Oxysterol-binding protein 1	LAKAKAVKMLAESDESGDEESVSQTDKTELQ	S	193	8	0.982507	I	3	0.056901	0.000137802	0.8039
272	P23193	Transcription elongation factor A protein 1	TEKDLDEKKKEPAITSQNSPEAREESTSSGN	S	97	8	0.579105	II	3	0.059501	0.00134908	1.1742
273	P23193	Transcription elongation factor A protein 1	DLDEKKKEPAITSQNSPEAREESTSSGNVSN	S	100	11	0.999992	I	3	-0.14916	5.39475e-09	0.81547
274	P23497	Nuclear autoantigen Sp-100	RESFKKRVIGQDHDFSESSEEEAPAEASSGA	S	407	10	0.999862	I	3	0.58289	3.60258e-05	0.92674
275	P23497	Nuclear autoantigen Sp-100	SFKKRVIGQDHDFSESSEEEAPAEASSGALR	S	409	12	0.999425	I	3	0.58289	3.60258e-05	0.92674
276	P23497	Nuclear autoantigen Sp-100	FKKRVIGQDHDFSESSEEEAPAEASSGALRS	S	410	13	0.998134	I	3	0.58289	3.60258e-05	0.92674
277	P23497	Nuclear autoantigen Sp-100	APRSEPVINNDNPLESNDEKEGQEATCSRPQ	S	362	13	1	I	2	-0.15144	2.50291e-178	0.76304
278	P23786	Carnitine O-palmitoyltransferase 2, mitochondrial	FLRQYGQTVATYESCSTAAFKHGRTETIRPA	S	490	13	0.701164	II	2	0.40104	0.0276728	NA
279	P24534	Elongation factor 1-beta	GATDSKDDDDIDLFGSDDEEESEEAKRLREE	S	106	10	1	I	2	0.27792	8.81626e-34	1.1244
280	P24534	Elongation factor 1-beta	GPADVEDTTGSGATDSKDDDDIDLFGSDDEE	S	95	17	0.846639	I	3	-0.60287	6.94164e-11	3.4117
281	P25788	Proteasome subunit alpha type-3	EAEKYAKESLKEEDESDDDNM__________	S	250	9	1	I	2	-0.055162	6.80145e-113	0.95585
282	P26006	Integrin alpha-3	LYEAKRQKAEMKSQPSETERLTDDY______	S	1042	4	0.637406	II	2	-0.28314	0.00090362	5.7604
283	P26368	Splicing factor U2AF 65 kDa subunit	PLTRGAKEEHGGLIRSPRHEKKKKVRKYWDV	S	79	12	1	I	3	-0.10309	0.00132311	0.84471
284	P27348	14-3-3 protein theta	TLIMQLLRDNLTLWTSDSAGEECDAAEGAEN	S	230	8	0.667646	II	2	-0.27716	0.00193576	0.94841
285	P27348	14-3-3 protein theta	IMQLLRDNLTLWTSDSAGEECDAAEGAEN__	S	232	10	0.758793	I	3	-0.28249	1.74402e-17	0.95097
286	P27708	CAD protein	LPDGRFHLPPRIHRASDPGLPAEEPKEKSSR	S	1859	5	1	I	3	0.21393	0.000233492	0.8235
287	P27824	Calnexin	EDRKPKAEEDEILNRSPRNRKPRRE______	S	583	10	1	I	2	-0.085691	1.81775e-62	0.79464
288	P27824	Calnexin	DEEEEGEEKLEEKQKSDAEEDGGTVSQEEED	S	554	3	1	I	3	-0.17109	1.28228e-49	0.88817
289	P27824	Calnexin	EEKQKSDAEEDGGTVSQEEEDRKPKAEEDEI	S	564	13	1	I	3	-0.17109	1.28228e-49	0.49271
290	P28715	DNA repair protein complementing XP-G cells	NELCPYESKFDSSLLSSDDETKCKPNSASEV	S	562	7	0.99995	I	2	0.38424	3.81142e-08	0.96551
291	P28715	DNA repair protein complementing XP-G cells	ELCPYESKFDSSLLSSDDETKCKPNSASEVI	S	563	8	0.999917	I	2	0.38424	3.81142e-08	0.96551
292	P28749	Retinoblastoma-like protein 1	LIPLSMNTNQESKVKSPVSLTAHSLIGASPK	S	749	3	0.720019	II	3	-0.43776	0.00165576	0.8504
293	P28749	Retinoblastoma-like protein 1	VKSPVSLTAHSLIGASPKQTNLTKAQEVHST	S	762	16	0.997362	I	3	-0.43776	0.00165576	0.8504
294	P29317	Ephrin type-A receptor 2	KTLADFDPRVSIRLPSTSGSEGVPFRTVSEW	S	897	3	0.911144	I	2	0.094023	0.00014845	1.0096
295	P29317	Ephrin type-A receptor 2	LADFDPRVSIRLPSTSGSEGVPFRTVSEWLE	S	899	5	0.798754	I	2	0.12416	0.00014845	0.76672
296	P29317	Ephrin type-A receptor 2	DFDPRVSIRLPSTSGSEGVPFRTVSEWLESI	S	901	7	0.990288	I	2	0.094023	0.000252362	1.0088
297	P29317	Ephrin type-A receptor 2	APDSLKTLADFDPRVSIRLPSTSGSEGVPFR	S	892	10	0.998713	I	3	-0.021984	0.000252362	1.663
298	P29590	Protein PML	RSSPEQPRPSTSKAVSPPHLDGPPSPRSPVI	S	518	3	1	I	3	-0.093138	0.00890938	1.1253
299	P29590	Protein PML	STSKAVSPPHLDGPPSPRSPVIGSEVFLPNS	S	527	12	1	I	3	-0.093138	0.00890938	1.1253
300	P29692	Elongation factor 1-delta	SSPGHRATAPQTQHVSPMRQVEPPAKKPATP	S	133	10	0.996305	I	3	0.24717	0.000284448	0.91041
301	P29692	Elongation factor 1-delta	TPAEDDEDDDIDLFGSDNEEEDKEAAQLREE	S	162	19	1	I	3	-0.61696	3.22227e-71	0.70547
302	P29966	Myristoylated alanine-rich C-kinase substrate	KGEAAAERPGEAAVASSPSKANGQENGHVKV	S	26	15	0.766127	I	3	-0.2012	1.68413e-05	0.71341
303	P29966	Myristoylated alanine-rich C-kinase substrate	EKGEPAAAAAPEAGASPVEKEAPAEGEAAEP	S	101	14	1	I	2	-0.38025	0.00117457	1.1639
304	P30622	CAP-Gly domain-containing linker protein 1	ISNLTKTASESISNLSEAGSIKKGERELKIG	S	200	10	0.999986	I	2	0.054302	1.63558e-73	0.7082
305	P30622	CAP-Gly domain-containing linker protein 1	TKTASESISNLSEAGSIKKGERELKIGDRVL	S	204	14	1	I	2	0.054302	1.63558e-73	0.7082
306	P31350	Ribonucleoside-diphosphate reductase subunit M2	RVPLAPITDPQQLQLSPLKGLSLVDKENTPP	S	20	15	1	I	3	0.089417	8.5121e-06	0.84255
307	P55795;P31943	Heterogeneous nuclear ribonucleoprotein H2;Heterogeneous nuclear ribonucleoprotein H	NSVEMDWVLKHTGPNSPDTANDGFVRLRGLP	S	104;104	6	0.999794	I	2	-0.52219	4.11492e-28	1.1376
308	P35221	Catenin alpha-1	RKAVLMIRTPEELDDSDFETEDFDVRSRTSV	S	641	8	1	I	2	0.2913	2.4809e-103	1.0247
309	P35579	Myosin-9	FVVPRRMARKGAGDGSDEEVDGKADGAEAKP	S	1943	6	1	I	2	-0.060987	1.41204e-66	1.2246
310	P35580	Myosin-10	SSSRSGRRQLHLEGASLELSDDDTESKTSDV	S	1952	8	0.999934	I	3	-0.25504	3.99495e-05	1.1531
311	P35580	Myosin-10	SGRRQLHLEGASLELSDDDTESKTSDVNETQ	S	1956	12	0.983582	I	3	-0.25504	3.99495e-05	0.89805
312	P35580	Myosin-10	HLEGASLELSDDDTESKTSDVNETQPPQSE_	S	1962	18	0.307171	III	3	0.27652	0.000561026	NA
313	P35606	Coatomer subunit beta'	PSRSTAQQELDGKPASPTPVIVASHTANKEE	S	859	13	0.939939	I	4	0.0018921	9.63988e-08	0.47843
314	P35612	Beta-adducin	PASPVQSPAKEAETKSPLVSPSKSLEEGTKK	S	613	6	0.818934	I	3	-0.64988	0.00774698	1.1095
315	P35612	Beta-adducin	VQSPAKEAETKSPLVSPSKSLEEGTKKTETS	S	617	10	0.989726	I	3	-0.64988	0.00774698	1.1095
316	P35612	Beta-adducin	LELDGEKETAPEEPGSPAKSAPASPVQSPAK	S	592	9	0.999907	I	3	-0.23386	1.53493e-10	1.575
317	P35612	Beta-adducin	GEKETAPEEPGSPAKSAPASPVQSPAKEAET	S	596	13	0.999985	I	3	-0.23386	1.53493e-10	1.575
318	P35612	Beta-adducin	TAPEEPGSPAKSAPASPVQSPAKEAETKSPL	S	600	17	0.999332	I	3	-0.23386	1.53493e-10	1.575
319	P35659	Protein DEK	DSSTTKKNQNSSKKESESEDSSDDEPLIKKL	S	301	3	1	I	3	0.28383	0.00059563	2.2119
320	P35659	Protein DEK	STTKKNQNSSKKESESEDSSDDEPLIKKLKK	S	303	5	1	I	3	0.28383	0.00059563	2.2119
321	P35659	Protein DEK	KKNQNSSKKESESEDSSDDEPLIKKLKKPPT	S	306	8	1	I	3	0.28383	0.00059563	2.2119
322	P35659	Protein DEK	KNQNSSKKESESEDSSDDEPLIKKLKKPPTD	S	307	9	1	I	3	0.28383	0.00059563	2.2119
323	P36873;P62136	Serine/threonine-protein phosphatase PP1-gamma catalytic subunit;Serine/threonine-protein phosphatase PP1-alpha catalytic subunit	YDLLRLFEYGGFPPESNYLFLGDYVDRGKQS	S	85;85	11	1	I	3	1.7582	0.0269838	0.56584
324	P40222	Alpha-taxilin	SGPERRPEGPGAQAPSSPRVTEAPCYPGAPS	S	514	11	0.619432	II	3	0.2516	0.00127111	0.79609
325	P40222	Alpha-taxilin	GPERRPEGPGAQAPSSPRVTEAPCYPGAPST	S	515	12	0.962392	I	2	-0.085892	0.000785526	0.79851
326	P40238	Thrombopoietin receptor	LYAYPREKPRACPLSSQSMPHFGTRYVCQFP	S	81	6	0.447718	III	2	-0.47293	0.00715468	NA
327	Q6NXS1;P41236	Protein phosphatase inhibitor 2-like protein 3;Protein phosphatase inhibitor 2	AAEGLEPKYRIQEQESSGEEDSDLSPEEREK	S	121;121	6	0.999967	I	3	-0.093615	3.32794e-13	1.0324
328	Q6NXS1;P41236	Protein phosphatase inhibitor 2-like protein 3;Protein phosphatase inhibitor 2	AEGLEPKYRIQEQESSGEEDSDLSPEEREKK	S	122;122	7	0.999859	I	3	-0.066456	3.32794e-13	1.0324
329	P42167;P42166	Lamina-associated polypeptide 2, isoforms beta/gamma;Lamina-associated polypeptide 2, isoform alpha	LYEKKLLKLREQGTESRSSTPLPTISSSAEN	S	156;156	6	0.596792	II	3	-0.18999	7.87568e-05	0.68656
330	P42167;P42166	Lamina-associated polypeptide 2, isoforms beta/gamma;Lamina-associated polypeptide 2, isoform alpha	EKKLLKLREQGTESRSSTPLPTISSSAENTR	S	158;158	8	0.600211	II	3	-0.59023	6.39328e-10	0.67996
331	P42167;P42166	Lamina-associated polypeptide 2, isoforms beta/gamma;Lamina-associated polypeptide 2, isoform alpha	KKLLKLREQGTESRSSTPLPTISSSAENTRQ	S	159;159	9	0.514589	II	3	-0.47009	1.01194e-09	0.72157
332	P42167;P42166	Lamina-associated polypeptide 2, isoforms beta/gamma;Lamina-associated polypeptide 2, isoform alpha	EQGTESRSSTPLPTISSSAENTRQNGSNDSD	S	166;166	9	0.801388	I	2	0.12472	2.5752e-11	0.95234
333	P42167;P42166	Lamina-associated polypeptide 2, isoforms beta/gamma;Lamina-associated polypeptide 2, isoform alpha	QGTESRSSTPLPTISSSAENTRQNGSNDSDR	S	167;167	10	0.749022	II	3	0.10399	2.89158e-37	1.0894
334	P42167;P42166	Lamina-associated polypeptide 2, isoforms beta/gamma;Lamina-associated polypeptide 2, isoform alpha	GTESRSSTPLPTISSSAENTRQNGSNDSDRY	S	168;168	11	0.80371	I	2	0.12472	9.22695e-21	1.0152
335	P42167;P42166	Lamina-associated polypeptide 2, isoforms beta/gamma;Lamina-associated polypeptide 2, isoform alpha	PPLPAGTNSKGPPDFSSDEEREPTPVLGSGA	S	66;66	6	1	I	3	-0.096718	6.91028e-40	1.0425
336	P42167;P42166	Lamina-associated polypeptide 2, isoforms beta/gamma;Lamina-associated polypeptide 2, isoform alpha	PLPAGTNSKGPPDFSSDEEREPTPVLGSGAA	S	67;67	7	1	I	3	-0.096718	6.91028e-40	1.0656
337	P42226	Signal transducer and activator of transcription 6	EVGAAGGELEPKTRASLTGRLDEVLRTLVTS	S	256	4	0.952938	I	2	3.5971	0.0210504	0.96146
338	P42858	Huntingtin	GQLTAAKEESGGRSRSGSIVELIAGGGSSCS	S	417	1	0.663151	II	3	-0.2576	3.65029e-19	1.1482
339	P42858	Huntingtin	LTAAKEESGGRSRSGSIVELIAGGGSSCSPV	S	419	3	0.826115	I	3	-0.028943	1.33019e-13	1.1805
340	P42858	Huntingtin	RSRSGSIVELIAGGGSSCSPVLSRKQKGKVL	S	429	13	0.462289	III	2	-0.11063	3.65029e-19	NA
341	P42858	Huntingtin	SGSIVELIAGGGSSCSPVLSRKQKGKVLLGE	S	432	16	0.903845	I	2	-0.061633	1.33019e-13	1.1322
342	P46013	Antigen KI-67	EFPRKIREQEPARRVSRSSFSSDPDEKAQDS	S	125	3	0.949901	I	3	-0.29225	0.00222184	0.85844
343	P46013	Antigen KI-67	PRKIREQEPARRVSRSSFSSDPDEKAQDSKA	S	127	5	0.374973	III	3	-0.29225	0.00222184	NA
344	P46013	Antigen KI-67	RKIREQEPARRVSRSSFSSDPDEKAQDSKAY	S	128	6	0.374973	III	3	-0.29225	0.00222184	NA
345	P46013	Antigen KI-67	RPKSGGSGHAVAEPASPEQELDQNKGKGRDV	S	308	13	1	I	3	0.43646	5.0675e-27	1.0891
346	P46087	Probable 28S rRNA (cytosine(4447)-C(5))-methyltransferase	NAPPKGTDTQTPAVLSPSKTQATLKPKDHHQ	S	732	11	0.972339	I	2	-0.18766	3.63324e-06	0.86884
347	P46100	Transcriptional regulator ATRX	TAKVTKELYVKLTPVSLSNSPIKGADCQEVP	S	594	5	0.98926	I	2	-0.096212	1.94028e-21	0.88652
348	P46100	Transcriptional regulator ATRX	TKELYVKLTPVSLSNSPIKGADCQEVPQDKD	S	598	9	0.999726	I	2	-0.096212	1.94028e-21	0.88652
349	P46100	Transcriptional regulator ATRX	TPLRRPTETNPVTSNSDEECNETVKEKQKLS	S	677	12	0.999947	I	3	-0.26617	1.2875e-33	0.92887
350	P46821	Microtubule-associated protein 1B	LDIKDSISAVSSEKVSPSKSPSLSPSPPSPL	S	1252	12	0.667562	II	4	-0.22339	0.000184178	0.83435
351	P46821	Microtubule-associated protein 1B	IKDSISAVSSEKVSPSKSPSLSPSPPSPLEK	S	1254	4	0.456373	III	3	-0.48012	4.44353e-10	NA
352	P46821	Microtubule-associated protein 1B	DSISAVSSEKVSPSKSPSLSPSPPSPLEKTP	S	1256	16	0.750411	I	4	-0.22339	4.44353e-10	1.4453
353	P46821	Microtubule-associated protein 1B	ISAVSSEKVSPSKSPSLSPSPPSPLEKTPLG	S	1258	3	0.829829	I	2	0.17155	4.24843e-05	0.7477
354	P46821	Microtubule-associated protein 1B	AVSSEKVSPSKSPSLSPSPPSPLEKTPLGER	S	1260	5	0.917162	I	2	0.11866	0.000126943	1.0902
355	P46821	Microtubule-associated protein 1B	SSEKVSPSKSPSLSPSPPSPLEKTPLGERSV	S	1262	7	0.863005	I	2	0.11866	0.000126943	1.1395
356	P46821	Microtubule-associated protein 1B	KVSPSKSPSLSPSPPSPLEKTPLGERSVNFS	S	1265	15	0.999767	I	3	-0.48012	4.44353e-10	1.4453
357	P46821	Microtubule-associated protein 1B	YVIQKEREVTKGPAESPDEGITTTEGEGECE	S	891	5	0.967137	I	3	-0.69192	1.73275e-09	1.3713
358	P46821	Microtubule-associated protein 1B	LSPKSDISPLTPRESSPLYSPTFSDSTSAVK	S	1793	3	0.918084	I	2	0.24547	3.74768e-49	0.75454
359	P46821	Microtubule-associated protein 1B	SDISPLTPRESSPLYSPTFSDSTSAVKEKTA	S	1797	7	0.996837	I	2	0.34681	3.74768e-49	0.75454
360	P46821	Microtubule-associated protein 1B	KPSVTEKEVPSKEEPSPVKAEVAEKQATDVK	S	614	9	0.998406	I	3	0.12184	0.00298122	0.84648
361	P46821	Microtubule-associated protein 1B	SFLSADDKASGRGAESPFEEKSGKQGSPDQV	S	1427	4	1	I	2	0.21188	0.000950185	1.044
362	P46821	Microtubule-associated protein 1B	SQPALALDERKLGDVSPTQIDVSQFGSFKED	S	1501	5	0.975056	I	2	-0.054365	7.14892e-16	1.0491
363	P46821	Microtubule-associated protein 1B	RGAESPFEEKSGKQGSPDQVSPVSEMTSTSL	S	1438	3	0.999992	I	3	-0.08628	2.18941e-10	1.0219
364	P46821	Microtubule-associated protein 1B	PFEEKSGKQGSPDQVSPVSEMTSTSLYQDKQ	S	1443	8	0.999972	I	3	-0.08628	2.18941e-10	1.0219
365	P46821	Microtubule-associated protein 1B	SAKAEADAYIREKRESVASGDDRAEEDMDEA	S	992	3	1	I	3	-0.28019	7.70292e-07	0.66058
366	P46821	Microtubule-associated protein 1B	AEADAYIREKRESVASGDDRAEEDMDEAIEK	S	995	6	1	I	3	-0.28019	7.70292e-07	0.66058
367	P46821	Microtubule-associated protein 1B	SEKVQSLEGEKLSPKSDISPLTPRESSPLYS	S	1782	13	0.81055	I	3	-0.14526	0.000636992	0.7565
368	P46821	Microtubule-associated protein 1B	VQSLEGEKLSPKSDISPLTPRESSPLYSPTF	S	1785	4	0.999998	I	2	0.19403	3.82355e-05	0.97094
369	P46821	Microtubule-associated protein 1B	AIGPAKELEAERSLMSSPEDLTKDFEELKAE	S	831	4	1	I	2	0.16088	3.03181e-38	0.95973
370	P46821	Microtubule-associated protein 1B	IGPAKELEAERSLMSSPEDLTKDFEELKAEE	S	832	5	1	I	2	0.12487	3.03181e-38	0.95973
371	P46821	Microtubule-associated protein 1B	SDSTSAVKEKTATCHSSSSPPIDAASAEPYG	S	1816	6	0.231451	III	3	0.26012	9.39271e-06	NA
372	P46821	Microtubule-associated protein 1B	DSTSAVKEKTATCHSSSSPPIDAASAEPYGF	S	1817	7	0.231451	III	3	0.26012	9.39271e-06	NA
373	P46821	Microtubule-associated protein 1B	STSAVKEKTATCHSSSSPPIDAASAEPYGFR	S	1818	8	0.485223	III	3	-0.24562	9.05892e-27	NA
374	P46821	Microtubule-associated protein 1B	TSAVKEKTATCHSSSSPPIDAASAEPYGFRA	S	1819	9	0.537752	II	3	-0.26963	9.05892e-27	1.7759
375	P46821	Microtubule-associated protein 1B	DEPVPDSESPIEKVLSPLRSPPLIGSESAYE	S	1396	3	1	I	3	-0.098945	2.34342e-40	1.9707
376	P46821	Microtubule-associated protein 1B	PDSESPIEKVLSPLRSPPLIGSESAYESFLS	S	1400	7	0.999999	I	3	-0.098945	2.34342e-40	1.9707
377	P46821	Microtubule-associated protein 1B	SLTSEKVQSLEGEKLSPKSDISPLTPRESSP	S	1779	10	0.914563	I	3	-0.14526	0.000636992	0.7565
378	P46821	Microtubule-associated protein 1B	PNEIKVSAEAEVAPVSPEVTQEVVEEHCASP	S	1298	11	0.999233	I	3	-0.2165	2.70891e-16	1.002
379	P46821	Microtubule-associated protein 1B	VSPEVTQEVVEEHCASPEDKTLEVVSPSQSV	S	1312	25	0.998793	I	3	-0.2165	2.70891e-16	1.1223
380	P46937	Transcriptional coactivator YAP1	SFFKPPEPKSHSRQASTDAGTAGALTPQHVR	S	109	7	0.789501	I	3	-0.57233	2.65423e-06	0.83507
381	P46937	Transcriptional coactivator YAP1	LRKLPDSFFKPPEPKSHSRQASTDAGTAGAL	S	103	1	0.554058	II	3	-0.28153	2.47218e-05	0.99722
382	P46937	Transcriptional coactivator YAP1	KLPDSFFKPPEPKSHSRQASTDAGTAGALTP	S	105	3	0.714525	II	3	-0.57233	2.65423e-06	0.97766
383	P47712	Cytosolic phospholipase A2	IEYRRQNPSRCSVSLSNVEARRFFNKEFLSK	S	731	6	0.64981	II	2	0.29769	0.0134955	0.69436
384	P49023	Paxillin	WQPSSSRFIHQQPQSSSPVYGSSAKTSSVSN	S	84	9	0.512404	II	3	-0.18971	0.000607089	1.1575
385	P49023	Paxillin	QPSSSRFIHQQPQSSSPVYGSSAKTSSVSNP	S	85	10	0.775556	I	3	-0.25817	5.02696e-05	1.3528
386	P49023	Paxillin	GQDEGGFMAQGKTGSSSPPGGPPKPGSQLDS	S	321	4	0.427798	III	3	0.50991	3.25025e-05	NA
387	P49023	Paxillin	QDEGGFMAQGKTGSSSPPGGPPKPGSQLDSM	S	322	5	0.740722	II	3	0.42484	2.58317e-05	0.88377
388	P49450	Histone H3-like centromeric protein A	GPRRRSRKPEAPRRRSPSPTPTPGPSRRGPS	S	17	3	0.999796	I	3	0.34967	7.59728e-05	0.82975
389	P49450	Histone H3-like centromeric protein A	RRRSRKPEAPRRRSPSPTPTPGPSRRGPSLG	S	19	5	0.999178	I	3	0.34967	7.59728e-05	0.90947
390	P49585	Choline-phosphate cytidylyltransferase A	RSPSPSFRWPFSGKTSPPCSPANLSRHKAAA	S	343	2	0.980016	I	2	0.39843	0.000730983	0.61668
391	P49585	Choline-phosphate cytidylyltransferase A	PSFRWPFSGKTSPPCSPANLSRHKAAAYDIS	S	347	6	0.999979	I	2	0.20483	0.000730983	0.61668
392	P49736	DNA replication licensing factor MCM2	EGLALDDEDVEELTASQREAAERAMRQRDRE	S	108	26	0.9653	I	3	0.36057	1.16638e-05	7.4536
393	P49736	DNA replication licensing factor MCM2	AGRGLGRMRRGLLYDSDEEDEERPARKRRQV	S	139	6	1	I	2	0.20972	9.73281e-89	13.379
394	P49736	DNA replication licensing factor MCM2	ASSPAQRRRGNDPLTSSPGRSSRRTDALTSS	S	26	8	0.490244	III	3	0.058919	0.00112259	NA
395	P49736	DNA replication licensing factor MCM2	SSPAQRRRGNDPLTSSPGRSSRRTDALTSSP	S	27	8	0.994583	I	2	-0.017783	1.57575e-14	13.627
396	P49736	DNA replication licensing factor MCM2	SSPGRSSRRTDALTSSPGRDLPPFEDESEGL	S	41	8	0.625763	II	2	0.038497	0.0176298	15.196
397	P49756	RNA-binding protein 25	HRPKIGLSLKLGASNSPGQPNSVKRKKLPVD	S	677	6	0.843188	I	2	0.02433	0.0108507	0.4249
398	P49792	E3 SUMO-protein ligase RanBP2	LVGPPLAETVFTPKTSPENVQDRFALVTPKK	S	1400	17	0.953131	I	3	-0.1378	1.16469e-10	1.354
399	P49792	E3 SUMO-protein ligase RanBP2	VGTQSAGKVGEDEDGSDEEVVHNEDIHFEPI	S	2900	8	0.99979	I	4	0.37926	0.00510841	1.1797
400	P50502;Q8IZP2	Hsc70-interacting protein;Putative protein FAM10A4	PDSKKVEEDLKADEPSSEESDLEIDKEGVIE	S	75;71	12	1	I	3	0.24719	1.1842e-09	0.59977
401	P50502;Q8IZP2	Hsc70-interacting protein;Putative protein FAM10A4	DSKKVEEDLKADEPSSEESDLEIDKEGVIEP	S	76;72	13	1	I	3	0.24719	1.91629e-11	0.35992
402	P50502;Q8IZP2	Hsc70-interacting protein;Putative protein FAM10A4	KVEEDLKADEPSSEESDLEIDKEGVIEPDTD	S	79;75	16	1	I	3	0.24719	1.91629e-11	0.31565
403	P51116	Fragile X mental retardation syndrome-related protein 2	NRSRRRRNRGNRTDGSISGDRQPVTVADYIS	S	601	4	0.989442	I	3	-0.12959	3.6804e-06	0.89549
404	P51116	Fragile X mental retardation syndrome-related protein 2	SRRRRNRGNRTDGSISGDRQPVTVADYISRA	S	603	6	0.997111	I	3	-0.12959	3.6804e-06	0.89549
405	P51811	Membrane transport protein XK	RQQKPCEPIGKEDLQSSRDRDETPSSSKTSP	S	415	12	1	I	2	0.45711	0.00506937	NA
406	P51811	Membrane transport protein XK	QQKPCEPIGKEDLQSSRDRDETPSSSKTSPE	S	416	13	1	I	2	0.45711	0.00506937	NA
407	P51858	Hepatoma-derived growth factor	EKGALKRRAGDLLEDSPKRPKEAENPEGEEK	S	165	8	1	I	2	0.34054	2.81408e-05	0.84211
408	P51858	Hepatoma-derived growth factor	EAAEGDGDKKGNAEGSSDEEGKLVIDEPAKE	S	132	7	1	I	2	0.066036	3.66639e-52	3.0663
409	P51858	Hepatoma-derived growth factor	AAEGDGDKKGNAEGSSDEEGKLVIDEPAKEK	S	133	8	1	I	2	0.066036	3.66639e-52	3.0663
410	P51858	Hepatoma-derived growth factor	ATKEDAEAPGIRDHESL______________	S	239	31	0.993403	I	4	-0.44741	0.00180136	0.8831
411	P52292	Importin subunit alpha-1	MLKRRNVSSFPDDATSPLQENRNNQGTVNWS	S	62	11	0.886567	I	2	0.023938	1.74885e-37	0.91948
412	P52594	Arf-GAP domain and FG repeat-containing protein 1	LGDSAPTLHLNKGTPSQSPVVGRSQGQQQEK	S	179	18	0.669853	II	3	0.12436	1.15752e-05	1.6612
413	P52594	Arf-GAP domain and FG repeat-containing protein 1	DSAPTLHLNKGTPSQSPVVGRSQGQQQEKKQ	S	181	20	0.959258	I	3	-0.0053009	6.12736e-16	0.8301
414	P52943	Cysteine-rich protein 2	ERKASGPPKGPSRASSVTTFTGEPNTCPRCS	S	115	3	0.883166	I	2	1.2013	0.0228459	1.2161
415	P52948	Nuclear pore complex protein Nup98-Nup96	WVFKVSHFSKYGLQDSDEEEEEHPSKTSTKK	S	888	6	0.999927	I	3	0.23224	5.51636e-07	1.0203
416	P53396	ATP-citrate synthase	NASGSTSTPAPSRTASFSESRADEVAPAKKA	S	455	3	0.991193	I	3	0.047754	5.46748e-07	1.2589
417	P53396	ATP-citrate synthase	SGSTSTPAPSRTASFSESRADEVAPAKKAKP	S	457	5	0.42127	III	2	0.031986	9.51679e-05	NA
418	P54105	Methylosome subunit pICln	EEESKEPVADEEEEDSDDDVEPITEFRFVPS	S	102	17	1	I	3	-0.093493	2.75322e-49	0.96803
419	P54725	UV excision repair protein RAD23 homolog A	FACEKNENLAANFLLSQNFDDE_________	S	357	11	1	I	2	0.11233	0.00252191	1.2933
420	P54727	UV excision repair protein RAD23 homolog B	QEKPAEKPAETPVATSPTATDSTSGDSSRSN	S	160	16	0.790574	I	3	-0.068872	2.19998e-16	1.2889
421	P54727	UV excision repair protein RAD23 homolog B	KPAETPVATSPTATDSTSGDSSRSNLFEDAT	S	166	22	0.176594	III	3	-0.34968	1.30512e-07	NA
422	P54727	UV excision repair protein RAD23 homolog B	AETPVATSPTATDSTSGDSSRSNLFEDATSA	S	168	24	0.176594	III	3	-0.34968	1.30512e-07	NA
423	P55010	Eukaryotic translation initiation factor 5	KAEPFIKWLKEAEEESSGGEEEDEDENIEVV	S	389	6	1	I	3	0.090309	3.0182e-05	0.99559
424	P55010	Eukaryotic translation initiation factor 5	AEPFIKWLKEAEEESSGGEEEDEDENIEVVY	S	390	7	1	I	3	0.090309	3.0182e-05	0.99559
425	P55081	Microfibrillar-associated protein 1	LARHRKIVEPEVVGESDSEVEGDAWRMERED	S	116	10	1	I	2	-0.26493	2.3509e-06	0.80169
426	P55081	Microfibrillar-associated protein 1	RHRKIVEPEVVGESDSEVEGDAWRMEREDSS	S	118	12	1	I	2	-0.26493	2.3509e-06	0.80169
427	P55884	Eukaryotic translation initiation factor 3 subunit B	QGEAPGEQARDERSDSRAQAVSEDAGGNEGR	S	119	3	0.96555	I	3	0.11008	3.40796e-14	0.8593
428	P55884	Eukaryotic translation initiation factor 3 subunit B	TEPAAEAEAASGPSESPSPPAAEELPGSHAE	S	83	16	0.349661	III	4	0.28375	4.76176e-05	NA
429	P55884	Eukaryotic translation initiation factor 3 subunit B	PAAEAEAASGPSESPSPPAAEELPGSHAEPP	S	85	18	0.349661	III	4	0.28375	4.76176e-05	NA
430	P61247	40S ribosomal protein S3a	AKVERADGYEPPVQESV______________	S	263	11	0.999996	I	2	0.55089	0.005	1.3006
431	P61978	Heterogeneous nuclear ribonucleoprotein K	LKKIIPTLEEGLQLPSPTATSQLPLESDAVE	S	116	13	0.637464	II	3	0.19669	4.51198e-07	4.272
432	P62070	Ras-related protein R-Ras2	LVRVIRKFQEQECPPSPEPTRKEKDKKGCHC	S	186	9	0.99992	I	3	0.19977	0.000124714	0.63041
433	P62753	40S ribosomal protein S6	AKEKRQEQIAKRRRLSSLRASTSKSESSQK_	S	235	3	1	I	2	-0.057969	6.06394e-07	1.2631
434	P62753	40S ribosomal protein S6	KEKRQEQIAKRRRLSSLRASTSKSESSQK__	S	236	4	0.999967	I	2	-0.057969	9.38488e-11	1.2021
435	P62753	40S ribosomal protein S6	QEQIAKRRRLSSLRASTSKSESSQK______	S	240	7	0.983901	I	2	0.57174	9.38488e-11	1.205
436	P62753	40S ribosomal protein S6	QIAKRRRLSSLRASTSKSESSQK________	S	242	9	0.440236	III	2	0.1284	3.22326e-08	NA
437	P62753	40S ribosomal protein S6	AKRRRLSSLRASTSKSESSQK__________	S	244	11	0.990848	I	2	0.57174	9.38488e-11	1.1437
438	P62753	40S ribosomal protein S6	RRRLSSLRASTSKSESSQK____________	S	246	13	0.91516	I	3	-0.14438	0.00437977	0.5347
439	P62753	40S ribosomal protein S6	RRLSSLRASTSKSESSQK_____________	S	247	14	0.94349	I	2	0.57174	9.38488e-11	0.54242
440	Q13595;P62995	Transformer-2 protein homolog alpha;Transformer-2 protein homolog beta	GYDRYEDYDYRYRRRSPSPYYSRYRSRSRSR	S	260;264	2	0.999988	I	2	0.13612	0.00459328	0.56452
441	Q13595;P62995	Transformer-2 protein homolog alpha;Transformer-2 protein homolog beta	DRYEDYDYRYRRRSPSPYYSRYRSRSRSRSY	S	262;266	4	0.984075	I	2	0.13612	0.000281315	0.5759
442	Q13595;P62995	Transformer-2 protein homolog alpha;Transformer-2 protein homolog beta	DYDYRYRRRSPSPYYSRYRSRSRSRSYSPRR	S	266;270	9	0.929885	I	2	0.017429	0.00744127	10.792
443	P63104	14-3-3 protein zeta/delta	TLIMQLLRDNLTLWTSDTQGDEAEAGEGGEN	S	230	8	0.532372	II	2	0.4378	0.000886191	1.981
444	P67809	Nuclease-sensitive element-binding protein 1	RRRGPPRNYQQNYQNSESGEKNEGSESAPEG	S	165	9	0.483349	III	3	-0.43299	4.88115e-11	NA
445	P67809	Nuclease-sensitive element-binding protein 1	RGPPRNYQQNYQNSESGEKNEGSESAPEGQA	S	167	11	0.483349	III	3	-0.43299	4.88115e-11	NA
446	Q9BQE3;Q6PEY2;Q13748;Q71U36;P68363	Tubulin alpha-1C chain;Tubulin alpha-3E chain;Tubulin alpha-3C/D chain	DGQMPSDKTIGGGDDSFNTFFSETGAGKHVP	S	48;48;48;48;48	8	0.49846	III	2	-1.1701	7.30418e-06	NA
447	P78362	SRSF protein kinase 2	EQEESSPSHDRSRTVSASSTGDLPKAKTRAA	S	494	3	0.991397	I	2	0.27872	6.9267e-07	0.81526
448	P78362	SRSF protein kinase 2	EESSPSHDRSRTVSASSTGDLPKAKTRAADL	S	496	5	0.591137	II	2	0.27872	0.000688612	0.81526
449	P82094	TATA element modulatory factor	FSVQSLDSRSVSEINSDDELSGKGYALVPII	S	344	7	0.999298	I	2	3.3352	5.38707e-07	1.1388
450	P85037	Forkhead box protein K1	KIQFTSLYHKEEAPASPLRPLYPQISPLKIH	S	213	6	0.999197	I	3	-0.56262	0.000116405	0.58847
451	P85037	Forkhead box protein K1	EEAPASPLRPLYPQISPLKIHIPEPDLRSMV	S	223	16	0.997118	I	3	-0.56262	0.000116405	0.58847
452	P85037	Forkhead box protein K1	LMSPRSGGLQTPECLSREGSPIPHDPEFGSK	S	441	11	0.999953	I	3	-0.405	5.60938e-07	1.046
453	P85037	Forkhead box protein K1	RSGGLQTPECLSREGSPIPHDPEFGSKLASV	S	445	15	0.999985	I	3	-0.405	5.60938e-07	1.046
454	P98175	RNA-binding protein 10	RPSPPRGLVAAYSGESDSEEEQERGGPEREE	S	736	10	0.847548	I	2	0.84771	2.14743e-10	1.146
455	P98175	RNA-binding protein 10	SPPRGLVAAYSGESDSEEEQERGGPEREEKL	S	738	12	0.595312	II	2	0.84771	2.14743e-10	1.146
456	Q00613	Heat shock factor protein 1	LTDARGHTDTEGRPPSPPPTSTPEKCLSVAC	S	363	11	0.688349	II	3	0.084807	0.00227399	0.93358
457	Q00839	Heterogeneous nuclear ribonucleoprotein U	DEEAGGRPAMEPGNGSLDLGGDSAGRSGAGL	S	59	22	0.999994	I	3	-0.29979	6.8653e-24	1.2013
458	Q01082	Spectrin beta chain, non-erythrocytic 1	EMVNGATEQRTSSKESSPIPSPTSDRKAKTA	S	2164	2	0.760197	I	2	-0.32175	0.000653962	0.68203
459	Q01082	Spectrin beta chain, non-erythrocytic 1	MVNGATEQRTSSKESSPIPSPTSDRKAKTAL	S	2165	7	0.973336	I	2	0.033896	1.56286e-07	0.62811
460	Q01082	Spectrin beta chain, non-erythrocytic 1	ATEQRTSSKESSPIPSPTSDRKAKTALPAQS	S	2169	11	0.991845	I	3	0.04023	1.56286e-07	0.43511
461	Q01082	Spectrin beta chain, non-erythrocytic 1	QRTSSKESSPIPSPTSDRKAKTALPAQSAAT	S	2172	10	0.586015	II	2	-0.32175	0.000268882	0.68203
462	Q01082	Spectrin beta chain, non-erythrocytic 1	KGEQVSQNGLPAEQGSPRMAETVDTSEMVNG	S	2138	15	1	I	2	-0.4127	5.21433e-49	0.78883
463	Q01082	Spectrin beta chain, non-erythrocytic 1	VDTSEMVNGATEQRTSSKESSPIPSPTSDRK	S	2160	2	0.779982	I	3	-0.059282	1.56286e-07	1.2892
464	Q01082	Spectrin beta chain, non-erythrocytic 1	DTSEMVNGATEQRTSSKESSPIPSPTSDRKA	S	2161	3	0.468817	III	3	-0.1537	2.08398e-07	NA
465	Q01130	Serine/arginine-rich splicing factor 2	EGMTSLKVDNLTYRTSPDTLRRVFEKYGRVG	S	26	9	0.958872	I	3	0.55099	0.00069164	1.1019
466	Q01518	Adenylyl cyclase-associated protein 1	VRSGPKPFSAPKPQTSPSPKRATKKEPAVLE	S	308	14	0.49453	III	3	-0.053181	0.00612942	NA
467	Q01804	OTU domain-containing protein 4	GANSVDSRVQRPKEESSEDENEVSNILRSGR	S	1023	8	1	I	3	0.1139	2.55275e-26	1.0016
468	Q01804	OTU domain-containing protein 4	ANSVDSRVQRPKEESSEDENEVSNILRSGRS	S	1024	9	1	I	3	0.1139	2.55275e-26	1.0016
469	Q01831	DNA repair protein complementing XP-C cells	KSEAAAPHTDAGGGLSSDEEEGTSSQAEAAR	S	883	15	0.999949	I	3	-0.23518	1.36188e-40	0.98364
470	Q01831	DNA repair protein complementing XP-C cells	SEAAAPHTDAGGGLSSDEEEGTSSQAEAARI	S	884	16	0.999963	I	3	-0.23518	1.36188e-40	0.98364
471	Q02880	DNA topoisomerase 2-beta	GRKTSKTTSKKPKKTSFDQDSDVDIFPSDFP	S	1576	3	0.751126	I	3	0.11498	8.85436e-05	1.6072
472	Q02880	DNA topoisomerase 2-beta	KTTSKKPKKTSFDQDSDVDIFPSDFPTEPPS	S	1581	8	0.941908	I	3	0.10746	8.85436e-05	1.513
473	Q02880	DNA topoisomerase 2-beta	PKRAPKQKKVVEAVNSDSDSEFGIPKKTTTP	S	1522	7	0.99951	I	2	-0.048711	2.37794e-21	1.1185
474	Q02880	DNA topoisomerase 2-beta	RAPKQKKVVEAVNSDSDSEFGIPKKTTTPKG	S	1524	10	0.995908	I	2	-0.12241	2.74014e-30	1.1185
475	Q02880	DNA topoisomerase 2-beta	PKQKKVVEAVNSDSDSEFGIPKKTTTPKGKG	S	1526	11	0.657418	II	2	0.03355	2.74014e-30	NA
476	Q02880	DNA topoisomerase 2-beta	PSYSQKSEDDSAKFDSNEEDSASVFSPSFGL	S	1466	10	0.739516	II	3	0.68124	0.00289305	1.1065
477	Q02952	A-kinase anchor protein 12	LAEVQQDGEAEEGATSDGEKKREGVTPWASF	S	598	17	0.96529	I	3	0.097151	8.19223e-66	1.0365
478	Q02952	A-kinase anchor protein 12	SFKKMVTPKKRVRRPSESDKEDELDKVKSAT	S	627	3	1	I	2	0.085654	0.000896316	0.94993
479	Q02952	A-kinase anchor protein 12	KKMVTPKKRVRRPSESDKEDELDKVKSATLS	S	629	5	1	I	2	0.085654	0.00265328	0.88653
480	Q02952	A-kinase anchor protein 12	EGEEKQEKEPSKSAESPTSPVTSETGSTFKK	S	283	4	0.990094	I	2	-0.069401	4.93016e-11	0.80595
481	Q02952	A-kinase anchor protein 12	EKQEKEPSKSAESPTSPVTSETGSTFKKFFT	S	286	7	0.861298	I	2	-0.22603	4.93016e-11	0.84197
482	Q03252	Lamin-B2	ATPLPGRAGGPATPLSPTRLSRLQEKEELRE	S	17	9	0.963333	I	2	-0.22863	0.0075178	0.71281
483	Q05209	Tyrosine-protein phosphatase non-receptor type 12	SPLFRTPLSFTNPLHSDDSDSDERNSDGAVT	S	603	11	0.980322	I	4	-0.16983	0.00139392	0.91394
484	Q05209	Tyrosine-protein phosphatase non-receptor type 12	FRTPLSFTNPLHSDDSDSDERNSDGAVTQNK	S	606	14	0.368724	III	4	-0.16983	0.00139392	NA
485	Q05209	Tyrosine-protein phosphatase non-receptor type 12	TPLSFTNPLHSDDSDSDERNSDGAVTQNKTN	S	608	16	0.368245	III	4	-0.16983	0.00139392	NA
486	Q05209	Tyrosine-protein phosphatase non-receptor type 12	EGNSSDINYQTRKTVSLTPSPTTQVETPDLV	S	567	3	0.654213	II	3	0.039121	1.06e-10	1.0394
487	Q05209	Tyrosine-protein phosphatase non-receptor type 12	SDINYQTRKTVSLTPSPTTQVETPDLVDHDN	S	571	7	0.788137	I	3	0.039121	1.06e-10	1.0394
488	Q05209	Tyrosine-protein phosphatase non-receptor type 12	TTQVETPDLVDHDNTSPLFRTPLSFTNPLHS	S	588	24	0.489545	III	3	0.2255	0.00186739	NA
489	Q06210	Glutamine--fructose-6-phosphate aminotransferase [isomerizing] 1	RGKDKKGSCNLSRVDSTTCLFPVEEKAVEYY	S	261	3	0.865344	I	2	0.14119	3.04791e-17	1.0997
490	Q07157	Tight junction protein ZO-1	WRFRGLRSSKRNLRKSREDLSAQPVQTKFPA	S	617	1	0.71462	II	3	-0.050303	0.00452252	1.0077
491	Q07157	Tight junction protein ZO-1	KKVQIPVSRPDPEPVSDNEEDSYDEEIHDPR	S	125	14	0.999187	I	3	0.34286	1.41761e-14	16.028
492	Q07157	Tight junction protein ZO-1	VSRPDPEPVSDNEEDSYDEEIHDPRSGRSGV	S	131	20	0.552985	II	3	0.34286	1.95589e-08	9.7348
493	Q07352	Zinc finger protein 36, C3H1 type-like 1	KAVGTPAGGGFPRRHSVTLPSSKFHQNQLLS	S	54	3	0.905831	I	3	0.16867	0.00485439	1.2704
494	Q07960	Rho GTPase-activating protein 1	DEMPDFPKSDDSKSSSPELVTHLKWDDPYYD	S	51	3	0.947762	I	2	-0.04825	0.0131565	1.2266
495	Q08357	Sodium-dependent phosphate transporter 2	KITGKLQKEGALSRVSDESLSKVQEAESPVF	S	256	8	0.88595	I	2	0.12802	9.99466e-05	1.0405
496	Q08357	Sodium-dependent phosphate transporter 2	GKLQKEGALSRVSDESLSKVQEAESPVFKEL	S	259	11	0.951653	I	2	0.12802	9.99466e-05	1.0405
497	Q08AD1	Calmodulin-regulated spectrin-associated protein 2	SVQRSTPNRGITRSISNEGLTLNNSHVSKHI	S	464	3	0.949284	I	3	0.28441	3.93245e-05	1.2608
498	Q08J23	tRNA (cytosine(34)-C(5))-methyltransferase	PDNDVTEGQRAGEPNSPDAEEANSPDVTAGC	S	743	6	1	I	3	0.25555	3.71471e-32	0.98473
499	Q08J23	tRNA (cytosine(34)-C(5))-methyltransferase	QRAGEPNSPDAEEANSPDVTAGCDPAGVHPP	S	751	14	0.999995	I	3	0.25555	3.71471e-32	0.86232
500	Q09161	Nuclear cap-binding protein subunit 1	SDENDGGQPHKRRKTSDANETEDHLESLICK	S	22	2	0.899005	I	3	-0.065729	3.11807e-12	0.72631
501	Q09666	Neuroblast differentiation-associated protein AHNAK	ASISGSKGDLKSSKASLGSLEGEAEAEASSP	S	5749	2	0.995133	I	3	0.26836	0.000809534	0.81631
502	Q09666	Neuroblast differentiation-associated protein AHNAK	SGSKGDLKSSKASLGSLEGEAEAEASSPKGK	S	5752	5	0.99894	I	2	0.091639	1.31283e-39	1.8235
503	Q09666	Neuroblast differentiation-associated protein AHNAK	KASLGSLEGEAEAEASSPKGKFSLFKSKKPR	S	5762	15	0.80216	I	2	-0.5065	8.1226e-06	0.9402
504	Q09666	Neuroblast differentiation-associated protein AHNAK	ASLGSLEGEAEAEASSPKGKFSLFKSKKPRH	S	5763	16	0.981171	I	3	0.26836	1.31283e-39	1.0668
505	Q09666	Neuroblast differentiation-associated protein AHNAK	TVDVTGREGAKDIDISSPEFKIKIPRHELTE	S	176	9	0.560824	II	3	0.12311	0.00048229	1.1431
506	Q09666	Neuroblast differentiation-associated protein AHNAK	VDVTGREGAKDIDISSPEFKIKIPRHELTEI	S	177	6	0.964442	I	2	0.0043404	6.34754e-06	1.0748
507	Q09666	Neuroblast differentiation-associated protein AHNAK	GKHGKLKFGTFGGLGSKSKGHYEVTGSDDET	S	5830	9	0.998001	I	2	0.53745	0.0212909	0.70364
508	Q09666	Neuroblast differentiation-associated protein AHNAK	GKSKKSRFKLPKFNFSGSKVQTPEVDVKGKK	S	3360	4	0.782456	I	2	-0.15083	0.0242957	0.96848
509	Q09666	Neuroblast differentiation-associated protein AHNAK	GHHTVGLKLHRKGDRSPEPGQTWTREVFSSC	S	93	5	1	I	3	0.20657	8.42173e-09	0.94997
510	Q09666	Neuroblast differentiation-associated protein AHNAK	KFNFSKPKGKGGVTGSPEASISGSKGDLKSS	S	5731	6	0.995304	I	2	0.4108	2.01941e-05	0.8721
511	Q09666	Neuroblast differentiation-associated protein AHNAK	GGLGSKSKGHYEVTGSDDETGKLQGSGVSLA	S	5841	8	0.980802	I	2	0.17333	8.12161e-08	0.43008
512	Q09666	Neuroblast differentiation-associated protein AHNAK	EYQRIYTTKIKPRLKSEDGVEGDLGETQSRT	S	135	3	1	I	3	-0.047268	1.09478e-28	0.98959
513	Q09666	Neuroblast differentiation-associated protein AHNAK	VDVETQSGKTVIRLPSGSGAASPTGSAVDIR	S	210	7	0.987687	I	2	0.2684	9.92759e-17	0.90451
514	Q09666	Neuroblast differentiation-associated protein AHNAK	VETQSGKTVIRLPSGSGAASPTGSAVDIRAG	S	212	9	0.842183	I	3	-0.35811	4.50349e-12	0.90008
515	Q09666	Neuroblast differentiation-associated protein AHNAK	SGKTVIRLPSGSGAASPTGSAVDIRAGAISA	S	216	9	0.993606	I	2	-0.12833	4.50349e-12	1.0899
516	Q09666	Neuroblast differentiation-associated protein AHNAK	VIRLPSGSGAASPTGSAVDIRAGAISASGPE	S	220	13	0.836243	I	2	-0.34346	2.64538e-09	1.2544
517	Q09666	Neuroblast differentiation-associated protein AHNAK	KGKFSLFKSKKPRHRSNSFSDEREFSGPSTP	S	5780	1	0.487987	III	3	0.84488	8.84048e-24	NA
518	Q09666	Neuroblast differentiation-associated protein AHNAK	KFSLFKSKKPRHRSNSFSDEREFSGPSTPTG	S	5782	3	0.813043	I	3	-0.24776	8.37836e-33	1.1669
519	Q09666	Neuroblast differentiation-associated protein AHNAK	HRSNSFSDEREFSGPSTPTGTLEFEGGEVSL	S	5793	14	0.577094	II	3	0.84488	2.69701e-15	1.5978
520	Q09666	Neuroblast differentiation-associated protein AHNAK	GSPEASISGSKGDLKSSKASLGSLEGEAEAE	S	5745	1	0.788558	I	3	0.4534	0.00413811	1.6618
521	Q09666	Neuroblast differentiation-associated protein AHNAK	SPEASISGSKGDLKSSKASLGSLEGEAEAEA	S	5746	2	0.788564	I	3	0.4534	0.00172697	1.6618
522	Q0JRZ9	F-BAR domain only protein 2	TSGKLSGINEIPRPFSPPVTSNTSPPPAAPL	S	488	12	0.999432	I	3	-1.3709	5.1611e-15	1.2948
523	Q0JRZ9	F-BAR domain only protein 2	SGINEIPRPFSPPVTSNTSPPPAAPLARAES	S	493	17	0.312223	III	3	-0.25312	9.42367e-06	NA
524	Q0JRZ9	F-BAR domain only protein 2	NEIPRPFSPPVTSNTSPPPAAPLARAESSSS	S	496	20	0.447069	III	3	-0.14858	5.1611e-15	NA
525	Q12789	General transcription factor 3C polypeptide 1	NTPLGVVRCPRVRKNSSTDQGSDEEGSLQKE	S	1062	5	0.470831	III	3	0.17295	0.000184294	NA
526	Q12789	General transcription factor 3C polypeptide 1	TPLGVVRCPRVRKNSSTDQGSDEEGSLQKEQ	S	1063	6	0.470831	III	3	0.17295	0.000184294	NA
527	Q12789	General transcription factor 3C polypeptide 1	VRCPRVRKNSSTDQGSDEEGSLQKEQESAMD	S	1068	11	0.98095	I	3	0.12743	0.000184294	2.5159
528	Q12789	General transcription factor 3C polypeptide 1	VRKNSSTDQGSDEEGSLQKEQESAMDKHNLE	S	1073	16	0.636208	II	3	0.22019	0.00477383	0.85416
529	Q12802	A-kinase anchor protein 13	LSSSEETESTQCCPGSPVAQTESPCDLSSIV	S	345	16	0.319473	III	3	-0.35345	3.9655e-06	NA
530	Q12846	Syntaxin-4	__MRDRTHELRQGDDSSDEEDKERVALVVHP	S	14	10	0.999873	I	3	-0.42821	0.000776126	1.4965
531	Q12846	Syntaxin-4	_MRDRTHELRQGDDSSDEEDKERVALVVHPG	S	15	11	0.999923	I	3	-0.42821	0.000776126	1.4965
532	Q12888	Tumor suppressor p53-binding protein 1	PSPDAFRSTPFIVPSSPTEQEGRQDKPMDTS	S	380	9	0.689971	II	2	-0.19904	7.51886e-21	0.9264
533	Q12965	Unconventional myosin-Ie	SLYTSMARPPLPRQQSTSSDRVSQTPESLDF	S	1002	3	0.890493	I	3	0.062002	2.56435e-05	1.2716
534	Q12965	Unconventional myosin-Ie	YTSMARPPLPRQQSTSSDRVSQTPESLDFLK	S	1004	5	0.550243	II	3	-0.056238	0.000147455	1.2716
535	Q13017	Rho GTPase-activating protein 5	KTLFSKAKSYYRRTHSDASDDEAFTTSKTKR	S	1173	4	0.97473	I	2	-0.27671	1.80235e-11	0.86589
536	Q13017	Rho GTPase-activating protein 5	FSKAKSYYRRTHSDASDDEAFTTSKTKRKGR	S	1176	7	0.999076	I	3	0.19153	1.80235e-11	0.86894
537	Q13085	Acetyl-CoA carboxylase 1	AQPLELNQHSRFIIGSVSEDNSEDEISNLVK	S	23	5	0.96199	I	2	0.024206	8.84836e-27	1.1622
538	Q13085	Acetyl-CoA carboxylase 1	PLELNQHSRFIIGSVSEDNSEDEISNLVKLD	S	25	7	0.969648	I	3	0.017173	5.37329e-34	1.0522
539	Q13085	Acetyl-CoA carboxylase 1	NQHSRFIIGSVSEDNSEDEISNLVKLDLLEE	S	29	11	0.999998	I	2	0.14788	5.37329e-34	0.93642
540	Q13098	COP9 signalosome complex subunit 1	VLRNQIHVKSPPREGSQGELTPANSQSRMST	S	474	7	0.998773	I	3	-0.030613	6.75895e-05	1.2351
541	Q13131	5'-AMP-activated protein kinase catalytic subunit alpha-1	LLDFRSIDDEITEAKSGTATPQRSGSVSNYR	S	486	11	0.714761	II	2	-0.01823	6.6348e-12	1.096
542	Q13136	Liprin-alpha-1	INHEQENTPSTSGKRSSDGSLSHEEDLAKVI	S	238	2	0.510924	II	3	-0.075558	0.00573708	0.96362
543	Q13136	Liprin-alpha-1	NHEQENTPSTSGKRSSDGSLSHEEDLAKVIE	S	239	3	0.960654	I	3	-0.2625	0.00573708	0.86274
544	Q13136	Liprin-alpha-1	QENTPSTSGKRSSDGSLSHEEDLAKVIELQE	S	242	6	0.963008	I	2	-0.38565	0.00573708	0.96362
545	Q13185	Chromobox protein homolog 3	PQIVIAFYEERLTWHSCPEDEAQ________	S	176	5	0.998643	I	2	0.23673	1.49488e-29	1.6048
546	Q13200	26S proteasome non-ATPase regulatory subunit 2	MEEGGRDKAPVQPQQSPAAAPGGTDEKPSGK	S	16	8	1	I	3	0.58204	9.0665e-10	1.1474
547	Q13283	Ras GTPase-activating protein-binding protein 1	PEPVLEETAPEDAQKSSSPAPADIAQTVQED	S	230	1	0.458908	III	3	0.15077	9.9786e-16	NA
548	Q13283	Ras GTPase-activating protein-binding protein 1	EPVLEETAPEDAQKSSSPAPADIAQTVQEDL	S	231	2	0.70093	II	2	0.047605	8.5144e-74	0.76197
549	Q13283	Ras GTPase-activating protein-binding protein 1	PVLEETAPEDAQKSSSPAPADIAQTVQEDLR	S	232	3	0.99822	I	2	-0.030478	2.21547e-103	0.95012
550	Q13283	Ras GTPase-activating protein-binding protein 1	QDEVFGGFVTEPQEESEEEVEEPEERQQTPE	S	149	17	0.991011	I	4	-0.42082	0.000855679	1.1872
551	Q13371	Phosducin-like protein	EVLVLTSVRNSATCHSEDSDLEID_______	S	293	7	0.788793	I	2	-0.14407	0.021113	1.3104
552	Q13371	Phosducin-like protein	VLTSVRNSATCHSEDSDLEID__________	S	296	10	0.952922	I	2	-0.14407	0.0114747	1.3104
553	Q13409	Cytoplasmic dynein 1 intermediate chain 2	MSPSSKSVSTPSEAGSQDSGDGAVGSRTLHW	S	101	10	0.993555	I	2	0.065937	3.59611e-06	1.2855
554	Q13409	Cytoplasmic dynein 1 intermediate chain 2	SSKSVSTPSEAGSQDSGDGAVGSRTLHWDTD	S	104	13	0.999615	I	2	0.065937	3.59611e-06	1.1281
555	Q13428	Treacle protein	KKKKLGAGEGGEASVSPEKTSTTSKGKAKRD	S	1378	12	0.982781	I	2	0.41399	0.000264305	0.75714
556	Q13428	Treacle protein	SPRKSAEPSANTTLVSETEEEGSVPAFGAAA	S	171	12	0.462916	III	3	-0.25355	0.00148606	NA
557	Q13428	Treacle protein	AQEKSLGNILQAKPTSSPAKGPPQKAGPVAV	S	582	12	0.333331	III	3	-0.29333	0.0120321	NA
558	Q13428	Treacle protein	QEKSLGNILQAKPTSSPAKGPPQKAGPVAVQ	S	583	13	0.333331	III	3	-0.29333	0.0120321	NA
559	Q13428	Treacle protein	GKTSQVGAASAPAKESPRKGAAPAPPGKTGP	S	381	14	0.985923	I	3	0.41404	0.00438957	1.7914
560	Q13435	Splicing factor 3B subunit 2	SAAPKKKGFEEEHKDSDDDSSDDEQEKKPEA	S	431	9	1	I	3	0.30956	5.26061e-33	NA
561	Q13435	Splicing factor 3B subunit 2	KKKGFEEEHKDSDDDSSDDEQEKKPEAPKLS	S	435	13	1	I	3	0.30956	5.26061e-33	NA
562	Q13435	Splicing factor 3B subunit 2	KKGFEEEHKDSDDDSSDDEQEKKPEAPKLSK	S	436	14	1	I	3	0.30956	5.26061e-33	NA
563	Q13435	Splicing factor 3B subunit 2	EEEEMETDARSSLGQSASETEEDTVSVSKKE	S	307	6	0.999828	I	2	0.20627	3.13462e-50	0.90992
564	Q13435	Splicing factor 3B subunit 2	EEMETDARSSLGQSASETEEDTVSVSKKEKN	S	309	8	0.999801	I	2	0.26594	3.13462e-50	0.8818
565	Q13439	Golgin subfamily A member 4	SSNSSTPTRMRSRTSSFTEQLDEGTPNRESG	S	41	3	0.925727	I	2	0.53427	1.4988e-25	0.90702
566	Q13442	28 kDa heat- and acid-stable phosphoprotein	EGGDGAAGDPKKEKKSLDSDESEDEEDDYQQ	S	57	1	0.587538	II	3	-0.14234	0.0155992	8.8332
567	Q13442	28 kDa heat- and acid-stable phosphoprotein	DGAAGDPKKEKKSLDSDESEDEEDDYQQKRK	S	60	5	0.999634	I	2	-0.14685	1.03741e-75	3.1474
568	Q13442	28 kDa heat- and acid-stable phosphoprotein	AGDPKKEKKSLDSDESEDEEDDYQQKRKGVE	S	63	7	1	I	2	-0.077675	1.03741e-75	3.1474
569	Q13459	Unconventional myosin-IXb	TSLALDSRVSPPAPGSAPETPEDKSKPCGSP	S	1267	8	0.999981	I	2	-0.08411	5.87201e-05	1.0192
570	Q13501	Sequestosome-1	IDVEHGGKRSRLTPVSPESSSTEEKSSSQPS	S	272	5	0.999033	I	2	0.074346	1.03962e-28	0.79383
571	Q13501	Sequestosome-1	EHGGKRSRLTPVSPESSSTEEKSSSQPSSCC	S	275	11	0.472636	III	3	-0.16488	5.76391e-07	NA
572	Q13501	Sequestosome-1	HGGKRSRLTPVSPESSSTEEKSSSQPSSCCS	S	276	9	0.588609	II	2	-0.28311	5.76391e-07	0.90626
573	Q13501	Sequestosome-1	GGKRSRLTPVSPESSSTEEKSSSQPSSCCSD	S	277	10	0.365093	III	2	-0.12932	1.63909e-05	NA
574	Q13501	Sequestosome-1	LGIEVDIDVEHGGKRSRLTPVSPESSSTEEK	S	266	1	0.67015	II	3	-0.0086255	0.00117291	0.73797
575	Q13523	Serine/threonine-protein kinase PRP4 homolog	VPSEPSSPQSSTRTRSPSPDDILERVAADVK	S	578	3	0.988442	I	2	-0.32118	0.00057423	1.7277
576	Q13523	Serine/threonine-protein kinase PRP4 homolog	SEPSSPQSSTRTRSPSPDDILERVAADVKEY	S	580	5	0.999985	I	2	-0.32118	0.00057423	1.7277
577	Q13547	Histone deacetylase 1	SICSSDKRIACEEEFSDSEEEGEGGRKNSSN	S	421	9	1	I	3	-0.27252	3.20938e-10	1.2155
578	Q13547	Histone deacetylase 1	CSSDKRIACEEEFSDSEEEGEGGRKNSSNFK	S	423	11	1	I	3	-0.27252	3.20938e-10	1.2155
579	Q13610	Periodic tryptophan protein 1 homolog	LIAEAKEKLQEEGGGSDEEETGSPSEDGMQS	S	50	8	0.957361	I	3	-0.30628	1.23284e-07	0.92506
580	Q13769	THO complex subunit 5 homolog	AKALFKPPEDSQDDESDSDAEEEQTTKRRRP	S	312	14	0.999998	I	3	-0.3702	3.77472e-16	1.0614
581	Q13769	THO complex subunit 5 homolog	ALFKPPEDSQDDESDSDAEEEQTTKRRRPTL	S	314	16	0.999998	I	3	-0.3702	3.77472e-16	1.0614
582	Q13813	Spectrin alpha chain, non-erythrocytic 1	EKRSKLGESQTLQQFSRDVDEIEAWISEKLQ	S	1557	13	0.741743	II	2	-0.24043	0.00571361	0.61503
583	Q14126	Desmoglein-2	EDKVVPSFLPVDQGGSLVGRNGVGGMAKEAT	S	680	13	1	I	2	0.24732	2.08898e-11	0.67862
584	Q14147	Probable ATP-dependent RNA helicase DHX34	RRRKVLRLQEEQDGGSSDEDRAGPAPPGASD	S	749	9	0.999951	I	3	-0.181	6.52933e-06	0.83131
585	Q14147	Probable ATP-dependent RNA helicase DHX34	RRKVLRLQEEQDGGSSDEDRAGPAPPGASDG	S	750	10	0.999881	I	3	-0.181	6.52933e-06	0.83131
586	Q14157	Ubiquitin-associated protein 2-like	GPLYEQRSTQTRRYPSSISSSPQKDLTQAKN	S	604	4	0.494635	III	2	-0.19674	0.00156964	NA
587	Q14157	Ubiquitin-associated protein 2-like	PLYEQRSTQTRRYPSSISSSPQKDLTQAKNG	S	605	5	0.494635	III	2	-0.19674	0.00156964	NA
588	Q14157	Ubiquitin-associated protein 2-like	EQRSTQTRRYPSSISSSPQKDLTQAKNGFSS	S	608	8	0.599952	II	2	-0.19674	0.00156964	0.76487
589	Q14157	Ubiquitin-associated protein 2-like	PSSPLPSKSTSAPQMSPGSSDNQSSSPQPAQ	S	467	8	0.557477	II	3	-0.026539	0.000107014	1.0407
590	Q14157	Ubiquitin-associated protein 2-like	PLPSKSTSAPQMSPGSSDNQSSSPQPAQQKL	S	470	11	0.63858	II	3	-0.75642	0.0269809	1.2981
591	Q14160	Protein scribble homolog	PTPSPTPVEDLGPQTSTSPGRLSPDFAEELR	S	1559	24	0.348526	III	3	-0.67079	4.3377e-07	NA
592	Q14160	Protein scribble homolog	VEDLGPQTSTSPGRLSPDFAEELRSLEPSPS	S	1566	31	0.998512	I	3	-0.67079	4.3377e-07	1.0819
593	Q14160	Protein scribble homolog	EGRRSEACPCQPDSGSPLPAEEEKRLSAESG	S	504	13	0.997597	I	3	0.36294	1.22685e-33	1.0154
594	Q14166	Tubulin--tyrosine ligase-like protein 12	MEAERGPERRPAERSSPGQTPEEGAQALAEF	S	16	2	0.814958	I	3	0.29596	7.22597e-11	0.87873
595	Q14195	Dihydropyrimidinase-related protein 3	TTTPKGGTPAGSARGSPTRPNPPVRNLHQSG	S	522	2	0.992829	I	3	0.38879	0.00794721	1.1548
596	Q14247	Src substrate cortactin	KLEEQARAKTQTPPVSPAPQPTEERLPSSPV	S	405	7	0.999999	I	2	-0.032744	1.62573e-16	0.87845
597	Q14247	Src substrate cortactin	PPVSPAPQPTEERLPSSPVYEDAASFKAELS	S	417	19	0.858913	I	3	0.28462	1.62573e-16	0.9476
598	Q14247	Src substrate cortactin	PVSPAPQPTEERLPSSPVYEDAASFKAELSY	S	418	4	0.978715	I	2	-0.069258	1.62573e-16	0.7602
599	Q14247	Src substrate cortactin	TEERLPSSPVYEDAASFKAELSYRGPVSGTE	S	426	28	0.239157	III	4	0.27382	0.00131439	NA
600	Q14498	RNA-binding protein 39	SRRRSRSKSPFRKDKSPVREPIDNLTPEERD	S	136	3	0.96761	I	2	0.1058	0.0119167	0.89024
601	Q14676	Mediator of DNA damage checkpoint protein 1	DAEEDMPQRVVLLQRSQTTTERDSDTDVEEE	S	445	1	0.448482	III	3	-0.03499	1.98723e-17	NA
602	Q14676	Mediator of DNA damage checkpoint protein 1	RVVLLQRSQTTTERDSDTDVEEEELPVENRE	S	453	9	0.856854	I	3	0.072097	2.51738e-21	0.93674
603	Q14694	Ubiquitin carboxyl-terminal hydrolase 10	NHSVNEEEQEEQGEGSEDEWEQVGPRNKTSV	S	576	16	1	I	3	0.29445	6.53897e-27	0.96964
604	Q14738	Serine/threonine-protein phosphatase 2A 56 kDa regulatory subunit delta isoform	KYSGGPQIVKKERRQSSSRFNLSKNRELQKL	S	88	2	0.530891	II	2	0.081127	0.000544842	0.90472
605	Q14738	Serine/threonine-protein phosphatase 2A 56 kDa regulatory subunit delta isoform	YSGGPQIVKKERRQSSSRFNLSKNRELQKLP	S	89	3	0.774724	I	2	-0.26488	0.0242671	0.90998
606	Q14738	Serine/threonine-protein phosphatase 2A 56 kDa regulatory subunit delta isoform	SGGPQIVKKERRQSSSRFNLSKNRELQKLPA	S	90	4	0.959335	I	2	0.081127	0.000544842	0.90735
607	Q14764	Major vault protein	RVASGPSPGEGISPQSAQAPQAPGDNHVVPV	S	876	15	0.583328	II	3	0.31569	5.91699e-05	1.0337
608	Q14966	Zinc finger protein 638	YRIRNPFRGSPKCFRSVSPERMSRRSVRSSD	S	558	4	1	I	2	0.15227	0.0249488	0.95563
609	Q14966	Zinc finger protein 638	IRNPFRGSPKCFRSVSPERMSRRSVRSSDRK	S	560	6	1	I	2	0.15227	0.0249488	0.95563
610	Q14978	Nucleolar and coiled-body phosphoprotein 1	RGGSISVQVNSIKFDSE______________	S	698	15	1	I	2	-0.051078	1.59318e-60	0.96608
611	Q14980	Nuclear mitotic apparatus protein 1	PRTQPDGTSVPGEPASPISQRLPPKVESLES	S	1757	14	0.999782	I	2	-0.083882	2.54457e-74	1.0059
612	Q14980	Nuclear mitotic apparatus protein 1	QPDGTSVPGEPASPISQRLPPKVESLESLYF	S	1760	17	0.629462	II	2	0.36727	7.0704e-11	1.0468
613	Q14C86	GTPase-activating protein and VPS9 domain-containing protein 1	KQRHSYPERLVRSRSSDIVSSVRRPMSDPSW	S	903	4	0.541769	II	2	0.39762	0.00282558	0.84856
614	Q15007	Pre-mRNA-splicing regulator WTAP	GFHREGNTTEDDFPSSPGNGNKSSNSSEERT	S	306	12	0.986038	I	2	0.10119	3.0652e-05	0.97521
615	Q15019	Septin-2	IEEHNIKIYHLPDAESDEDEDFKEQTRLLKA	S	218	9	1	I	3	0.20518	4.07488e-28	0.39734
616	Q15084	Protein disulfide-isomerase A6	DGRDGELPVEDDIDLSDVELDDLGKDEL___	S	428	19	1	I	3	-0.42631	1.41914e-60	1.2393
617	Q15121	Astrocytic phosphoprotein PEA-15	RIPSAKKYKDIIRQPSEEEIIKLAPPPKKA_	S	116	7	1	I	2	-0.1751	4.87288e-05	1.0587
618	Q15147	1-phosphatidylinositol 4,5-bisphosphate phosphodiesterase beta-4	KKGKANTAKANVTPQSSSELRPTTTAALASG	S	889	7	0.515252	II	3	0.19681	2.47444e-05	1.3644
619	Q15149	Plectin	TEFADMLSGNAGGFRSRSSSVGSSSSYPISP	S	4382	22	0.985309	I	3	0.20565	0.00230335	0.90814
620	Q15149	Plectin	ELQLVTYKAQLEPVASPAKKPKVQSGSESVI	S	1435	8	1	I	2	0.10647	0.0206175	0.72507
621	Q15149	Plectin	AQSTKGYYSPYSVSGSGSTAGSRTGSRTGSR	S	4620	11	0.905137	I	3	-0.10561	1.04845e-05	8.9892
622	Q15149	Plectin	STKGYYSPYSVSGSGSTAGSRTGSRTGSRAG	S	4622	13	0.921808	I	2	0.54844	3.92936e-28	4.7957
623	Q15149	Plectin	YSVSGSGSTAGSRTGSRTGSRAGSRRGSFDA	S	4630	21	0.414786	III	3	-0.29727	0.0106456	NA
624	Q15149	Plectin	ADMLSGNAGGFRSRSSSVGSSSSYPISPAVS	S	4385	2	0.766505	I	2	0.078115	3.42341e-49	1.2702
625	Q15149	Plectin	DMLSGNAGGFRSRSSSVGSSSSYPISPAVSR	S	4386	3	0.98589	I	2	0.0353	2.33537e-49	1.2382
626	Q15149	Plectin	SGNAGGFRSRSSSVGSSSSYPISPAVSRTQL	S	4389	6	0.944902	I	2	0.041407	3.42341e-49	1.4906
627	Q15149	Plectin	RSRSSSVGSSSSYPISPAVSRTQLASWSDPT	S	4396	13	0.999976	I	2	-0.086692	2.33537e-49	1.3832
628	Q15149	Plectin	SSYPISPAVSRTQLASWSDPTEETGPVAGIL	S	4406	5	0.298317	III	3	-0.44779	0.000627328	NA
629	Q15149	Plectin	YPISPAVSRTQLASWSDPTEETGPVAGILDT	S	4408	7	0.298317	III	3	-0.44779	0.000627328	NA
630	Q15154	Pericentriolar material 1 protein	QTQTSEVYDGPKNVRSDISDQEEDEESEGCP	S	1765	4	1	I	3	0.25464	7.50253e-28	1.2574
631	Q15154	Pericentriolar material 1 protein	TSEVYDGPKNVRSDISDQEEDEESEGCPVSI	S	1768	7	1	I	3	0.25464	7.50253e-28	1.2574
632	Q15154	Pericentriolar material 1 protein	KKFGVESDKRVTNDISPESSPGVGRRRTKTP	S	65	7	0.999536	I	2	-0.53319	1.79012e-08	1.0247
633	Q15154	Pericentriolar material 1 protein	GVESDKRVTNDISPESSPGVGRRRTKTPHTF	S	68	10	0.652508	II	2	-0.53319	4.16217e-05	1.0589
634	Q15424	Scaffold attachment factor B1	SQDRKSASREKRSVVSFDKVKEPRKSRDSES	S	604	4	0.999997	I	2	0.035272	0.0173531	0.83164
635	Q15459	Splicing factor 3A subunit 1	YEKFGESEEVEMEVESDEEDDKQEKAEEPPS	S	329	13	0.999989	I	3	-0.4363	0.000141153	0.90854
636	Q15477	Helicase SKI2W	TVSASPCSAPLARASSLEDLVLKEASTAVST	S	256	3	0.995851	I	2	0.34503	2.90601e-06	1.0615
637	Q15637	Splicing factor 1	LRTGDLGIPPNPEDRSPSPEPIYNSEGKRLN	S	80	14	0.999758	I	3	-0.17161	9.02154e-16	0.93372
638	Q15637	Splicing factor 1	TGDLGIPPNPEDRSPSPEPIYNSEGKRLNTR	S	82	16	0.996989	I	3	-0.17161	4.3526e-11	0.93372
639	Q15637	Splicing factor 1	PNPEDRSPSPEPIYNSEGKRLNTREFRTRKK	S	89	23	0.709893	II	3	-0.18625	0.000113196	1.1776
640	Q15642	Cdc42-interacting protein 4	DVEFEDFSQPMNRAPSDSSLGTPSDGRPELR	S	296	3	0.647745	II	3	0.099324	0.00376763	0.97964
641	Q15642	Cdc42-interacting protein 4	EFEDFSQPMNRAPSDSSLGTPSDGRPELRGP	S	298	5	0.520916	II	3	0.099324	0.00376763	0.97964
642	Q15642	Cdc42-interacting protein 4	FEDFSQPMNRAPSDSSLGTPSDGRPELRGPG	S	299	6	0.520916	II	3	0.099324	0.00376763	0.97964
643	Q16204	Coiled-coil domain-containing protein 6	EAEKRILQEKLDQPVSAPPSPRDISMEIDSP	S	240	6	1	I	2	0.12493	4.4339e-05	0.95436
644	Q16204	Coiled-coil domain-containing protein 6	RILQEKLDQPVSAPPSPRDISMEIDSPENMM	S	244	10	1	I	2	0.12493	4.4339e-05	0.95436
645	Q16513	Serine/threonine-protein kinase N2	FDLEPEPPPAPPRASSLGEIDESSELRVLDI	S	583	3	0.83394	I	2	0.28998	8.32359e-34	1.0118
646	Q16555	Dihydropyrimidinase-related protein 2	PVCEVSVTPKTVTPASSAKTSPAKQQAPPVR	S	517	6	0.872145	I	3	0.13366	0.000895384	1.2965
647	Q16637	Survival motor neuron protein	PEQEDSVLFRRGTGQSDDSDIWDDTALIKAY	S	28	5	0.987601	I	2	0.65942	3.33932e-30	0.91972
648	Q16637	Survival motor neuron protein	EDSVLFRRGTGQSDDSDIWDDTALIKAYDKA	S	31	8	0.999998	I	2	0.56236	3.33932e-30	0.89359
649	Q16643	Drebrin	GAIGQRLSNGLARLSSPVLHRLRLREDENAE	S	142	3	0.996451	I	2	-0.083042	0.0012856	0.69889
650	Q16875	6-phosphofructo-2-kinase/fructose-2,6-bisphosphatase 3	SEDAKKGPNPLMRRNSVTPLASPEPTKKPRI	S	461	3	0.500002	II	3	-0.3663	0.00257555	0.83074
651	Q16875	6-phosphofructo-2-kinase/fructose-2,6-bisphosphatase 3	GPNPLMRRNSVTPLASPEPTKKPRINSFEEH	S	467	9	0.971639	I	3	-0.3663	0.00257555	0.83074
652	Q1KMD3	Heterogeneous nuclear ribonucleoprotein U-like protein 2	EQGLGKREEDEPEERSGDETPGSEVPGDKAA	S	161	9	0.99982	I	3	-0.13143	3.51387e-09	0.85791
653	Q2NKX8	DNA excision repair protein ERCC-6-like	VVVKAKIRSKARRIVSDGEDEDDSFKDTSSI	S	1028	3	0.999662	I	2	0.61524	0.0262222	1.0276
654	Q2VPK5	Cytoplasmic tRNA 2-thiolation protein 2	RAWGLQEIRDCLIEDSDDEAGQS________	S	508	7	0.999876	I	2	0.26639	0.0020076	1.1167
655	Q32MZ4	Leucine-rich repeat flightless-interacting protein 1	SEHPSQTVRKALDSNSLENDDLSAPGREPGH	S	768	6	0.90466	I	3	-0.12686	1.08646e-06	0.89096
656	Q32MZ4	Leucine-rich repeat flightless-interacting protein 1	PKSEDADRCTLPEHESPSQDISDACEAESTE	S	733	8	0.950424	I	3	0.17138	1.72391e-21	0.81316
657	Q32MZ4	Leucine-rich repeat flightless-interacting protein 1	SEDADRCTLPEHESPSQDISDACEAESTERC	S	735	10	0.99981	I	3	-0.08861	1.7729e-27	1.3191
658	Q3KQU3	MAP7 domain-containing protein 1	SKRRASNEKESAAPASPAPSPAPSPTPAPPQ	S	544	7	0.999246	I	3	-0.16774	6.62018e-07	1.0419
659	Q3KQU3	MAP7 domain-containing protein 1	ASNEKESAAPASPAPSPAPSPTPAPPQKEQP	S	548	11	0.996329	I	3	-0.16774	6.62018e-07	1.0419
660	Q3KQU3	MAP7 domain-containing protein 1	KESAAPASPAPSPAPSPTPAPPQKEQPPAET	S	552	15	0.611478	II	3	-0.16774	6.62018e-07	1.1026
661	Q3MII6	TBC1 domain family member 25	ASQGPGGGGRLLRQASLDGLQQLRDNMGSRR	S	506	3	1	I	2	-0.13	0.0245904	1.0983
662	Q3YEC7	Rab-like protein 6	SDLFGLGLEEAGPKESSEEGKEGKTPSKEKK	S	640	18	1	I	3	-0.16738	1.27195e-09	0.69877
663	Q3YEC7	Rab-like protein 6	DLFGLGLEEAGPKESSEEGKEGKTPSKEKKK	S	641	19	1	I	3	-0.16738	1.27195e-09	0.69877
664	Q3YEC7	Rab-like protein 6	DTQRRADDFPVRDDPSDVTDEDEGPAEPPPP	S	596	12	1	I	3	-0.16748	1.64461e-05	0.71964
665	Q4G0J3	La-related protein 7	KEASEASKENRDIEISTEEEKDTGDLKDSSL	S	337	8	0.999999	I	3	0.10083	8.08619e-07	2.2675
666	Q4G0J3	La-related protein 7	ENMDTSNTSISKMKRSRPTSEGSDIESTEPQ	S	254	1	0.433908	III	3	0.067632	0.00029584	NA
667	Q4G0J3	La-related protein 7	TSNTSISKMKRSRPTSEGSDIESTEPQKQCS	S	258	5	0.987339	I	2	0.032925	1.1948e-20	1.1239
668	Q4G0J3	La-related protein 7	TSISKMKRSRPTSEGSDIESTEPQKQCSKKK	S	261	8	0.999763	I	2	0.032925	1.1948e-20	1.2155
669	Q4KMP7	TBC1 domain family member 10B	HEERRRQQPPLGPSSSLLSLPGLKSRGSRAA	S	658	10	0.598262	II	2	0.42516	2.4055e-12	0.99144
670	Q4KMP7	TBC1 domain family member 10B	RRRQQPPLGPSSSLLSLPGLKSRGSRAAGGA	S	661	13	0.993647	I	2	-0.3284	2.4055e-12	0.99144
671	Q4ZHG4	Fibronectin type III domain-containing protein 1	GGKEDLLSSSVPKWPSSSTPRGGKDADGSLA	S	1205	3	0.999982	I	2	-1.4955	0.0199337	1.1946
672	Q4ZHG4	Fibronectin type III domain-containing protein 1	GKEDLLSSSVPKWPSSSTPRGGKDADGSLAK	S	1206	4	0.981084	I	2	-1.4955	0.0199337	1.1946
673	Q53GS9	U4/U6.U5 tri-snRNP-associated protein 2	VPFVRVKREREVDEDSEPEREVRAKNGRVDS	S	82	8	1	I	3	-0.11977	0.00416841	0.97491
674	Q5H9R7	Serine/threonine-protein phosphatase 6 regulatory subunit 3	EACCKERIQQFDDGGSDEEDIWEEKHIAFTP	S	617	9	1	I	2	0.24137	2.42321e-12	0.97498
675	Q5JSH3	WD repeat-containing protein 44	IMRRTKEYVSNDAAQSDDEEKLQSQPTDTDG	S	403	10	0.913407	I	3	-0.21785	0.000325807	2.6827
676	Q5JTD0	Tight junction-associated protein 1	RSPKRMGVHHLHRKDSLTQAQEQGNLLN___	S	545	3	0.97914	I	2	-0.0095522	6.82807e-05	1.3016
677	Q5JTH9	RRP12-like protein	PAQGKGDSIEEILADSEDEEDNEEEERSRGK	S	1080	11	1	I	2	-0.15948	3.09981e-53	0.74215
678	Q5JTV8	Torsin-1A-interacting protein 1	PLQPSPVMTRRGLRDSHSSEEDEASSQTDLS	S	154	5	0.999912	I	3	-0.46013	7.25397e-35	0.69218
679	Q5JTV8	Torsin-1A-interacting protein 1	QPSPVMTRRGLRDSHSSEEDEASSQTDLSQT	S	156	7	0.999871	I	3	-0.46013	7.25397e-35	0.59113
680	Q5JTV8	Torsin-1A-interacting protein 1	PSPVMTRRGLRDSHSSEEDEASSQTDLSQTI	S	157	8	0.999871	I	3	-0.46013	7.25397e-35	0.57364
681	Q5JTV8	Torsin-1A-interacting protein 1	YPRYEATSVQQKVNFSEEGETEEDDQDSSHS	S	215	4	0.999956	I	3	0.1604	1.583e-05	0.9897
682	Q5JVG2	Zinc finger protein 484	SNRQKTPYEGNYYKCSDYGRAFIQKSDLFRC	S	331	11	0.977302	I	2	-4.1406	0.0247849	NA
683	Q5JVS0	Intracellular hyaluronan-binding protein 4	KERKSLPAPVAQRPDSPGGGLQAPGQKRTPR	S	108	12	0.999999	I	3	0.19678	2.46837e-06	0.80952
684	Q5SW79	Centrosomal protein of 170 kDa	PTRTSLLRRARLGEASDSELADADKASVASE	S	1112	5	0.999911	I	2	-0.10719	4.07033e-05	0.78436
685	Q5SW79	Centrosomal protein of 170 kDa	SRIDLLAQPRRTRLGSLSARSDSEATISRSS	S	1160	3	0.991081	I	2	-0.38693	2.15955e-11	0.90944
686	Q5SW79	Centrosomal protein of 170 kDa	LAQPRRTRLGSLSARSDSEATISRSSASSRT	S	1165	8	0.921411	I	2	0.20899	2.67236e-06	0.96616
687	Q5SW79	Centrosomal protein of 170 kDa	QPRRTRLGSLSARSDSEATISRSSASSRTAE	S	1167	10	0.837526	I	2	-0.38693	2.15955e-11	0.85606
688	Q5SW79	Centrosomal protein of 170 kDa	GGDKKESSKSLVRQGSFTIEKPSPNIPIELI	S	838	3	0.999655	I	2	-0.44572	0.00291509	1.0083
689	Q5T1M5	FK506-binding protein 15	SEEEEEKAEERPRRPSQEQSASASSGQPQAP	S	956	3	0.499191	III	3	0.17498	1.97065e-17	NA
690	Q5T1M5	FK506-binding protein 15	EEKAEERPRRPSQEQSASASSGQPQAPLNRE	S	960	7	0.676633	II	3	-0.43894	4.41402e-27	0.97626
691	Q5T1M5	FK506-binding protein 15	VAGAALRPSHHSQRSSLSGDEEDELFKGATL	S	1162	2	0.992727	I	2	0.69652	6.08071e-35	0.83531
692	Q5T1M5	FK506-binding protein 15	GAALRPSHHSQRSSLSGDEEDELFKGATLKA	S	1164	4	0.999999	I	2	0.69652	6.08071e-35	0.8203
693	Q5T200	Zinc finger CCCH domain-containing protein 13	NSKTNQSKKKGPRTPSPPPPIPEDIALGKKY	S	265	6	1	I	3	0.064874	7.59743e-14	0.89815
694	Q5T200	Zinc finger CCCH domain-containing protein 13	IIKKEVSPEVVRSKLSPSPSLRKSSKSPKRK	S	207	4	0.981889	I	3	-0.45875	0.00936821	1.0735
695	Q5T200	Zinc finger CCCH domain-containing protein 13	EVSPEVVRSKLSPSPSLRKSSKSPKRKSSPK	S	211	8	0.922304	I	3	-0.45875	0.00936821	1.0735
696	Q5T200	Zinc finger CCCH domain-containing protein 13	RLLSQVVRPQESRSLSPSHLTEDRQGRWKEE	S	877	3	0.815867	I	2	0.41109	0.00512315	NA
697	Q5T4S7	E3 ubiquitin-protein ligase UBR4	RVLRPRNKRRHVTLPSSPRSNTPMGDKDDDD	S	2718	8	1	I	2	-0.11569	0.0275579	NA
698	Q5T4S7	E3 ubiquitin-protein ligase UBR4	VLRPRNKRRHVTLPSSPRSNTPMGDKDDDDD	S	2719	9	1	I	2	-0.11569	0.0275579	NA
699	Q5T8D3	Acyl-CoA-binding domain-containing protein 5	LTSTPNAKTVNGKAESSDSGAESEEEEAQEE	S	193	3	0.441072	III	3	0.86294	0.000115943	NA
700	Q5T8D3	Acyl-CoA-binding domain-containing protein 5	TSTPNAKTVNGKAESSDSGAESEEEEAQEEV	S	194	4	0.441072	III	3	0.86294	0.000115943	NA
701	Q5T8D3	Acyl-CoA-binding domain-containing protein 5	TPNAKTVNGKAESSDSGAESEEEEAQEEVKG	S	196	6	0.958217	I	2	-0.25832	4.07305e-16	1.1192
702	Q5T8D3	Acyl-CoA-binding domain-containing protein 5	KTVNGKAESSDSGAESEEEEAQEEVKGAEQS	S	200	10	0.999999	I	2	-0.25832	4.07305e-16	1.1192
703	Q5UIP0	Telomere-associated protein RIF1	ITPNQKTLRRSSRRRSEVVESTTESQDKENS	S	1422	3	0.998986	I	3	0.52688	0.00110214	1.2123
704	Q5VTR2	E3 ubiquitin-protein ligase BRE1A	ERKALVVPEPEPDSDSNQERKDDRERGEGQE	S	138	13	0.999584	I	2	0.25839	5.44409e-61	0.90788
705	Q5VZL5	Zinc finger MYM-type protein 4	TDDSLEVERRVTQHESDNENEIQIQNKLKKD	S	122	6	0.790699	I	3	0.20535	3.39568e-09	0.85601
706	Q63HN8	E3 ubiquitin-protein ligase RNF213	PLSEPKEDQEAAELLSEPEEESERHILELEE	S	1258	10	0.999993	I	2	0.2746	2.56162e-49	0.99795
707	Q9Y4E1;Q641Q2	WASH complex subunit FAM21C;WASH complex subunit FAM21A	VLDSAFEQLDIKAGNSDSEEDDANGRVELIL	S	158;158	4	1	I	3	-0.11873	0.00325078	1.0902
708	Q9Y4E1;Q641Q2	WASH complex subunit FAM21C;WASH complex subunit FAM21A	DSAFEQLDIKAGNSDSEEDDANGRVELILEP	S	160;160	6	1	I	3	-0.11873	0.00325078	1.0902
709	Q66PJ3	ADP-ribosylation factor-like protein 6-interacting protein 4	QVEALPGPSLDQWHRSAGEEEDGPVLTDEQK	S	332	1	0.999999	I	2	-0.32669	0.000160889	0.66601
710	Q68CZ2	Tensin-3	VNGAGPELSTGPSPGSPTLDIDQSIEQLNRL	S	690	22	0.751999	I	3	-0.11839	4.95735e-09	1.0293
711	Q68CZ2	Tensin-3	RGVGSGPHPPDTQQPSPSKAFKPRFPGDQVV	S	660	15	0.742028	II	3	-0.22786	3.26986e-05	1.1213
712	Q68CZ2	Tensin-3	VGSGPHPPDTQQPSPSKAFKPRFPGDQVVNG	S	662	17	0.582375	II	3	0.2028	0.000622958	0.93486
713	Q69YN4	Protein virilizer homolog	FDLHSELERSFLSEPSSPGRTKTTKGFKLGK	S	1578	7	0.811741	I	2	0.032751	0.00231232	0.8566
714	Q69YN4	Protein virilizer homolog	DLHSELERSFLSEPSSPGRTKTTKGFKLGKH	S	1579	8	0.499763	III	2	0.063261	0.00231232	NA
715	Q6P2E9	Enhancer of mRNA-decapping protein 4	QDASAEQSDHDDEVASLASASGGFGTKVPAP	S	887	18	0.411913	III	3	-0.049816	0.00205814	NA
716	Q6P2E9	Enhancer of mRNA-decapping protein 4	SLELQEVEPLGLPQASPSRTRSPDVISSAST	S	723	28	0.80669	I	4	-0.36513	2.56654e-17	0.95752
717	Q6P2E9	Enhancer of mRNA-decapping protein 4	ELQEVEPLGLPQASPSRTRSPDVISSASTAL	S	725	30	0.578788	II	4	-0.13996	2.14287e-06	0.98182
718	Q6P2E9	Enhancer of mRNA-decapping protein 4	VEPLGLPQASPSRTRSPDVISSASTALSQDI	S	729	3	0.826821	I	3	-0.70521	6.26161e-16	1.2763
719	Q6P2E9	Enhancer of mRNA-decapping protein 4	RTRSPDVISSASTALSQDIPEIASEALSRGF	S	741	15	0.958028	I	3	-0.70521	1.72633e-11	1.2785
720	Q6P5R6	60S ribosomal protein L22-like 1	TYELRYFQISQDEDESESED___________	S	118	11	0.991194	I	2	0.09705	2.69976e-05	0.95726
721	Q6PCE3	Glucose 1,6-bisphosphate synthase	AVQKLKAVAGVMITASHNRKEDNGYKVYWET	S	175	10	0.778029	I	3	-0.65399	0.00505029	1.0787
722	Q6PKG0	La-related protein 1	SPRPLQLPGAEGPAISDGEEGGGEPGAGGGA	S	90	17	1	I	3	-0.14133	9.74942e-26	0.9366
723	Q6PKG0	La-related protein 1	CPEFVPRQHYQKETESAPGSPRAVTPVPTKT	S	517	4	0.967841	I	2	0.32077	6.69267e-11	0.71702
724	Q6PKG0	La-related protein 1	VPRQHYQKETESAPGSPRAVTPVPTKTEEVS	S	521	8	0.999999	I	2	0.32077	6.69267e-11	0.71702
725	Q6PKG0	La-related protein 1	EEVSNLKTLPKGLSASLPDLDSENWIEVKKR	S	548	5	0.999506	I	2	0.0093128	3.62528e-16	1.0627
726	Q6PKG0	La-related protein 1	EPSTIARSLPTTVPESPNYRNTRTPRTPRTP	S	774	9	0.862858	I	2	-0.31735	0.00153184	0.51601
727	Q6QNY0	Biogenesis of lysosome-related organelles complex 1 subunit 3	RPTGLRVAGEAAETDSEPEPEPEPTAAPRDL	S	65	10	1	I	2	0.31755	1.34613e-09	0.7014
728	Q6UN15	Pre-mRNA 3'-end-processing factor FIP1	RERERTRERERERDHSPTPSVFNSDEERYRY	S	492	5	0.939639	I	3	0.19589	5.76977e-05	1.1533
729	Q6VY07	Phosphofurin acidic cluster sorting protein 1	LKERQLSKPLSERTNSSDSERSPDLGHSTQI	S	528	3	0.703321	II	3	0.17915	4.2154e-06	0.91216
730	Q6VY07	Phosphofurin acidic cluster sorting protein 1	RQLSKPLSERTNSSDSERSPDLGHSTQIPRK	S	531	6	0.58	II	3	0.17915	4.2154e-06	0.91216
731	Q6WCQ1	Myosin phosphatase Rho-interacting protein	KQDLKAEEQQLPPPLSPPSPSTPNHRRSQVI	S	289	11	0.999089	I	3	0.21336	3.43451e-09	0.98861
732	Q6WCQ1	Myosin phosphatase Rho-interacting protein	LKAEEQQLPPPLSPPSPSTPNHRRSQVIEKF	S	292	14	0.95213	I	3	0.21336	3.43451e-09	0.98861
733	Q6WCQ1	Myosin phosphatase Rho-interacting protein	LWQEEMRTKDQPDGSSLSPAQSPSQSQPPAA	S	218	7	0.433324	III	3	0.073742	0.00124961	NA
734	Q6WCQ1	Myosin phosphatase Rho-interacting protein	QEEMRTKDQPDGSSLSPAQSPSQSQPPAASS	S	220	9	0.948077	I	3	-0.34437	7.40835e-17	0.71098
735	Q6WCQ1	Myosin phosphatase Rho-interacting protein	RTKDQPDGSSLSPAQSPSQSQPPAASSLREP	S	224	13	0.924699	I	3	-0.23237	7.40835e-17	0.69401
736	Q6WCQ1	Myosin phosphatase Rho-interacting protein	KDQPDGSSLSPAQSPSQSQPPAASSLREPGL	S	226	15	0.334085	III	3	0.073742	0.00124961	NA
737	Q6WCQ1	Myosin phosphatase Rho-interacting protein	QPDGSSLSPAQSPSQSQPPAASSLREPGLES	S	228	17	0.334085	III	3	0.073742	0.00124961	NA
738	Q6Y7W6	PERQ amino acid-rich with GYF domain-containing protein 2	GPEWLRALSSGGSITSPPLSPALPKYKLADY	S	26	10	0.749042	II	2	0.12162	8.91505e-05	0.84465
739	Q6Y7W6	PERQ amino acid-rich with GYF domain-containing protein 2	LRALSSGGSITSPPLSPALPKYKLADYRYGR	S	30	14	0.990637	I	2	0.12162	8.91505e-05	0.84465
740	Q76FK4	Nucleolar protein 8	TDDRFRMDSRFLETDSEEEQEEVNEKKTAEE	S	890	6	1	I	2	-0.54102	1.50531e-20	0.79542
741	Q7L2J0	7SK snRNA methylphosphate capping enzyme	ELRGGTERGPGRCAPSAGSPAAAVGRESPGA	S	57	4	0.541777	II	4	-0.54263	0.000448806	0.8223
742	Q7L2J0	7SK snRNA methylphosphate capping enzyme	CAPSAGSPAAAVGRESPGAAATSSSGPQAQQ	S	69	16	0.920175	I	4	-0.54263	0.000448806	0.8223
743	Q7L2J0	7SK snRNA methylphosphate capping enzyme	LDEEVSRTLNAETPKSSPLPAKGRDPVEILI	S	216	9	0.830266	I	3	-0.26501	0.00062197	0.85811
744	Q7Z434	Mitochondrial antiviral-signaling protein	TAGATSSLTPSRGPVSPSVSFQPLARSTPRA	S	222	4	0.688094	II	2	-0.61302	0.00307641	1.2112
745	Q7Z460	CLIP-associating protein 1	LLHNHLKNSSNTSVGSPSNTIGRTPSRHTSS	S	1091	9	0.741328	II	2	-4.3905	0.00669175	NA
746	Q7Z460	CLIP-associating protein 1	STKSVSTTGSLQRSRSDIDVNAAASAKSKVS	S	600	3	0.784959	I	2	-0.028768	0.00258951	0.88473
747	Q7Z4S6	Kinesin-like protein KIF21A	EKELSPPPGLPSKIGSISRQSSLSEKKIPEP	S	1223	3	0.467334	III	2	0.0019717	0.00492621	NA
748	Q7Z4S6	Kinesin-like protein KIF21A	ELSPPPGLPSKIGSISRQSSLSEKKIPEPSP	S	1225	5	0.915356	I	2	-0.12154	0.000423107	1.7943
749	Q7Z4S6	Kinesin-like protein KIF21A	PPPGLPSKIGSISRQSSLSEKKIPEPSPVTR	S	1228	8	0.952716	I	2	-0.21951	0.0138332	1.3663
750	Q7Z4S6	Kinesin-like protein KIF21A	PPGLPSKIGSISRQSSLSEKKIPEPSPVTRR	S	1229	9	0.985337	I	2	-0.21951	0.000423107	1.3663
751	Q7Z4S6	Kinesin-like protein KIF21A	RPMSDKVAGKVTRKLSSSDAPAQDTGSSAAA	S	853	3	0.419648	III	3	-0.20404	0.000153158	NA
752	Q7Z4S6	Kinesin-like protein KIF21A	PMSDKVAGKVTRKLSSSDAPAQDTGSSAAAV	S	854	4	0.419648	III	3	-0.20404	0.000153158	NA
753	Q7Z4S6	Kinesin-like protein KIF21A	MSDKVAGKVTRKLSSSDAPAQDTGSSAAAVE	S	855	5	0.321771	III	3	-0.021295	0.000153158	NA
754	Q7Z4S6	Kinesin-like protein KIF21A	TVRIWKARNLQDGQISDTGDLGEDIASN___	S	1662	8	0.49996	III	2	0.96521	0.000851299	0.91015
755	Q7Z4V5	Hepatoma-derived growth factor-related protein 2	RPGSDRQERERARGDSEALDEES________	S	664	5	1	I	2	0.33773	0.00541412	0.7253
756	Q7Z4V5	Hepatoma-derived growth factor-related protein 2	LHDSVREGPDLDRPGSDRQERERARGDSEAL	S	652	10	1	I	3	-0.27008	0.001754	1.2155
757	Q7Z5K2	Wings apart-like protein homolog	ETNDTWNSQFGKRPESPSEISPIKGSVRTGL	S	221	4	0.998875	I	2	-0.10531	0.00107281	1.0154
758	Q7Z5K2	Wings apart-like protein homolog	NDTWNSQFGKRPESPSEISPIKGSVRTGLFE	S	223	6	0.997168	I	3	-0.020878	1.41373e-10	0.99239
759	Q7Z5K2	Wings apart-like protein homolog	WNSQFGKRPESPSEISPIKGSVRTGLFEWDN	S	226	9	1	I	3	-0.020878	1.41373e-10	1.0098
760	Q7Z5L9	Interferon regulatory factor 2-binding protein 2	NGFSKLEEPPELNRQSPNPRRGHAVPPTLVP	S	175	11	1	I	3	-0.25766	0.0126501	0.64277
761	Q7Z5L9	Interferon regulatory factor 2-binding protein 2	GSAQPTDLGAHKRPASVSSSAAVEHEQREAA	S	240	4	0.785226	I	3	-0.37832	0.000269114	0.519
762	Q7Z5L9	Interferon regulatory factor 2-binding protein 2	AQPTDLGAHKRPASVSSSAAVEHEQREAAAK	S	242	6	0.25	III	3	-0.14823	0.000269114	NA
763	Q7Z5L9	Interferon regulatory factor 2-binding protein 2	QPTDLGAHKRPASVSSSAAVEHEQREAAAKE	S	243	7	0.330836	III	3	0.1888	7.51479e-05	NA
764	Q7Z5L9	Interferon regulatory factor 2-binding protein 2	PTDLGAHKRPASVSSSAAVEHEQREAAAKEK	S	244	8	0.25	III	3	-0.14823	0.000269114	NA
765	Q7Z6Z7	E3 ubiquitin-protein ligase HUWE1	CIRIALPAPRGSGTASDDEFENLRIKGPNAV	S	1907	6	0.999969	I	2	0.44034	9.18983e-34	1.0698
766	Q86TB9	Protein PAT1 homolog 1	PEDDRDLSERALPRRSTSPIIGSPPVRAVPI	S	177	2	0.735675	II	2	0.39061	0.0179952	0.56492
767	Q86TB9	Protein PAT1 homolog 1	DDRDLSERALPRRSTSPIIGSPPVRAVPIGT	S	179	4	0.781188	I	2	-0.12491	0.000245062	0.92272
768	Q86TB9	Protein PAT1 homolog 1	SERALPRRSTSPIIGSPPVRAVPIGTPPKQM	S	184	9	0.624336	II	2	0.39061	0.0179952	0.56492
769	Q86TV6	Tetratricopeptide repeat protein 7B	SVAASRVEQALSEVASSLQSSAPKQGPLHPW	S	677	10	0.649123	II	3	-0.38479	0.00583113	0.92395
770	Q86TV6	Tetratricopeptide repeat protein 7B	VAASRVEQALSEVASSLQSSAPKQGPLHPWM	S	678	11	0.651862	II	3	-0.38479	0.00583113	0.92395
771	Q86TV6	Tetratricopeptide repeat protein 7B	SRVEQALSEVASSLQSSAPKQGPLHPWMTLA	S	681	14	0.653612	II	3	-0.38479	0.00583113	0.92395
772	Q86UE4	Protein LYRIC	SLLKSQEPIPDDQKVSDDDKEKGEGALPTGK	S	426	12	1	I	2	-0.14849	2.1943e-48	0.41688
773	Q86UP2	Kinectin	KKNKKKEIQNGNLHESDSESVPRDFKLSDAL	S	75	10	0.996864	I	2	-0.74808	2.72265e-12	0.95435
774	Q86UP2	Kinectin	NKKKEIQNGNLHESDSESVPRDFKLSDALAV	S	77	12	0.699405	II	3	0.026295	4.04574e-07	0.60649
775	Q86UU0	B-cell CLL/lymphoma 9-like protein	NKTRLPHPRRREAPGSPPLSPRGHCPPAPAK	S	21	5	1	I	2	0.065085	0.00192006	0.91867
776	Q86UU0	B-cell CLL/lymphoma 9-like protein	LPHPRRREAPGSPPLSPRGHCPPAPAKPMHP	S	25	9	1	I	2	0.065085	0.00192006	0.91867
777	Q86UU0	B-cell CLL/lymphoma 9-like protein	PLKSPQVLGSSLSVRSPTGSPSRLKSPSMAV	S	987	13	0.924809	I	3	-0.09315	7.54999e-05	0.61946
778	Q86UU0	B-cell CLL/lymphoma 9-like protein	PQVLGSSLSVRSPTGSPSRLKSPSMAVPSPG	S	991	17	0.919129	I	3	-0.09315	7.54999e-05	0.61946
779	Q86UU0	B-cell CLL/lymphoma 9-like protein	VLGSSLSVRSPTGSPSRLKSPSMAVPSPGWV	S	993	19	0.84265	I	3	-0.10669	0.0035236	0.90755
780	Q86UU0	B-cell CLL/lymphoma 9-like protein	VPSPGWVASPKTAMPSPGVSQNKQPPLNMNS	S	1017	5	0.876282	I	2	0.85751	0.00757249	0.093329
781	Q86UU0	B-cell CLL/lymphoma 9-like protein	GWVASPKTAMPSPGVSQNKQPPLNMNSSTTL	S	1021	9	0.999777	I	2	0.85751	0.00757249	0.093329
782	Q86VM9	Zinc finger CCCH domain-containing protein 18	DPWRRSKSPKKKLGVSVSPSRARRRRKTSAS	S	532	5	0.999104	I	2	-0.044894	0.00687188	0.89803
783	Q86VM9	Zinc finger CCCH domain-containing protein 18	WRRSKSPKKKLGVSVSPSRARRRRKTSASSA	S	534	6	0.992227	I	2	-0.62863	0.00687188	0.89803
784	Q86VR2	Protein FAM134C	GTFNLSRGQTPLTEGSEDLDGHSDPEESFAR	S	313	9	0.996786	I	3	0.057218	1.56429e-10	0.9523
785	Q86VR2	Protein FAM134C	GQTPLTEGSEDLDGHSDPEESFARDLPDFPS	S	320	16	0.994353	I	3	0.0067975	1.56429e-10	0.9523
786	Q86VR2	Protein FAM134C	PSGAPAQRATRGFLRSPSSDLDTDAEGDDFE	S	433	1	0.405936	III	3	0.32168	2.598e-11	NA
787	Q86VR2	Protein FAM134C	GAPAQRATRGFLRSPSSDLDTDAEGDDFELL	S	435	3	0.537972	II	3	0.12698	2.598e-11	0.98368
788	Q86VR2	Protein FAM134C	APAQRATRGFLRSPSSDLDTDAEGDDFELLD	S	436	4	0.537972	II	3	0.12698	2.598e-11	0.98368
789	Q86W92	Liprin-beta-1	HMLKEDDMFKDFAARSPSASITDEDSNV___	S	999	6	0.996667	I	2	0.011967	9.79861e-49	0.90968
790	Q86W92	Liprin-beta-1	LKEDDMFKDFAARSPSASITDEDSNV_____	S	1001	8	0.640496	II	2	0.30136	0.00654325	0.80279
791	Q86W92	Liprin-beta-1	EDDMFKDFAARSPSASITDEDSNV_______	S	1003	10	0.894803	I	2	0.12673	9.79861e-49	0.90968
792	Q86WB0	Nuclear-interacting partner of ALK	APEEGGVDAKDTSATSQSVNGSPQAEQPSLE	S	56	6	0.33981	III	3	-0.353	1.02624e-06	NA
793	Q86WB0	Nuclear-interacting partner of ALK	EEGGVDAKDTSATSQSVNGSPQAEQPSLEST	S	58	8	0.694004	II	3	0.05321	9.26168e-07	1.2704
794	Q86WB0	Nuclear-interacting partner of ALK	ESPRRMMTRSQDATFSPGSEQAEKSPGPIVS	S	335	7	0.823211	I	3	-0.19374	6.78387e-07	0.82681
795	Q86WB0	Nuclear-interacting partner of ALK	RRMMTRSQDATFSPGSEQAEKSPGPIVSRTR	S	338	10	0.581713	II	3	-0.39649	9.98806e-07	1.1604
796	Q86WB0	Nuclear-interacting partner of ALK	SQDATFSPGSEQAEKSPGPIVSRTRSWDSSS	S	344	16	0.974108	I	3	-0.19374	6.78387e-07	1.0374
797	Q86WC4	Osteopetrosis-associated transmembrane protein 1	KKRKLILPKRLKSSTSFANIQENSN______	S	325	4	0.534624	II	2	0.11297	0.01185	1.0222
798	Q86WR7	Proline and serine-rich protein 2	RGGSLESRSSSSRSRSFTLDDESLKYLTHEE	S	43	3	0.519155	II	2	-0.20369	0.00119573	1.0382
799	Q86YP4	Transcriptional repressor p66-alpha	MRTSHSDMKSERRPPSPDVIVLSDNEQPSSP	S	100	4	1	I	3	-0.12466	2.55833e-09	1.4976
800	Q86YP4	Transcriptional repressor p66-alpha	MKSERRPPSPDVIVLSDNEQPSSPRVNGLTT	S	107	11	0.999928	I	3	-0.12466	2.55833e-09	1.4976
801	Q86YP4	Transcriptional repressor p66-alpha	PSPDVIVLSDNEQPSSPRVNGLTTVALKETS	S	114	18	0.819525	I	3	-0.12466	2.55833e-09	0.87944
802	Q86YS7	C2 domain-containing protein 5	KEIPFNEDPNPNTHSSGPSTPLKNQTYSFSP	S	281	15	0.513163	II	3	0.21453	0.0029396	1.2831
803	Q86YS7	C2 domain-containing protein 5	PFNEDPNPNTHSSGPSTPLKNQTYSFSPSKS	S	284	18	0.773493	I	3	-0.16455	0.0013454	1.1962
804	Q8IUD2	ELKS/Rab6-interacting/CAST family member 1	YGSARSVGKVEPSSQSPGRSPRLPRSPRLGH	S	17	11	0.60261	II	3	0.11467	0.00837321	0.84258
805	Q8IUD2	ELKS/Rab6-interacting/CAST family member 1	RSVGKVEPSSQSPGRSPRLPRSPRLGHRRTN	S	21	15	0.994424	I	3	0.11467	0.00256477	1.0696
806	Q8IVF2	Protein AHNAK2	HSSSEAYEPRDAHDVSPTSTDTEAQLTVERQ	S	294	6	0.989156	I	2	-0.14581	1.31584e-25	1.1949
807	Q8IVF2	Protein AHNAK2	SEAYEPRDAHDVSPTSTDTEAQLTVERQEQK	S	297	9	0.638318	II	2	0.0057335	1.82893e-13	0.74444
808	Q8IVF2	Protein AHNAK2	SQRRRKFLNLRFRTGSGQGPSSTGQPGRGFQ	S	332	5	0.499997	III	3	0.51811	0.00165136	1.0873
809	Q8IVT2	Mitotic interactor and substrate of PLK1	DWVSEGPQPGLRRALSSDSILSPAPDARAAD	S	394	3	0.985326	I	2	0.20284	2.46659e-25	1.1037
810	Q8IVT2	Mitotic interactor and substrate of PLK1	WVSEGPQPGLRRALSSDSILSPAPDARAADP	S	395	5	0.904385	I	2	0.47802	3.42458e-25	0.99239
811	Q8IVT2	Mitotic interactor and substrate of PLK1	SEGPQPGLRRALSSDSILSPAPDARAADPAP	S	397	7	0.994783	I	2	0.47802	1.86942e-06	1.3514
812	Q8IVT2	Mitotic interactor and substrate of PLK1	PQPGLRRALSSDSILSPAPDARAADPAPEVR	S	400	9	0.425662	III	2	-0.34277	0.00227105	NA
813	Q8IVT2	Mitotic interactor and substrate of PLK1	KAATSPKATMSPRHLSESSGKPLSTKQEASK	S	471	3	0.913481	I	3	-0.044637	0.0138907	1.0682
814	Q8IVT2	Mitotic interactor and substrate of PLK1	WGWEVAGAPALRLQKSQSSDLLERERESVLR	S	541	4	0.983923	I	2	0.28095	0.00127511	0.75562
815	Q8IVT2	Mitotic interactor and substrate of PLK1	EVAEERRNALFPEVFSPTPDENSDQNSRSSS	S	575	9	0.984338	I	3	-0.16901	5.87757e-26	1.0543
816	Q8IWW6	Rho GTPase-activating protein 12	EQIRATTPPNQGRPDSPVYANLQELKISQSA	S	240	12	0.996781	I	3	0.011757	6.81944e-17	1.0578
817	Q8IWW6	Rho GTPase-activating protein 12	LDVEKTSFSQEQSCDSAGEGSERIHQDSESG	S	201	11	0.977426	I	2	0.17332	4.83615e-16	0.77702
818	Q8IY81	pre-rRNA processing protein FTSJ3	AKKLKEQAKALDISLSSGEEDEGDEEDSTAG	S	335	7	0.982136	I	2	0.072922	7.13515e-16	0.81555
819	Q8IY81	pre-rRNA processing protein FTSJ3	KKLKEQAKALDISLSSGEEDEGDEEDSTAGT	S	336	8	0.989924	I	2	0.072922	7.13515e-16	0.7777
820	Q8IYB3	Serine/arginine repetitive matrix protein 1	QEEPVAAPEPKKETESEAEDNLDDLEKHLRE	S	874	5	1	I	2	0.26048	5.1976e-119	0.90608
821	Q8IYB3	Serine/arginine repetitive matrix protein 1	RLSPSASPPRRRHRPSPPATPPPKTRHSPTP	S	402	4	1	I	2	-0.032394	0.0012833	1.5587
822	Q8IYB3	Serine/arginine repetitive matrix protein 1	RESPSPAPKPRKVELSESEEDKGGKMAAADS	S	463	5	1	I	3	-0.22164	0.000379849	0.65364
823	Q8IYB3	Serine/arginine repetitive matrix protein 1	SPSPAPKPRKVELSESEEDKGGKMAAADSVQ	S	465	7	1	I	3	-0.22164	0.000379849	0.65364
824	Q8IYB3	Serine/arginine repetitive matrix protein 1	PPKRTSSPPRKTRRLSPSASPPRRRHRPSPP	S	389	3	1	I	2	0.034986	0.00499552	0.75329
825	Q8IYB3	Serine/arginine repetitive matrix protein 1	KRTSSPPRKTRRLSPSASPPRRRHRPSPPAT	S	391	5	1	I	2	0.034986	0.00499552	0.75329
826	Q8IYB3	Serine/arginine repetitive matrix protein 1	TSSPPRKTRRLSPSASPPRRRHRPSPPATPP	S	393	7	1	I	2	0.034986	0.00499552	0.75329
827	Q8IYB3	Serine/arginine repetitive matrix protein 1	PPVRRGASSSPQRRQSPSPSTRPIRRVSRTP	S	713	3	0.982815	I	3	-0.2958	0.00488891	1.0734
828	Q8IYB3	Serine/arginine repetitive matrix protein 1	VRRGASSSPQRRQSPSPSTRPIRRVSRTPEP	S	715	5	0.843802	I	2	-0.03215	0.00824796	0.67555
829	Q8IYB3	Serine/arginine repetitive matrix protein 1	RGASSSPQRRQSPSPSTRPIRRVSRTPEPKK	S	717	7	0.55506	II	2	-0.03215	0.00572829	0.65565
830	Q8IYB3	Serine/arginine repetitive matrix protein 1	QRRYSPSPPPKRRTASPPPPPKRRASPSPPP	S	616	5	1	I	3	-0.15223	0.0172047	1.0179
831	Q8IYB3	Serine/arginine repetitive matrix protein 1	LKVPKPEPIPEPKEPSPEKNSKKEKEKEKTR	S	260	14	1	I	3	0.13556	6.07154e-05	0.96912
832	Q8IZ21	Phosphatase and actin regulator 4	MLKNGHTTPIGNARSSSPVQVEEEPVRLASL	S	117	2	0.548765	II	2	-0.12625	0.00421606	1.0097
833	Q8IZ21	Phosphatase and actin regulator 4	LKNGHTTPIGNARSSSPVQVEEEPVRLASLR	S	118	3	0.997282	I	2	0.30845	1.18878e-11	1.152
834	Q8IZM8	Zinc finger protein 654	PNQEKDSSSNEKQTISLPVSTSKSRKESTEP	S	362	4	0.581049	II	2	-0.19951	0.011063	10.792
835	Q8IZM8	Zinc finger protein 654	KDSSSNEKQTISLPVSTSKSRKESTEPKTCI	S	366	8	0.842093	I	2	-0.19951	0.011063	10.792
836	Q8IZM8	Zinc finger protein 654	SSSNEKQTISLPVSTSKSRKESTEPKTCIES	S	368	10	0.991987	I	2	-0.19951	0.011063	10.792
837	Q8N122	Regulatory-associated protein of mTOR	NARPQRVLDTSSLTQSAPASPTNKGVHIHQA	S	859	10	0.987473	I	2	0.30834	3.38327e-29	1.1425
838	Q8N122	Regulatory-associated protein of mTOR	QRVLDTSSLTQSAPASPTNKGVHIHQAGGSP	S	863	14	0.985534	I	2	0.12317	3.38327e-29	1.0613
839	Q8N1G4	Leucine-rich repeat-containing protein 47	MAEMKKYTLENKEEGSLSDTEADAVSGQLPD	S	518	4	0.332618	III	3	0.044426	0.00121618	NA
840	Q8N1G4	Leucine-rich repeat-containing protein 47	EMKKYTLENKEEGSLSDTEADAVSGQLPDPT	S	520	6	0.332618	III	3	0.044426	0.00121618	NA
841	Q8N3E9	1-phosphatidylinositol 4,5-bisphosphate phosphodiesterase delta-3	GKKLPAARSEDGRALSDREEEEEDDEEEEEE	S	496	3	1	I	3	0.14198	0.00295584	1.0116
842	Q8N3F8	MICAL-like protein 1	ASPPAGRPTPAPRKASESTTPAPPTPRPRSS	S	309	2	0.387269	III	3	0.74617	0.0270244	NA
843	Q8N3F8	MICAL-like protein 1	PPAGRPTPAPRKASESTTPAPPTPRPRSSLQ	S	311	4	0.387416	III	3	0.74617	0.0270244	NA
844	Q8N556	Actin filament-associated protein 1	IISLGKKKPSTDEQTSSAEEDVPTCGYLNVL	S	342	10	0.576711	II	3	-1.1799	6.1657e-05	1.1086
845	Q8N556	Actin filament-associated protein 1	ISLGKKKPSTDEQTSSAEEDVPTCGYLNVLS	S	343	11	0.576711	II	3	-1.1799	6.1657e-05	1.1086
846	Q8N556	Actin filament-associated protein 1	PPSSPVHKAELEKKLSSERPSSDGEGVVENG	S	277	3	0.821279	I	3	-0.10385	0.0049185	1.7202
847	Q8N556	Actin filament-associated protein 1	VHKAELEKKLSSERPSSDGEGVVENGITTCN	S	282	8	0.366368	III	3	-0.10385	0.0049185	NA
848	Q8N556	Actin filament-associated protein 1	HKAELEKKLSSERPSSDGEGVVENGITTCNG	S	283	9	0.366368	III	3	-0.10385	0.0049185	NA
849	Q8N556	Actin filament-associated protein 1	GGVTLGLAIEPKSGTSSPQSPVFRHRTLENS	S	664	4	0.668805	II	2	0.00017701	0.00603165	0.73997
850	Q8N556	Actin filament-associated protein 1	LGLAIEPKSGTSSPQSPVFRHRTLENSPISS	S	668	8	0.999808	I	2	0.34435	3.32396e-15	0.88319
851	Q8N9T8	Protein KRI1 homolog	EQKQLKESFRAFVEDSEDEDGAGEGGSSLLQ	S	171	6	1	I	2	0.60114	1.26516e-53	0.9972
852	Q8NC51	Plasminogen activator inhibitor 1 RNA-binding protein	RGRGGRPNRGSRTDKSSASAPDVDDPEAFPA	S	391	4	0.331614	III	2	0.54832	0.000233899	NA
853	Q8NC51	Plasminogen activator inhibitor 1 RNA-binding protein	GRGGRPNRGSRTDKSSASAPDVDDPEAFPAL	S	392	5	0.331614	III	2	0.54832	0.000233899	NA
854	Q8ND56	Protein LSM14 homolog A	AHLPAPAAVGRRSPVSTRPLPSASQKAGENQ	S	219	5	0.615632	II	3	-0.27957	0.00573912	0.9539
855	Q8ND56	Protein LSM14 homolog A	TQDTRSLKTQLSQGRSSPQLDPLRKSPTMEQ	S	182	8	0.799118	I	3	-0.14639	0.0020054	0.82188
856	Q8ND56	Protein LSM14 homolog A	QDTRSLKTQLSQGRSSPQLDPLRKSPTMEQA	S	183	2	0.913751	I	3	0.27748	1.69447e-05	0.33273
857	Q8ND56	Protein LSM14 homolog A	GSAFTQDTRSLKTQLSQGRSSPQLDPLRKSP	S	178	4	0.945404	I	3	-0.14639	0.0020054	0.82188
858	Q8NDI1	EH domain-binding protein 1	TGVLNENTVSAGKDLSTSPKPSPIPSPVLGR	S	426	3	0.334624	III	3	0.10353	0.0106502	NA
859	Q8NDI1	EH domain-binding protein 1	VLNENTVSAGKDLSTSPKPSPIPSPVLGRKP	S	428	5	0.990374	I	2	-0.024129	3.45622e-10	0.92869
860	Q8NDI1	EH domain-binding protein 1	NTVSAGKDLSTSPKPSPIPSPVLGRKPNASQ	S	432	9	1	I	2	-0.024129	3.45622e-10	0.9299
861	Q8NDI1	EH domain-binding protein 1	AGKDLSTSPKPSPIPSPVLGRKPNASQSLLV	S	436	13	1	I	2	0.27885	3.45622e-10	1.2483
862	Q8NE71	ATP-binding cassette sub-family F member 1	KTKGGNVFAALIQDQSEEEEEEEKHPPKPAK	S	140	13	1	I	2	-0.010881	5.15056e-80	0.51574
863	Q8NE71	ATP-binding cassette sub-family F member 1	PPKQGKEKAKKAEQGSEEEGEGEEEEEEGGE	S	228	6	1	I	3	0.22195	9.44449e-44	0.87107
864	Q8NE71	ATP-binding cassette sub-family F member 1	DDGEEKELMERLKKLSVPTSDEEDEVPAPKP	S	105	3	1	I	3	0.22265	4.96887e-10	1.4697
865	Q8NE71	ATP-binding cassette sub-family F member 1	EKELMERLKKLSVPTSDEEDEVPAPKPRGGK	S	109	7	1	I	3	0.22265	4.96887e-10	0.91924
866	Q8NE71	ATP-binding cassette sub-family F member 1	TRKQQKCRRKNQDEESQEAPELLKRPKEYTV	S	595	6	1	I	2	-0.99032	0.00184421	1.2089
867	Q8NET8	Transient receptor potential cation channel subfamily V member 3	LEIEGFEPNPTVAKTSPPVFSKPMDSNIRQC	S	60	2	0.99904	I	2	-2.0548	0.016579	NA
868	Q8NET8	Transient receptor potential cation channel subfamily V member 3	TVAKTSPPVFSKPMDSNIRQCISGNCDDMDS	S	70	12	0.913812	I	2	-2.0548	0.016579	NA
869	Q8NEV8	Exophilin-5	MDASELTPRAWERIISPVESDSSVRDCSLTK	S	1162	3	0.994522	I	3	2.8002	0.0294455	NA
870	Q8NEV8	Exophilin-5	ELTPRAWERIISPVESDSSVRDCSLTKRQHQ	S	1166	7	0.990517	I	3	2.8002	0.0294455	NA
871	Q8NEV8	Exophilin-5	TPRAWERIISPVESDSSVRDCSLTKRQHQKE	S	1168	9	0.495734	III	3	2.8002	0.0294455	NA
872	Q8NEV8	Exophilin-5	PRAWERIISPVESDSSVRDCSLTKRQHQKEN	S	1169	10	0.496781	III	3	2.8002	0.0294455	NA
873	Q8NHQ9	ATP-dependent RNA helicase DDX55	LTTGKRTIKTVDLGISDLEDDC_________	S	594	7	0.999999	I	2	0.18625	8.27309e-13	0.88552
874	Q8NHZ8	Anaphase-promoting complex subunit CDC26	YKPQPKPNNRSSQFGSLEF____________	S	82	6	0.983283	I	2	0.25451	0.0151673	1.6222
875	Q8NI08	Nuclear receptor coactivator 7	ADLARKALKPIERVLSSTSEEDEPGVVKFLK	S	208	3	0.985409	I	2	0.63219	9.53189e-06	1.1884
876	Q8NI08	Nuclear receptor coactivator 7	DLARKALKPIERVLSSTSEEDEPGVVKFLKM	S	209	4	0.725158	II	2	0.32153	9.53189e-06	1.2107
877	Q8NI08	Nuclear receptor coactivator 7	ARKALKPIERVLSSTSEEDEPGVVKFLKMNC	S	211	6	0.702779	II	2	-0.10103	0.000815462	1.1899
878	Q8TAD8	Smad nuclear-interacting protein 1	DVVLPAGVVVKQERLSPEVAPPAHRRPDHSG	S	35	5	1	I	3	-0.26275	5.11357e-05	1.1165
879	Q8TAQ2	SWI/SNF complex subunit SMARCC2	RRKKISAKTLTDEVNSPDSDRRDKKGGNYKK	S	283	8	0.995364	I	2	-0.30195	0.00313621	0.93243
880	Q8TB72	Pumilio homolog 2	NGMDADCKDFNRTPGSRQASPTEVVERLGPN	S	178	4	0.993882	I	3	-0.13996	0.000702508	0.90643
881	Q8TB72	Pumilio homolog 2	ADCKDFNRTPGSRQASPTEVVERLGPNTNPS	S	182	8	0.993359	I	3	-0.13996	0.000702508	0.92279
882	Q8TBB5	Kelch domain-containing protein 4	IKQVLTAPGSAGQPRSEDEDSLEEAGSPAPG	S	413	14	0.996642	I	3	0.012759	9.8511e-33	0.87497
883	Q8TBB5	Kelch domain-containing protein 4	TAPGSAGQPRSEDEDSLEEAGSPAPGPCPRS	S	418	19	0.99148	I	3	0.012759	9.8511e-33	0.88415
884	Q8TCJ2	Dolichyl-diphosphooligosaccharide--protein glycosyltransferase subunit STT3B	YLGDDMKRENPPVEDSSDEDDKRNQGNLYDK	S	498	8	0.998838	I	3	0.055868	0.000773106	1.4328
885	Q8TCJ2	Dolichyl-diphosphooligosaccharide--protein glycosyltransferase subunit STT3B	LGDDMKRENPPVEDSSDEDDKRNQGNLYDKA	S	499	9	0.996977	I	3	0.055868	0.000773106	1.4328
886	Q8TD16	Protein bicaudal D homolog 2	TSPGGRTSPEARGRRSPILLPKGLLAPEAGR	S	582	4	1	I	3	0.15379	0.0104121	0.86503
887	Q8TDD1	ATP-dependent RNA helicase DDX54	KGLRKRRGAASQARGSDSEDGEFEIQAEDDA	S	39	9	0.999868	I	3	-0.010968	2.57798e-32	0.72786
888	Q8TDD1	ATP-dependent RNA helicase DDX54	LRKRRGAASQARGSDSEDGEFEIQAEDDARA	S	41	11	0.999957	I	3	-0.010968	2.57798e-32	0.82674
889	Q8TDD1	ATP-dependent RNA helicase DDX54	ARKLGPGRPLPTFPTSECTSDVEPDTREMVR	S	71	13	0.440188	III	3	-0.67423	0.000333892	NA
890	Q8TDD1	ATP-dependent RNA helicase DDX54	GPGRPLPTFPTSECTSDVEPDTREMVRAQNK	S	75	17	0.438814	III	3	-0.46578	4.62537e-10	NA
891	Q8TEA8	D-tyrosyl-tRNA(Tyr) deacylase 1	SKERNTPRKEDRSASSGAEGDVSSEREP___	S	197	4	0.997391	I	2	-0.19416	4.07387e-74	1.0154
892	Q8TEA8	D-tyrosyl-tRNA(Tyr) deacylase 1	KEDRSASSGAEGDVSSEREP___________	S	205	12	0.908573	I	2	-0.39399	4.67275e-06	0.80899
893	Q8TF01	Arginine/serine-rich protein PNISR	KDSKKHSGSDSSGRSSSESPGSSKEKKAKKP	S	761	2	0.734983	II	2	-1.0404	0.0176973	0.67922
894	Q8TF01	Arginine/serine-rich protein PNISR	DSKKHSGSDSSGRSSSESPGSSKEKKAKKPK	S	762	3	0.832967	I	2	-0.56824	0.004524	0.63146
895	Q8TF01	Arginine/serine-rich protein PNISR	SGSDSSGRSSSESPGSSKEKKAKKPKHSRSR	S	767	8	0.493738	III	2	-1.0404	0.004524	NA
896	Q8TF01	Arginine/serine-rich protein PNISR	GSDSSGRSSSESPGSSKEKKAKKPKHSRSRS	S	768	9	0.459155	III	2	-0.56824	0.004524	NA
897	Q8TF74	WAS/WASL-interacting protein family member 2	PPPYRQPPGVPNGPSSPTNESAPELPQRHNS	S	267	11	0.658295	II	3	-0.55518	1.23161e-09	0.99412
898	Q8WVC0	RNA polymerase-associated protein LEO1	EDDDKANKKHKKYVISDEEEEDDD_______	S	658	5	0.999995	I	2	-0.94037	5.93584e-08	1.0338
899	Q8WVC0	RNA polymerase-associated protein LEO1	SEDEVLRMKRKNAIASDSEADSDTEVPKDNS	S	294	5	0.999977	I	2	0.38205	5.60441e-07	0.84918
900	Q8WVC0	RNA polymerase-associated protein LEO1	DEVLRMKRKNAIASDSEADSDTEVPKDNSGT	S	296	7	0.999053	I	2	0.38205	5.60441e-07	0.84918
901	Q8WVC0	RNA polymerase-associated protein LEO1	RMKRKNAIASDSEADSDTEVPKDNSGTMDLF	S	300	11	0.93562	I	2	0.38205	5.60441e-07	0.84918
902	Q8WWI1	LIM domain only protein 7	QKEVAATEEDVTRLPSPTSPFSSLSQDQAAT	S	988	14	0.930696	I	3	-0.065902	1.36737e-12	1.1072
903	Q8WWI1	LIM domain only protein 7	VAATEEDVTRLPSPTSPFSSLSQDQAATSKA	S	991	17	0.377548	III	3	-0.2027	6.84468e-08	NA
904	Q8WWI1	LIM domain only protein 7	TEEDVTRLPSPTSPFSSLSQDQAATSKATLS	S	994	20	0.328385	III	3	-0.065902	1.36737e-12	NA
905	Q8WWI1	LIM domain only protein 7	EEDVTRLPSPTSPFSSLSQDQAATSKATLSS	S	995	21	0.372158	III	3	-0.2027	1.36737e-12	NA
906	Q8WWI1	LIM domain only protein 7	KREDRVTTEIQLPSQSPVEEQSPASLSSLRS	S	867	11	0.906186	I	3	-0.29369	6.89937e-07	1.2921
907	Q8WWM7	Ataxin-2-like protein	IGSARGQSTGKGPPQSPVFEGVYNNSRMLHF	S	111	5	1	I	2	0.30056	1.6786e-09	1.3598
908	Q8WX93	Palladin	PAGFPKKASRTARIASDEEIQGTKDAVIQDL	S	893	3	1	I	2	0.1019	2.1103e-16	0.8862
909	Q8WX93	Palladin	SPRSPSGHPHVRRPRSRSRDSGDENEPIQER	S	1116	1	0.839332	I	3	-0.22409	0.00280797	1.9787
910	Q8WX93	Palladin	RSPSGHPHVRRPRSRSRDSGDENEPIQERFF	S	1118	3	0.817876	I	3	-0.40009	0.0011954	1.056
911	Q8WX93	Palladin	SGHPHVRRPRSRSRDSGDENEPIQERFFRPH	S	1121	6	0.995343	I	3	-0.22409	0.0011954	1.3384
912	Q8WYP5	Protein ELYS	SILRSTLRSTPLASPSPSPGRSPQRLKETRI	S	1216	8	0.794987	I	3	0.14401	0.0192952	1.0631
913	Q8WYP5	Protein ELYS	LRSTLRSTPLASPSPSPGRSPQRLKETRISF	S	1218	10	0.933754	I	3	0.14401	0.0192952	1.0631
914	Q92466	DNA damage-binding protein 2	TQKTSEIVLRPRNKRSRSPLELEPEAKKLCA	S	24	2	0.5	III	3	0.091283	0.000455344	0.63174
915	Q92466	DNA damage-binding protein 2	KTSEIVLRPRNKRSRSPLELEPEAKKLCAKG	S	26	4	0.926888	I	3	0.20863	0.000455344	1.2564
916	Q92538	Golgi-specific brefeldin A-resistance guanine nucleotide exchange factor 1	LQATARADAPDAGAQSDSELPSYHQNDVSLD	S	1298	10	0.9783	I	3	-1.151	4.26454e-22	1.3003
917	Q92538	Golgi-specific brefeldin A-resistance guanine nucleotide exchange factor 1	ATARADAPDAGAQSDSELPSYHQNDVSLDRG	S	1300	12	0.538719	II	3	-0.013135	1.39302e-10	2.5169
918	Q92597	Protein NDRG1	SASMTRLMRSRTASGSSVTSLDGTRSRSHTS	S	332	5	0.540373	II	2	0.21262	0.00990849	0.83014
919	Q92598	Heat shock protein 105 kDa	NTCEPVVTQPKPKIESPKLERTPNGPNIDKK	S	809	3	1	I	2	0.42672	0.0166257	0.61925
920	Q92598	Heat shock protein 105 kDa	DAQQTSQSPPSPELTSEENKIPDADKANEKK	S	562	33	0.408124	III	4	0.20813	3.94935e-07	NA
921	Q92614	Unconventional myosin-XVIIIa	MVTKYQKRKNKLEGDSDVDSELEDRVDGVKS	S	1970	7	1	I	3	-0.15747	8.15303e-09	0.94092
922	Q92614	Unconventional myosin-XVIIIa	YQKRKNKLEGDSDVDSELEDRVDGVKSWLSK	S	1974	11	1	I	3	-0.15747	8.15303e-09	0.94092
923	Q92614	Unconventional myosin-XVIIIa	SSSPTSYWKSLAPDRSDDEHDPLDNTSRPRY	S	2020	7	0.975494	I	4	-0.034916	0.000114151	0.96116
924	Q92733	Proline-rich protein PRCC	KEPVKIAAPELHKGDSDSEEDEPTKKKTILQ	S	157	11	1	I	3	-0.014442	3.61288e-13	1.0675
925	Q92733	Proline-rich protein PRCC	PVKIAAPELHKGDSDSEEDEPTKKKTILQGS	S	159	13	0.99999	I	3	-0.014442	3.61288e-13	1.0675
926	Q92733	Proline-rich protein PRCC	AALQVTKQITQEEDDSDEEVAPENFFSLPEK	S	267	9	0.763099	I	3	0.32245	0.00349937	0.85734
927	Q92769	Histone deacetylase 2	SIRASDKRIACDEEFSDSEDEGEGGRRNVAD	S	422	9	1	I	3	-0.33482	1.07931e-10	1.1898
928	Q92769	Histone deacetylase 2	RASDKRIACDEEFSDSEDEGEGGRRNVADHK	S	424	11	1	I	3	-0.33482	1.07931e-10	1.1898
929	Q92804	TATA-binding protein-associated factor 2N	NFGGHRDYGPRTDADSESDNSDNNTIFVQGL	S	226	5	0.379871	III	3	0.082182	5.06571e-05	NA
930	Q92804	TATA-binding protein-associated factor 2N	RDYGPRTDADSESDNSDNNTIFVQGLGEGVS	S	231	10	0.607055	II	3	0.052151	0.000168295	0.81973
931	Q92882	Osteoclast-stimulating factor 1	VRTLSNAEDYLDDEDSD______________	S	213	14	1	I	2	-0.15538	0.000299819	3.8796
932	Q92922	SWI/SNF complex subunit SMARCC1	RRDRKASANARKRKHSPSPPPPTPTESRKKS	S	328	4	0.999997	I	3	-0.07505	0.000457423	1.041
933	Q92922	SWI/SNF complex subunit SMARCC1	DRKASANARKRKHSPSPPPPTPTESRKKSGK	S	330	6	0.999994	I	3	-0.07505	0.000457423	1.041
934	Q969G5	Protein kinase C delta-binding protein	QSELGPEQLEAEVGESSDEEPVESRAQRLRR	S	165	25	0.999971	I	3	-0.4021	1.99497e-25	1.0837
935	Q969G5	Protein kinase C delta-binding protein	SELGPEQLEAEVGESSDEEPVESRAQRLRRT	S	166	26	0.999979	I	3	-0.233	1.99497e-25	1.0837
936	Q96A00	Protein phosphatase 1 regulatory subunit 14A	AKLQGLHRQPGLRQPSPSHDGSLSPLQDRAR	S	128	3	0.999997	I	2	0.00043633	8.99657e-49	0.84361
937	Q96A00	Protein phosphatase 1 regulatory subunit 14A	LQGLHRQPGLRQPSPSHDGSLSPLQDRARTA	S	130	10	0.587563	II	3	-0.16655	4.67206e-29	0.74021
938	Q96A00	Protein phosphatase 1 regulatory subunit 14A	HRQPGLRQPSPSHDGSLSPLQDRARTAHP__	S	134	9	0.999971	I	3	0.026055	8.99657e-49	0.84361
939	Q96A00	Protein phosphatase 1 regulatory subunit 14A	QPGLRQPSPSHDGSLSPLQDRARTAHP____	S	136	11	0.999998	I	3	0.026055	1.16288e-48	0.82037
940	Q96B23	Uncharacterized protein C18orf25	VISSMPCLLMELRRDSSESQLASTESDKPTT	S	66	3	0.97626	I	3	-0.48748	1.8516e-13	1.0128
941	Q96B23	Uncharacterized protein C18orf25	ISSMPCLLMELRRDSSESQLASTESDKPTTG	S	67	4	0.535336	II	3	0.2581	0.000327351	1.0308
942	Q96B23	Uncharacterized protein C18orf25	SMPCLLMELRRDSSESQLASTESDKPTTGRV	S	69	6	0.974779	I	3	-0.048638	1.8516e-13	0.81602
943	Q96B36	Proline-rich AKT1 substrate 1	SVPVWGFKEKRTEARSSDEENGPPSSPDLDR	S	202	6	0.966075	I	3	0.19795	4.69464e-26	1.4946
944	Q96B36	Proline-rich AKT1 substrate 1	VPVWGFKEKRTEARSSDEENGPPSSPDLDRI	S	203	7	0.99574	I	3	-0.19472	2.05171e-53	1.174
945	Q96B36	Proline-rich AKT1 substrate 1	KRTEARSSDEENGPPSSPDLDRIAASMRALV	S	211	15	0.861655	I	3	-0.06347	2.05171e-53	0.80077
946	Q96B36	Proline-rich AKT1 substrate 1	RTEARSSDEENGPPSSPDLDRIAASMRALVL	S	212	16	0.826165	I	3	-0.37952	2.05171e-53	0.80077
947	Q96C19	EF-hand domain-containing protein D2	LLRRADLNQGIGEPQSPSRRVFNPYTEFKEF	S	74	13	0.80933	I	3	0.1179	0.00047945	0.82065
948	Q96C19	EF-hand domain-containing protein D2	RRADLNQGIGEPQSPSRRVFNPYTEFKEFSR	S	76	15	0.989774	I	3	-0.82453	0.00196516	0.92215
949	Q96CP6	GRAM domain-containing protein 1A	TPKEVGDVIALSDITSSGAADRSQEPSPVGS	S	256	13	0.38073	III	3	0.0044445	0.00157592	NA
950	Q96CP6	GRAM domain-containing protein 1A	PKEVGDVIALSDITSSGAADRSQEPSPVGSR	S	257	14	0.38073	III	3	0.0044445	0.00157592	NA
951	Q96CV9	Optineurin	RQSLMEMQSRHGARTSDSDQQAYLVQRGAED	S	526	2	0.925515	I	2	0.061516	1.32583e-17	0.96273
952	Q96CW6	Probable RNA polymerase II nuclear localization protein SLC7A6OS	WSKYPLDVQKEFGYDSPHDLDSD________	S	302	6	0.99998	I	2	0.13525	4.16035e-06	0.82433
953	Q96CW6	Probable RNA polymerase II nuclear localization protein SLC7A6OS	DVQKEFGYDSPHDLDSD______________	S	308	12	1	I	2	0.13525	4.16035e-06	0.82433
954	Q96D46	60S ribosomal export protein NMD3	RKNVNIYRDSAIPVESDTDDEGAPRISLAEM	S	468	8	1	I	2	0.31984	1.24495e-15	1.1551
955	Q96E09	Protein FAM122A	VEKSASPKRIDFIPVSPAPSPTRGIGKQCFS	S	143	8	1	I	2	0.098359	7.00938e-08	1.574
956	Q96E09	Protein FAM122A	ASPKRIDFIPVSPAPSPTRGIGKQCFSPSLQ	S	147	12	0.99829	I	2	0.098359	7.00938e-08	1.6127
957	Q96EV2	RNA-binding protein 33	GGMETLELQKDIKEESDEEEEDDEESGRLRF	S	205	6	1	I	3	0.32113	0.000520246	0.82297
958	Q96EZ8	Microspherule protein 1	QTVQPLPKGDQVLNFSDAEDLIDDSKLKDMR	S	282	8	1	I	2	-0.076463	1.00792e-37	0.93504
959	Q96G46	tRNA-dihydrouridine(47) synthase [NAD(P)(+)]-like	QENCGAQQVPAGPGTSTPPSSPVRTCGPLTD	S	272	16	0.46767	III	3	-0.058924	0.00357377	NA
960	Q96G46	tRNA-dihydrouridine(47) synthase [NAD(P)(+)]-like	GAQQVPAGPGTSTPPSSPVRTCGPLTDEDVV	S	276	20	0.517077	II	3	-0.17483	0.00160452	1.0587
961	Q96G46	tRNA-dihydrouridine(47) synthase [NAD(P)(+)]-like	AQQVPAGPGTSTPPSSPVRTCGPLTDEDVVR	S	277	21	0.46416	III	3	-0.07039	0.00160452	NA
962	Q96I25	Splicing factor 45	DRHEASGFARRPDPDSDEDEDYERERRKRSM	S	155	6	0.999996	I	3	-0.44949	0.00028839	5.6277
963	Q96JF6	Zinc finger protein 594	EKPYVCNKCGKSFRGSSDLIKHHRIHTGEKP	S	636	2	0.999126	I	3	0.035357	0.00902552	0.97458
964	Q96JM3	Chromosome alignment-maintaining phosphoprotein 1	YIKTDLDAMDIKGQESSSDQEQVDVESIDFS	S	651	4	0.666657	II	3	0.015753	0.000299272	0.79458
965	Q96JM3	Chromosome alignment-maintaining phosphoprotein 1	IKTDLDAMDIKGQESSSDQEQVDVESIDFSK	S	652	5	0.666657	II	3	0.015753	0.000299272	0.79458
966	Q96JM3	Chromosome alignment-maintaining phosphoprotein 1	KTDLDAMDIKGQESSSDQEQVDVESIDFSKE	S	653	6	0.666657	II	3	0.015753	0.000299272	0.79458
967	Q96JM3	Chromosome alignment-maintaining phosphoprotein 1	KSVPVCESQKLAPVPSPEPQKPAPVSPESVK	S	204	6	0.999972	I	3	0.089621	0.000214182	0.99532
968	Q96JM3	Chromosome alignment-maintaining phosphoprotein 1	LAPVPSPEPQKPAPVSPESVKATLSNPKPQK	S	214	16	0.92853	I	3	0.18619	0.000214182	0.99532
969	Q96KC8	DnaJ homolog subfamily C member 1	RAKRQKDFDIAEQNESSDEESLRKERARSAE	S	479	10	0.999972	I	3	-0.15485	5.62505e-12	0.95788
970	Q96KC8	DnaJ homolog subfamily C member 1	AKRQKDFDIAEQNESSDEESLRKERARSAEE	S	480	11	0.999918	I	3	-0.15485	5.62505e-12	0.95788
971	Q96L73	Histone-lysine N-methyltransferase, H3 lysine-36 and H4 lysine-20 specific	HDLLLNGCLKSLAFDSEHSADEKEKPCAKSR	S	483	6	0.998303	I	2	0.075549	0.0100444	1.2523
972	Q96L73	Histone-lysine N-methyltransferase, H3 lysine-36 and H4 lysine-20 specific	LLNGCLKSLAFDSEHSADEKEKPCAKSRARK	S	486	9	0.999059	I	2	0.075549	0.0100444	1.2523
973	Q96PB8	Leucine-rich repeat-containing protein 3B	_____MNLVDLWLTRSLSMCLLLQSFVLMIL	S	11	1	0.999703	I	3	-0.065365	0.00297831	0.82707
974	Q96PB8	Leucine-rich repeat-containing protein 3B	___MNLVDLWLTRSLSMCLLLQSFVLMILCF	S	13	3	0.99961	I	3	-0.065365	0.00297831	0.82707
975	Q96PB8	Leucine-rich repeat-containing protein 3B	DLWLTRSLSMCLLLQSFVLMILCFHSASMCP	S	20	10	0.99959	I	3	-0.065365	0.00297831	0.82707
976	Q96PB8	Leucine-rich repeat-containing protein 3B	LLQSFVLMILCFHSASMCPKGCLCSSSGGLN	S	32	22	0.802777	I	3	-0.065365	0.00297831	0.82707
977	Q96PK6	RNA-binding protein 14	ANANSTPPPYERTRLSPPRASYDDPYKKAVA	S	582	4	0.997048	I	2	0.033968	0.014003	0.90328
978	Q96RK0	Protein capicua homolog	RFAELPEFRPEEVLPSPTLQSLATSPRAILG	S	1373	15	0.965604	I	3	0.61378	1.06356e-15	1.2018
979	Q96RK0	Protein capicua homolog	PEFRPEEVLPSPTLQSLATSPRAILGSYRKK	S	1378	20	0.589978	II	3	0.43108	7.37257e-11	1.2183
980	Q96RK0	Protein capicua homolog	PEEVLPSPTLQSLATSPRAILGSYRKKRKNS	S	1382	24	0.750566	I	3	0.43108	7.37257e-11	1.2183
981	Q96SB4	SRSF protein kinase 1	HSESDLPEQEEEILGSDDDEQEDPNDYCKGG	S	51	20	1	I	3	-0.4462	3.64912e-37	2.8304
982	Q96SE7	Zinc finger protein 347	TGGKPYQCNECGKAFSQTSKLARHQRVHTGE	S	691	12	0.997034	I	2	-2.9346	0.0192411	NA
983	Q96ST2	Protein IWS1 homolog	EGEEEKVAKRKAAVLSDSEDEEKASAKKSRV	S	398	5	1	I	2	0.21625	1.29739e-05	0.99512
984	Q96ST2	Protein IWS1 homolog	EEEKVAKRKAAVLSDSEDEEKASAKKSRVVS	S	400	7	1	I	2	0.21625	1.29739e-05	0.99512
985	Q96T23	Remodeling and spacing factor 1	PLDYSLVDLPSTNGQSPGKAIENLIGKPTEK	S	1375	19	0.987296	I	3	-0.93891	0.000914499	0.62838
986	Q96T37	Putative RNA-binding protein 15	RSPESDRPRKRHCAPSPDRSPELSSSRDRYN	S	670	6	0.999998	I	3	-0.31346	3.26017e-07	1.0056
987	Q96T37	Putative RNA-binding protein 15	SDRPRKRHCAPSPDRSPELSSSRDRYNSDND	S	674	10	0.999928	I	3	-0.5092	3.26017e-07	0.88285
988	Q96T58	Msx2-interacting protein	EDSERTGGSPSVRHGSFHEDEDPIGSPRLLS	S	1268	3	1	I	3	0.063258	1.30571e-05	0.85026
989	Q96T58	Msx2-interacting protein	SVRHGSFHEDEDPIGSPRLLSVKGSPKVDEK	S	1278	13	1	I	3	0.063258	1.30571e-05	0.85026
990	Q96T58	Msx2-interacting protein	PIERSQSPVHLRRPQSPGASPSQAERLPSDS	S	736	4	0.994386	I	3	0.0023212	0.0237963	1.0348
991	Q96T58	Msx2-interacting protein	SPVHLRRPQSPGASPSQAERLPSDSERRLYS	S	742	10	0.647463	II	3	0.0023212	0.0237963	1.0348
992	Q96T58	Msx2-interacting protein	PQSPGASPSQAERLPSDSERRLYSRSSDRSG	S	749	17	0.868021	I	3	0.0023212	0.0237963	1.0348
993	Q96TA1	Niban-like protein 1	APAGESPQPKAAPEASSPPASPLQHLLPGKA	S	691	6	0.834264	I	2	0.18619	2.64416e-21	0.87748
994	Q96TA1	Niban-like protein 1	PAGESPQPKAAPEASSPPASPLQHLLPGKAV	S	692	7	0.490973	III	3	-0.27601	0.000204757	NA
995	Q96TA1	Niban-like protein 1	SPQPKAAPEASSPPASPLQHLLPGKAVDLGP	S	696	11	0.999882	I	2	0.24071	2.64416e-21	1.0131
996	Q96TA1	Niban-like protein 1	VSVVQDEEVGLPFEASPESPPPASPDGVTEI	S	638	18	0.984936	I	3	0.33078	0.00078535	2.0111
997	Q96TA1	Niban-like protein 1	VQDEEVGLPFEASPESPPPASPDGVTEIRGL	S	641	21	0.992649	I	3	0.33078	0.00078535	2.0111
998	Q96TA1	Niban-like protein 1	VGLPFEASPESPPPASPDGVTEIRGLLAQGL	S	646	26	0.898422	I	3	0.33078	0.00078535	2.0111
999	Q99460	26S proteasome non-ATPase regulatory subunit 1	SEKDSDSMETEEKTSSAFVGKTPEASPEPKD	S	305	3	0.510902	II	3	0.44815	0.0123571	1.2432
1000	Q99460	26S proteasome non-ATPase regulatory subunit 1	EEKTSSAFVGKTPEASPEPKDQTLKMIKILS	S	315	13	0.999769	I	3	-0.071891	0.00045159	1.2474
1001	Q99543	DnaJ homolog subfamily C member 2	GRWFEAFVKRRNRNASASFQELEDKKELSEE	S	47	3	1	I	2	-0.38003	1.20564e-16	0.53793
1002	Q99543	DnaJ homolog subfamily C member 2	WFEAFVKRRNRNASASFQELEDKKELSEESE	S	49	5	1	I	2	-0.38003	1.20564e-16	0.53793
1003	Q99549	M-phase phosphoprotein 8	EDNDAAARGAEAFGDSEEDGEDVFEVEKILD	S	51	8	1	I	2	-0.060109	4.05892e-33	0.98364
1004	Q99638	Cell cycle checkpoint control protein RAD9A	PVRSPQGPSPVLAEDSEGEG___________	S	387	13	0.999766	I	2	-0.17722	0.000339699	1.079
1005	Q99733	Nucleosome assembly protein 1-like 4	ITGDVEPTDAESEWHSENEEEEKLAGDMKSK	S	125	18	0.995217	I	3	0.47071	7.52017e-12	1.0684
1006	Q9BPX3	Condensin complex subunit 3	TKKIKTLHCEGTEINSDDEQESKEVEETATA	S	674	11	1	I	3	-0.26232	1.00172e-29	0.86798
1007	Q9BQG0	Myb-binding protein 1A	KLEKKDAKEIPSATQSPISKKRKKKGFLPET	S	1163	8	0.460605	III	2	0.050885	0.00603606	NA
1008	Q9BQG0	Myb-binding protein 1A	QKKNQKPSQVNGAPGSPTEPAGQKQHQKALP	S	1267	13	0.971677	I	3	0.37075	9.20857e-09	1.7045
1009	Q9BRD0	BUD13 homolog	PDPSPRRARHDTPDPSPLRGARHDSDTSPPR	S	163	7	1	I	2	0.33205	0.00102094	0.81346
1010	Q9BRZ2	E3 ubiquitin-protein ligase TRIM56	GGRPNKKKKFKGRLKSISREPSPALGPNLDG	S	469	1	0.580833	II	3	-0.3335	0.00142116	0.86939
1011	Q9BRZ2	E3 ubiquitin-protein ligase TRIM56	RPNKKKKFKGRLKSISREPSPALGPNLDGSG	S	471	3	0.580832	II	3	-0.3335	0.00142116	0.86939
1012	Q9BRZ2	E3 ubiquitin-protein ligase TRIM56	KKKFKGRLKSISREPSPALGPNLDGSGLLPR	S	475	7	0.838314	I	3	-0.3335	0.00142116	0.86939
1013	Q9BTA9	WW domain-containing adapter protein with coiled-coil	RSSSQRSPSPGPNHTSNSSNASNATVVPQNS	S	532	15	0.285689	III	4	-0.4039	0.000899593	NA
1014	Q9BTA9	WW domain-containing adapter protein with coiled-coil	SSQRSPSPGPNHTSNSSNASNATVVPQNSSA	S	534	17	0.247258	III	4	-0.4039	0.000899593	NA
1015	Q9BTA9	WW domain-containing adapter protein with coiled-coil	SQRSPSPGPNHTSNSSNASNATVVPQNSSAR	S	535	18	0.247236	III	4	-0.4039	0.000899593	NA
1016	Q9BTC0	Death-inducer obliterator 1	KKTAPRQEAIPDLEDSPPVSDSEEQQESARA	S	805	10	0.999479	I	3	-0.010101	4.41069e-07	0.97083
1017	Q9BTC0	Death-inducer obliterator 1	PRQEAIPDLEDSPPVSDSEEQQESARAVPEK	S	809	14	0.765545	I	3	-0.010101	4.41069e-07	0.97083
1018	Q9BTC0	Death-inducer obliterator 1	QEAIPDLEDSPPVSDSEEQQESARAVPEKST	S	811	16	0.78036	I	3	0.15364	0.00362847	1.1799
1019	Q9BTU6	Phosphatidylinositol 4-kinase type 2-alpha	PGGAVRVAAAAGSGPSPPGSPGHDRERQPLL	S	47	10	0.990714	I	3	-0.36759	1.11039e-05	1.0003
1020	Q9BTU6	Phosphatidylinositol 4-kinase type 2-alpha	VRVAAAAGSGPSPPGSPGHDRERQPLLDRAR	S	51	14	0.999883	I	3	-0.36759	1.11039e-05	0.99546
1021	Q9BU76	Multiple myeloma tumor-associated protein 2	KKKKDKEHRRPAEATSSPTSPERPRHHHHDS	S	216	7	0.412333	III	3	0.030538	0.00193292	NA
1022	Q9BU76	Multiple myeloma tumor-associated protein 2	KKKDKEHRRPAEATSSPTSPERPRHHHHDSD	S	217	8	0.653625	II	3	0.29087	0.00193292	1.0379
1023	Q9BU76	Multiple myeloma tumor-associated protein 2	DKEHRRPAEATSSPTSPERPRHHHHDSDSNS	S	220	11	0.639008	II	3	0.066497	0.00193292	0.71007
1024	Q9BUR4	Telomerase Cajal body protein 1	LATASGQRVFPEPTESGDEGEELGLPLLSTR	S	491	8	0.941177	I	2	-0.040304	3.66798e-06	0.86947
1025	Q9BV36	Melanophilin	ASGCHSHPEEQPTSISPSRHGALAELCPPGG	S	266	26	0.636112	II	4	0.33178	0.0010185	1.0495
1026	Q9BV36	Melanophilin	HVMASHHSKRRGRASSESQIFELNKHISAVE	S	337	3	0.798127	I	2	-0.10788	0.00102982	0.83989
1027	Q9BVC5	Ashwin	NHDLTHRKSPSGPVKSPPLSPVGTTPVKLKR	S	189	8	0.994627	I	3	-0.274	1.08615e-06	1.2291
1028	Q9BVC5	Ashwin	THRKSPSGPVKSPPLSPVGTTPVKLKRAAPK	S	193	12	0.998232	I	3	-0.274	1.08615e-06	1.2291
1029	Q9BVG4	Protein PBDC1	GEEENTKNGGEKGADSGEEKEEGINREDKTD	S	197	4	1	I	3	-0.72815	0.0257605	2.1011
1030	Q9BVJ6	U3 small nucleolar RNA-associated protein 14 homolog A	SQQEELADLPKDYLLSESEDEGDNDGERKHQ	S	29	5	0.999912	I	2	-0.42232	6.32398e-09	0.65453
1031	Q9BVJ6	U3 small nucleolar RNA-associated protein 14 homolog A	QEELADLPKDYLLSESEDEGDNDGERKHQKL	S	31	7	0.999999	I	2	-0.42091	6.32398e-09	0.65453
1032	Q9BVS4	Serine/threonine-protein kinase RIO2	HPLGPDDKNIETKEGSEFSFSDGEVAEKAEV	S	332	3	0.999987	I	2	0.64816	5.08753e-05	0.84497
1033	Q9BVS4	Serine/threonine-protein kinase RIO2	DDKNIETKEGSEFSFSDGEVAEKAEVYGSEN	S	337	8	0.936855	I	2	0.64816	5.08753e-05	0.75231
1034	Q9BW71	HIRA-interacting protein 3	APGKASVSRKQAREESEESEAEPVQRTAKKV	S	196	6	1	I	2	-0.13739	2.48637e-08	0.99328
1035	Q9BW71	HIRA-interacting protein 3	KASVSRKQAREESEESEAEPVQRTAKKVEGN	S	199	9	1	I	2	-0.13739	2.48637e-08	0.99328
1036	Q9BW71	HIRA-interacting protein 3	AKKVEGNKGTKSLKESEQESEEEILAQKKEQ	S	223	5	0.991165	I	3	-0.024316	5.45827e-08	1.0479
1037	Q9BW71	HIRA-interacting protein 3	EGNKGTKSLKESEQESEEEILAQKKEQREEE	S	227	9	0.999993	I	3	-0.024316	5.45827e-08	1.0479
1038	Q9BWH2	FUN14 domain-containing protein 2	EKDMKKAKEQLKIRKSNQIPTEVRSKAEEVV	S	151	4	0.999092	I	3	-0.23418	0.00183691	0.95007
1039	Q9BX95	Sphingosine-1-phosphate phosphatase 1	LGPASPRRAGALRRNSLTGEEGQLARVSNWP	S	112	3	0.999937	I	2	0.12795	5.2677e-12	1.1983
1040	Q9BXJ9	N-alpha-acetyltransferase 15, NatA auxiliary subunit	PPGYEEDMKITVNGDSSAEAEELANEI____	S	855	7	0.57092	II	2	0.32717	0.00251882	0.81426
1041	Q9BY44	Eukaryotic translation initiation factor 2A	QRKHEAKKAAKQEARSDKSPDLAPTPAPQST	S	503	1	0.499997	III	3	0.034854	0.000267579	0.90343
1042	Q9BY44	Eukaryotic translation initiation factor 2A	HEAKKAAKQEARSDKSPDLAPTPAPQSTPRN	S	506	4	0.850463	I	3	-0.016243	0.000267579	0.77906
1043	Q9C0C2	182 kDa tankyrase-1-binding protein	HLFQDSTEPRASRVPSSDEEVVEEPQSRRTR	S	1620	3	1	I	2	0.011138	7.91569e-44	1.0055
1044	Q9C0C2	182 kDa tankyrase-1-binding protein	LFQDSTEPRASRVPSSDEEVVEEPQSRRTRM	S	1621	4	1	I	2	0.011138	7.91569e-44	1.0189
1045	Q9C0C2	182 kDa tankyrase-1-binding protein	TFPTRPSGLGVWRLDSPPPSPITEASEAAEA	S	494	3	0.779863	I	3	0.10574	6.29221e-05	0.89713
1046	Q9C0C2	182 kDa tankyrase-1-binding protein	RPSGLGVWRLDSPPPSPITEASEAAEAAEAG	S	498	7	0.572594	II	3	0.10574	6.29221e-05	0.89713
1047	Q9C0C2	182 kDa tankyrase-1-binding protein	LSPSALKAKLRPRNRSAEEGELAESKSSQKE	S	1666	3	1	I	3	0.077413	1.32193e-08	1.14
1048	Q9C0C2	182 kDa tankyrase-1-binding protein	ETTQARTEAQDLCRASPEPPGPESSSRWLDD	S	672	10	1	I	3	0.08038	5.40928e-26	1.0249
1049	Q9H0D6	5'-3' exoribonuclease 2	GSPSPLGGIKRKAEDSDSEPEPEDNVRLWEA	S	499	6	1	I	2	-0.033144	9.68953e-48	1.0385
1050	Q9H0D6	5'-3' exoribonuclease 2	PSPLGGIKRKAEDSDSEPEPEDNVRLWEAGW	S	501	8	1	I	2	-0.033144	9.68953e-48	1.0523
1051	Q9H1B7	Interferon regulatory factor 2-binding protein-like	PSGRGAAASLRKRKASPEPPDSAEGALKLGE	S	547	4	0.999904	I	3	0.139	0.00532214	0.89722
1052	Q9H1B7	Interferon regulatory factor 2-binding protein-like	DGSSVHSTTASARRNSSSPVSPASVPGQRRL	S	657	3	0.972605	I	2	-0.37457	1.15866e-14	1.0533
1053	Q9H1B7	Interferon regulatory factor 2-binding protein-like	GSSVHSTTASARRNSSSPVSPASVPGQRRLA	S	658	4	0.931857	I	2	0.20128	1.6067e-09	0.80165
1054	Q9H1B7	Interferon regulatory factor 2-binding protein-like	SSVHSTTASARRNSSSPVSPASVPGQRRLAS	S	659	5	0.966174	I	2	-0.040524	1.15866e-14	0.91889
1055	Q9H1B7	Interferon regulatory factor 2-binding protein-like	HSTTASARRNSSSPVSPASVPGQRRLASRNG	S	662	8	0.787961	I	2	-0.18246	6.23754e-11	1.1596
1056	Q9H1B7	Interferon regulatory factor 2-binding protein-like	TASARRNSSSPVSPASVPGQRRLASRNGDLN	S	665	11	0.711007	II	2	0.45527	1.6067e-09	0.93606
1057	Q9H1C4	Protein unc-93 homolog B1	PQHKVRGYRYLEEDNSDESDAEGEHGDGAEE	S	547	7	0.948734	I	4	-0.028198	0.000408101	2.0949
1058	Q9H1C4	Protein unc-93 homolog B1	KVRGYRYLEEDNSDESDAEGEHGDGAEEEAP	S	550	10	0.990641	I	4	0.012552	0.000408101	2.0949
1059	Q9H1E3	Nuclear ubiquitous casein and cyclin-dependent kinase substrate 1	VGRPTASKASKEKTPSPKEEDEEPESPPEKK	S	204	5	1	I	2	0.014183	3.15966e-22	0.99492
1060	Q9H1E3	Nuclear ubiquitous casein and cyclin-dependent kinase substrate 1	KEKTPSPKEEDEEPESPPEKKTSTSPPPEKS	S	214	13	1	I	3	-0.10688	3.15966e-22	1.0029
1061	Q9H1E3	Nuclear ubiquitous casein and cyclin-dependent kinase substrate 1	SPPEKKTSTSPPPEKSGDEGSEDEAPSGED_	S	229	11	0.966701	I	3	0.34083	0.00506455	0.82442
1062	Q9H1E3	Nuclear ubiquitous casein and cyclin-dependent kinase substrate 1	KTSTSPPPEKSGDEGSEDEAPSGED______	S	234	16	0.995188	I	3	0.34083	0.00506455	0.82442
1063	Q9H1E3	Nuclear ubiquitous casein and cyclin-dependent kinase substrate 1	PPEKSGDEGSEDEAPSGED____________	S	240	22	0.999589	I	3	0.34083	0.00506455	0.82442
1064	Q9H1E3	Nuclear ubiquitous casein and cyclin-dependent kinase substrate 1	PVRNRKVVDYSQFQESDDADEDYGRDSGPPT	S	19	10	0.999957	I	3	0.05448	7.62477e-49	1.69
1065	Q9H2K8	Serine/threonine-protein kinase TAO3	KKILFQETRNGPLNESQEDEEDSEHGTSLNR	S	324	7	0.999938	I	3	-0.12264	0.000151347	0.75516
1066	Q9H2U2	Inorganic pyrophosphatase 2, mitochondrial	RCTQEEARSLVESVSSSPNKESNEEEQVWHF	S	316	8	0.98565	I	2	0.3337	5.49151e-15	0.72174
1067	Q9H2U2	Inorganic pyrophosphatase 2, mitochondrial	CTQEEARSLVESVSSSPNKESNEEEQVWHFL	S	317	9	0.991061	I	2	-0.035338	3.19141e-39	0.90097
1068	Q9H2Y7	Zinc finger protein 106	DGQSIRKKRRATGDGSSPELPSLERKNKRRK	S	1025	6	0.997946	I	2	0.30265	7.92065e-09	0.99266
1069	Q9H2Y7	Zinc finger protein 106	GQSIRKKRRATGDGSSPELPSLERKNKRRKI	S	1026	7	0.999979	I	2	0.30265	7.92065e-09	0.99266
1070	Q9H307	Pinin	EEAGEEEEKEIAIVHSDAEKEQEEEEQKQEM	S	347	7	1	I	3	0.36387	2.81624e-10	0.2875
1071	Q9H3N1	Thioredoxin-related transmembrane protein 1	LKKVEEEQEADEEDVSEEEAESKEGTNKDFP	S	247	14	1	I	3	0.012083	5.92368e-80	1.0375
1072	Q9H4A3	Serine/threonine-protein kinase WNK1	SDPEAAFLSRDVDDGSGSPHSPHQLSSKSLP	S	2027	6	0.808728	I	3	-0.7349	0.00114221	1.1782
1073	Q9H4A3	Serine/threonine-protein kinase WNK1	PEAAFLSRDVDDGSGSPHSPHQLSSKSLPSQ	S	2029	8	0.707786	II	3	-0.39081	0.00331107	1.6803
1074	Q9H4A3	Serine/threonine-protein kinase WNK1	AFLSRDVDDGSGSPHSPHQLSSKSLPSQNLS	S	2032	11	0.97331	I	3	-0.10907	0.00114221	1.1782
1075	Q9H4A3	Serine/threonine-protein kinase WNK1	DVDDGSGSPHSPHQLSSKSLPSQNLSQSLSN	S	2037	16	0.491441	III	3	-0.47109	0.00741891	NA
1076	Q9H4A3	Serine/threonine-protein kinase WNK1	VDDGSGSPHSPHQLSSKSLPSQNLSQSLSNS	S	2038	17	0.60503	II	3	-0.47109	0.00741891	0.83116
1077	Q9H4G0	Band 4.1-like protein 1	GSEEKVKPPRPRAPESDTGDEDQDQERDTVF	S	578	4	1	I	3	0.098516	3.97052e-06	1.0618
1078	Q9H4G0	Band 4.1-like protein 1	LIHRDRDWERERRLPSSPASPSPKGTPEKAN	S	540	4	0.984831	I	2	-0.4282	0.0140285	0.98548
1079	Q9H4G0	Band 4.1-like protein 1	IHRDRDWERERRLPSSPASPSPKGTPEKANE	S	541	5	0.981918	I	2	-0.4282	0.00149039	1.0893
1080	Q9H4G0	Band 4.1-like protein 1	DRDWERERRLPSSPASPSPKGTPEKANERAG	S	544	8	0.980621	I	2	-0.45532	0.00149039	1.0585
1081	Q9H4G0	Band 4.1-like protein 1	MIPGPQTVATEIRSLSPIIGKDVLTSTYGAT	S	784	3	0.999972	I	2	0.063512	0.00643597	0.95713
1082	Q9H4L4	Sentrin-specific protease 3	HRGRRRGLAHPKNHLSPQQGGATPQVPSPCC	S	169	4	0.65	II	3	-0.92089	0.0150959	0.95629
1083	Q9H4L4	Sentrin-specific protease 3	NHLSPQQGGATPQVPSPCCRFDSPRGPPPPR	S	181	16	0.999745	I	3	-0.92089	0.0150959	0.95629
1084	Q9H694	Protein bicaudal C homolog 1	NHGDPSIQTSGSEQTSPKSSPTEGCNDAFVE	S	612	20	0.98446	I	3	-0.19173	2.86165e-13	0.66438
1085	Q9H6F5	Coiled-coil domain-containing protein 86	REPGSPPSVQRAGLGSPERPPKTSPGSPRLQ	S	58	5	1	I	2	-0.32305	5.65957e-05	0.87404
1086	Q9H6F5	Coiled-coil domain-containing protein 86	VQRAGLGSPERPPKTSPGSPRLQQGAGLESP	S	66	13	0.965973	I	3	0.36547	0.000743674	1.0617
1087	Q9H6F5	Coiled-coil domain-containing protein 86	AGLGSPERPPKTSPGSPRLQQGAGLESPQGQ	S	69	16	0.929272	I	3	-0.049818	5.65957e-05	0.82783
1088	Q9H6F5	Coiled-coil domain-containing protein 86	LVEFESNPEETREPGSPPSVQRAGLGSPERP	S	47	17	0.949967	I	3	-0.24131	1.46318e-09	0.85447
1089	Q9H6F5	Coiled-coil domain-containing protein 86	FESNPEETREPGSPPSVQRAGLGSPERPPKT	S	50	20	0.540622	II	3	-0.041722	0.00401426	0.76609
1090	Q9H6F5	Coiled-coil domain-containing protein 86	TPLRRSRRLGGLRPESPESLTSVSRTRRALV	S	18	8	0.949758	I	2	-0.17155	0.00594646	0.7329
1091	Q9H6F5	Coiled-coil domain-containing protein 86	TSPGSPRLQQGAGLESPQGQPEPGAASPQRQ	S	80	9	1	I	3	-0.15704	3.28411e-10	0.65661
1092	Q9H6F5	Coiled-coil domain-containing protein 86	AGLESPQGQPEPGAASPQRQQDLHLESPQRQ	S	91	20	1	I	3	-0.15704	1.12445e-13	0.75788
1093	Q9H6S3	Epidermal growth factor receptor kinase substrate 8-like protein 2	PIEEVSPVSRQSIRNSQKHSPTSEPTPPGDA	S	459	2	0.326536	III	4	-0.11873	5.71532e-05	NA
1094	Q9H6S3	Epidermal growth factor receptor kinase substrate 8-like protein 2	VSPVSRQSIRNSQKHSPTSEPTPPGDALPPV	S	463	6	0.326538	III	4	-0.11873	5.71532e-05	NA
1095	Q9H6S3	Epidermal growth factor receptor kinase substrate 8-like protein 2	VSRQSIRNSQKHSPTSEPTPPGDALPPVSSP	S	466	9	0.299134	III	4	-0.53571	0.00113643	NA
1096	Q9H6S3	Epidermal growth factor receptor kinase substrate 8-like protein 2	PTSEPTPPGDALPPVSSPHTHRGYQPTPAMA	S	479	22	0.649726	II	4	-0.11873	5.71532e-05	1.0591
1097	Q9H6S3	Epidermal growth factor receptor kinase substrate 8-like protein 2	TSEPTPPGDALPPVSSPHTHRGYQPTPAMAK	S	480	23	0.40924	III	4	-0.53571	0.00113643	NA
1098	Q9H6X2	Anthrax toxin receptor 1	CTVIIKEVPPPPAEESEEEDDDGLPKKKWPT	S	362	10	1	I	3	0.16358	1.1997e-05	0.95524
1099	Q9H788	SH2 domain-containing protein 4A	YPQKPLRNQGVVRTLSSSAQEDIIRWFKEEQ	S	315	3	0.992201	I	2	0.28195	1.34376e-10	1.0888
1100	Q9H7D0	Dedicator of cytokinesis protein 5	KSLQLMDNRLSPFHGSSPPQSTPLSPPPLTP	S	1780	7	0.411435	III	3	-0.041368	0.000943947	NA
1101	Q9H7D0	Dedicator of cytokinesis protein 5	SLQLMDNRLSPFHGSSPPQSTPLSPPPLTPK	S	1781	8	0.829238	I	3	-0.43191	1.18677e-07	1.16
1102	Q9H7D0	Dedicator of cytokinesis protein 5	LSPFHGSSPPQSTPLSPPPLTPKATRTLSSP	S	1789	16	0.996324	I	3	-0.43191	1.18677e-07	1.0055
1103	Q9H7L9	Sin3 histone deacetylase corepressor complex component SDS3	DLRTLNKLKSPKRPASPSSPEHLPATPAESP	S	234	4	0.978298	I	3	-0.20611	2.08418e-09	1.1101
1104	Q9H7L9	Sin3 histone deacetylase corepressor complex component SDS3	RTLNKLKSPKRPASPSSPEHLPATPAESPAQ	S	236	6	0.656355	II	3	-0.09667	2.08418e-09	1.1101
1105	Q9H7L9	Sin3 histone deacetylase corepressor complex component SDS3	TLNKLKSPKRPASPSSPEHLPATPAESPAQR	S	237	7	0.546395	II	3	0.047644	2.08418e-09	1.1101
1106	Q9H7N4	Splicing factor, arginine/serine-rich 19	RLDKSDPRGPSPAPASSPKREVLYDSEGLSG	S	724	8	0.815647	I	3	-0.014842	0.000887346	4.5167
1107	Q9H7N4	Splicing factor, arginine/serine-rich 19	SPAPASSPKREVLYDSEGLSGEERGGKSSQK	S	734	18	0.817993	I	3	-0.014842	0.000887346	4.5167
1108	Q9H7N4	Splicing factor, arginine/serine-rich 19	ASSPKREVLYDSEGLSGEERGGKSSQKDRRR	S	738	22	0.913529	I	3	-0.014842	0.000887346	4.5167
1109	Q9H7N4	Splicing factor, arginine/serine-rich 19	RRKILTQRRERYRQRSPSPAPAPAPAAAAGP	S	498	3	1	I	3	-0.020545	1.1687e-15	1.0368
1110	Q9H7N4	Splicing factor, arginine/serine-rich 19	KILTQRRERYRQRSPSPAPAPAPAAAAGPPT	S	500	5	1	I	3	-0.020545	1.1687e-15	1.0368
1111	Q9H910	Hematological and neurological expressed 1-like protein	QHLNPPGGKTSDIFGSPVTATSRLAHPNKPK	S	97	7	0.934577	I	2	-0.087768	0.00219866	0.69626
1112	Q9HC35	Echinoderm microtubule-associated protein-like 4	TLTKAPVSSTESVIQSNTPTPPPSQPLNETA	S	895	12	0.58579	II	3	-0.54953	0.0012198	1.251
1113	Q9HCN4	GPN-loop GTPase 1	ILTRGTLDEEDEEADSDTDDIDHRVTEESHE	S	338	12	0.999906	I	3	0.20267	7.38584e-55	0.8547
1114	Q9NQ55	Suppressor of SWI4 1 homolog	RLQDISELLATGAGLSESEAEPDGDHNITEL	S	238	15	0.999446	I	3	-0.20664	5.4964e-13	1.1281
1115	Q9NQ55	Suppressor of SWI4 1 homolog	QDISELLATGAGLSESEAEPDGDHNITELPQ	S	240	17	0.998976	I	3	-0.20664	5.4964e-13	1.0904
1116	Q9NQ55	Suppressor of SWI4 1 homolog	RKKSLEGMKKARVGGSDEEASGIPSRTASLE	S	359	4	1	I	2	0.19596	3.79061e-18	0.90742
1117	Q9NQC3	Reticulon-4	PAAPPSTPAAPKRRGSSGSVDETLFALPAAS	S	181	4	0.5	III	3	-0.12426	7.30504e-07	0.96438
1118	Q9NQC3	Reticulon-4	AAPPSTPAAPKRRGSSGSVDETLFALPAASE	S	182	5	0.704878	II	3	0.0054079	7.28043e-16	1.1744
1119	Q9NQC3	Reticulon-4	PPSTPAAPKRRGSSGSVDETLFALPAASEPV	S	184	7	0.758798	I	3	0.0054079	7.28043e-16	1.3124
1120	Q9NQZ2	Something about silencing protein 10	SVSKTSAAACAVTDLSDDSDFDEKAKLKYYK	S	365	12	1	I	2	-0.22101	5.91339e-80	1.0771
1121	Q9NQZ2	Something about silencing protein 10	KTSAAACAVTDLSDDSDFDEKAKLKYYKEIE	S	368	15	1	I	2	-0.22101	5.91339e-80	1.0771
1122	Q9NR09	Baculoviral IAP repeat-containing protein 6	DIPKLEGDSDDLLEDSDSEEHSRSDSVTGHT	S	480	12	0.990304	I	3	-0.39141	5.11127e-08	0.44185
1123	Q9NR30	Nucleolar RNA helicase 2	VVSSKTKKVTKNEEPSEEEIDAPKPKKMKKE	S	121	5	1	I	3	0.14232	0.000524724	0.94845
1124	Q9NR30	Nucleolar RNA helicase 2	KLKNGFPHPEPDCNPSEAASEESNSEIEQEI	S	164	13	0.382055	III	4	-0.24459	0.00150244	NA
1125	Q9NR30	Nucleolar RNA helicase 2	GFPHPEPDCNPSEAASEESNSEIEQEIPVEQ	S	168	17	0.996596	I	3	-0.34246	9.13683e-09	0.98243
1126	Q9NR30	Nucleolar RNA helicase 2	HPEPDCNPSEAASEESNSEIEQEIPVEQKEG	S	171	20	0.999911	I	3	-0.34246	9.72766e-33	1.0006
1127	Q9NR30	Nucleolar RNA helicase 2	EPDCNPSEAASEESNSEIEQEIPVEQKEGAF	S	173	22	0.999974	I	3	-0.34246	9.72766e-33	0.96145
1128	Q9NRF2	SH2B adapter protein 1	LQHFEAEVARASGSLSPPILAPLSPGAEISP	S	88	6	0.92803	I	3	-0.46167	7.57917e-11	1.1472
1129	Q9NRF2	SH2B adapter protein 1	ARASGSLSPPILAPLSPGAEISPHDLSLESC	S	96	14	0.999541	I	3	-0.69742	7.57917e-11	1.2484
1130	Q9NRL2	Bromodomain adjacent to zinc finger domain protein 1A	VRLPVKTRGKLSSSFSSRGQQQEPGRYPSRS	S	1283	6	0.701421	II	2	-0.27415	0.0129349	1.0933
1131	Q9NRL3	Striatin-4	VLGQIPFLQNCEDEDSDEDDELDSVQHKKQR	S	276	20	0.994132	I	3	-0.19474	2.17128e-07	0.64714
1132	Q9NRY4	Rho GTPase-activating protein 35	RLGRFASYRTSFSVGSDDELGPIRKKEEDQA	S	1179	7	0.999848	I	2	0.37782	9.52644e-19	1.0014
1133	Q9NTJ3	Structural maintenance of chromosomes protein 4	QPSTARRREEGPPPPSPDGASSDAEPEPPSG	S	22	10	0.999897	I	3	-0.23676	0.00193179	0.98644
1134	Q9NTJ3	Structural maintenance of chromosomes protein 4	RRREEGPPPPSPDGASSDAEPEPPSGRTESP	S	27	15	0.745958	II	3	-0.23676	0.00193179	1.0093
1135	Q9NTJ3	Structural maintenance of chromosomes protein 4	RREEGPPPPSPDGASSDAEPEPPSGRTESPA	S	28	16	0.881261	I	3	0.023389	0.000880039	0.9446
1136	Q9NTJ3	Structural maintenance of chromosomes protein 4	ASSDAEPEPPSGRTESPATAAETASEELDNR	S	41	3	0.997835	I	2	0.12172	2.55761e-21	0.87599
1137	Q9NVD7	Alpha-parvin	__MATSPQKSPSVPKSPTPKSPPSRKKDDSF	S	14	7	0.930263	I	3	0.034738	0.00221	1.0457
1138	Q9NVD7	Alpha-parvin	SPQKSPSVPKSPTPKSPPSRKKDDSFLGKLG	S	19	12	0.825006	I	3	0.034738	0.00221	1.0457
1139	Q9NVH2	Integrator complex subunit 7	EFRSLASRYGDLYQASFDADSATLRNVELQQ	S	692	13	0.569406	II	2	-3.7439	0.00759011	NA
1140	Q9NVH2	Integrator complex subunit 7	ASRYGDLYQASFDADSATLRNVELQQQSCLL	S	697	18	0.998337	I	2	-3.7439	0.00759011	NA
1141	Q9NWB6	Arginine and glutamate-rich protein 1	NTAVSRRERDRERASSPPDRIDIFGRTVSKR	S	77	3	0.872547	I	3	-0.32817	0.000607811	1.2273
1142	Q9NXG2	THUMP domain-containing protein 1	DMYGPEKFTDKDQQPSGSEGEDDDAEAALKK	S	86	5	1	I	3	0.084145	1.21158e-16	0.93507
1143	Q9NXG2	THUMP domain-containing protein 1	YGPEKFTDKDQQPSGSEGEDDDAEAALKKEV	S	88	7	1	I	3	0.084145	1.21158e-16	0.94073
1144	Q9NY61	Protein AATF	PDTRYLVDGTKPNAGSEEISSEDDELVEEKK	S	316	12	0.993645	I	3	0.39252	1.59463e-10	1.475
1145	Q9NY61	Protein AATF	YLVDGTKPNAGSEEISSEDDELVEEKKQQRR	S	320	16	0.999999	I	3	0.39252	1.59463e-10	1.475
1146	Q9NY61	Protein AATF	LVDGTKPNAGSEEISSEDDELVEEKKQQRRR	S	321	17	0.999999	I	3	0.39252	1.59463e-10	1.475
1147	Q9NYF8	Bcl-2-associated transcription factor 1	DYFSDKESGKQKFNDSEGDDTEETEDYRQFR	S	397	6	1	I	2	0.12468	1.71978e-125	3.768
1148	Q9NYF8	Bcl-2-associated transcription factor 1	STRQKSPEIHRRIDISPSTLRKHTRLAGEER	S	658	4	0.995035	I	2	0.17959	0.00101361	0.85577
1149	Q9NYF8	Bcl-2-associated transcription factor 1	QEKQTKKAEGEPQEESPLKSKSQEEPKDTFE	S	177	10	1	I	3	-0.32076	0.00198372	0.9828
1150	Q9NYF8	Bcl-2-associated transcription factor 1	HKNLDAREKSTFREESPLRIKMIASDSHRPE	S	531	7	0.999929	I	2	0.014291	0.00212313	0.76245
1151	Q9NYF8	Bcl-2-associated transcription factor 1	ERSGSGSVGNGSSRYSPSQNSPIHHIPSRRS	S	285	2	0.891148	I	3	0.066388	0.00183389	0.51626
1152	Q9NYF8	Bcl-2-associated transcription factor 1	SGSGSVGNGSSRYSPSQNSPIHHIPSRRSPA	S	287	4	0.608914	II	3	0.066388	0.00183389	0.51626
1153	Q9NYF8	Bcl-2-associated transcription factor 1	GSVGNGSSRYSPSQNSPIHHIPSRRSPAKTI	S	290	7	0.533387	II	3	-0.10936	0.0052795	0.51626
1154	Q9NYV4	Cyclin-dependent kinase 12	LTDLPLPPELPGGDLSPPDSPEPKAITPPQQ	S	681	18	1	I	3	0.18771	1.78544e-07	1.0213
1155	Q9NYV4	Cyclin-dependent kinase 12	PLPPELPGGDLSPPDSPEPKAITPPQQPYKK	S	685	22	1	I	3	0.18771	1.78544e-07	1.0213
1156	Q9NZ63	Uncharacterized protein C9orf78	_MPVVRKIFRRRRGDSESEEDEQDSEEVRLK	S	15	5	1	I	3	-0.085483	1.07896e-14	1.0943
1157	Q9NZ63	Uncharacterized protein C9orf78	PVVRKIFRRRRGDSESEEDEQDSEEVRLKLE	S	17	7	1	I	3	-0.085483	1.07896e-14	1.0943
1158	Q9NZ63	Uncharacterized protein C9orf78	RPLRVGDTEKPEPERSPPNRKRPANEKATDD	S	261	12	0.992624	I	3	-0.12012	0.00759445	0.77195
1159	Q9NZM3	Intersectin-2	KACKPNGKSNPYCEISMGSQSYTTRTIQDTL	S	1597	8	0.992228	I	2	1.9509	0.00841083	NA
1160	Q9NZM3	Intersectin-2	KPNGKSNPYCEISMGSQSYTTRTIQDTLNPK	S	1600	11	0.988404	I	2	1.9509	0.00841083	NA
1161	Q9NZM3	Intersectin-2	VNTSWQKKSAFTRTVSPGSVSPIHGQGQVVE	S	884	3	0.986057	I	3	-0.10832	3.9748e-21	0.91072
1162	Q9NZM3	Intersectin-2	QKKSAFTRTVSPGSVSPIHGQGQVVENLKAQ	S	889	8	0.996145	I	3	-0.030055	3.9748e-21	0.91072
1163	Q9NZT2	Opioid growth factor receptor	LPHPLEGSRKVEEEGSPGDPDHEASTQGRTC	S	315	7	0.993985	I	3	-0.095476	0.00417469	1.1463
1164	Q9NZT2	Opioid growth factor receptor	GDEAGGHGEDRPEPLSPKESKKRKLELSRRE	S	378	18	0.999973	I	3	-0.36629	0.00424967	1.0297
1165	Q9P1Y6	PHD and RING finger domain-containing protein 1	PHLLRPDAAEKAEAPSSPDVAPAGKEDSPSA	S	1359	5	0.500064	II	3	-0.58508	4.00951e-10	0.66431
1166	Q9P1Y6	PHD and RING finger domain-containing protein 1	HLLRPDAAEKAEAPSSPDVAPAGKEDSPSAS	S	1360	6	0.751997	I	3	0.051365	1.78932e-10	0.57219
1167	Q9P1Y6	PHD and RING finger domain-containing protein 1	EAPSSPDVAPAGKEDSPSASGRVQEAARPEE	S	1371	17	0.972052	I	3	0.28274	1.78932e-10	0.59937
1168	Q9P1Y6	PHD and RING finger domain-containing protein 1	SAMSKLRGAVAAEGASDTEREEPTESQGLAA	S	915	9	0.554927	II	3	0.10773	2.05044e-16	0.84743
1169	Q9P2E9	Ribosome-binding protein 1	MKSHVEDGDIAGAPASSPEAPPAEQDPVQLK	S	1276	14	0.753014	I	3	-0.38791	5.93994e-17	1.3906
1170	Q9P2E9	Ribosome-binding protein 1	KSHVEDGDIAGAPASSPEAPPAEQDPVQLKT	S	1277	15	0.923656	I	3	0.10836	2.96031e-11	1.3474
1171	Q9P2K5	Myelin expression factor 2	ADANKAEVPGATGGDSPHLQPAEPPGEPRRE	S	17	11	0.987782	I	3	0.15207	7.61902e-11	1.0182
1172	Q9P2R6	Arginine-glutamic acid dipeptide repeats protein	GSMSTLRSGRKKQPASPDGRTSPINEDIRSS	S	594	5	0.999634	I	3	-0.023473	0.00462864	1.0664
1173	Q9P2R6	Arginine-glutamic acid dipeptide repeats protein	RSGRKKQPASPDGRTSPINEDIRSSGRNSPS	S	600	11	0.779143	I	3	0.32121	0.00629203	1.1294
1174	Q9UBQ5	Eukaryotic translation initiation factor 3 subunit K	VEKIDFDSVSSIMASSQ______________	S	217	13	0.739707	II	2	0.51311	0.0208284	1.4966
1175	Q9UGH3	Solute carrier family 23 member 2	IAEKSSLAETLDSTGSLDPQRSDMIYTIEDV	S	81	12	0.959992	I	2	0.70258	9.86385e-12	0.89669
1176	Q9UHB6	LIM domain and actin-binding protein 1	LERPAQLANARETPHSPGVEDAPIAKVGVLA	S	490	5	0.5	III	3	-0.092579	0.0242971	NA
1177	Q9UHD8	Septin-9	NSEPSARHVDSLSQRSPKASLRRVELSGPKA	S	85	9	0.493077	III	2	0.13137	0.0120015	NA
1178	Q9UIG0	Tyrosine-protein kinase BAZ1B	KRKKFPDRLAEDEGDSEPEAVGQSRGRRQKK	S	1468	8	1	I	2	-0.12972	2.62912e-15	0.75952
1179	Q9UJV9	Probable ATP-dependent RNA helicase DDX41	PERKRARTDEVPAGGSRSEAEDEDDEDYVPY	S	21	9	0.890157	I	3	0.27334	0.00128569	2.0691
1180	Q9UJV9	Probable ATP-dependent RNA helicase DDX41	RKRARTDEVPAGGSRSEAEDEDDEDYVPYVP	S	23	11	0.950116	I	3	0.27334	0.00128569	2.0691
1181	Q9UJX2	Cell division cycle protein 23 homolog	LPASLSANNTPTRRVSPLNLSSVTP______	S	588	3	0.999552	I	2	-0.20895	0.000689417	0.90126
1182	Q9UK17	Potassium voltage-gated channel subfamily D member 3	DRKRENAERLMDDNDSENNQESMPSLSFRQT	S	153	12	0.999995	I	3	1.3115	0.00519451	NA
1183	Q9UK17	Potassium voltage-gated channel subfamily D member 3	AERLMDDNDSENNQESMPSLSFRQTMWRAFE	S	159	18	0.440517	III	3	1.3115	0.00519451	NA
1184	Q9UK17	Potassium voltage-gated channel subfamily D member 3	LMDDNDSENNQESMPSLSFRQTMWRAFENPH	S	162	21	0.363303	III	3	1.1798	0.0279981	NA
1185	Q9UK58	Cyclin-L1	LNPDGTPALSTLGGFSPASKPSSPREVKAEE	S	335	17	0.990921	I	3	0.27159	7.68349e-27	0.7949
1186	Q9UK58	Cyclin-L1	DGTPALSTLGGFSPASKPSSPREVKAEEKSP	S	338	20	0.995254	I	3	0.099612	1.58049e-08	0.88864
1187	Q9UK58	Cyclin-L1	PALSTLGGFSPASKPSSPREVKAEEKSPISI	S	341	23	0.542441	II	3	0.099612	8.94671e-22	0.94015
1188	Q9UK58	Cyclin-L1	ALSTLGGFSPASKPSSPREVKAEEKSPISIN	S	342	24	0.778025	I	3	0.27159	7.68349e-27	0.65314
1189	Q9UK76	Hematological and neurological expressed 1 protein	GGREDLESSGLQRRNSSEASSGDFLDLKGEG	S	87	3	0.985183	I	2	-0.075053	2.32627e-33	0.49616
1190	Q9UK76	Hematological and neurological expressed 1 protein	GREDLESSGLQRRNSSEASSGDFLDLKGEGD	S	88	4	0.49703	III	3	0.033111	2.22597e-18	NA
1191	Q9UKL0	REST corepressor 1	VMDRHARKQKREREESEDELEEANGNNPIDI	S	257	5	1	I	3	-0.46419	8.18068e-33	1.0928
1192	Q9UKM9	RNA-binding protein Raly	RDDFYDRLFDYRGRLSPVPVPRAVPVKRPRV	S	135	4	1	I	2	0.062274	0.00317772	0.89813
1193	Q9UKM9	RNA-binding protein Raly	ARTRDDGDEEGLLTHSEEELEHSQDTDADDG	S	288	14	0.498604	III	3	-0.023532	9.15232e-11	NA
1194	Q9UKV3	Apoptotic chromatin condensation inducer in the nucleus	ERRSSRVRQARAAKLSEGSQPAEEEEDQETP	S	240	5	1	I	3	0.13478	2.31034e-19	1.3334
1195	Q9UKV3	Apoptotic chromatin condensation inducer in the nucleus	SSRVRQARAAKLSEGSQPAEEEEDQETPSRN	S	243	8	1	I	3	0.13478	2.31034e-19	1.2012
1196	Q9UKV3	Apoptotic chromatin condensation inducer in the nucleus	DRKKASLVALPEQTASEEETPPPLLTKEASS	S	410	12	0.959067	I	3	0.63265	6.29055e-07	1.0987
1197	Q9UKV3	Apoptotic chromatin condensation inducer in the nucleus	EREIKSSQGLKEKSKSPSPPRLTEDRKKASL	S	386	3	0.937403	I	2	0.058372	0.000172864	1.1923
1198	Q9UKV3	Apoptotic chromatin condensation inducer in the nucleus	EIKSSQGLKEKSKSPSPPRLTEDRKKASLVA	S	388	5	0.99744	I	2	0.058372	0.000172864	1.2151
1199	Q9UKV3	Apoptotic chromatin condensation inducer in the nucleus	RVKPEEMMDERPKTRSQEQEVLERGGRFTRS	S	328	3	0.996381	I	2	0.20462	3.24329e-16	1.5588
1200	Q9ULL5	Proline-rich protein 12	ETAAVCGETDEEAGESGGEGIFRERDEFVIR	S	747	18	0.999998	I	3	0.2222	2.14181e-05	0.61749
1201	Q9ULL5	Proline-rich protein 12	LDEELKRNLETLPSFSSDEEDSVAKNRDLQE	S	560	10	0.812621	I	3	0.0032847	1.0248e-05	0.75376
1202	Q9ULL5	Proline-rich protein 12	DEELKRNLETLPSFSSDEEDSVAKNRDLQES	S	561	11	0.95452	I	3	0.0032847	1.0248e-05	0.75376
1203	Q9ULU4	Protein kinase C-binding protein 1	KSTASPASTKTGQAGSLSGSPKPFSPQLSAP	S	486	6	0.95661	I	3	0.43074	0.000135812	1.1907
1204	Q9ULU4	Protein kinase C-binding protein 1	TASPASTKTGQAGSLSGSPKPFSPQLSAPIT	S	488	8	0.761673	I	3	0.43074	0.000135812	0.86632
1205	Q9ULU4	Protein kinase C-binding protein 1	SPASTKTGQAGSLSGSPKPFSPQLSAPITTK	S	490	10	0.600627	II	3	1.1148	0.00572015	1.6394
1206	Q9UNE7	E3 ubiquitin-protein ligase CHIP	KEEKEGGARLGAGGGSPEKSPSAQELKEQGN	S	19	7	0.999993	I	3	0.093867	0.000369512	0.7339
1207	Q9UNE7	E3 ubiquitin-protein ligase CHIP	EGGARLGAGGGSPEKSPSAQELKEQGNRLFV	S	23	11	0.99604	I	3	-0.42627	0.000369512	0.7339
1208	Q9UNP9	Peptidyl-prolyl cis-trans isomerase E	KAETQEGEPIAKKARSNPQVYMDIKIGNKPA	S	138	4	1	I	2	0.30756	0.0271929	NA
1209	Q9UPN3	Microtubule-actin cross-linking factor 1, isoforms 1/2/3/5	SPETLPSLLKRQGSFSEDVISHKGDLRFVTI	S	3929	6	0.816721	I	3	-0.082158	0.00802107	1.0523
1210	Q9UPN9	E3 ubiquitin-protein ligase TRIM33	PEFEQEEDDGEVTEDSDEDFIQPRRKRLKSD	S	1105	21	0.997696	I	3	-0.00016874	0.0066699	1.2283
1211	Q9UPQ0	LIM and calponin homology domains-containing protein 1	ASSEPQHFTTTVTRCSPTVAFVEFPSSPQLK	S	670	2	0.5	III	3	0.37817	2.67021e-09	1.1388
1212	Q9UPQ0	LIM and calponin homology domains-containing protein 1	TVTRCSPTVAFVEFPSSPQLKNDVSEEKDQK	S	680	12	0.534638	II	2	0.2104	2.67021e-09	1.1388
1213	Q9UPQ0	LIM and calponin homology domains-containing protein 1	VTRCSPTVAFVEFPSSPQLKNDVSEEKDQKK	S	681	13	0.5	III	3	0.37817	2.67021e-09	1.1803
1214	Q9UPQ0	LIM and calponin homology domains-containing protein 1	TLPLDKSINHQIESPSERRKKSPREHFQAGP	S	975	10	0.80643	I	3	0.6935	0.00307088	1.3496
1215	Q9UPQ0	LIM and calponin homology domains-containing protein 1	FDSLDSFGSRSRQTPSPDVVLRGSSDGRGSD	S	217	6	0.999998	I	2	0.00949	1.92471e-10	0.80953
1216	Q9UPT8	Zinc finger CCCH domain-containing protein 4	VPTLFGTVKQTPKTGSGSPFAGNSPAREGEQ	S	1267	3	0.333337	III	2	0.18922	1.00735e-06	NA
1217	Q9UPT8	Zinc finger CCCH domain-containing protein 4	TLFGTVKQTPKTGSGSPFAGNSPAREGEQDA	S	1269	5	0.991019	I	2	-0.05157	6.87863e-08	0.75466
1218	Q9UPT8	Zinc finger CCCH domain-containing protein 4	KQTPKTGSGSPFAGNSPAREGEQDAASLKDV	S	1275	11	0.999997	I	2	-0.05157	6.87863e-08	0.86884
1219	Q9UQ35	Serine/arginine repetitive matrix protein 2	ISPYPKVKAQTPPGPSLSGSKSPCPQEKSKD	S	1008	10	0.738929	II	3	-0.91146	0.00108094	0.81328
1220	Q9UQ35	Serine/arginine repetitive matrix protein 2	PKVKAQTPPGPSLSGSKSPCPQEKSKDSLVQ	S	1012	14	0.427099	III	3	-0.91146	0.00108094	NA
1221	Q9UQ35	Serine/arginine repetitive matrix protein 2	VKAQTPPGPSLSGSKSPCPQEKSKDSLVQSC	S	1014	14	0.807306	I	3	-0.14665	0.00108094	0.78756
1222	Q9UQ35	Serine/arginine repetitive matrix protein 2	SSWGGPHFSPEHKELSNSPLRENSFGSPLEF	S	1318	3	0.999999	I	3	0.23834	2.11739e-13	0.68002
1223	Q9UQ35	Serine/arginine repetitive matrix protein 2	WGGPHFSPEHKELSNSPLRENSFGSPLEFRN	S	1320	5	0.999903	I	3	0.23834	5.36931e-30	1.0188
1224	Q9UQ35	Serine/arginine repetitive matrix protein 2	SPEHKELSNSPLRENSFGSPLEFRNSGPLGT	S	1326	11	0.500048	II	3	0.10664	0.000244724	1.1813
1225	Q9UQ35	Serine/arginine repetitive matrix protein 2	HKELSNSPLRENSFGSPLEFRNSGPLGTEMN	S	1329	14	0.99995	I	3	0.18056	5.36931e-30	0.98726
1226	Q9UQ35	Serine/arginine repetitive matrix protein 2	RRGEGDAPFSEPGTTSTQRPSSPETATKQPS	S	317	14	0.214152	III	3	0.2471	0.00194451	NA
1227	Q9UQ35	Serine/arginine repetitive matrix protein 2	DAPFSEPGTTSTQRPSSPETATKQPSSPYED	S	322	19	0.9929	I	3	0.24371	6.05049e-16	0.92911
1228	Q9UQ35	Serine/arginine repetitive matrix protein 2	APFSEPGTTSTQRPSSPETATKQPSSPYEDK	S	323	20	0.983043	I	3	-0.30204	6.05049e-16	1.0574
1229	Q9UQ35	Serine/arginine repetitive matrix protein 2	RSRSATPPATRNHSGSRTPPVALNSSRMSCF	S	2102	5	0.928748	I	3	-0.50452	0.0014039	1.0651
1230	Q9UQ35	Serine/arginine repetitive matrix protein 2	SPHPKVKSGTPPRQGSITSPQANEQSVTPQR	S	854	9	0.604251	II	3	0.0060688	0.000316296	0.933
1231	Q9UQ35	Serine/arginine repetitive matrix protein 2	PKVKSGTPPRQGSITSPQANEQSVTPQRRSC	S	857	6	0.818406	I	3	0.52183	4.77328e-06	0.74802
1232	Q9UQ35	Serine/arginine repetitive matrix protein 2	PPRQGSITSPQANEQSVTPQRRSCFESSPDP	S	864	19	0.517124	II	3	0.0060688	0.000316296	0.933
1233	Q9UQ35	Serine/arginine repetitive matrix protein 2	SSLPVQPEVALKRVPSPTPAPKEAVREGRPP	S	2581	4	0.951114	I	2	0.3857	0.0181509	0.89917
1234	Q9UQ35	Serine/arginine repetitive matrix protein 2	PSSPYEDKDKDKKEKSATRPSPSPERSSTGP	S	346	1	0.303773	III	4	-0.022023	0.0015709	NA
1235	Q9UQ35	Serine/arginine repetitive matrix protein 2	EDKDKDKKEKSATRPSPSPERSSTGPEPPAP	S	351	6	0.987749	I	3	-0.07853	3.15083e-16	1.0549
1236	Q9UQ35	Serine/arginine repetitive matrix protein 2	KDKDKKEKSATRPSPSPERSSTGPEPPAPTP	S	353	8	0.995762	I	3	-0.07853	1.11536e-16	1.0916
1237	Q9UQ35	Serine/arginine repetitive matrix protein 2	KKEKSATRPSPSPERSSTGPEPPAPTPLLAE	S	357	12	0.573092	II	4	-0.2385	1.11536e-16	1.1356
1238	Q9UQ35	Serine/arginine repetitive matrix protein 2	KEKSATRPSPSPERSSTGPEPPAPTPLLAER	S	358	13	0.804644	I	3	-0.036442	1.11536e-16	1.3681
1239	Q9UQ35	Serine/arginine repetitive matrix protein 2	ANEQSVTPQRRSCFESSPDPELKSRTPSRHS	S	875	5	1	I	2	0.71221	8.41574e-16	0.83831
1240	Q9UQ35	Serine/arginine repetitive matrix protein 2	NEQSVTPQRRSCFESSPDPELKSRTPSRHSC	S	876	6	1	I	2	0.71221	5.30456e-22	0.84835
1241	Q9UQ35	Serine/arginine repetitive matrix protein 2	LQSKSQTSPKGGRSRSSSPVTELASRSPIRQ	S	1101	1	0.572132	II	2	0.26925	0.000627169	1.0998
1242	Q9UQ35	Serine/arginine repetitive matrix protein 2	QSKSQTSPKGGRSRSSSPVTELASRSPIRQD	S	1102	2	0.706792	II	3	-0.4024	9.28684e-10	0.99491
1243	Q9UQ35	Serine/arginine repetitive matrix protein 2	SKSQTSPKGGRSRSSSPVTELASRSPIRQDR	S	1103	3	0.693261	II	3	-0.9239	1.10547e-12	1.1635
1244	Q9UQ35	Serine/arginine repetitive matrix protein 2	KGGRSRSSSPVTELASRSPIRQDRGEFSASP	S	1110	10	0.890163	I	3	0.03773	1.10547e-12	1.1635
1245	Q9UQ35	Serine/arginine repetitive matrix protein 2	GRSRSSSPVTELASRSPIRQDRGEFSASPML	S	1112	12	0.865957	I	3	0.060707	0.000515724	1.1914
1246	Q9UQ35	Serine/arginine repetitive matrix protein 2	RSAAAKTHTTALAGRSPSPASGRRGEGDAPF	S	295	10	0.999975	I	2	-0.035323	4.74455e-11	0.99912
1247	Q9UQ35	Serine/arginine repetitive matrix protein 2	AAAKTHTTALAGRSPSPASGRRGEGDAPFSE	S	297	12	0.999464	I	2	-0.035323	4.74455e-11	0.95691
1248	Q9UQ35	Serine/arginine repetitive matrix protein 2	KTHTTALAGRSPSPASGRRGEGDAPFSEPGT	S	300	15	0.771214	I	2	0.056202	1.91892e-06	1.0061
1249	Q9UQ35	Serine/arginine repetitive matrix protein 2	PRVPLSAYERVSGRTSPPLLDRARSRTPPSA	S	2398	2	0.995441	I	2	-0.091922	0.0013759	0.99554
1250	Q9UQ35	Serine/arginine repetitive matrix protein 2	SVDQKTVARTPLGQRSRSGSSQELDVKPSAS	S	1537	11	0.999995	I	3	-0.18263	0.00670388	1.2252
1251	Q9UQN3	Charged multivesicular body protein 2b	AARSLPSASTSKATISDEEIERQLKALGVD_	S	199	4	0.999936	I	2	0.11423	0.000100738	0.98755
1252	Q9Y248	DNA replication complex GINS protein PSF2	MYKLRTNLQPLESTQSQDF____________	S	182	11	0.999293	I	2	0.037967	1.74688e-05	1.4768
1253	Q9Y266	Nuclear migration protein nudC	DAENHEAQLKNGSLDSPGKQDTEEDEEEDEK	S	139	6	0.999976	I	3	-0.18264	2.79516e-13	0.7739
1254	Q9Y2D5	A-kinase anchor protein 2	SQPRDALGDSLQVPVSPSSTTSSRCSSRDGE	S	152	12	0.946486	I	2	-0.13951	9.15906e-26	0.82118
1255	Q9Y2D5	A-kinase anchor protein 2	RDALGDSLQVPVSPSSTTSSRCSSRDGEFTL	S	155	15	0.455933	III	2	-0.046314	9.15906e-26	NA
1256	Q9Y2D5	A-kinase anchor protein 2	LGDSLQVPVSPSSTTSSRCSSRDGEFTLTTL	S	158	18	0.211567	III	2	-0.0060817	0.0139904	NA
1257	Q9Y2D5	A-kinase anchor protein 2	GDSLQVPVSPSSTTSSRCSSRDGEFTLTTLK	S	159	19	0.211567	III	2	-0.0060817	0.0139904	NA
1258	Q9Y2V2	Calcium-regulated heat stable protein 1	QASVGLLDTPRSRERSPSPLRGNVVPSPLPT	S	30	3	1	I	3	-0.022507	5.92888e-10	1.0619
1259	Q9Y2V2	Calcium-regulated heat stable protein 1	SVGLLDTPRSRERSPSPLRGNVVPSPLPTRR	S	32	5	1	I	3	-0.022507	5.92888e-10	1.0619
1260	Q9Y2V2	Calcium-regulated heat stable protein 1	SRERSPSPLRGNVVPSPLPTRRTRTFSATVR	S	41	14	0.996538	I	2	0.40058	5.92888e-10	0.91328
1261	Q9Y2V2	Calcium-regulated heat stable protein 1	NVVPSPLPTRRTRTFSATVRASQGPVYKGVC	S	52	3	0.923165	I	2	0.32543	0.00146017	0.99865
1262	Q9Y2W1	Thyroid hormone receptor-associated protein 3	YGTGSASRASAVSELSPRERSPALKSPLQSV	S	243	8	0.999636	I	2	0.23884	5.04984e-05	0.91458
1263	Q9Y2W1	Thyroid hormone receptor-associated protein 3	ASRASAVSELSPRERSPALKSPLQSVVVRRR	S	248	3	0.999999	I	3	-0.21843	0.000903426	0.94745
1264	Q9Y2W1	Thyroid hormone receptor-associated protein 3	AVSELSPRERSPALKSPLQSVVVRRRSPRPS	S	253	8	0.998897	I	3	-0.21843	0.000903426	0.94745
1265	Q9Y2W1	Thyroid hormone receptor-associated protein 3	HDKFSGEEGEIEDDESGTENREEKDNIQPTT	S	939	13	0.987441	I	3	-0.050341	4.60452e-13	0.95182
1266	Q9Y2W1	Thyroid hormone receptor-associated protein 3	QTNTDKEKIKEKGSFSDTGLGDGKMKSDSFA	S	379	4	0.998339	I	2	0.92802	3.01517e-11	1.1642
1267	Q9Y2W1	Thyroid hormone receptor-associated protein 3	AKNKKSPEIHRRIDISPSTFRKHGLAHDEMK	S	682	4	0.963251	I	2	0.3414	0.002271	0.90287
1268	Q9Y2W1	Thyroid hormone receptor-associated protein 3	GQFDHGSGSLSPSKKSPVGKSPPSTGSTYGS	S	315	2	0.995836	I	3	-0.83517	0.00855747	0.40378
1269	Q9Y2W1	Thyroid hormone receptor-associated protein 3	GSGSLSPSKKSPVGKSPPSTGSTYGSSQKEE	S	320	7	0.867719	I	3	-0.83517	0.00855747	0.40378
1270	Q9Y2X3	Nucleolar protein 58	KKKRGKKKHIKEEPLSEEEPCTSTAIASPEK	S	502	8	1	I	3	0.36703	5.19326e-23	0.96899
1271	Q9Y2X3	Nucleolar protein 58	KHIKEEPLSEEEPCTSTAIASPEKKKKKKKK	S	509	15	0.343783	III	4	0.20356	0.00542781	NA
1272	Q9Y2X3	Nucleolar protein 58	EPLSEEEPCTSTAIASPEKKKKKKKKRENED	S	514	17	0.999997	I	2	0.51603	5.19326e-23	0.76865
1273	Q9Y2X7	ARF GTPase-activating protein GIT1	DILSEAKRRQQGKSLSSPTDNLELSLRSQSD	S	361	3	0.490327	III	2	0.1256	0.0034201	NA
1274	Q9Y2X7	ARF GTPase-activating protein GIT1	ILSEAKRRQQGKSLSSPTDNLELSLRSQSDL	S	362	4	0.794801	I	2	-0.069484	0.0034201	1.1716
1275	Q9Y385	Ubiquitin-conjugating enzyme E2 J1	SPRQRRAQQQSQRRLSTSPDVIQGHQPRDNH	S	266	3	0.67114	II	3	0.23403	5.74246e-05	1.1269
1276	Q9Y385	Ubiquitin-conjugating enzyme E2 J1	RQRRAQQQSQRRLSTSPDVIQGHQPRDNHTD	S	268	5	0.470539	III	3	-1.6993	0.00452508	NA
1277	Q9Y388	RNA-binding motif protein, X-linked 2	KEKADREVQAEQPSSSSPRRKTVKEKDDTGP	S	187	13	0.395304	III	3	-0.55969	0.00896702	NA
1278	Q9Y388	RNA-binding motif protein, X-linked 2	EKADREVQAEQPSSSSPRRKTVKEKDDTGPK	S	188	14	0.395304	III	3	-0.55969	0.00896702	NA
1279	Q9Y3T9	Nucleolar complex protein 2 homolog	KDEDRKQFKDLFDLNSSEEDDTEGFSERGIL	S	672	7	1	I	2	0.13515	8.29483e-92	1.212
1280	Q9Y3T9	Nucleolar complex protein 2 homolog	DEDRKQFKDLFDLNSSEEDDTEGFSERGILR	S	673	8	1	I	2	0.10053	8.29483e-92	1.212
1281	Q9Y3T9	Nucleolar complex protein 2 homolog	NSPQAETREAREAARSPDKPGGSPSASRRKG	S	49	5	0.997361	I	3	0.085337	0.000868952	0.9188
1282	Q9Y3T9	Nucleolar complex protein 2 homolog	REAREAARSPDKPGGSPSASRRKGRASEHKD	S	56	12	0.751191	I	3	0.085337	0.000868952	0.9188
1283	Q9Y446	Plakophilin-3	HGFNSYGSHRTLQRLSSGFDDIDLPSAVKYL	S	313	2	0.904037	I	2	-0.058021	0.00016328	1.0101
1284	Q9Y4B5	Microtubule cross-linking factor 1	GLPSTSSKEDVTPPLSPDDLKYIEEFNKSWD	S	1421	8	1	I	2	0.95735	7.77664e-07	1.0271
1285	Q9Y4B5	Microtubule cross-linking factor 1	GAPTPSPAARGAPPGSPEPPALLAAPLAAGA	S	263	6	1	I	3	-0.14156	1.04507e-10	1.0253
1286	Q9Y4H2	Insulin receptor substrate 2	TPPAAKCSSCRVRTASEGDGGAAAGAAAAGA	S	365	3	0.958916	I	2	-0.42334	0.00108523	0.9613
1287	Q9Y5B0	RNA polymerase II subunit A C-terminal domain phosphatase	LESMDKEVDDILGEGSDDSDSEKRRPEEQEE	S	869	10	0.999999	I	2	0.16027	4.06449e-103	0.72137
1288	Q9Y5B0	RNA polymerase II subunit A C-terminal domain phosphatase	MDKEVDDILGEGSDDSDSEKRRPEEQEEEPQ	S	872	13	0.999144	I	2	0.16027	4.06449e-103	0.72137
1289	Q9Y5B6	PAX3- and PAX7-binding protein 1	EPGKGRLVREDENDASDDEDDDEKRRIVFSV	S	262	10	1	I	3	-0.28778	4.76497e-08	0.88439
1290	Q9Y5J1	U3 small nucleolar RNA-associated protein 18 homolog	MGGVPAWAETTKRKTSSDDESEEDEDDLLQR	S	205	4	0.734164	II	3	-0.21714	1.20496e-38	1.0036
1291	Q9Y5J1	U3 small nucleolar RNA-associated protein 18 homolog	GGVPAWAETTKRKTSSDDESEEDEDDLLQRT	S	206	5	0.955847	I	3	0.070185	2.4313e-30	0.88444
1292	Q9Y5J1	U3 small nucleolar RNA-associated protein 18 homolog	AWAETTKRKTSSDDESEEDEDDLLQRTGNFI	S	210	9	1	I	3	-0.22317	1.20496e-38	0.85248
1293	Q9Y5J1	U3 small nucleolar RNA-associated protein 18 homolog	LLRRLRGPRVQEHEDSGDSEVENEAKGNFPP	S	121	7	1	I	2	0.17671	6.59767e-16	0.96356
1294	Q9Y5J1	U3 small nucleolar RNA-associated protein 18 homolog	RLRGPRVQEHEDSGDSEVENEAKGNFPPQKK	S	124	10	1	I	2	0.17671	6.59767e-16	0.96356
1295	Q9Y5S2	Serine/threonine-protein kinase MRCK beta	KHSTPSNSSNPSGPPSPNSPHRSQLPLEGLE	S	1690	15	0.999079	I	3	-0.27952	7.15548e-13	0.76146
1296	Q9Y5S2	Serine/threonine-protein kinase MRCK beta	TPSNSSNPSGPPSPNSPHRSQLPLEGLEQPA	S	1693	18	0.999523	I	3	-0.27952	0.00021125	0.9116
1297	Q9Y606	tRNA pseudouridine synthase A, mitochondrial	TAGGTGAKVPSPLEGSEGDGDTD________	S	420	8	0.998785	I	2	-0.12211	0.00672386	1.2475
1298	Q9Y618	Nuclear receptor corepressor 2	GNTSQPPAFFSKLTESNSAMVKSKKQEINKK	S	2286	4	0.976107	I	2	-0.19604	0.0215575	2.18
1299	Q9Y6D5	Brefeldin A-inhibited guanine nucleotide-exchange protein 2	QEARELEKPIQSKPQSPVIQAAAVSPKFVRL	S	218	12	0.999571	I	3	-0.2147	0.00359334	1.0343
1300	Q9Y6D5	Brefeldin A-inhibited guanine nucleotide-exchange protein 2	IQSKPQSPVIQAAAVSPKFVRLKHSQAQSKP	S	227	21	0.999996	I	3	-0.2147	0.00359334	1.0343
1301	Q9Y6E2	Basic leucine zipper and W2 domain-containing protein 2	QMKKFVEWLQNAEEESESEGEEN________	S	412	12	1	I	2	0.38059	0.00113906	1.5194
1302	Q9Y6E2	Basic leucine zipper and W2 domain-containing protein 2	KKFVEWLQNAEEESESEGEEN__________	S	414	14	1	I	2	0.38059	0.00113906	1.5194
1303	Q9Y6G9	Cytoplasmic dynein 1 light intermediate chain 1	VHAELDRITRKPVTVSPTTPTSPTEGEAS__	S	510	6	0.874235	I	2	0.46173	0.0127504	1.7751
1304	Q9Y6G9	Cytoplasmic dynein 1 light intermediate chain 1	RITRKPVTVSPTTPTSPTEGEAS________	S	516	12	0.964815	I	2	-0.041105	5.1314e-39	1.0425
1305	Q9Y6X9	MORC family CW-type zinc finger protein 2	GRFVVKEEKKDSNELSDSAGEEDSADLKRAQ	S	777	7	0.683344	II	3	-0.28629	0.00382716	1.1855
1306	Q9Y6X9	MORC family CW-type zinc finger protein 2	FVVKEEKKDSNELSDSAGEEDSADLKRAQKD	S	779	9	0.935796	I	3	-0.28629	0.00382716	1.1855
1307	Q9Y6X9	MORC family CW-type zinc finger protein 2	ESPIKLSPATPSRKRSVAVSDEEEVEEEAER	S	739	3	1	I	3	0.39868	1.94213e-12	0.84785
1308	Q9Y6X9	MORC family CW-type zinc finger protein 2	KLSPATPSRKRSVAVSDEEEVEEEAERRKER	S	743	7	1	I	3	0.39868	1.94213e-12	0.84785
1309	A1L390	Pleckstrin homology domain-containing family G member 3	NRRVIVMEKGPLPSPTAGLEESSGQGPSSPV	T	1156	7	0.473783	III	4	0.12441	3.70933e-07	NA
1310	Q13765;E9PAV3	Nascent polypeptide-associated complex subunit alpha;Nascent polypeptide-associated complex subunit alpha, muscle-specific form	QGEAVSNIQENTQTPTVQEESEEEEVDETGV	T	161;2024	17	0.707471	II	3	-0.28977	0.000652361	0.65071
1311	O14545	TRAF-type zinc finger domain-containing protein 1	HVTEGIPRLDSQPQETSPELPRRRVRHQGDL	T	414	8	0.856379	I	2	0.13812	1.87205e-07	0.79227
1312	P19105;P24844;O14950	Myosin regulatory light chain 12A;Myosin regulatory light polypeptide 9;Myosin regulatory light chain 12B	SKRTKTKTKKRPQRATSNVFAMFDQSQIQEF	T	18;19;19	2	0.660097	II	3	-0.15545	7.41126e-07	0.90693
1313	O15027	Protein transport protein Sec16A	TTVSQNYRGSVSQPSTPSPPKPTGIFQTSAN	T	415	8	0.693754	II	3	-0.16142	0.00244371	0.87601
1314	O15085	Rho guanine nucleotide exchange factor 11	RELLKSLGGESSGGTTPVGSFHTEAARWTDG	T	1462	11	0.5226	II	3	-0.015021	0.000161688	0.99207
1315	O15173	Membrane-associated progesterone receptor component 2	YVGRLLKPGEEPSEYTDEEDTKDHNKQD___	T	211	12	0.999378	I	3	-0.11159	2.83041e-15	0.63656
1316	O15231	Zinc finger protein 185	QGDPAVPAQQPADPSTPERQSSPSGSEQLVR	T	447	18	0.694673	II	3	0.21021	1.67871e-11	0.9712
1317	O15231	Zinc finger protein 185	QGDPAVPTQQPADPSTPEQQNSPSGSEQFVR	T	513	18	0.682235	II	3	0.48171	2.40817e-05	0.82231
1318	O15231	Zinc finger protein 185	EDYKKLAPYNIRRSSTSGDTEEEEEEEVVPF	T	154	4	0.44989	III	3	0.1019	7.45033e-07	NA
1319	O15231	Zinc finger protein 185	KLAPYNIRRSSTSGDTEEEEEEEVVPFSSDE	T	158	8	0.977668	I	3	0.17854	1.04213e-39	0.96244
1320	O60504	Vinexin	REPRLRLCDDGPQLPTSPRLTAAARSARHPS	T	529	10	0.5	III	2	-0.63969	0.000903761	0.80376
1321	O60832	H/ACA ribonucleoprotein complex subunit 4	AGLESGAEPGDGDSDTTKKKKKKKKAKEVEL	T	496	16	0.648328	II	2	0.48286	1.54956e-07	1.0815
1322	O60832	H/ACA ribonucleoprotein complex subunit 4	GLESGAEPGDGDSDTTKKKKKKKKAKEVELV	T	497	17	0.776453	I	3	-0.035054	2.78256e-08	0.91561
1323	O75044	SLIT-ROBO Rho GTPase-activating protein 2	SPVVAPTSEPSSPLHTQLLKDPEPAFQRSAS	T	998	17	0.583984	II	3	-0.36516	0.000234311	0.96
1324	O75821	Eukaryotic translation initiation factor 3 subunit G	DKCVTSELLKGIPLATGDTSPEPELLPGAPL	T	38	6	0.889226	I	3	-0.017196	2.0029e-05	1.049
1325	O75821	Eukaryotic translation initiation factor 3 subunit G	VTSELLKGIPLATGDTSPEPELLPGAPLPPP	T	41	9	0.666667	II	3	0.0011936	0.00101281	0.96528
1326	O76094	Signal recognition particle subunit SRP72	ASSELDASKTVSSPPTSPRPGSAATVSASTS	T	624	7	0.491287	III	3	0.032728	1.9735e-05	NA
1327	O95453	Poly(A)-specific ribonuclease PARN	EEAGLEDGVSGEISDTELEQTDSCAEPLSEG	T	589	22	0.49454	III	3	-0.64492	2.82989e-06	NA
1328	O95674	Phosphatidate cytidylyltransferase 2	PEDKESESEAKVDGETASDSESRAESAPLPV	T	31	5	0.258511	III	3	0.73052	0.000203125	NA
1329	P00533	Epidermal growth factor receptor	TLRRLLQERELVEPLTPSGEAPNQALLRILK	T	693	7	0.992688	I	2	0.59352	6.91743e-21	1.2175
1330	P00533	Epidermal growth factor receptor	SPSTSRTPLLSSLSATSNNSTVACIDRNGLQ	T	1041	10	0.729725	II	3	0.5135	0.000117579	1.0944
1331	P00533	Epidermal growth factor receptor	RTPLLSSLSATSNNSTVACIDRNGLQSCPIK	T	1046	15	0.78165	I	3	0.17447	3.36216e-09	0.8517
1332	P02545	Prelamin-A/C	LLEGEEERLRLSPSPTSQRSRGRASSHSSQT	T	394	8	0.832686	I	3	-0.24704	9.81308e-07	0.95524
1333	P02545	Prelamin-A/C	PSQRRATRSGAQASSTPLSPTRITRLQEKED	T	19	8	0.940825	I	2	0.52608	6.3018e-19	0.9986
1334	P05455	Lupus La protein	QPGSGKGKVQFQGKKTKFASDDEHDEHDENG	T	362	1	0.499973	III	3	-0.31943	0.0024874	1.5159
1335	P06493;P24941;Q00526	Cyclin-dependent kinase 1;Cyclin-dependent kinase 2;Cyclin-dependent kinase 3	__MEDYTKIEKIGEGTYGVVYKGRHKTTGQV	T	14;14;14	5	1	I	2	0.22306	0.000182092	0.95715
1336	P08670	Vimentin	LIKTVETRDGQVINETSQHHDDLE_______	T	458	8	0.58204	II	2	-0.10199	7.86201e-06	1.0008
1337	P11388	DNA topoisomerase 2-alpha	DDVKGSVPLSSSPPATHFPDETEITNPVPKK	T	1397	12	0.406101	III	3	-0.96444	8.33289e-11	NA
1338	P13051	Uracil-DNA glycosylase	AIPAKKAPAGQEEPGTPPSSPLSAEQLDRIQ	T	60	11	0.999327	I	3	-0.54422	6.0497e-07	0.67565
1339	P15336	Cyclic AMP-dependent transcription factor ATF-2	KFGPARNDSVIVADQTPTPTRFLKNCEEVGL	T	69	10	0.999985	I	2	-0.54255	6.99492e-35	1.123
1340	P15336	Cyclic AMP-dependent transcription factor ATF-2	GPARNDSVIVADQTPTPTRFLKNCEEVGLFN	T	71	12	0.968789	I	2	-0.54255	6.99492e-35	1.1148
1341	P15336	Cyclic AMP-dependent transcription factor ATF-2	ARNDSVIVADQTPTPTRFLKNCEEVGLFNEL	T	73	14	0.814646	I	2	-0.26933	5.33934e-05	1.7201
1342	P17544	Cyclic AMP-dependent transcription factor ATF-7	KFGPARTDSVIIADQTPTPTRFLKNCEEVGL	T	51	10	0.999989	I	2	0.2082	1.47376e-19	1.5483
1343	P17544	Cyclic AMP-dependent transcription factor ATF-7	GPARTDSVIIADQTPTPTRFLKNCEEVGLFN	T	53	12	0.998347	I	2	-0.2816	1.47376e-19	1.5483
1344	P18887	DNA repair protein XRCC1	KPTQAAGPSSPQKPPTPEETKAASPVLQEDI	T	453	17	0.992334	I	3	-0.0904	7.88274e-07	1.0951
1345	P20020	Plasma membrane calcium-transporting ATPase 1	FRIEDSEPHIPLIDDTDAEDDAPTKRNSSPP	T	1203	14	0.995297	I	3	-0.48985	5.06356e-13	0.70767
1346	P20020	Plasma membrane calcium-transporting ATPase 1	SATSSSPGSPLHSLETSL_____________	T	1256	16	0.368967	III	2	0.54455	2.28037e-06	NA
1347	P20700	Lamin-B1	TPVPPRMGSRAGGPTTPLSPTRLSRLQEKEE	T	20	6	0.9895	I	2	0.1818	5.37983e-05	0.80166
1348	P27348	14-3-3 protein theta	STLIMQLLRDNLTLWTSDSAGEECDAAEGAE	T	229	7	0.41537	III	3	-0.19918	5.14693e-13	NA
1349	P29317	Ephrin type-A receptor 2	TLADFDPRVSIRLPSTSGSEGVPFRTVSEWL	T	898	4	0.544119	II	2	0.12416	0.000252362	1.0546
1350	P29692	Elongation factor 1-delta	VSPMRQVEPPAKKPATPAEDDEDDDIDLFGS	T	147	4	1	I	3	-0.61696	3.22227e-71	0.78927
1351	P55795;P31943	Heterogeneous nuclear ribonucleoprotein H2;Heterogeneous nuclear ribonucleoprotein H	VFKSNSVEMDWVLKHTGPNSPDTANDGFVRL	T	100;100	2	0.792376	I	3	0.25639	1.00882e-27	1.1056
1352	P42167;P42166	Lamina-associated polypeptide 2, isoforms beta/gamma;Lamina-associated polypeptide 2, isoform alpha	RKLYEKKLLKLREQGTESRSSTPLPTISSSA	T	154;154	6	0.58106	II	3	0.15141	0.00194926	0.76509
1353	P42167;P42166	Lamina-associated polypeptide 2, isoforms beta/gamma;Lamina-associated polypeptide 2, isoform alpha	KLLKLREQGTESRSSTPLPTISSSAENTRQN	T	160;160	10	0.968353	I	3	-0.18999	2.6413e-10	0.6565
1354	P42167;P42166	Lamina-associated polypeptide 2, isoforms beta/gamma;Lamina-associated polypeptide 2, isoform alpha	SKGPPDFSSDEEREPTPVLGSGAAAAGRSRA	T	74;74	14	0.950524	I	3	-0.18636	6.47311e-06	2.0299
1355	P46821	Microtubule-associated protein 1B	TEPVEAYVIQKEREVTKGPAESPDEGITTTE	T	885	5	0.814224	I	4	-0.36861	3.04834e-13	2.8707
1356	P46821	Microtubule-associated protein 1B	DEGITTTEGEGECEQTPEELEPVEKQGVDDI	T	908	28	0.999996	I	4	-0.36861	3.04834e-13	1.4596
1357	P46821	Microtubule-associated protein 1B	ISPLTPRESSPLYSPTFSDSTSAVKEKTATC	T	1799	9	0.576868	II	2	0.068918	1.91453e-16	1.8503
1358	P46821	Microtubule-associated protein 1B	PALALDERKLGDVSPTQIDVSQFGSFKEDTK	T	1503	7	0.902145	I	3	0.12982	8.7445e-21	0.72592
1359	P46821	Microtubule-associated protein 1B	LEGEKLSPKSDISPLTPRESSPLYSPTFSDS	T	1788	7	1	I	2	-0.14704	3.82355e-05	0.97094
1360	P46821	Microtubule-associated protein 1B	PTFSDSTSAVKEKTATCHSSSSPPIDAASAE	T	1813	3	0.218731	III	3	-0.1705	9.39271e-06	NA
1361	P46821	Microtubule-associated protein 1B	KVSAEAEVAPVSPEVTQEVVEEHCASPEDKT	T	1302	15	0.601124	II	3	-0.21366	2.65323e-07	1.191
1362	P46937	Transcriptional coactivator YAP1	FFKPPEPKSHSRQASTDAGTAGALTPQHVRA	T	110	4	0.496574	III	2	0.3641	7.47458e-05	NA
1363	P46937	Transcriptional coactivator YAP1	PEPKSHSRQASTDAGTAGALTPQHVRAHSSP	T	114	8	0.927056	I	3	-0.13017	8.03629e-08	0.80438
1364	P49736	DNA replication licensing factor MCM2	MASSPAQRRRGNDPLTSSPGRSSRRTDALTS	T	25	8	0.333333	III	2	-0.20247	0.0013847	NA
1365	P49792	E3 SUMO-protein ligase RanBP2	LNPSNKELVGPPLAETVFTPKTSPENVQDRF	T	1393	10	0.984026	I	3	-0.21835	1.16469e-10	1.0422
1366	P49792	E3 SUMO-protein ligase RanBP2	SNKELVGPPLAETVFTPKTSPENVQDRFALV	T	1396	13	0.743415	II	3	-0.1378	0.000142672	1.5023
1367	P52292	Importin subunit alpha-1	QMLKRRNVSSFPDDATSPLQENRNNQGTVNW	T	61	10	0.596074	II	2	-0.15889	5.22121e-07	0.99827
1368	P52594	Arf-GAP domain and FG repeat-containing protein 1	SLLGDSAPTLHLNKGTPSQSPVVGRSQGQQQ	T	177	16	0.901537	I	3	0.16156	6.12736e-16	1.1897
1369	P54727	UV excision repair protein RAD23 homolog B	KQEKPAEKPAETPVATSPTATDSTSGDSSRS	T	159	15	0.447261	III	4	-0.053357	3.99228e-05	NA
1370	P54727	UV excision repair protein RAD23 homolog B	AEKPAETPVATSPTATDSTSGDSSRSNLFED	T	164	20	0.176594	III	3	-0.34968	1.30512e-07	NA
1371	P54727	UV excision repair protein RAD23 homolog B	PAETPVATSPTATDSTSGDSSRSNLFEDATS	T	167	23	0.176594	III	3	-0.34968	1.30512e-07	NA
1372	P61978	Heterogeneous nuclear ribonucleoprotein K	KIIPTLEEGLQLPSPTATSQLPLESDAVECL	T	118	15	0.381292	III	3	-0.31172	0.00160268	NA
1373	P62070	Ras-related protein R-Ras2	IRKFQEQECPPSPEPTRKEKDKKGCHCVIF_	T	190	14	0.835766	I	4	-0.39792	0.00157683	0.78305
1374	P62753	40S ribosomal protein S6	EQIAKRRRLSSLRASTSKSESSQK_______	T	241	9	0.563456	II	2	-0.45059	3.22326e-08	1.2255
1375	Q9BQE3;Q6PEY2;Q13748;Q71U36;P68363	Tubulin alpha-1C chain;Tubulin alpha-3E chain;Tubulin alpha-3C/D chain	MPSDKTIGGGDDSFNTFFSETGAGKHVPRAV	T	51;51;51;51;51	11	0.49846	III	2	-1.1701	7.30418e-06	NA
1376	P78362	SRSF protein kinase 2	SSPSHDRSRTVSASSTGDLPKAKTRAADLLV	T	498	7	0.936256	I	2	-0.20877	6.9267e-07	0.93988
1377	P85037	Forkhead box protein K1	PTHPGLMSPRSGGLQTPECLSREGSPIPHDP	T	436	6	0.990589	I	3	-0.20502	5.60938e-07	1.046
1378	Q00613	Heat shock factor protein 1	RGHTDTEGRPPSPPPTSTPEKCLSVACLDKN	T	367	15	0.415404	III	3	0.084807	0.00227399	NA
1379	Q01082	Spectrin beta chain, non-erythrocytic 1	TVDTSEMVNGATEQRTSSKESSPIPSPTSDR	T	2159	1	0.557642	II	3	-0.18435	5.98844e-05	1.3714
1380	Q02880	DNA topoisomerase 2-beta	PGRKTSKTTSKKPKKTSFDQDSDVDIFPSDF	T	1575	2	0.727491	II	3	0.11498	8.85436e-05	1.5594
1381	Q05209	Tyrosine-protein phosphatase non-receptor type 12	NSSDINYQTRKTVSLTPSPTTQVETPDLVDH	T	569	5	0.618491	II	3	0.65242	1.57296e-07	1.0803
1382	Q05209	Tyrosine-protein phosphatase non-receptor type 12	PTTQVETPDLVDHDNTSPLFRTPLSFTNPLH	T	587	23	0.489545	III	3	0.2255	0.00186739	NA
1383	Q09666	Neuroblast differentiation-associated protein AHNAK	LHRKGDRSPEPGQTWTREVFSSCSSEVVLSG	T	101	13	0.61387	II	2	0.41444	0.00160061	1.0475
1384	Q09666	Neuroblast differentiation-associated protein AHNAK	KTVIRLPSGSGAASPTGSAVDIRAGAISASG	T	218	11	0.96774	I	2	-0.12833	2.64538e-09	0.9392
1385	Q09666	Neuroblast differentiation-associated protein AHNAK	LTEISNVDVETQSGKTVIRLPSGSGAASPTG	T	204	1	0.694724	II	3	0.17987	3.07282e-09	1.7466
1386	Q0JRZ9	F-BAR domain only protein 2	INEIPRPFSPPVTSNTSPPPAAPLARAESSS	T	495	19	0.447069	III	3	-0.14858	5.1611e-15	NA
1387	Q12888	Tumor suppressor p53-binding protein 1	PDAFRSTPFIVPSSPTEQEGRQDKPMDTSVL	T	382	11	0.613634	II	2	0.37375	1.46155e-08	1.1815
1388	Q12965	Unconventional myosin-Ie	LYTSMARPPLPRQQSTSSDRVSQTPESLDFL	T	1003	4	0.624076	II	3	0.062002	2.56435e-05	1.2694
1389	Q13017	Rho GTPase-activating protein 5	KSKTLFSKAKSYYRRTHSDASDDEAFTTSKT	T	1171	2	0.603048	II	3	-0.57894	0.00023711	1.2017
1390	Q13131	5'-AMP-activated protein kinase catalytic subunit alpha-1	DFRSIDDEITEAKSGTATPQRSGSVSNYRSC	T	488	13	0.649294	II	2	-0.065825	1.22116e-21	1.0646
1391	Q13131	5'-AMP-activated protein kinase catalytic subunit alpha-1	RSIDDEITEAKSGTATPQRSGSVSNYRSCQR	T	490	15	0.999994	I	2	-0.065825	1.22116e-21	1.0802
1392	Q13185	Chromobox protein homolog 3	MKCPQIVIAFYEERLTWHSCPEDEAQ_____	T	173	2	0.916609	I	2	0.29234	2.8174e-20	1.2166
1393	Q13428	Treacle protein	RKSAEPSANTTLVSETEEEGSVPAFGAAAKP	T	173	14	0.462916	III	3	-0.25355	0.00148606	NA
1394	Q13435	Splicing factor 3B subunit 2	ARSSLGQSASETEEDTVSVSKKEKNRKRRNR	T	315	14	0.735417	II	2	-0.042311	6.74746e-07	0.90992
1395	Q13459	Unconventional myosin-IXb	LDSRVSPPAPGSAPETPEDKSKPCGSPRVQE	T	1271	12	0.999999	I	2	-0.08411	5.87201e-05	1.0192
1396	Q13501	Sequestosome-1	EVDIDVEHGGKRSRLTPVSPESSSTEEKSSS	T	269	5	0.999785	I	3	-0.16488	1.03962e-28	0.75765
1397	Q13501	Sequestosome-1	GKRSRLTPVSPESSSTEEKSSSQPSSCCSDP	T	278	14	0.31081	III	3	-0.34029	1.63909e-05	NA
1398	Q13541	Eukaryotic translation initiation factor 4E-binding protein 1	VLGDGVQLPPGDYSTTPGGTLFSTTPGGTRI	T	37	18	0.551715	II	3	0.072265	0.000122685	1.7693
1399	Q13541	Eukaryotic translation initiation factor 4E-binding protein 1	PGDYSTTPGGTLFSTTPGGTRIIYDRKFLME	T	46	27	0.649383	II	3	0.072265	0.000122685	1.995
1400	Q14160	Protein scribble homolog	APTPSPTPVEDLGPQTSTSPGRLSPDFAEEL	T	1558	23	0.355766	III	3	-0.63937	4.3377e-07	NA
1401	Q14247	Src substrate cortactin	QEEARRKLEEQARAKTQTPPVSPAPQPTEER	T	399	3	0.789401	I	3	-0.061745	2.54405e-16	1.0098
1402	Q14247	Src substrate cortactin	EARRKLEEQARAKTQTPPVSPAPQPTEERLP	T	401	3	0.963222	I	2	0.060021	1.62573e-16	0.87845
1403	Q14676	Mediator of DNA damage checkpoint protein 1	EEDMPQRVVLLQRSQTTTERDSDTDVEEEEL	T	447	3	0.448482	III	3	-0.03499	1.98723e-17	NA
1404	Q14676	Mediator of DNA damage checkpoint protein 1	EDMPQRVVLLQRSQTTTERDSDTDVEEEELP	T	448	4	0.448482	III	3	-0.03499	2.58865e-21	NA
1405	Q14676	Mediator of DNA damage checkpoint protein 1	DMPQRVVLLQRSQTTTERDSDTDVEEEELPV	T	449	5	0.421089	III	3	0.09044	2.58865e-21	NA
1406	Q14676	Mediator of DNA damage checkpoint protein 1	VLLQRSQTTTERDSDTDVEEEELPVENREAV	T	455	11	0.956429	I	3	0.072097	2.51738e-21	0.99646
1407	Q15147	1-phosphatidylinositol 4,5-bisphosphate phosphodiesterase beta-4	KNDKKGKANTAKANVTPQSSSELRPTTTAAL	T	886	4	0.947279	I	3	0.295	2.47444e-05	1.0787
1408	Q15149	Plectin	TKGYYSPYSVSGSGSTAGSRTGSRTGSRAGS	T	4623	14	0.764941	I	2	0.54844	1.04845e-05	0.69149
1409	Q15149	Plectin	VGSSSSYPISPAVSRTQLASWSDPTEETGPV	T	4402	1	0.298317	III	3	-0.44779	0.000627328	NA
1410	Q15527	Surfeit locus protein 2	LFTRKDLGSTEDGDGTDDFLTDKEDEKAKPP	T	190	11	0.999995	I	3	-0.034395	1.16166e-53	0.91253
1411	Q15527	Surfeit locus protein 2	DLGSTEDGDGTDDFLTDKEDEKAKPPREKAT	T	195	16	1	I	3	0.22346	1.16166e-53	0.91253
1412	Q16555	Dihydropyrimidinase-related protein 2	YDGPVCEVSVTPKTVTPASSAKTSPAKQQAP	T	514	3	0.837911	I	3	0.13366	0.000895384	1.2965
1413	Q16555	Dihydropyrimidinase-related protein 2	VSVTPKTVTPASSAKTSPAKQQAPPVRNLHQ	T	521	10	0.667959	II	3	0.13366	0.000895384	1.2965
1414	Q16637	Survival motor neuron protein	GGVPEQEDSVLFRRGTGQSDDSDIWDDTALI	T	25	2	0.579144	II	3	-0.43886	0.000272455	0.94655
1415	Q16875	6-phosphofructo-2-kinase/fructose-2,6-bisphosphatase 3	DAKKGPNPLMRRNSVTPLASPEPTKKPRINS	T	463	5	0.500002	II	3	-0.3663	0.00257555	0.83074
1416	Q3KQU3	MAP7 domain-containing protein 1	SAAPASPAPSPAPSPTPAPPQKEQPPAETPT	T	554	17	0.557053	II	3	-0.038603	0.00162451	0.98458
1417	Q3YEC7	Rab-like protein 6	RRADDFPVRDDPSDVTDEDEGPAEPPPPPKL	T	599	15	1	I	3	-0.16748	1.64461e-05	0.71964
1418	Q4G0J3	La-related protein 7	EASEASKENRDIEISTEEEKDTGDLKDSSLL	T	338	9	0.999999	I	3	0.10083	8.08619e-07	2.2675
1419	Q4G0J3	La-related protein 7	DTSNTSISKMKRSRPTSEGSDIESTEPQKQC	T	257	5	0.770849	I	3	-0.22172	9.76685e-12	1.7554
1420	Q5JTV8	Torsin-1A-interacting protein 1	ATSVQQKVNFSEEGETEEDDQDSSHSSVTTV	T	220	9	0.999163	I	3	-0.10849	1.583e-05	0.9897
1421	Q5T200	Zinc finger CCCH domain-containing protein 13	QRNSKTNQSKKKGPRTPSPPPPIPEDIALGK	T	263	4	1	I	3	0.064874	7.59743e-14	0.89815
1422	Q5VZL5	Zinc finger MYM-type protein 4	SSIHTDDSLEVERRVTQHESDNENEIQIQNK	T	118	2	0.5	III	3	-0.036985	0.00266104	1.1368
1423	Q6P2E9	Enhancer of mRNA-decapping protein 4	QEVEPLGLPQASPSRTRSPDVISSASTALSQ	T	727	1	0.775432	I	3	0.0068716	8.42721e-22	0.92241
1424	Q6PD62	RNA polymerase-associated protein CTR9 homolog	RSKKGGEFDEFVNDDTDDDLPISKKKKRRKG	T	925	13	0.999999	I	3	0.18511	3.05464e-26	0.95528
1425	Q6PKG0	La-related protein 1	YQKETESAPGSPRAVTPVPTKTEEVSNLKTL	T	526	13	0.997059	I	2	0.32077	6.69267e-11	0.71702
1426	Q6QNY0	Biogenesis of lysosome-related organelles complex 1 subunit 3	RGRPTGLRVAGEAAETDSEPEPEPEPTAAPR	T	63	8	1	I	2	0.31755	1.34613e-09	0.7014
1427	Q6WCQ1	Myosin phosphatase Rho-interacting protein	EEQQLPPPLSPPSPSTPNHRRSQVIEKFEAL	T	295	17	0.412236	III	3	0.1346	0.000218501	NA
1428	Q6Y7W6	PERQ amino acid-rich with GYF domain-containing protein 2	SEETPQTSSSSARPGTPSDHQSQEASQFERK	T	382	21	0.272235	III	4	-0.60126	0.000470804	NA
1429	Q76FK4	Nucleolar protein 8	FGTDDRFRMDSRFLETDSEEEQEEVNEKKTA	T	888	4	1	I	2	-0.54102	1.50531e-20	0.79542
1430	Q7L2J0	7SK snRNA methylphosphate capping enzyme	NSLLDEEVSRTLNAETPKSSPLPAKGRDPVE	T	213	6	0.998437	I	3	-0.51415	0.00062197	0.82202
1431	Q7Z4S6	Kinesin-like protein KIF21A	KVTRKLSSSDAPAQDTGSSAAAVETDASRTG	T	862	12	0.601062	II	3	-0.08005	0.00138902	1.5425
1432	Q7Z4S6	Kinesin-like protein KIF21A	RIWKARNLQDGQISDTGDLGEDIASN_____	T	1664	10	0.49996	III	2	0.96521	0.000851299	0.91015
1433	Q86TB9	Protein PAT1 homolog 1	EDDRDLSERALPRRSTSPIIGSPPVRAVPIG	T	178	3	0.781188	I	2	-0.12491	0.000245062	0.92272
1434	Q86VR2	Protein FAM134C	RATRGFLRSPSSDLDTDAEGDDFELLDQSEL	T	440	8	0.997995	I	3	-0.17951	2.598e-11	0.89965
1435	Q86WB0	Nuclear-interacting partner of ALK	IAPEEGGVDAKDTSATSQSVNGSPQAEQPSL	T	55	5	0.33981	III	3	-0.353	1.02624e-06	NA
1436	Q86YS7	C2 domain-containing protein 5	FNEDPNPNTHSSGPSTPLKNQTYSFSPSKSY	T	285	19	0.773493	I	3	-0.16455	0.0013454	1.1962
1437	Q8IVF2	Protein AHNAK2	SSEAYEPRDAHDVSPTSTDTEAQLTVERQEQ	T	296	8	0.690979	II	2	0.28825	2.88335e-32	0.86131
1438	Q8IVF2	Protein AHNAK2	EAYEPRDAHDVSPTSTDTEAQLTVERQEQKA	T	298	10	0.929583	I	3	-0.23688	5.70449e-17	0.9958
1439	Q8IVF2	Protein AHNAK2	PGSQRRRKFLNLRFRTGSGQGPSSTGQPGRG	T	330	3	0.499997	III	3	0.51811	0.00165136	1.0873
1440	Q8IWW6	Rho GTPase-activating protein 12	SGDELSSSSTEQIRATTPPNQGRPDSPVYAN	T	230	2	0.500149	II	3	-0.11809	0.00315725	1.26
1441	Q8IWW6	Rho GTPase-activating protein 12	GDELSSSSTEQIRATTPPNQGRPDSPVYANL	T	231	3	0.870872	I	3	0.011757	6.81944e-17	1.0582
1442	Q8IYB3	Serine/arginine repetitive matrix protein 1	LAQEEPVAAPEPKKETESEAEDNLDDLEKHL	T	872	3	1	I	2	0.26048	5.1976e-119	0.96138
1443	Q8IYB3	Serine/arginine repetitive matrix protein 1	SASPPRRRHRPSPPATPPPKTRHSPTPQQSN	T	406	8	1	I	2	-0.032394	0.0012833	0.89697
1444	Q8N122	Regulatory-associated protein of mTOR	TVNARPQRVLDTSSLTQSAPASPTNKGVHIH	T	857	8	0.873142	I	2	0.12317	3.39208e-16	1.0498
1445	Q8N1G4	Leucine-rich repeat-containing protein 47	KKYTLENKEEGSLSDTEADAVSGQLPDPTTN	T	522	8	0.332618	III	3	0.044426	0.00121618	NA
1446	Q8N556	Actin filament-associated protein 1	KIISLGKKKPSTDEQTSSAEEDVPTCGYLNV	T	341	9	0.576711	II	3	-1.1799	6.1657e-05	1.1086
1447	Q8NC51	Plasminogen activator inhibitor 1 RNA-binding protein	RGGRGRGGRPNRGSRTDKSSASAPDVDDPEA	T	388	1	0.331614	III	2	0.54832	0.000233899	NA
1448	Q8NDI1	EH domain-binding protein 1	GVLNENTVSAGKDLSTSPKPSPIPSPVLGRK	T	427	4	0.432466	III	3	-0.39713	0.00291599	NA
1449	Q8NE71	ATP-binding cassette sub-family F member 1	EEKELMERLKKLSVPTSDEEDEVPAPKPRGG	T	108	6	1	I	3	0.22265	4.96887e-10	0.91924
1450	Q8TDD1	ATP-dependent RNA helicase DDX54	LGPGRPLPTFPTSECTSDVEPDTREMVRAQN	T	74	16	0.438814	III	3	-0.46578	4.62537e-10	NA
1451	Q92598	Heat shock protein 105 kDa	TDAQQTSQSPPSPELTSEENKIPDADKANEK	T	561	32	0.408124	III	4	0.20813	3.94935e-07	NA
1452	Q92804	TATA-binding protein-associated factor 2N	GGFKNFGGHRDYGPRTDADSESDNSDNNTIF	T	222	1	0.379871	III	3	0.082182	5.06571e-05	NA
1453	Q96B36	Proline-rich AKT1 substrate 1	SLPVSVPVWGFKEKRTEARSSDEENGPPSSP	T	198	1	0.333333	III	3	-0.081168	8.17394e-21	NA
1454	Q96CP6	GRAM domain-containing protein 1A	GTPKEVGDVIALSDITSSGAADRSQEPSPVG	T	255	12	0.38073	III	3	0.0044445	0.00157592	NA
1455	Q96D46	60S ribosomal export protein NMD3	NVNIYRDSAIPVESDTDDEGAPRISLAEMLE	T	470	10	1	I	2	0.31984	1.24495e-15	1.049
1456	Q96E09	Protein FAM122A	PKRIDFIPVSPAPSPTRGIGKQCFSPSLQSF	T	149	14	0.696457	II	2	-0.092606	3.8774e-06	0.65351
1457	Q96G46	tRNA-dihydrouridine(47) synthase [NAD(P)(+)]-like	ENCGAQQVPAGPGTSTPPSSPVRTCGPLTDE	T	273	17	0.60639	II	3	-0.17483	0.00160452	1.0338
1458	Q96RK0	Protein capicua homolog	RPEEVLPSPTLQSLATSPRAILGSYRKKRKN	T	1381	23	0.585667	II	3	0.61378	1.06356e-15	1.2018
1459	Q99460	26S proteasome non-ATPase regulatory subunit 1	SMETEEKTSSAFVGKTPEASPEPKDQTLKMI	T	311	9	0.532295	II	3	-0.071891	0.00045159	1.5447
1460	Q9BPX3	Condensin complex subunit 3	EPFKTKKIKTLHCEGTEINSDDEQESKEVEE	T	670	7	0.861169	I	3	0.13251	2.82504e-06	0.96193
1461	Q9BQG0	Myb-binding protein 1A	KNQKPSQVNGAPGSPTEPAGQKQHQKALPKK	T	1269	15	0.775586	I	3	0.09938	3.68396e-08	0.80503
1462	Q9BRD0	BUD13 homolog	RHDTPDPSPRRARHDTPDPSPLRGARHDSDT	T	159	3	1	I	2	0.33205	0.00102094	0.81346
1463	Q9BU76	Multiple myeloma tumor-associated protein 2	EKKKKDKEHRRPAEATSSPTSPERPRHHHHD	T	215	6	0.982716	I	2	-0.25121	0.000241963	0.62813
1464	Q9BU76	Multiple myeloma tumor-associated protein 2	KDKEHRRPAEATSSPTSPERPRHHHHDSDSN	T	219	10	0.825847	I	2	0.31853	0.000241963	0.77211
1465	Q9BUR4	Telomerase Cajal body protein 1	PLLATASGQRVFPEPTESGDEGEELGLPLLS	T	489	6	0.544781	II	3	0.058473	3.15378e-06	1.0105
1466	Q9BV36	Melanophilin	DTGASGCHSHPEEQPTSISPSRHGALAELCP	T	263	23	0.385314	III	4	-0.18367	0.00111341	NA
1467	Q9BX95	Sphingosine-1-phosphate phosphatase 1	PASPRRAGALRRNSLTGEEGQLARVSNWPLY	T	114	5	0.81862	I	3	-0.34157	4.07761e-12	1.5336
1468	Q9H1E3	Nuclear ubiquitous casein and cyclin-dependent kinase substrate 1	GKVGRPTASKASKEKTPSPKEEDEEPESPPE	T	202	3	1	I	2	0.014183	3.15966e-22	1.2136
1469	Q9H4G0	Band 4.1-like protein 1	EEKVKPPRPRAPESDTGDEDQDQERDTVFLK	T	580	6	0.999999	I	3	0.098516	0.000229066	0.93238
1470	Q9H6F5	Coiled-coil domain-containing protein 86	SVQRAGLGSPERPPKTSPGSPRLQQGAGLES	T	65	12	0.991949	I	3	0.36547	5.65957e-05	1.0617
1471	Q9H6S3	Epidermal growth factor receptor kinase substrate 8-like protein 2	PVSRQSIRNSQKHSPTSEPTPPGDALPPVSS	T	465	8	0.299134	III	4	-0.53571	0.00113643	NA
1472	Q9HC35	Echinoderm microtubule-associated protein-like 4	TKAPVSSTESVIQSNTPTPPPSQPLNETAEE	T	897	14	0.823184	I	4	-0.46711	5.76155e-05	1.5235
1473	Q9HC35	Echinoderm microtubule-associated protein-like 4	APVSSTESVIQSNTPTPPPSQPLNETAEEES	T	899	16	0.824948	I	4	-0.46711	5.76155e-05	1.5235
1474	Q9NQC3	Reticulon-4	PAAPKRRGSSGSVDETLFALPAASEPVIRSS	T	188	11	0.5	III	3	-0.12426	7.30504e-07	0.96438
1475	Q9NYF8	Bcl-2-associated transcription factor 1	KESGKQKFNDSEGDDTEETEDYRQFRKSVLA	T	402	11	0.999999	I	2	0.12468	1.9735e-38	4.4777
1476	Q9P1Y6	PHD and RING finger domain-containing protein 1	MSKLRGAVAAEGASDTEREEPTESQGLAARL	T	917	11	0.689072	II	3	-0.37199	1.46854e-26	0.85048
1477	Q9UGH3	Solute carrier family 23 member 2	NGIAEKSSLAETLDSTGSLDPQRSDMIYTIE	T	79	10	0.798969	I	2	0.70258	9.86385e-12	0.89669
1478	Q9UJX2	Cell division cycle protein 23 homolog	NTPTRRVSPLNLSSVTP______________	T	596	11	0.996163	I	2	-0.20895	0.000689417	0.90126
1479	Q9UKM9	RNA-binding protein Raly	GEARTRDDGDEEGLLTHSEEELEHSQDTDAD	T	286	12	0.756259	I	3	-0.2024	9.15232e-11	0.64542
1480	Q9UKV3	Apoptotic chromatin condensation inducer in the nucleus	TEDRKKASLVALPEQTASEEETPPPLLTKEA	T	408	10	0.84068	I	3	0.21411	1.48464e-06	1.1845
1481	Q9UKV3	Apoptotic chromatin condensation inducer in the nucleus	ASLVALPEQTASEEETPPPLLTKEASSPPPH	T	414	16	0.99911	I	3	0.63265	6.29055e-07	1.1726
1482	Q9ULL5	Proline-rich protein 12	ELPDTRPLHLAKKQETAAVCGETDEEAGESG	T	733	4	0.523906	II	3	0.25093	0.000482349	0.57396
1483	Q9ULL5	Proline-rich protein 12	LHLAKKQETAAVCGETDEEAGESGGEGIFRE	T	740	11	0.91064	I	3	0.2222	2.14181e-05	0.7207
1484	Q9UPQ0	LIM and calponin homology domains-containing protein 1	SEPQHFTTTVTRCSPTVAFVEFPSSPQLKND	T	672	4	0.5	III	3	0.37817	2.67021e-09	1.1388
1485	Q9UPQ0	LIM and calponin homology domains-containing protein 1	DSFDSLDSFGSRSRQTPSPDVVLRGSSDGRG	T	215	4	0.956986	I	2	0.00949	1.92471e-10	0.80953
1486	Q9UPT8	Zinc finger CCCH domain-containing protein 4	LPVPTLFGTVKQTPKTGSGSPFAGNSPAREG	T	1265	1	0.333337	III	2	0.18922	1.00735e-06	NA
1487	Q9UQ35	Serine/arginine repetitive matrix protein 2	RGEGDAPFSEPGTTSTQRPSSPETATKQPSS	T	318	15	0.756226	I	3	0.056901	3.64736e-07	0.82384
1488	Q9UQ35	Serine/arginine repetitive matrix protein 2	RSATPPATRNHSGSRTPPVALNSSRMSCFSR	T	2104	7	0.985723	I	3	-0.50452	0.0014039	1.0651
1489	Q9UQ35	Serine/arginine repetitive matrix protein 2	HPKVKSGTPPRQGSITSPQANEQSVTPQRRS	T	856	5	0.40425	III	3	0.76991	0.00248002	NA
1490	Q9UQ35	Serine/arginine repetitive matrix protein 2	RQGSITSPQANEQSVTPQRRSCFESSPDPEL	T	866	15	0.992674	I	3	0.52183	4.77328e-06	0.74802
1491	Q9UQ35	Serine/arginine repetitive matrix protein 2	SPYEDKDKDKKEKSATRPSPSPERSSTGPEP	T	348	3	0.303773	III	4	-0.022023	0.0015709	NA
1492	Q9UQ35	Serine/arginine repetitive matrix protein 2	EKSATRPSPSPERSSTGPEPPAPTPLLAERH	T	359	14	0.50911	II	4	0.37907	1.1248e-05	1.0696
1493	Q9UQ35	Serine/arginine repetitive matrix protein 2	QSHSSSSPHPKVKSGTPPRQGSITSPQANEQ	T	848	3	0.756007	I	3	0.0060688	0.000316296	0.933
1494	Q9UQ80	Proliferation-associated protein 2G4	KKKASKTAENATSGETLEENEAGD_______	T	386	10	0.994902	I	2	0.11132	9.86675e-37	1.4471
1495	Q9Y266	Nuclear migration protein nudC	AQLKNGSLDSPGKQDTEEDEEEDEKDKGKLK	T	145	12	1	I	3	-0.066007	2.79516e-13	0.93036
1496	Q9Y2V2	Calcium-regulated heat stable protein 1	VPSPLPTRRTRTFSATVRASQGPVYKGVCKC	T	54	5	0.799927	I	2	0.12048	8.44032e-05	1.2017
1497	Q9Y4B5	Microtubule cross-linking factor 1	LPEKGLPSTSSKEDVTPPLSPDDLKYIEEFN	T	1417	4	1	I	2	0.95735	7.77664e-07	1.0271
1498	Q9Y5J1	U3 small nucleolar RNA-associated protein 18 homolog	AMGGVPAWAETTKRKTSSDDESEEDEDDLLQ	T	204	3	0.831198	I	3	-0.07906	9.50681e-17	1.2964
1499	Q9Y6G9	Cytoplasmic dynein 1 light intermediate chain 1	AELDRITRKPVTVSPTTPTSPTEGEAS____	T	512	8	0.813256	I	2	0.46173	2.39015e-08	1.7751
1500	Q9Y6G9	Cytoplasmic dynein 1 light intermediate chain 1	ELDRITRKPVTVSPTTPTSPTEGEAS_____	T	513	9	0.652695	II	2	-0.041105	2.71132e-22	1.4357
1501	Q9Y6G9	Cytoplasmic dynein 1 light intermediate chain 1	DRITRKPVTVSPTTPTSPTEGEAS_______	T	515	11	0.679073	II	2	-0.57417	5.1314e-39	1.1648
1502	P06239;P12931;P06241;P07947	Tyrosine-protein kinase Lck;Proto-oncogene tyrosine-protein kinase Src;Tyrosine-protein kinase Fyn	KIADFGLARLIEDNEYTAREGAKFPIKWTAP	Y	394;419;420;426	7	0.922849	I	2	0.094935	0.00100839	1.1011
1503	P06493;P24941;Q00526	Cyclin-dependent kinase 1;Cyclin-dependent kinase 2;Cyclin-dependent kinase 3	_MEDYTKIEKIGEGTYGVVYKGRHKTTGQVV	Y	15;15;15	6	1	I	2	-0.062747	0.000182092	0.47652
1504	P49841;P49840	Glycogen synthase kinase-3 beta;Glycogen synthase kinase-3 alpha	FGSAKQLVRGEPNVSYICSRYYRAPELIFGA	Y	216;279	7	0.767569	I	2	0.10634	5.47587e-15	1.1003
1505	Q13595;P62995	Transformer-2 protein homolog alpha;Transformer-2 protein homolog beta	YEDYDYRYRRRSPSPYYSRYRSRSRSRSYSP	Y	264;268	7	0.742349	II	2	0.018867	0.00205962	10.759
1506	Q13595;P62995	Transformer-2 protein homolog alpha;Transformer-2 protein homolog beta	EDYDYRYRRRSPSPYYSRYRSRSRSRSYSPR	Y	265;269	8	0.696498	II	2	0.046797	0.000281315	0.49732
1507	P67809	Nuclease-sensitive element-binding protein 1	RYPRRRGPPRNYQQNYQNSESGEKNEGSESA	Y	162	6	0.453265	III	3	-0.34594	0.000308106	NA
1508	Q07157	Tight junction protein ZO-1	SRPDPEPVSDNEEDSYDEEIHDPRSGRSGVV	Y	132	21	0.780842	I	3	-0.058911	1.41761e-14	26.391
1509	Q13523	Serine/threonine-protein kinase PRP4 homolog	DFGSASHVADNDITPYLVSRFYRAPEIIIGK	Y	849	18	0.993582	I	3	-0.049537	1.5523e-35	1.0588
1510	Q14247	Src substrate cortactin	PAPQPTEERLPSSPVYEDAASFKAELSYRGP	Y	421	25	0.398955	III	4	-0.078965	0.000503898	NA
1511	Q15637	Splicing factor 1	IPPNPEDRSPSPEPIYNSEGKRLNTREFRTR	Y	87	21	0.575225	II	3	-0.016736	9.02154e-16	0.49294
1512	Q96T23	Remodeling and spacing factor 1	EEDFENVGKVGSPLDYSLVDLPSTNGQSPGK	Y	1363	7	0.632536	II	3	-0.93891	0.000914499	0.62838
