# Supplementary material for: MCM2-regulated functional networks in lung cancer by multi-dimensional proteomic approach
Source: Sci Rep. 2017 Oct 16;7:13302. doi: 10.1038/s41598-017-13440-x (PMC5643318; doi:10.1038/s41598-017-13440-x)
Supplement: Supplementary file 11 — Supplementary Table S10 [file 41598_2017_13440_MOESM11_ESM.xls]

## Sheet: Instructions for Supp.Table S10
Instructions for Supplementary Table S10. All identified phosphosites of siMCM2 phosphoproteome in H1299 cells.
Items	Definition
No.	Identifier of this table.
Accession number	Unique identifier for proteins in Uniprot database.
Protein name	The name of identified proteins this peptide is associated with.
Sequence window	The sequence of matched peptide.
Modified sequence	The sequence of matched peptide including the location(s) of modified amino acid.
Phosphorylated residue	The residue of phosphorylation within this peptide.
Phosphosites position in protein	The position of the phosphorylated residues within this protein.
Phosphosite position in peptide	The position of the phosphorylated residues within this peptide.
Best phosphosite localization probability	The best probability of phosphorylation localization at the position in this peptide.
Class (site localization)	The classification of phosphosite localization.
Peptide charge	Charge state of the precursor ion.
m/z	The recalibrated m/z of selected precursor ion.
Mass error [ppm]	The observed mass of the precursor ion minus the expected peptide mass.
Posterior Error Probability (PEP)	The posterior error probability of the best identified modified peptide containing this site.
Peptide score	The score for the best associted MS/MS spectrum in Andromenda or Mascot. The higher the better.
Normalized Log2Ratio (siMCM2/Control)	Log2 transformed value of the normalized siMCM2/Control ratio.
Normalized Ratio (siMCM2/Control)	Normalized ratio of the raw siMCM2/Control ratio.
Ratio (siMCM2/Control) variability (%)	Variability of the siMCM2/Control ratios.

## Sheet: Supplementary Table S10
Supplementary Table S10. All identified phosphosites of siMCM2 phosphoproteome in H1299 cells. Phosphopeptide identification was performed by Maxquant.
No.	Accession number	Protein name	Sequence window	Phosphorylated residue	Phosphosites position in protein	Phosphosite position in peptide	Best phosphosite localization probability	Class (site localization)	Peptide charge	Mass error [ppm]	Posterior Error Probability (PEP)	Normalized Ratio (siMCM2/Control)
1	A0FGR8	Extended synaptotagmin-2	SPGHISVKEPTPSIASDISLPIATQELRQRL	S	758	8	0.934516	I	3	-0.18366	0.000295189	0.84683
2	A0FGR8	Extended synaptotagmin-2	HISVKEPTPSIASDISLPIATQELRQRLRQL	S	761	11	0.995573	I	3	-0.18366	0.000295189	0.84683
3	Q99613;B5ME19	Eukaryotic translation initiation factor 3 subunit C ;Eukaryotic translation initiation factor 3 subunit C-like protein	TKPVGGNYGKQPLLLSEDEEDTKRVVRSAKD	S	39;39	6	1	I	2	-0.45999	4.77384e-136	0.83561
4	D3W0D1	Killer cell lectin-like receptor subfamily F member 2	LVPELFSVIGPTDDRSCAVITGNWVYSEDCS	S	171	1	0.987842	I	3	-0.34125	0.012264	NA
5	D3W0D1	Killer cell lectin-like receptor subfamily F member 2	CAVITGNWVYSEDCSSTFKGICQRDAILTHN	S	187	17	0.426583	III	3	-0.34125	0.012264	NA
6	Q13765;E9PAV3	Nascent polypeptide-associated complex subunit alpha ;Nascent polypeptide-associated complex subunit alpha, muscle-specific form	SNIQENTQTPTVQEESEEEEVDETGVEVKDI	S	166;2029	22	0.881508	I	3	-0.27982	1.01969e-11	0.99354
7	O00178	GTP-binding protein 1	ARAAAAAARLHGGFDSDCSEDGEALNGEPEL	S	44	7	1	I	3	-1.763	9.58231e-14	1.0827
8	O00178	GTP-binding protein 1	AAAAARLHGGFDSDCSEDGEALNGEPELDLT	S	47	10	1	I	3	-1.763	9.58231e-14	1.0827
9	O00193	Small acidic protein	_MSAARESHPHGVKRSASPDDDLGSSNWEAA	S	15	2	0.62187	II	3	-0.13076	2.55339e-48	1.2354
10	O00193	Small acidic protein	SAARESHPHGVKRSASPDDDLGSSNWEAADL	S	17	3	0.889057	I	2	-0.036823	2.22031e-101	1.4805
11	O00193	Small acidic protein	HGVKRSASPDDDLGSSNWEAADLGNEERKQK	S	25	12	0.287844	III	3	-0.041747	5.57452e-14	NA
12	O00203	AP-3 complex subunit beta-1	KEGDELEDNGKNFYESDDDQKEKTDKKKKPY	S	276	5	1	I	2	0.068279	1.72825e-19	0.88878
13	O00264	Membrane-associated progesterone receptor component 1	HVGKLLKEGEEPTVYSDEEEPKDESARKND_	S	181	9	0.999997	I	2	0.095004	4.70584e-185	1.0266
14	O00264	Membrane-associated progesterone receptor component 1	LYKIVRGDQPAASGDSDDDEPPPLPRLKRRD	S	57	10	0.999712	I	2	-0.0015083	8.2902e-66	1.2242
15	O00505	Importin subunit alpha-4	LLKKRNVPQEESLEDSDVDADFKAQNVTLEA	S	60	12	1	I	3	-0.2157	2.24262e-89	0.98865
16	O00566	U3 small nucleolar ribonucleoprotein protein MPP10	MGERAENSSKSDLRKSPVFSDEDSDLDFDIS	S	163	1	1	I	2	0.22153	8.11243e-05	0.97417
17	O00566	U3 small nucleolar ribonucleoprotein protein MPP10	AENSSKSDLRKSPVFSDEDSDLDFDISKLEQ	S	167	5	0.999999	I	2	0.22153	8.11243e-05	0.97417
18	O00566	U3 small nucleolar ribonucleoprotein protein MPP10	SKSDLRKSPVFSDEDSDLDFDISKLEQQSKV	S	171	9	0.999971	I	2	0.22153	8.11243e-05	0.97417
19	O00567	Nucleolar protein 56	SGSKKKRKFSKEEPVSSGPEEAVGKSSSKKK	S	569	5	1	I	2	0.024113	2.33536e-33	1.1603
20	O00567	Nucleolar protein 56	GSKKKRKFSKEEPVSSGPEEAVGKSSSKKKK	S	570	6	1	I	2	0.024113	2.33536e-33	0.94512
21	O00629	Importin subunit alpha-3	LLKRRNVPHEDICEDSDIDGDYRVQNTSLEA	S	60	11	0.999902	I	3	0.11638	1.87788e-23	0.72011
22	O00750	Phosphatidylinositol 4-phosphate 3-kinase C2 domain-containing subunit beta	GSCKKLSPPPLPPRASIWDTPPLPPRKGSPS	S	164	2	1	I	3	3.1678	0.0158459	0.97731
23	O14545	TRAF-type zinc finger domain-containing protein 1	SCNPSRALPSLNTGSSSPRGVEEPDVIFQNF	S	326	10	0.403918	III	2	0.42087	0.0079645	NA
24	O14545	TRAF-type zinc finger domain-containing protein 1	CNPSRALPSLNTGSSSPRGVEEPDVIFQNFL	S	327	11	0.403918	III	2	0.42087	0.0079645	NA
25	O14545	TRAF-type zinc finger domain-containing protein 1	VTEGIPRLDSQPQETSPELPRRRVRHQGDLS	S	415	9	0.802807	I	2	0.2056	2.62991e-10	1.1209
26	O14646	Chromodomain-helicase-DNA-binding protein 1	KNGKKILGQKKRQIDSSEEDDDEEDYDNDKR	S	215	5	1	I	3	-0.14409	9.10523e-33	NA
27	O14646	Chromodomain-helicase-DNA-binding protein 1	NGKKILGQKKRQIDSSEEDDDEEDYDNDKRS	S	216	6	1	I	3	-0.14409	9.10523e-33	NA
28	O14974	Protein phosphatase 1 regulatory subunit 12A	REKRRSTGVSFWTQDSDENEQEQQSDTEEGS	S	862	11	0.880538	I	3	-1.8654	0.00489187	0.62696
29	O14974	Protein phosphatase 1 regulatory subunit 12A	SFWTQDSDENEQEQQSDTEEGSNKKETQTDS	S	871	20	0.722289	II	3	-1.8654	0.00489187	0.62696
30	O14974	Protein phosphatase 1 regulatory subunit 12A	DESPATWRLGLRKTGSYGALAEITASKEGQK	S	445	3	0.908385	I	2	0.42785	0.0119112	0.30213
31	O15014	Zinc finger protein 609	PARSATPKVRLVEPHSPSPSSKFSTKGLCKK	S	576	6	0.999076	I	3	0.34342	0.000781748	0.99327
32	O15014	Zinc finger protein 609	RSATPKVRLVEPHSPSPSSKFSTKGLCKKKL	S	578	8	0.950544	I	2	-0.67557	0.000781748	0.98699
33	O15014	Zinc finger protein 609	ATPKVRLVEPHSPSPSSKFSTKGLCKKKLSG	S	580	10	0.688679	II	2	-0.15851	0.0070271	1.4328
34	O15014	Zinc finger protein 609	TPKVRLVEPHSPSPSSKFSTKGLCKKKLSGE	S	581	11	0.489667	III	3	-0.16314	0.00762855	NA
35	O15061	Synemin	KAVESVVRESLSRQRSPAPGSPDEEGGAEAP	S	1044	3	1	I	3	-1.145	0.000497408	0.63592
36	O15061	Synemin	VVRESLSRQRSPAPGSPDEEGGAEAPAAGIR	S	1049	8	1	I	3	-1.145	0.000497408	0.63592
37	O15164	Transcription intermediary factor 1-alpha	FPKPEFRNESEDNKFSDDSDDDFVQPRKKRL	S	1025	9	0.999901	I	3	0.44542	0.000162723	1.0522
38	O15164	Transcription intermediary factor 1-alpha	PEFRNESEDNKFSDDSDDDFVQPRKKRLKSI	S	1028	12	0.999999	I	3	0.44542	0.000162723	1.0522
39	O15173	Membrane-associated progesterone receptor component 2	KYDYVGRLLKPGEEPSEYTDEEDTKDHNKQD	S	208	9	0.998629	I	3	0.13604	3.87423e-08	0.83628
40	O15234	Protein CASC3	EEKPDTKSTVTGERQSGDGQESTEPVENKVG	S	148	9	0.999933	I	3	0.11518	5.40477e-35	1.2124
41	O15446	DNA-directed RNA polymerase I subunit RPA34	GTLRILEGPQQSLSGSPLQPIPASPPPQIPP	S	128	12	0.81396	I	3	-0.15582	0.000924007	0.73068
42	O15446	DNA-directed RNA polymerase I subunit RPA34	PQQSLSGSPLQPIPASPPPQIPPGLRPRFCA	S	136	20	0.999702	I	3	-0.15582	0.000924007	0.86105
43	O15541	RING finger protein 113A	KTRDSGKQKAAYGDLSSEEEEENEPESLGVV	S	84	7	0.684051	II	3	-0.39242	0.000413147	1.1031
44	O15541	RING finger protein 113A	TRDSGKQKAAYGDLSSEEEEENEPESLGVVY	S	85	8	0.684051	II	3	-0.39242	0.000413147	1.1031
45	O43159	Ribosomal RNA-processing protein 8	LEAASLSQHPPSLCISDSEEEEEERKKKCPK	S	62	17	0.999938	I	3	-0.2963	8.69104e-09	0.95155
46	O43159	Ribosomal RNA-processing protein 8	AASLSQHPPSLCISDSEEEEEERKKKCPKKA	S	64	19	0.999962	I	3	-0.2963	8.69104e-09	0.95155
47	O43318	Mitogen-activated protein kinase kinase kinase 7	VPEIVISGNGQPRRRSIQDLTVTGTEPGQVS	S	439	3	0.999837	I	3	0.49029	3.19738e-26	1.0494
48	O43318	Mitogen-activated protein kinase kinase kinase 7	SIQDLTVTGTEPGQVSSRSSSPSVRMITTSG	S	454	18	0.726312	II	3	-0.091931	3.19738e-26	1.3457
49	O43318	Mitogen-activated protein kinase kinase kinase 7	IQDLTVTGTEPGQVSSRSSSPSVRMITTSGP	S	455	19	0.759003	I	3	-0.25487	3.19738e-26	1.4287
50	O43379	WD repeat-containing protein 62	GPIVATLAQPLRRPSSVGELASLGQELQAIT	S	1249	4	0.685442	II	3	0.49116	3.2464e-05	NA
51	O43491	Band 4.1-like protein 2	DPEEEKGSQPPPAAESQSSLRRQKREKETSE	S	55	10	0.494454	III	3	-0.01981	0.00115512	NA
52	O43491	Band 4.1-like protein 2	EEEKGSQPPPAAESQSSLRRQKREKETSESR	S	57	12	0.333299	III	3	-0.047386	0.00519157	NA
53	O43491	Band 4.1-like protein 2	EEKGSQPPPAAESQSSLRRQKREKETSESRG	S	58	13	0.629095	II	3	0.25165	0.00482351	0.95592
54	O43520	Phospholipid-transporting ATPase IC	QRRQQVFRRGVSTRRSAYAFSHQRGYADLIS	S	1207	2	0.957066	I	3	-1.0938	0.0110924	NA
55	O43520	Phospholipid-transporting ATPase IC	VFRRGVSTRRSAYAFSHQRGYADLISSGRSI	S	1212	7	0.983115	I	3	-1.0938	0.0110924	NA
56	O43520	Phospholipid-transporting ATPase IC	SAYAFSHQRGYADLISSGRSIRKKRSPLDAI	S	1222	17	0.512184	II	3	0.61972	0.0110924	NA
57	O43520	Phospholipid-transporting ATPase IC	AYAFSHQRGYADLISSGRSIRKKRSPLDAIV	S	1223	18	0.505674	II	3	-1.0938	0.0110924	NA
58	O43719	HIV Tat-specific factor 1	EDDDSNEKLFDEEEDSSEKLFDDSDERGTLG	S	713	8	0.999636	I	3	-0.24657	0.00227423	0.91389
59	O43719	HIV Tat-specific factor 1	DDDSNEKLFDEEEDSSEKLFDDSDERGTLGG	S	714	9	0.999654	I	3	-0.24657	0.00227423	0.91389
60	O43719	HIV Tat-specific factor 1	KEVEDADEKLFEDDDSNEKLFDEEEDSSEKL	S	702	7	1	I	2	0.24749	2.11785e-05	0.96477
61	O43719	HIV Tat-specific factor 1	GGEFEEGASENNAKESSPEKEAEEGCPEKES	S	452	19	0.999406	I	3	0.54679	0.00016954	0.9343
62	O43719	HIV Tat-specific factor 1	GEFEEGASENNAKESSPEKEAEEGCPEKESE	S	453	20	0.999841	I	3	0.54679	0.00016954	0.9343
63	O43719	HIV Tat-specific factor 1	KEEEEDTYEKVFDDESDEKEDEEYADEKGLE	S	642	6	0.969347	I	3	0.88478	0.00413526	1.0704
64	O43847	Nardilysin	ARLGADESEEEGRRGSLSNAGDPEIVKSPSD	S	94	3	0.999897	I	2	-0.01893	4.23766e-17	0.69161
65	O43847	Nardilysin	LGADESEEEGRRGSLSNAGDPEIVKSPSDPK	S	96	5	0.897646	I	3	-0.09457	5.55808e-25	0.91581
66	O60231	Putative pre-mRNA-splicing factor ATP-dependent RNA helicase DHX16	RALLEKNRSYRLLEDSEESSEETVSRAGSSL	S	103	5	1	I	2	0.55773	1.24925e-68	0.92175
67	O60231	Putative pre-mRNA-splicing factor ATP-dependent RNA helicase DHX16	LEKNRSYRLLEDSEESSEETVSRAGSSLQKK	S	106	8	0.999997	I	2	0.0283	1.24925e-68	0.92866
68	O60231	Putative pre-mRNA-splicing factor ATP-dependent RNA helicase DHX16	EKNRSYRLLEDSEESSEETVSRAGSSLQKKR	S	107	9	0.999991	I	2	0.0283	2.72397e-25	0.93374
69	O60271	C-Jun-amino-terminal kinase-interacting protein 4	DVAGLDTEGSKQRSASQSSLDKLDQELKEQQ	S	730	3	0.771274	I	3	0.41567	0.0016079	0.76157
70	O60271	C-Jun-amino-terminal kinase-interacting protein 4	GLDTEGSKQRSASQSSLDKLDQELKEQQKEL	S	733	6	0.540222	II	3	0.41567	0.0016079	0.76157
71	O60293	Zinc finger C3H1 domain-containing protein	KQRLIKSDQLKTSSSSPANSDVEIDGIGRIA	S	805	5	0.625688	II	2	-0.52705	1.63529e-13	1.4968
72	O60293	Zinc finger C3H1 domain-containing protein	IKSDQLKTSSSSPANSDVEIDGIGRIAMVTK	S	809	9	0.998655	I	2	-0.52705	1.63529e-13	1.4968
73	O60343	TBC1 domain family member 4	GSQKSQPRRRHASAPSHVQPSDSEKNRTMLF	S	344	6	0.829525	I	3	-0.22581	0.00639797	1.1524
74	O60343	TBC1 domain family member 4	NIFSRGANRMRGRLGSVDSFERSNSLASEKD	S	588	3	1	I	2	0.49753	2.16093e-08	1.0647
75	O60343	TBC1 domain family member 4	SRGANRMRGRLGSVDSFERSNSLASEKDYSP	S	591	6	1	I	2	0.49753	2.16093e-08	1.195
76	O60343	TBC1 domain family member 4	DTASESSDGEGRKRTSSTCSNESLSVGGTSV	S	750	3	0.78671	I	2	0.76823	9.12929e-45	0.97504
77	O60343	TBC1 domain family member 4	TASESSDGEGRKRTSSTCSNESLSVGGTSVT	S	751	4	0.823934	I	2	0.15492	3.10467e-26	1.083
78	O60343	TBC1 domain family member 4	ESSDGEGRKRTSSTCSNESLSVGGTSVTPRR	S	754	7	0.957958	I	2	0.038436	9.12929e-45	1.0276
79	O60343	TBC1 domain family member 4	DGEGRKRTSSTCSNESLSVGGTSVTPRRISW	S	757	10	0.999169	I	2	0.038436	9.12929e-45	1.0158
80	O60343	TBC1 domain family member 4	EGRKRTSSTCSNESLSVGGTSVTPRRISWRQ	S	759	12	0.494549	III	3	0.01001	0.000260199	NA
81	O60359	Voltage-dependent calcium channel gamma-3 subunit	ARLPPYRYRFRRRSSSRSTEPRSRDLSPISK	S	237	3	0.426623	III	2	-0.63162	0.0193594	NA
82	O60359	Voltage-dependent calcium channel gamma-3 subunit	LPPYRYRFRRRSSSRSTEPRSRDLSPISKGF	S	239	5	0.972233	I	2	-0.63162	0.0193594	NA
83	O60504	Vinexin	EPRLRLCDDGPQLPTSPRLTAAARSARHPSS	S	530	11	0.939848	I	2	-0.13586	7.04061e-06	1.2726
84	O60678	Protein arginine N-methyltransferase 3	GGRGAVENEEDLPELSDSGDEAAWEDEDDAD	S	25	13	1	I	3	-0.093109	3.2255e-38	1.2995
85	O60678	Protein arginine N-methyltransferase 3	RGAVENEEDLPELSDSGDEAAWEDEDDADLP	S	27	15	1	I	3	-0.093109	3.2255e-38	1.2995
86	O60716	Catenin delta-1	YYWAPLAQHERGSLASLDSLRKGGPPPPNWR	S	349	5	0.999994	I	2	-0.0951	0.000219201	1.0023
87	O60716	Catenin delta-1	APLAQHERGSLASLDSLRKGGPPPPNWRQPE	S	352	8	1	I	2	-0.0951	0.000219201	1.0023
88	O60763	General vesicular transport factor p115	LKDLGHPVEEEDELESGDQEDEDDESEDPGK	S	942	14	1	I	3	-0.054699	1.66785e-33	1.134
89	O60832	H/ACA ribonucleoprotein complex subunit 4	KKKSKKDKKAKAGLESGAEPGDGDSDTTKKK	S	485	5	1	I	2	-0.17128	3.63169e-73	1.1198
90	O60832	H/ACA ribonucleoprotein complex subunit 4	AKAGLESGAEPGDGDSDTTKKKKKKKKAKEV	S	494	14	0.999813	I	2	-0.12339	2.90473e-189	0.92143
91	O60832	H/ACA ribonucleoprotein complex subunit 4	KKKKKKKKAKEVELVSE______________	S	513	6	1	I	1	0.27572	1.27255e-05	0.9414
92	O60832	H/ACA ribonucleoprotein complex subunit 4	QVVAEAAKTAKRKRESESESDETPPAAPQLI	S	451	4	0.999936	I	3	0.10645	9.07703e-19	0.932
93	O60832	H/ACA ribonucleoprotein complex subunit 4	VAEAAKTAKRKRESESESDETPPAAPQLIKK	S	453	6	0.999995	I	3	0.10645	9.07703e-19	0.87664
94	O60832	H/ACA ribonucleoprotein complex subunit 4	EAAKTAKRKRESESESDETPPAAPQLIKKEK	S	455	8	0.999719	I	3	0.10645	5.53993e-18	1.0278
95	O60841	Eukaryotic translation initiation factor 5B	TSKDKKKKGQKGKKQSFDDNDSEELEDKDSK	S	107	3	1	I	3	-0.26183	1.0831e-210	1.0783
96	O60841	Eukaryotic translation initiation factor 5B	KKGQKGKKQSFDDNDSEELEDKDSKSKKTAK	S	113	8	1	I	2	0.019983	1.0831e-210	0.99189
97	O60841	Eukaryotic translation initiation factor 5B	KAKGKAQKSNKKWDGSEEDEDNSKKIKERSR	S	164	5	1	I	2	0.25902	1.84328e-14	0.95175
98	O60841	Eukaryotic translation initiation factor 5B	GQKKNQKNKPGPNIESGNEDDDASFKIKTVA	S	214	9	1	I	2	-0.2577	1.51664e-31	0.98206
99	O60884	DnaJ homolog subfamily A member 2	TRGSGGGQRREAYNDSSDEESSSHHGPGVQC	S	394	6	0.998316	I	3	0.055186	3.63258e-11	NA
100	O60884	DnaJ homolog subfamily A member 2	RGSGGGQRREAYNDSSDEESSSHHGPGVQCA	S	395	7	0.993732	I	3	0.055186	3.63258e-11	NA
101	O60927	Protein phosphatase 1 regulatory subunit 11	SKCCCIYEKPRAFGESSTESDEEEEEGCGHT	S	73	5	0.999991	I	3	-0.69959	0.00182508	NA
102	O60927	Protein phosphatase 1 regulatory subunit 11	KCCCIYEKPRAFGESSTESDEEEEEGCGHTH	S	74	6	0.999991	I	3	-0.69959	0.00182508	NA
103	O60927	Protein phosphatase 1 regulatory subunit 11	CIYEKPRAFGESSTESDEEEEEGCGHTHCVR	S	77	9	0.999994	I	3	-0.69959	0.00182508	NA
104	O75396	Vesicle-trafficking protein SEC22b	TKKLYIDSCARRNLGSINTELQDVQRIMVAN	S	137	4	0.999806	I	2	0.023551	3.83195e-10	0.83815
105	O75448	Mediator of RNA polymerase II transcription subunit 24	FPLDDVQPSKLMRLLSSNEDDANILSSPTDR	S	862	3	0.968329	I	2	-0.14882	1.5899e-12	1.0136
106	O75448	Mediator of RNA polymerase II transcription subunit 24	PLDDVQPSKLMRLLSSNEDDANILSSPTDRS	S	863	4	0.703545	II	2	-0.36248	9.68757e-06	0.84716
107	O75448	Mediator of RNA polymerase II transcription subunit 24	LMRLLSSNEDDANILSSPTDRSMSSSLSASQ	S	872	13	0.788302	I	2	-0.36248	0.00253495	0.84716
108	O75448	Mediator of RNA polymerase II transcription subunit 24	MRLLSSNEDDANILSSPTDRSMSSSLSASQL	S	873	14	0.98908	I	2	-0.67883	1.5899e-12	0.96374
109	O75475	PC4 and SFRS1-interacting protein	KFSSQQAATKQSNASSDVEVEEKETSVSKED	S	106	6	0.992794	I	2	-0.33567	0.000196538	0.95186
110	O75494	Serine/arginine-rich splicing factor 10	YRRSRSRSYERRRSRSRSFDYNYRRSYSPRN	S	131	1	0.997651	I	3	-0.50995	0.009738	1.4894
111	O75494	Serine/arginine-rich splicing factor 10	RSRSRSYERRRSRSRSFDYNYRRSYSPRNSR	S	133	3	0.997986	I	3	-0.50995	0.009738	1.4894
112	O75676	Ribosomal protein S6 kinase alpha-4	EGLRGSSWLQDGSARSSPPLRTPDVLESSGP	S	681	1	0.51108	II	3	0.38408	0.00742344	1.0544
113	O75676	Ribosomal protein S6 kinase alpha-4	GLRGSSWLQDGSARSSPPLRTPDVLESSGPA	S	682	2	0.51108	II	3	0.38408	0.00742344	1.0544
114	O75821	Eukaryotic translation initiation factor 3 subunit G	TSELLKGIPLATGDTSPEPELLPGAPLPPPK	S	42	10	0.920361	I	3	-0.031815	0.00296827	1.1808
115	O75962	Triple functional domain protein	SLGTLPLGKPRAGAASPLNSPLSSAVPSLGK	S	2455	5	0.996793	I	2	0.059542	0.00354518	1.0218
116	O75962	Triple functional domain protein	LPLGKPRAGAASPLNSPLSSAVPSLGKEPFP	S	2459	9	0.887224	I	2	0.059542	0.00354518	1.0218
117	O75971	snRNA-activating protein complex subunit 5	KSHVTEEEEEEEEEESDS_____________	S	96	15	0.905583	I	2	2.5553	5.72149e-120	NA
118	O76021	Ribosomal L1 domain-containing protein 1	KKRGRGKAQVKATNESEDEIPQLVPIGKKTP	S	361	5	0.993184	I	2	-0.15878	3.31025e-23	1.156
119	O76094	Signal recognition particle subunit SRP72	ATAGASSELDASKTVSSPPTSPRPGSAATVS	S	620	3	0.528871	II	3	-0.19174	0.00024038	0.9312
120	O76094	Signal recognition particle subunit SRP72	TAGASSELDASKTVSSPPTSPRPGSAATVSA	S	621	4	0.528871	II	3	-0.19174	0.00024038	0.9312
121	O76094	Signal recognition particle subunit SRP72	SSELDASKTVSSPPTSPRPGSAATVSASTSN	S	625	8	0.78514	I	3	-0.15551	0.00024038	0.86362
122	O94804	Serine/threonine-protein kinase 10	QVAQEKQVAEQGGDLSPAANRSQKASQSRPN	S	438	10	1	I	2	0.35994	0.000699643	1.6305
123	O94806	Serine/threonine-protein kinase D3	KSVLPTAIPAVLPAASPCSSPKTGLSARLSN	S	27	15	0.921911	I	3	-0.1507	2.14077e-18	0.90375
124	O94806	Serine/threonine-protein kinase D3	LPTAIPAVLPAASPCSSPKTGLSARLSNGSF	S	30	18	0.830704	I	3	-0.15973	2.14077e-18	0.89002
125	O94806	Serine/threonine-protein kinase D3	PTAIPAVLPAASPCSSPKTGLSARLSNGSFS	S	31	19	0.860896	I	3	0.11658	2.14077e-18	0.9866
126	O94885	SAM and SH3 domain-containing protein 1	SPDAPCLPVKRGSPASPTSPSDCPPALAPRP	S	1028	6	0.376643	III	3	0.29734	0.00484516	NA
127	O94885	SAM and SH3 domain-containing protein 1	CLPVKRGSPASPTSPSDCPPALAPRPLSGQA	S	1033	11	0.879077	I	3	0.29734	0.00484516	1.1133
128	O94888	UBX domain-containing protein 7	QLDGLSSSPPKKCARSESLIDASEDSQLEAA	S	278	1	0.583701	II	2	-0.036649	6.41402e-06	0.66492
129	O94888	UBX domain-containing protein 7	DGLSSSPPKKCARSESLIDASEDSQLEAAIR	S	280	3	0.966432	I	2	0.0039184	1.59503e-23	0.92086
130	O94888	UBX domain-containing protein 7	SPPKKCARSESLIDASEDSQLEAAIRASLQE	S	285	8	0.977919	I	2	0.0039184	1.59503e-23	0.92086
131	O94888	UBX domain-containing protein 7	KKCARSESLIDASEDSQLEAAIRASLQETHF	S	288	11	0.996742	I	2	0.76477	1.67538e-12	0.71498
132	O94979	Protein transport protein Sec31A	DGANVALKDSDQVAQSDGEESPAAEEQLLGE	S	527	8	0.999984	I	3	-0.16515	2.24873e-15	1.483
133	O94979	Protein transport protein Sec31A	ALKDSDQVAQSDGEESPAAEEQLLGEHIKEE	S	532	13	0.999999	I	3	-0.16515	2.68822e-06	1.3653
134	O95218	Zinc finger Ran-binding domain-containing protein 2	GFNERENVEYIEREESDGEYDEFGRKKKKYR	S	120	11	0.975339	I	3	0.049016	8.96733e-08	1.1029
135	O95218	Zinc finger Ran-binding domain-containing protein 2	AVGPASILKEVEDKESEGEEEDEDEDLSKYK	S	153	7	1	I	3	0.22063	1.7669e-110	1.0992
136	O95218	Zinc finger Ran-binding domain-containing protein 2	SRSSHSRSSSRSSSPSSSRSRSRSRSRSSSS	S	221	5	0.96781	I	2	2.1215	0.0202297	NA
137	O95218	Zinc finger Ran-binding domain-containing protein 2	RSSHSRSSSRSSSPSSSRSRSRSRSRSSSSS	S	222	6	0.980111	I	2	3.2428	0.0202297	NA
138	O95218	Zinc finger Ran-binding domain-containing protein 2	SSHSRSSSRSSSPSSSRSRSRSRSRSSSSSQ	S	223	7	0.972063	I	2	3.2428	0.0202297	NA
139	O95218	Zinc finger Ran-binding domain-containing protein 2	HSRSSSRSSSPSSSRSRSRSRSRSSSSSQSR	S	225	9	0.970855	I	2	3.2428	0.0202297	NA
140	O95218	Zinc finger Ran-binding domain-containing protein 2	EDEDDADLSKYNLDASEEEDSNKKKSNRRSR	S	188	6	1	I	2	-0.095627	3.0335e-80	1.1188
141	O95239	Chromosome-associated kinesin KIF4A	ESGENPPPKLRRRTFSLTEVRGQVSESEDSI	S	801	3	0.995093	I	2	0.3798	5.37143e-05	0.72848
142	O95251	Histone acetyltransferase KAT7	PTPVTPKKYPLRQTRSSGSETEQVVDFSDRE	S	99	4	0.826862	I	3	0.48995	4.56735e-08	1.0185
143	O95251	Histone acetyltransferase KAT7	TPVTPKKYPLRQTRSSGSETEQVVDFSDRET	S	100	5	0.826862	I	3	0.48995	4.56735e-08	1.0185
144	O95251	Histone acetyltransferase KAT7	VTPKKYPLRQTRSSGSETEQVVDFSDRETKN	S	102	7	0.723527	II	3	0.66001	4.56735e-08	0.97958
145	O95359	Transforming acidic coiled-coil-containing protein 2	PKMKKTPEKLDNTPASPPRSPAEPNDIPIAK	S	2317	7	0.989264	I	3	-0.037007	6.1363e-19	1.1556
146	O95359	Transforming acidic coiled-coil-containing protein 2	KTPEKLDNTPASPPRSPAEPNDIPIAKGTYT	S	2321	11	0.999995	I	3	-0.030136	6.1363e-19	1.1556
147	O95400	CD2 antigen cytoplasmic tail-binding protein 2	GARGGGKGRKGPGQPSSPQRLDRLSGLADQM	S	194	6	0.590123	II	3	-0.29405	0.00753981	0.85285
148	O95400	CD2 antigen cytoplasmic tail-binding protein 2	ARGGGKGRKGPGQPSSPQRLDRLSGLADQMV	S	195	7	0.938818	I	3	-0.41024	0.00327693	0.78839
149	O95400	CD2 antigen cytoplasmic tail-binding protein 2	VAGSGGPGSRFKGKHSLDSDEEEDDDDGGSS	S	46	2	0.549384	II	2	0.30222	3.61773e-12	1.0617
150	O95400	CD2 antigen cytoplasmic tail-binding protein 2	SGGPGSRFKGKHSLDSDEEEDDDDGGSSKYD	S	49	5	1	I	2	-0.13636	1.27604e-189	1.0553
151	O95453	Poly(A)-specific ribonuclease PARN	QCIPYTLQNHYYRNNSFTAPSTVGKRNLSPS	S	557	3	0.994036	I	2	0.15626	0.00197957	1.3483
152	O95453	Poly(A)-specific ribonuclease PARN	NNSFTAPSTVGKRNLSPSQEEAGLEDGVSGE	S	570	4	0.781294	I	3	-0.47086	3.64274e-18	1.0712
153	O95453	Poly(A)-specific ribonuclease PARN	SQEEAGLEDGVSGEISDTELEQTDSCAEPLS	S	587	21	0.957052	I	3	-0.47086	3.64274e-18	1.0712
154	O95684	FGFR1 oncogene partner	QKEKGPTTGEGALDLSDVHSPPKSPEGKTSA	S	152	12	0.544091	II	4	-0.65548	0.00062319	0.83505
155	O95684	FGFR1 oncogene partner	GPTTGEGALDLSDVHSPPKSPEGKTSAQTTP	S	156	16	0.99992	I	3	-0.47327	2.15342e-08	1.1241
156	O95684	FGFR1 oncogene partner	GEGALDLSDVHSPPKSPEGKTSAQTTPSKIP	S	160	20	0.999994	I	4	-0.13413	2.15342e-08	1.1241
157	O95696	Bromodomain-containing protein 1	DRAMNHLSRVHGEPTSDLSDID_________	S	1052	7	0.570222	II	2	0.29311	0.000313472	0.77522
158	O95696	Bromodomain-containing protein 1	MNHLSRVHGEPTSDLSDID____________	S	1055	10	0.989355	I	2	0.20384	0.000313472	0.77522
159	O95785	Protein Wiz	GSPTPKNPEDKSPQLSLSPRPASPKAQWPQS	S	1010	5	0.745247	II	3	0.31794	0.00786688	0.64431
160	O95785	Protein Wiz	PTPKNPEDKSPQLSLSPRPASPKAQWPQSED	S	1012	7	0.837189	I	3	-0.23609	0.00203985	0.7569
161	O95785	Protein Wiz	PEDKSPQLSLSPRPASPKAQWPQSEDEGPLN	S	1017	12	0.999662	I	3	-0.23609	0.00203985	0.74048
162	O95817	BAG family molecular chaperone regulator 3	VEVKVPPAPVPCPPPSPGPSAVPSSPKSVAT	S	377	12	0.994708	I	3	-0.039585	1.48537e-08	0.9294
163	O95817	BAG family molecular chaperone regulator 3	PVPCPPPSPGPSAVPSSPKSVATEERAAPST	S	385	20	0.499204	III	3	-0.039585	0.00433716	NA
164	O95817	BAG family molecular chaperone regulator 3	VPCPPPSPGPSAVPSSPKSVATEERAAPSTA	S	386	21	0.817181	I	3	0.096208	1.48537e-08	0.91811
165	O95835	Serine/threonine-protein kinase LATS1	HEIPTWQPNIPVRSNSFNNPLGNRASHSANS	S	464	3	0.999643	I	2	0.15938	0.000833025	1.1451
166	O95847	Mitochondrial uncoupling protein 4	GLVASILGTPADVIKSRIMNQPRDKQGRGLL	S	254	1	1	I	2	-0.55129	0.0157063	0.13124
167	O96013	Serine/threonine-protein kinase PAK 4	LLLDEFENMSVTRSNSLRRDSPPPPARARQE	S	99	3	0.991513	I	3	-0.18814	0.000102581	1.1363
168	O96013	Serine/threonine-protein kinase PAK 4	FENMSVTRSNSLRRDSPPPPARARQENGMPE	S	104	8	0.999938	I	3	-0.17447	0.000102581	1.2313
169	P00533	Epidermal growth factor receptor	FSSPSTSRTPLLSSLSATSNNSTVACIDRNG	S	1039	8	0.908375	I	2	-0.060619	0.000424119	0.97287
170	P00533	Epidermal growth factor receptor	PSTSRTPLLSSLSATSNNSTVACIDRNGLQS	S	1042	11	0.750117	I	2	-0.060619	0.00100093	1.0124
171	P00533	Epidermal growth factor receptor	SRTPLLSSLSATSNNSTVACIDRNGLQSCPI	S	1045	14	0.726144	II	2	-0.060619	0.000424119	1.0124
172	P02545	Prelamin-A/C	AYRKLLEGEEERLRLSPSPTSQRSRGRASSH	S	390	4	0.999965	I	3	-0.044325	9.59966e-20	0.91079
173	P02545	Prelamin-A/C	RKLLEGEEERLRLSPSPTSQRSRGRASSHSS	S	392	6	0.994829	I	3	-0.044325	9.59966e-20	0.86112
174	P02545	Prelamin-A/C	TPSQRRATRSGAQASSTPLSPTRITRLQEKE	S	18	7	0.686147	II	2	0.31386	2.89792e-14	1.2114
175	P02545	Prelamin-A/C	RRATRSGAQASSTPLSPTRITRLQEKEDLQE	S	22	11	0.999263	I	2	0.046963	3.2678e-33	0.91268
176	P02750	Leucine-rich alpha-2-glycoprotein	ANLLQGASKLQELHLSSNGLESLSPEFLRPV	S	100	7	0.999373	I	2	1.2705	0.00107866	0.81918
177	P02750	Leucine-rich alpha-2-glycoprotein	NLLQGASKLQELHLSSNGLESLSPEFLRPVP	S	101	8	0.999373	I	2	1.2705	0.00107866	0.81918
178	P02750	Leucine-rich alpha-2-glycoprotein	ASKLQELHLSSNGLESLSPEFLRPVPQLRVL	S	106	13	0.93535	I	2	1.2705	0.00107866	0.81918
179	P04792	Heat shock protein beta-1	AVAAPAYSRALSRQLSSGVSEIRHTADRWRV	S	82	3	0.999994	I	2	0.1979	3.51403e-78	1.1179
180	P05387;P05386	60S acidic ribosomal protein P2 ;60S acidic ribosomal protein P1	APAAAEEKKDEKKEESEESDDDMGFGLFD__	S	102;101	4	1	I	2	-0.50278	7.31999e-46	1.0169
181	P05387;P05386	60S acidic ribosomal protein P2 ;60S acidic ribosomal protein P1	AAEEKKDEKKEESEESDDDMGFGLFD_____	S	105;104	7	1	I	2	-0.50278	7.31999e-46	0.69852
182	P05387	60S acidic ribosomal protein P2	MRYVASYLLAALGGNSSPSAKDIKKILDSVG	S	16	14	0.333276	III	3	-0.51018	0.00318335	NA
183	P05387	60S acidic ribosomal protein P2	RYVASYLLAALGGNSSPSAKDIKKILDSVGI	S	17	15	0.760364	I	3	0.37722	2.29935e-05	0.88707
184	P05387	60S acidic ribosomal protein P2	VASYLLAALGGNSSPSAKDIKKILDSVGIEA	S	19	17	0.333276	III	3	-0.51018	0.00318335	NA
185	Q8NHW5;P05388	60S acidic ribosomal protein P0-like ;60S acidic ribosomal protein P0	PAAAAAPAKVEAKEESEESDEDMGFGLFD__	S	304;304	7	1	I	2	0.094345	5.48303e-63	1.0148
186	Q8NHW5;P05388	60S acidic ribosomal protein P0-like ;60S acidic ribosomal protein P0	AAAPAKVEAKEESEESDEDMGFGLFD_____	S	307;307	10	1	I	2	0.094345	5.48303e-63	1.0148
187	P05412;P17535	Transcription factor AP-1 ;Transcription factor jun-D	SDLLTSPDVGLLKLASPELERLIIQSSNGHI	S	73;100	3	1	I	2	0.19069	0.0012792	0.76957
188	P05455	Lupus La protein	GKGKVQFQGKKTKFASDDEHDEHDENGATGP	S	366	3	1	I	3	-0.045388	3.02317e-12	0.99434
189	P06400	Retinoblastoma-associated protein	FPSSPLRIPGGNIYISPLKSPYKISEGLPTP	S	807	9	0.998789	I	3	-0.14215	1.97112e-08	0.72065
190	P06400	Retinoblastoma-associated protein	PLRIPGGNIYISPLKSPYKISEGLPTPTKMT	S	811	13	0.998762	I	3	0.17208	1.97112e-08	0.72065
191	P06400	Retinoblastoma-associated protein	LLKEPYKTAVIPINGSPRTPRRGQNRSARIA	S	249	9	1	I	2	0.054607	0.000589442	0.79749
192	P06748	Nucleophosmin	HISGQHLVAVEEDAESEDEEEEDVKLLSISG	S	125	22	1	I	3	-0.20547	8.85527e-39	1.0851
193	P07814	Bifunctional glutamate/proline--tRNA ligase	KTGKEYIPGQPPLSQSSDSSPTRNSEPAGLE	S	882	12	0.675424	II	2	0.12562	1.19102e-12	0.84241
194	P07814	Bifunctional glutamate/proline--tRNA ligase	TGKEYIPGQPPLSQSSDSSPTRNSEPAGLET	S	883	13	0.555885	II	2	0.20623	4.61075e-39	1.1924
195	P07814	Bifunctional glutamate/proline--tRNA ligase	KEYIPGQPPLSQSSDSSPTRNSEPAGLETPE	S	885	15	0.870657	I	2	0.12562	3.13562e-31	0.86971
196	P07814	Bifunctional glutamate/proline--tRNA ligase	EYIPGQPPLSQSSDSSPTRNSEPAGLETPEA	S	886	16	0.899285	I	2	0.20623	1.32345e-48	1.0751
197	P07900	Heat shock protein HSP 90-alpha	EKEDKEEEKEKEEKESEDKPEIEDVGSDEEE	S	252	5	1	I	3	0.25057	2.04214e-18	1.1618
198	P07900	Heat shock protein HSP 90-alpha	EEKESEDKPEIEDVGSDEEEEKKDGDKKKKK	S	263	13	1	I	2	-0.026381	3.28928e-73	0.93308
199	P07900	Heat shock protein HSP 90-alpha	YPITLFVEKERDKEVSDDEAEEKEDKEEEKE	S	231	3	1	I	3	-0.098718	9.67212e-19	0.92753
200	P07910	Heterogeneous nuclear ribonucleoproteins C1/C2	DETNVKMESEGGADDSAEEGDLLDDDDNEDR	S	260	10	1	I	3	-0.069766	8.80376e-30	1.3538
201	P08238;Q58FF7	Heat shock protein HSP 90-beta ;Putative heat shock protein HSP 90-beta-3	YPITLYLEKEREKEISDDEAEEEKGEKEEED	S	226;205	3	1	I	3	-0.20315	4.92212e-207	1.032
202	P08238;Q58FF8	Heat shock protein HSP 90-beta ; Putative heat shock protein HSP 90-beta 2	EDKDDEEKPKIEDVGSDEEDDSGKDKKKKTK	S	255;177	6	1	I	3	-1.2361	7.04924e-139	1.0421
203	P08238;Q58FF8	Heat shock protein HSP 90-beta ;Putative heat shock protein HSP 90-beta 2	EKPKIEDVGSDEEDDSGKDKKKKTKKIKEKY	S	261;183	12	1	I	3	-1.2361	6.51486e-34	1.0921
204	P08240	Signal recognition particle receptor subunit alpha	IRGTGSGGQLQDLDCSSSDDEGAAQNSTKPS	S	296	14	0.999968	I	3	0.364	7.35374e-14	0.9528
205	P08240	Signal recognition particle receptor subunit alpha	RGTGSGGQLQDLDCSSSDDEGAAQNSTKPSA	S	297	15	0.999985	I	3	0.364	7.35374e-14	0.9528
206	P08240	Signal recognition particle receptor subunit alpha	GTGSGGQLQDLDCSSSDDEGAAQNSTKPSAT	S	298	16	0.999988	I	3	0.364	7.35374e-14	0.9528
207	P08670	Vimentin	IKTVETRDGQVINETSQHHDDLE________	S	459	9	0.993669	I	3	0.21275	5.03996e-19	0.93037
208	P08670	Vimentin	LPNFSSLNLRETNLDSLPLVDTHSKRTLLIK	S	430	6	0.763587	I	3	-0.27666	0.00644027	1.0248
209	P08670	Vimentin	LEGEESRISLPLPNFSSLNLRETNLDSLPLV	S	419	9	0.541017	II	2	0.29711	1.07794e-10	1.0435
210	P08670	Vimentin	EGEESRISLPLPNFSSLNLRETNLDSLPLVD	S	420	10	0.806186	I	2	-0.22336	2.27256e-13	1.2735
211	P08670	Vimentin	PGGVYATRSSAVRLRSSVPGVRLLQDSVDFS	S	72	3	0.694731	II	2	-0.042904	0.0051559	0.98445
212	P08670	Vimentin	GGVYATRSSAVRLRSSVPGVRLLQDSVDFSL	S	73	4	0.992617	I	3	-0.01935	0.00413388	0.81908
213	P08670	Vimentin	GSALRPSTSRSLYASSPGGVYATRSSAVRLR	S	56	6	0.999493	I	2	-0.21501	3.87436e-119	0.98649
214	P09601	Heme oxygenase 1	FEELQELLTHDTKDQSPSRAPGLRQRASNKV	S	229	3	0.961307	I	2	0.27861	0.00774277	2.6744
215	P09651	Heterogeneous nuclear ribonucleoprotein A1	__________MSKSESPKEPEQLRKLFIGGL	S	6	3	0.999971	I	3	-0.051887	6.9902e-20	1.0662
216	P0C1Z6	TCF3 fusion partner	VSRGPDKLLPYPTLASPASD___________	S	249	9	0.999946	I	2	-0.3517	7.72066e-06	1.0152
217	P0C1Z6	TCF3 fusion partner	GPDKLLPYPTLASPASD______________	S	252	12	1	I	2	-0.3517	7.72066e-06	1.0152
218	P11388	DNA topoisomerase 2-alpha	EKKNKKKIKNENTEGSPQEDGVELEGLKQRL	S	1247	7	0.5	III	3	-0.40105	0.000615544	1.3448
219	P11388	DNA topoisomerase 2-alpha	KTSPKLSNKELKPQKSVVSDLEADDVKGSVP	S	1374	1	1	I	2	0.35294	5.25568e-08	1.2929
220	P11388	DNA topoisomerase 2-alpha	PKLSNKELKPQKSVVSDLEADDVKGSVPLSS	S	1377	4	1	I	2	0.35294	5.25568e-08	0.88026
221	P11388	DNA topoisomerase 2-alpha	AKSVRAKKPIKYLEESDEDDLF_________	S	1525	5	0.906718	I	2	0.40885	0.00421083	0.99689
222	P11717	Cation-independent mannose-6-phosphate receptor	GQENGHITTKSVKALSSLHGDDQDSEDEVLT	S	2400	3	0.706922	II	3	0.021444	0.00322138	1.4386
223	P11717	Cation-independent mannose-6-phosphate receptor	QENGHITTKSVKALSSLHGDDQDSEDEVLTI	S	2401	4	0.706922	II	3	0.021444	0.00322138	1.4386
224	P11717	Cation-independent mannose-6-phosphate receptor	KSVKALSSLHGDDQDSEDEVLTIPEVKVHSG	S	2409	12	0.951317	I	3	0.47672	0.00236602	1.368
225	P12270	Nucleoprotein TPR	LVVPHRTDGFAEAIHSPQVAGVPRFRFGPPE	S	2155	10	0.999953	I	3	-0.31667	0.000126705	0.92337
226	P13861	cAMP-dependent protein kinase type II-alpha regulatory subunit	PPEPGPDRVADAKGDSESEEDEDLEVPVPSR	S	78	8	1	I	2	0.1909	3.95686e-190	0.99291
227	P13861	cAMP-dependent protein kinase type II-alpha regulatory subunit	EPGPDRVADAKGDSESEEDEDLEVPVPSRFN	S	80	10	1	I	2	0.1909	3.95686e-190	0.99291
228	P13861	cAMP-dependent protein kinase type II-alpha regulatory subunit	EDLEVPVPSRFNRRVSVCAETYNPDEEEEDT	S	99	3	0.999979	I	3	0.067609	6.30129e-55	1.0451
229	P14625	Endoplasmin	EPMEEEEAAKEEKEESDDEAAVEEEEEEKKP	S	306	6	1	I	3	-0.31076	5.00203e-05	1.4834
230	P15407	Fos-related antigen 1	TYPSTPEPCASAHRKSSSSSGDPSSDPLGSP	S	251	2	0.587469	II	2	0.21863	7.92977e-13	0.79038
231	P15407	Fos-related antigen 1	YPSTPEPCASAHRKSSSSSGDPSSDPLGSPT	S	252	2	0.572437	II	2	-0.27168	7.92977e-13	0.26566
232	P15407	Fos-related antigen 1	PSTPEPCASAHRKSSSSSGDPSSDPLGSPTL	S	253	3	0.307213	III	2	0.12736	7.92977e-13	NA
233	P15407	Fos-related antigen 1	STPEPCASAHRKSSSSSGDPSSDPLGSPTLL	S	254	4	0.236182	III	2	0.1125	7.92977e-13	NA
234	P15407	Fos-related antigen 1	TPEPCASAHRKSSSSSGDPSSDPLGSPTLLA	S	255	6	0.371602	III	2	-0.15513	7.92977e-13	NA
235	P15407	Fos-related antigen 1	KSSSSSGDPSSDPLGSPTLLAL_________	S	265	15	0.998384	I	2	0.049738	7.92977e-13	1.1841
236	P16383	GC-rich sequence DNA-binding factor 2	APRADEGSESRTLDVSTDEEDKIHHSSESKD	S	96	5	1	I	2	-0.17376	5.39567e-28	1.2649
237	P16401	Histone H1.5	ETAPAETATPAPVEKSPAKKKATKKAAGAGA	S	18	17	0.999878	I	3	-0.15094	0.0010256	0.42509
238	P16949	Stathmin	MASSDIQVKELEKRASGQAFELILSPRSKES	S	16	3	1	I	3	-0.091452	7.37254e-11	0.71095
239	P16949	Stathmin	ELEKRASGQAFELILSPRSKESVPEFPLSPP	S	25	12	1	I	2	-0.63589	1.29281e-21	0.83117
240	P16949	Stathmin	ILSPRSKESVPEFPLSPPKKKDLSLEEIQKK	S	38	9	1	I	2	0.03132	5.91902e-15	0.7775
241	P16989	Y-box-binding protein 3	PTEAAAAAPQDPAPKSPVGSGAPQAAAPAPA	S	34	1	0.499947	III	3	-0.38536	3.08491e-06	0.59448
242	P16989	Y-box-binding protein 3	AAAAPQDPAPKSPVGSGAPQAAAPAPAAHVA	S	38	5	0.499947	III	3	-0.38536	3.08491e-06	0.59448
243	P17096	High mobility group protein HMG-I/HMG-Y	RGRPKKLEKEEEEGISQESSEEEQ_______	S	99	11	1	I	2	0.11937	1.88279e-60	0.21118
244	P17096	High mobility group protein HMG-I/HMG-Y	PKKLEKEEEEGISQESSEEEQ__________	S	102	14	1	I	2	0.11937	1.88279e-60	0.054961
245	P17096	High mobility group protein HMG-I/HMG-Y	KKLEKEEEEGISQESSEEEQ___________	S	103	15	1	I	2	0.11937	1.88279e-60	0.054961
246	P17706	Tyrosine-protein phosphatase non-receptor type 2	WKELSKEDLSPAFDHSPNKIMTEKYNGNRIG	S	304	10	0.999975	I	3	-0.073149	2.47719e-11	0.80101
247	P17812	CTP synthase 1	HYLQKGCRLSPRDTYSDRSGSSSPDSEITEL	S	568	4	0.526855	II	3	-0.0761	0.00372839	1.1106
248	P17812	CTP synthase 1	QKGCRLSPRDTYSDRSGSSSPDSEITELKFP	S	571	7	0.975251	I	2	0.037604	3.50262e-12	1.1493
249	P17812	CTP synthase 1	GCRLSPRDTYSDRSGSSSPDSEITELKFPSI	S	573	9	0.950977	I	2	0.037604	2.62288e-06	1.1493
250	P17812	CTP synthase 1	CRLSPRDTYSDRSGSSSPDSEITELKFPSIN	S	574	4	0.997909	I	2	0.13933	8.02056e-119	0.93835
251	P17812	CTP synthase 1	RLSPRDTYSDRSGSSSPDSEITELKFPSINH	S	575	5	0.999997	I	2	0.047773	8.02056e-119	0.92473
252	P17812	CTP synthase 1	PRDTYSDRSGSSSPDSEITELKFPSINHD__	S	578	14	0.798669	I	3	0.31599	2.62288e-06	1.3354
253	P18583	Protein SON	TPSRRRRSRSVVRRRSFSISPVRLRRSRTPL	S	2009	3	1	I	2	0.16941	0.000466263	1.1229
254	P18583	Protein SON	SRRRRSRSVVRRRSFSISPVRLRRSRTPLRR	S	2011	5	1	I	2	0.16941	0.000466263	1.1229
255	P18583	Protein SON	RRRSRSVVRRRSFSISPVRLRRSRTPLRRRF	S	2013	7	1	I	2	0.16941	0.000466263	1.1229
256	P18615	Negative elongation factor E	EKGPVPTFQPFQRSISADDDLQESSRRPQRK	S	115	3	0.999996	I	2	-0.093773	5.97013e-65	0.78146
257	P18754	Regulator of chromosome condensation	_____MSPKRIAKRRSPPADAIPKSKKVKVS	S	11	3	1	I	3	-0.079906	0.0015417	1.0482
258	P18858	DNA ligase 1	KQLPKRTIQEVLEEQSEDEDREAKRKKEEEE	S	141	10	1	I	3	-0.12922	1.38206e-07	1.1789
259	P18858	DNA ligase 1	SPVKRPGRKAARVLGSEGEEEDEALSPAKGQ	S	66	4	1	I	2	-0.30025	1.13397e-143	0.97681
260	P18858	DNA ligase 1	ARVLGSEGEEEDEALSPAKGQKPALDCSQVS	S	76	14	1	I	2	-0.30025	1.13397e-143	0.97681
261	P18887	DNA repair protein XRCC1	KQPQTKTKPTQAAGPSSPQKPPTPEETKAAS	S	446	10	0.791732	I	4	-0.25244	8.99871e-05	1.0344
262	P18887	DNA repair protein XRCC1	QPQTKTKPTQAAGPSSPQKPPTPEETKAASP	S	447	11	0.795896	I	4	-0.20916	8.67774e-06	0.94847
263	P19338	Nucleolin	PAKGAKNGKNAKKEDSDEEEDDDSEEDEEDD	S	145	4	1	I	3	-2.3741	0.00958282	NA
264	P19338	Nucleolin	KNAKKEDSDEEEDDDSEEDEEDDEDEDEDED	S	153	12	1	I	3	-2.3741	0.00958282	NA
265	P19338	Nucleolin	IEGRAIRLELQGPRGSPNARSQPSKTLFVKG	S	563	9	1	I	3	-0.27185	0.00539759	0.62802
266	P20700	Lamin-B1	PPRMGSRAGGPTTPLSPTRLSRLQEKEELRE	S	23	9	0.997273	I	2	0.27868	6.75104e-06	1.0567
267	P20700;Q03252	Lamin-B1 ;Lamin-B2	AYRKLLEGEEERLKLSPSPSSRVTVSRASSS;AYRKLLEGEEERLKLSPSPSSRVTVSRATSS	S	391;385	4	0.999907	I	3	0.08649	0.000977137	0.77859
268	P20700;Q03252	Lamin-B1 ;Lamin-B2	RKLLEGEEERLKLSPSPSSRVTVSRASSSRS;RKLLEGEEERLKLSPSPSSRVTVSRATSSSS	S	393;387	6	0.998498	I	2	0.12338	0.000977137	0.81903
269	P20700;Q03252	Lamin-B1 ;Lamin-B2	LLEGEEERLKLSPSPSSRVTVSRASSSRSVR;LLEGEEERLKLSPSPSSRVTVSRATSSSSGS	S	395;389	8	0.419906	III	2	0.086679	0.00403562	NA
270	P20700;Q03252	Lamin-B1 ;Lamin-B2	LEGEEERLKLSPSPSSRVTVSRASSSRSVRT;LEGEEERLKLSPSPSSRVTVSRATSSSSGSL	S	396;390	9	0.705164	II	3	0.095677	0.00236466	0.81934
271	P21333	Filamin-A	EGRVKESITRRRRAPSVANVGSHCDLSLKIP	S	2152	4	0.999833	I	3	-0.10918	0.000926963	0.93936
272	P22059	Oxysterol-binding protein 1	ALELAKAKAVKMLAESDESGDEESVSQTDKT	S	190	5	0.999998	I	2	0.3218	1.40345e-12	1.0623
273	P22059	Oxysterol-binding protein 1	LAKAKAVKMLAESDESGDEESVSQTDKTELQ	S	193	8	0.998463	I	2	0.3218	1.40345e-12	1.0623
274	P22059	Oxysterol-binding protein 1	EIITMPENLGHKRTGSNISGASSDISLDEQY	S	379	4	0.866889	I	3	0.11365	1.03544e-35	0.78293
275	P22059	Oxysterol-binding protein 1	TMPENLGHKRTGSNISGASSDISLDEQYKHQ	S	382	7	0.982965	I	2	1.4777	1.03544e-35	0.84836
276	P22059	Oxysterol-binding protein 1	ENLGHKRTGSNISGASSDISLDEQYKHQLEE	S	385	10	0.865845	I	3	0.06631	2.6489e-09	0.91617
277	P22059	Oxysterol-binding protein 1	NLGHKRTGSNISGASSDISLDEQYKHQLEET	S	386	11	0.769264	I	3	-0.35448	1.6867e-09	1.2685
278	P23193	Transcription elongation factor A protein 1	DLDEKKKEPAITSQNSPEAREESTSSGNVSN	S	100	9	0.996834	I	2	0.2646	8.18729e-23	0.89676
279	P23396	40S ribosomal protein S3	SIVEPKDEILPTTPISEQKGGKPEPPAMPQP	S	224	10	0.826886	I	2	0.13436	0.000319076	1.0028
280	P23497	Nuclear autoantigen Sp-100	RESFKKRVIGQDHDFSESSEEEAPAEASSGA	S	407	10	1	I	3	-0.19752	1.00228e-09	0.822
281	P23497	Nuclear autoantigen Sp-100	SFKKRVIGQDHDFSESSEEEAPAEASSGALR	S	409	12	1	I	3	-0.19752	1.00228e-09	0.822
282	P23497	Nuclear autoantigen Sp-100	FKKRVIGQDHDFSESSEEEAPAEASSGALRS	S	410	13	1	I	3	-0.19752	1.00228e-09	0.822
283	P23497	Nuclear autoantigen Sp-100	APRSEPVINNDNPLESNDEKEGQEATCSRPQ	S	362	13	1	I	2	0.37416	8.45655e-73	0.8645
284	P23588	Eukaryotic translation initiation factor 4B	STTSSRNARRRESEKSLENETLNKEEDCHSP	S	445	1	0.999816	I	2	0.020978	0.00201296	1.186
285	P24534	Elongation factor 1-beta	GATDSKDDDDIDLFGSDDEEESEEAKRLREE	S	106	10	1	I	2	0.05176	6.10391e-129	1.396
286	P24928	DNA-directed RNA polymerase II subunit RPB1	YSPTSPVYTPTSPKYSPTSPTYSPTSPKYSP	S	1910	2	0.542549	II	2	-0.22354	0.00363671	0.68581
287	P24928	DNA-directed RNA polymerase II subunit RPB1	TSPVYTPTSPKYSPTSPTYSPTSPKYSPTSP	S	1913	5	0.36715	III	2	-0.76172	0.0139883	NA
288	P24928	DNA-directed RNA polymerase II subunit RPB1	TSPKYSPTSPTYSPTSPKYSPTSPTYSPTSP	S	1920	12	0.479363	III	2	0.27715	0.00173818	NA
289	P25788	Proteasome subunit alpha type-3	EAEKYAKESLKEEDESDDDNM__________	S	250	9	1	I	2	0.12019	2.07211e-237	1.0739
290	P26368	Splicing factor U2AF 65 kDa subunit	PLTRGAKEEHGGLIRSPRHEKKKKVRKYWDV	S	79	9	1	I	3	0.093516	0.000697427	1.1177
291	P27348	14-3-3 protein theta	TLIMQLLRDNLTLWTSDSAGEECDAAEGAEN	S	230	8	0.327726	III	3	0.51739	0.000719362	NA
292	P27348	14-3-3 protein theta	IMQLLRDNLTLWTSDSAGEECDAAEGAEN__	S	232	10	0.905511	I	2	-0.066416	7.88266e-06	1.3559
293	P27708	CAD protein	LPDGRFHLPPRIHRASDPGLPAEEPKEKSSR	S	1859	5	1	I	3	0.2036	2.63553e-10	1.006
294	P27824	Calnexin	EDRKPKAEEDEILNRSPRNRKPRRE______	S	583	10	1	I	2	0.061955	7.75616e-80	1.1625
295	P27824	Calnexin	DEEEEGEEKLEEKQKSDAEEDGGTVSQEEED	S	554	3	1	I	2	0.17319	2.71229e-124	1.2983
296	P27824	Calnexin	EEKQKSDAEEDGGTVSQEEEDRKPKAEEDEI	S	564	13	0.999996	I	3	0.09593	2.71229e-124	1.7009
297	P28290	Sperm-specific antigen 2	KQRYLFAKAGYPLRRSQSLPTTLLSPVRVVS	S	737	1	0.999931	I	2	0.22428	4.89496e-06	1.4784
298	P28290	Sperm-specific antigen 2	RYLFAKAGYPLRRSQSLPTTLLSPVRVVSSV	S	739	3	0.996476	I	2	0.22428	4.89496e-06	1.3757
299	P28290	Sperm-specific antigen 2	GYPLRRSQSLPTTLLSPVRVVSSVNVRLSPG	S	746	10	0.99991	I	2	-0.10919	0.00106456	1.249
300	P28715	DNA repair protein complementing XP-G cells	NELCPYESKFDSSLLSSDDETKCKPNSASEV	S	562	7	0.943137	I	2	-0.29332	0.00453894	0.98963
301	P28715	DNA repair protein complementing XP-G cells	ELCPYESKFDSSLLSSDDETKCKPNSASEVI	S	563	8	0.944301	I	2	-0.29332	0.00453894	0.98963
302	P29317	Ephrin type-A receptor 2	KTLADFDPRVSIRLPSTSGSEGVPFRTVSEW	S	897	3	0.915287	I	2	0.065886	0.0032412	0.97815
303	P29317	Ephrin type-A receptor 2	LADFDPRVSIRLPSTSGSEGVPFRTVSEWLE	S	899	5	0.79958	I	2	0.0016448	1.05739e-05	1.0062
304	P29692	Elongation factor 1-delta	SSPGHRATAPQTQHVSPMRQVEPPAKKPATP	S	133	10	0.999642	I	3	-0.04386	6.97212e-05	1.0871
305	P29692	Elongation factor 1-delta	TPAEDDEDDDIDLFGSDNEEEDKEAAQLREE	S	162	19	1	I	3	-0.16198	1.26305e-117	0.84894
306	P29966	Myristoylated alanine-rich C-kinase substrate	KGEAAAERPGEAAVASSPSKANGQENGHVKV	S	26	15	0.907693	I	3	0.009077	9.12241e-08	0.98375
307	P29966	Myristoylated alanine-rich C-kinase substrate	GEAAAERPGEAAVASSPSKANGQENGHVKVN	S	27	16	0.648031	II	3	-0.19954	1.58803e-07	0.86387
308	P30622	CAP-Gly domain-containing linker protein 1	ISNLTKTASESISNLSEAGSIKKGERELKIG	S	200	10	0.999359	I	2	0.54043	2.475e-44	1.7733
309	P30622	CAP-Gly domain-containing linker protein 1	TKTASESISNLSEAGSIKKGERELKIGDRVL	S	204	14	1	I	2	0.18318	2.475e-44	1.7733
310	P31350	Ribonucleoside-diphosphate reductase subunit M2	RVPLAPITDPQQLQLSPLKGLSLVDKENTPP	S	20	15	1	I	3	0.11692	1.15053e-05	0.61281
311	P55795;P31943	Heterogeneous nuclear ribonucleoprotein H2 ;Heterogeneous nuclear ribonucleoprotein H	NSVEMDWVLKHTGPNSPDTANDGFVRLRGLP	S	104;104	6	0.99961	I	2	-0.17085	9.53599e-45	0.7513
312	P35221	Catenin alpha-1	RKAVLMIRTPEELDDSDFETEDFDVRSRTSV	S	641	8	1	I	2	0.31179	9.27614e-105	0.95696
313	P35251	Replication factor C subunit 1	FKQKQPSKKKRIIYDSDSESEETLQVKNAKK	S	69	5	1	I	2	-0.38553	1.96869e-120	0.9748
314	P35251	Replication factor C subunit 1	QKQPSKKKRIIYDSDSESEETLQVKNAKKPP	S	71	7	0.99909	I	2	-0.38553	1.96869e-120	0.96989
315	P35251	Replication factor C subunit 1	QPSKKKRIIYDSDSESEETLQVKNAKKPPEK	S	73	10	0.63567	II	3	0.4566	6.50747e-09	1.1885
316	P35269	General transcription factor IIF subunit 1	TGPQSLSGKSTPQPPSGKTTPNSGDVQVTED	S	442	7	0.967607	I	3	-0.036631	0.00205047	1.1668
317	P35523	Chloride channel protein 1	NVHPTQIYGHHKEQFSDREQDIGMPKKTGSS	S	70	17	1	I	3	3.9781	0.0185449	NA
318	P35579	Myosin-9	FVVPRRMARKGAGDGSDEEVDGKADGAEAKP	S	1943	6	1	I	3	0.10721	0.00055106	0.54708
319	P35579	Myosin-9	QRQELEKTRRKLEGDSTDLSDQIAELQAQIA	S	1057	5	0.64555	II	3	0.12058	8.11738e-87	1.2759
320	P35579	Myosin-9	LEKTRRKLEGDSTDLSDQIAELQAQIAELKM	S	1061	9	0.409323	III	3	-0.073302	6.82565e-47	NA
321	P35580	Myosin-10	SSSRSGRRQLHLEGASLELSDDDTESKTSDV	S	1952	8	1	I	3	-0.10898	3.47012e-05	1.2722
322	P35580	Myosin-10	SGRRQLHLEGASLELSDDDTESKTSDVNETQ	S	1956	12	0.999503	I	3	-0.53099	5.10136e-18	0.96828
323	P35606	Coatomer subunit beta'	PSRSTAQQELDGKPASPTPVIVASHTANKEE	S	859	13	0.898461	I	4	0.49775	8.417e-05	1.0852
324	P35658	Nuclear pore complex protein Nup214	ERLSLEGERQPKSPGSTPTTPTSSQAPQKLD	S	433	4	0.46342	III	2	-0.56419	0.000975866	NA
325	P35659	Protein DEK	DSSTTKKNQNSSKKESESEDSSDDEPLIKKL	S	301	3	1	I	3	0.38748	0.000209247	0.39383
326	P35659	Protein DEK	STTKKNQNSSKKESESEDSSDDEPLIKKLKK	S	303	5	1	I	3	0.38748	0.000209247	0.39383
327	P35659	Protein DEK	KKNQNSSKKESESEDSSDDEPLIKKLKKPPT	S	306	8	1	I	3	0.38748	0.000209247	0.39383
328	P35659	Protein DEK	KNQNSSKKESESEDSSDDEPLIKKLKKPPTD	S	307	9	1	I	3	0.38748	0.000209247	0.39383
329	P36915	Guanine nucleotide-binding protein-like 1	SRSGSRERREEQTDTSDGESVTHHIRRLNQQ	S	51	8	0.999986	I	3	-0.24464	3.17274e-05	0.90829
330	P40222	Alpha-taxilin	SGPERRPEGPGAQAPSSPRVTEAPCYPGAPS	S	514	11	0.506186	II	3	0.19315	6.4069e-14	0.74355
331	P40222	Alpha-taxilin	GPERRPEGPGAQAPSSPRVTEAPCYPGAPST	S	515	12	0.995082	I	2	-0.12894	8.19288e-42	0.75567
332	Q6NXS1;P41236	Protein phosphatase inhibitor 2-like protein 3 ;Protein phosphatase inhibitor 2	AAEGLEPKYRIQEQESSGEEDSDLSPEEREK	S	121;121	6	1	I	2	0.1831	1.27728e-49	1.057
333	Q6NXS1;P41236	Protein phosphatase inhibitor 2-like protein 3 ;Protein phosphatase inhibitor 2	AEGLEPKYRIQEQESSGEEDSDLSPEEREKK	S	122;122	7	0.999999	I	2	0.1831	1.27728e-49	1.057
334	P42167;P42166	Lamina-associated polypeptide 2, isoforms beta/gamma ;Lamina-associated polypeptide 2, isoform alpha	EKKLLKLREQGTESRSSTPLPTISSSAENTR	S	158;158	8	0.720809	II	3	0.42349	0.00556406	1.3613
335	P42167;P42166	Lamina-associated polypeptide 2, isoforms beta/gamma ;Lamina-associated polypeptide 2, isoform alpha	PPLPAGTNSKGPPDFSSDEEREPTPVLGSGA	S	66;66	6	1	I	3	-0.33359	4.15549e-47	1.1121
336	P42167;P42166	Lamina-associated polypeptide 2, isoforms beta/gamma ;Lamina-associated polypeptide 2, isoform alpha	PLPAGTNSKGPPDFSSDEEREPTPVLGSGAA	S	67;67	7	1	I	3	-0.33359	4.15549e-47	1.0953
337	P42858	Huntingtin	GQLTAAKEESGGRSRSGSIVELIAGGGSSCS	S	417	1	0.499929	III	3	-0.010476	1.48132e-18	1.0761
338	P42858	Huntingtin	LTAAKEESGGRSRSGSIVELIAGGGSSCSPV	S	419	3	0.913617	I	2	-0.22436	9.73888e-172	1.1952
339	P42858	Huntingtin	RSRSGSIVELIAGGGSSCSPVLSRKQKGKVL	S	429	13	0.515576	II	2	-0.4903	2.63258e-35	1.1776
340	P42858	Huntingtin	SRSGSIVELIAGGGSSCSPVLSRKQKGKVLL	S	430	14	0.768954	I	2	-0.051727	1.21803e-79	1.153
341	P42858	Huntingtin	SGSIVELIAGGGSSCSPVLSRKQKGKVLLGE	S	432	16	0.999738	I	2	0.18688	9.73888e-172	1.2855
342	P43243	Matrin-3	VPRDDWEEKRHFRRDSFDDRGPSLNPVLDYD	S	188	3	0.98836	I	4	-0.12021	3.93202e-06	0.88637
343	P43243	Matrin-3	GIDLLKKDKSRKRSYSPDGKESPSDKKSKTD	S	598	3	0.999699	I	2	-0.056756	7.06238e-80	1.1123
344	P43243	Matrin-3	KDKSRKRSYSPDGKESPSDKKSKTDGSQKTE	S	604	9	0.999998	I	2	-0.18011	7.06238e-80	1.0686
345	P43358	Melanoma-associated antigen 4	PTTISFTCWRQPNEGSSSQEEEGPSTSPDAE	S	88	6	0.796481	I	2	-0.19709	6.39626e-27	1.2518
346	P43358	Melanoma-associated antigen 4	TTISFTCWRQPNEGSSSQEEEGPSTSPDAES	S	89	7	0.959843	I	2	-0.013168	9.32923e-20	0.80518
347	P43358	Melanoma-associated antigen 4	TISFTCWRQPNEGSSSQEEEGPSTSPDAESL	S	90	8	0.958899	I	2	-0.023236	1.06359e-35	1.2544
348	P45973	Chromobox protein homolog 5	_____MGKKTKRTADSSSSEDEEEYVVEKVL	S	11	5	0.980939	I	2	-1.5168	7.65597e-06	NA
349	P45973	Chromobox protein homolog 5	____MGKKTKRTADSSSSEDEEEYVVEKVLD	S	12	6	0.995295	I	2	-1.5168	7.65597e-06	NA
350	P45973	Chromobox protein homolog 5	___MGKKTKRTADSSSSEDEEEYVVEKVLDR	S	13	7	0.999529	I	2	-1.5168	7.65597e-06	NA
351	P45973	Chromobox protein homolog 5	__MGKKTKRTADSSSSEDEEEYVVEKVLDRR	S	14	8	0.999211	I	2	-1.5168	7.65597e-06	NA
352	P46013	Antigen KI-67	EFPRKIREQEPARRVSRSSFSSDPDEKAQDS	S	125	3	0.815764	I	3	-0.076717	0.000189389	0.75761
353	P46013	Antigen KI-67	PRKIREQEPARRVSRSSFSSDPDEKAQDSKA	S	127	5	0.468106	III	3	0.55554	0.0128181	NA
354	P46013	Antigen KI-67	RKIREQEPARRVSRSSFSSDPDEKAQDSKAY	S	128	6	0.651696	II	3	-0.076717	0.000189389	0.81035
355	P46013	Antigen KI-67	RPKSGGSGHAVAEPASPEQELDQNKGKGRDV	S	308	13	1	I	3	0.09819	1.3334e-26	0.8819
356	P46013	Antigen KI-67	PAKMKTPVQYSQQQNSPQKHKNKDLYTTGRR	S	357	11	1	I	3	-0.16414	1.19986e-06	0.96708
357	P46060	Ran GTPase-activating protein 1	RKILDPNTGEPAPVLSSPPPADVSTFLAFPS	S	427	14	0.387289	III	3	0.18413	0.00050288	NA
358	P46060	Ran GTPase-activating protein 1	KILDPNTGEPAPVLSSPPPADVSTFLAFPSP	S	428	15	0.387288	III	3	0.18413	0.00050288	NA
359	P46060	Ran GTPase-activating protein 1	SSPPPADVSTFLAFPSPEKLLRLGPKSSVLI	S	442	29	0.997093	I	3	0.18413	0.00050288	0.76997
360	P46087	Probable 28S rRNA (cytosine(4447)-C(5))-methyltransferase	ARKQKAREAAAGIQWSEEETEDEEEEKEVTP	S	181	9	1	I	2	0.082246	6.29892e-79	0.86319
361	P46087	Probable 28S rRNA (cytosine(4447)-C(5))-methyltransferase	NAPPKGTDTQTPAVLSPSKTQATLKPKDHHQ	S	732	11	0.999144	I	2	-0.34136	1.8699e-10	0.93934
362	P46100	Transcriptional regulator ATRX	TAKVTKELYVKLTPVSLSNSPIKGADCQEVP	S	594	5	0.999816	I	2	0.017871	7.84043e-30	0.95929
363	P46100	Transcriptional regulator ATRX	KVTKELYVKLTPVSLSNSPIKGADCQEVPQD	S	596	7	0.791538	I	2	0.16543	1.77942e-15	1.0241
364	P46100	Transcriptional regulator ATRX	TKELYVKLTPVSLSNSPIKGADCQEVPQDKD	S	598	9	0.999014	I	2	-0.02817	7.84043e-30	1.0387
365	P46379	Large proline-rich protein BAG6	QTHLPSGASSGTGSASATHGGGSPPGTRGPG	S	106	19	0.491401	III	4	-0.39956	0.00281161	NA
366	P46937	Transcriptional coactivator YAP1	SFFKPPEPKSHSRQASTDAGTAGALTPQHVR	S	109	3	0.820061	I	3	-0.35263	4.71887e-08	0.67869
367	P48634	Protein PRRC2A	AGAHEEVDYTEKLKFSDEEDGRDSDEEGAEG	S	342	4	1	I	4	-0.41721	2.07863e-05	0.8994
368	P48634	Protein PRRC2A	YTEKLKFSDEEDGRDSDEEGAEGHRDSQSAS	S	350	12	1	I	4	-0.41721	2.07863e-05	0.8994
369	P48634	Protein PRRC2A	GSEYEEIPKRRRQRGSETGSETHESDLAPSD	S	1106	4	0.790769	I	3	0.26451	0.00372839	0.66453
370	P48634	Protein PRRC2A	EEIPKRRRQRGSETGSETHESDLAPSDKEAP	S	1110	8	0.680187	II	3	0.18384	0.00372839	0.93606
371	P48634	Protein PRRC2A	RRRQRGSETGSETHESDLAPSDKEAPTPKEG	S	1115	13	0.961992	I	3	0.18384	0.00372839	0.93606
372	P48634	Protein PRRC2A	TGGPNHPPAPRGRTASETRSEGSEYEEIPKR	S	1085	3	0.913177	I	3	0.039619	3.4236e-12	0.73975
373	P48634	Protein PRRC2A	NHPPAPRGRTASETRSEGSEYEEIPKRRRQR	S	1089	7	0.981082	I	2	-0.97886	3.4236e-12	1.7253
374	P48634	Protein PRRC2A	PAPRGRTASETRSEGSEYEEIPKRRRQRGSE	S	1092	10	0.94031	I	3	0.27757	3.4236e-12	0.74019
375	P49023	Paxillin	SAKTSSVSNPQDSVGSPCSRVGEEEHVYSFP	S	106	13	0.751736	I	2	-0.03466	0.0111798	1.2875
376	P49450	Histone H3-like centromeric protein A	GPRRRSRKPEAPRRRSPSPTPTPGPSRRGPS	S	17	3	0.999687	I	3	0.13755	5.08883e-19	0.85922
377	P49450	Histone H3-like centromeric protein A	RRRSRKPEAPRRRSPSPTPTPGPSRRGPSLG	S	19	5	0.997737	I	3	0.26106	8.36493e-11	0.85458
378	P49585	Choline-phosphate cytidylyltransferase A	SPANLSRHKAAAYDISEDEED__________	S	362	7	0.897074	I	2	0.27255	0.000646153	1.0113
379	P49585	Choline-phosphate cytidylyltransferase A	RSPSPSFRWPFSGKTSPPCSPANLSRHKAAA	S	343	2	0.994034	I	2	0.16015	2.01352e-06	1.0332
380	P49585	Choline-phosphate cytidylyltransferase A	PSFRWPFSGKTSPPCSPANLSRHKAAAYDIS	S	347	6	0.999991	I	2	0.28216	2.01352e-06	1.0364
381	P49736	DNA replication licensing factor MCM2	AGRGLGRMRRGLLYDSDEEDEERPARKRRQV	S	139	6	1	I	2	-0.0668	2.08756e-33	0.18847
382	P49736	DNA replication licensing factor MCM2	ASSPAQRRRGNDPLTSSPGRSSRRTDALTSS	S	26	8	0.814541	I	2	0.063351	1.94637e-39	0.2171
383	P49736	DNA replication licensing factor MCM2	SSPAQRRRGNDPLTSSPGRSSRRTDALTSSP	S	27	9	0.999487	I	2	-0.34327	1.94637e-39	0.1878
384	P49756	RNA-binding protein 25	EEHRPKIGLSLKLGASNSPGQPNSVKRKKLP	S	675	4	0.92547	I	2	-0.33263	0.00102416	1.0007
385	P49756	RNA-binding protein 25	HRPKIGLSLKLGASNSPGQPNSVKRKKLPVD	S	677	6	0.940805	I	2	0.1636	1.2076e-05	0.8783
386	P49768	Presenilin-1	PHRSTPESRAAVQELSSSILAGEDPEERGVK	S	365	7	0.682433	II	2	-0.53222	0.00101547	1.3472
387	P49768	Presenilin-1	RSTPESRAAVQELSSSILAGEDPEERGVKLG	S	367	9	0.682433	II	2	-0.53222	0.00101547	1.3472
388	P50502;Q8IZP2	Hsc70-interacting protein ;Putative protein FAM10A4	PDSKKVEEDLKADEPSSEESDLEIDKEGVIE	S	75;71	12	1	I	3	-0.020451	4.63228e-205	1.2881
389	P50502;Q8IZP2	Hsc70-interacting protein ;Putative protein FAM10A4	DSKKVEEDLKADEPSSEESDLEIDKEGVIEP	S	76;72	13	1	I	3	-0.020451	4.63228e-205	1.5153
390	P50502;Q8IZP2	Hsc70-interacting protein ;Putative protein FAM10A4	KVEEDLKADEPSSEESDLEIDKEGVIEPDTD	S	79;75	16	1	I	3	-0.020451	4.63228e-205	1.5153
391	P50548	ETS domain-containing transcription factor ERF	SSLFSAVVARRLGRGSVSDCSDGTSELEEPL	S	185	6	0.999079	I	3	-0.087547	6.63228e-06	1.2048
392	P50548	ETS domain-containing transcription factor ERF	LFSAVVARRLGRGSVSDCSDGTSELEEPLGE	S	187	8	0.999151	I	3	-0.087547	6.63228e-06	1.2048
393	P50548	ETS domain-containing transcription factor ERF	AVVARRLGRGSVSDCSDGTSELEEPLGEDPR	S	190	11	0.9939	I	3	-0.083086	6.63228e-06	1.2048
394	P50548	ETS domain-containing transcription factor ERF	RRLGRGSVSDCSDGTSELEEPLGEDPRARPP	S	194	14	0.47819	III	3	-0.13891	0.000527384	NA
395	P50548	ETS domain-containing transcription factor ERF	DTGFAFPDWAYKPESSPGSRQIQLWHFILEL	S	21	19	0.651975	II	3	0.29828	0.000247724	0.96926
396	P51114	Fragile X mental retardation syndrome-related protein 1	RGPNYTSGYGTNSELSNPSETESERKDELSD	S	406	16	0.999728	I	3	0.35725	1.46932e-07	1.1396
397	P51114	Fragile X mental retardation syndrome-related protein 1	NYTSGYGTNSELSNPSETESERKDELSDWSL	S	409	19	0.897684	I	3	0.35725	1.46932e-07	1.1396
398	P51116	Fragile X mental retardation syndrome-related protein 2	NRSRRRRNRGNRTDGSISGDRQPVTVADYIS	S	601	4	0.984483	I	3	0.11007	1.44708e-25	1.032
399	P51116	Fragile X mental retardation syndrome-related protein 2	SRRRRNRGNRTDGSISGDRQPVTVADYISRA	S	603	6	0.999984	I	2	-0.15243	1.44708e-25	1.0512
400	P51858	Hepatoma-derived growth factor	EKGALKRRAGDLLEDSPKRPKEAENPEGEEK	S	165	8	1	I	2	0.20417	1.43984e-27	0.98683
401	P51858	Hepatoma-derived growth factor	EAAEGDGDKKGNAEGSSDEEGKLVIDEPAKE	S	132	7	1	I	3	0.15069	0.000197865	0.15355
402	P51858	Hepatoma-derived growth factor	AAEGDGDKKGNAEGSSDEEGKLVIDEPAKEK	S	133	8	1	I	3	0.15069	0.000197865	0.15355
403	P51991	Heterogeneous nuclear ribonucleoprotein A3	SNYGPMKGGSFGGRSSGSPYGGGYGSGGGSG	S	356	2	0.492415	III	2	-0.22554	1.51119e-08	NA
404	P51991	Heterogeneous nuclear ribonucleoprotein A3	YGPMKGGSFGGRSSGSPYGGGYGSGGGSGGY	S	358	4	0.997104	I	2	-0.030621	3.93202e-111	1.2493
405	P52292	Importin subunit alpha-1	MLKRRNVSSFPDDATSPLQENRNNQGTVNWS	S	62	11	0.991522	I	2	-0.088859	6.9436e-123	0.89781
406	P52948	Nuclear pore complex protein Nup98-Nup96	WVFKVSHFSKYGLQDSDEEEEEHPSKTSTKK	S	888	6	1	I	3	-0.39868	1.2747e-19	0.95341
407	P54105	Methylosome subunit pICln	EEESKEPVADEEEEDSDDDVEPITEFRFVPS	S	102	11	1	I	2	-0.00088975	1.21416e-94	1.124
408	P55010	Eukaryotic translation initiation factor 5	KAEPFIKWLKEAEEESSGGEEEDEDENIEVV	S	389	6	1	I	2	-0.075728	3.6687e-114	1.0668
409	P55010	Eukaryotic translation initiation factor 5	AEPFIKWLKEAEEESSGGEEEDEDENIEVVY	S	390	7	1	I	2	-0.075728	3.6687e-114	1.0668
410	P55081	Microfibrillar-associated protein 1	LARHRKIVEPEVVGESDSEVEGDAWRMERED	S	116	10	1	I	2	-0.20107	2.47893e-95	1.0111
411	P55081	Microfibrillar-associated protein 1	RHRKIVEPEVVGESDSEVEGDAWRMEREDSS	S	118	12	1	I	2	-0.20107	2.47893e-95	1.0111
412	P55884	Eukaryotic translation initiation factor 3 subunit B	EAEPRALENGDADEPSFSDPEDFVDDVSEEE	S	152	11	0.500054	II	3	0.21557	8.77616e-06	0.80221
413	P55884	Eukaryotic translation initiation factor 3 subunit B	EPRALENGDADEPSFSDPEDFVDDVSEEELL	S	154	13	0.985303	I	3	0.3097	9.29329e-23	0.89624
414	P55884	Eukaryotic translation initiation factor 3 subunit B	DEPSFSDPEDFVDDVSEEELLGDVLKDRPQE	S	164	23	1	I	3	0.3097	9.29329e-23	0.87277
415	P55884	Eukaryotic translation initiation factor 3 subunit B	PAQGEAPGEQARDERSDSRAQAVSEDAGGNE	S	117	1	0.562491	II	3	0.33554	5.88581e-08	0.97616
416	P55884	Eukaryotic translation initiation factor 3 subunit B	QGEAPGEQARDERSDSRAQAVSEDAGGNEGR	S	119	3	0.969782	I	3	0.16093	2.08612e-12	1.1162
417	P55884	Eukaryotic translation initiation factor 3 subunit B	TEPAAEAEAASGPSESPSPPAAEELPGSHAE	S	83	16	0.623571	II	4	-0.039551	5.34596e-06	1.1494
418	P60174	Triosephosphate isomerase	KFFVGGNWKMNGRKQSLGELIGTLNAAKVPA	S	58	3	0.999991	I	3	0.64008	0.000209077	1.0252
419	P62753	40S ribosomal protein S6	AKEKRQEQIAKRRRLSSLRASTSKSESSQK_	S	235	3	1	I	2	0.087959	3.36229e-44	0.66629
420	P62753	40S ribosomal protein S6	KEKRQEQIAKRRRLSSLRASTSKSESSQK__	S	236	4	1	I	2	0.05131	4.68475e-21	0.39429
421	P62753	40S ribosomal protein S6	QEQIAKRRRLSSLRASTSKSESSQK______	S	240	8	0.997249	I	2	0.087959	3.36229e-44	1.5341
422	P62753	40S ribosomal protein S6	QIAKRRRLSSLRASTSKSESSQK________	S	242	9	0.52284	II	3	-0.21261	0.00502389	0.75386
423	P62753	40S ribosomal protein S6	AKRRRLSSLRASTSKSESSQK__________	S	244	11	0.9911	I	2	-0.19396	3.36229e-44	0.73763
424	P62753	40S ribosomal protein S6	RRRLSSLRASTSKSESSQK____________	S	246	13	0.938717	I	2	-0.12814	1.95064e-19	1.3347
425	P62753	40S ribosomal protein S6	RRLSSLRASTSKSESSQK_____________	S	247	14	0.960105	I	3	-0.23892	3.36229e-44	0.80904
426	Q13595;P62995	Transformer-2 protein homolog alpha ;Transformer-2 protein homolog beta	GYDRYEDYDYRYRRRSPSPYYSRYRSRSRSR	S	260;264	2	1	I	2	0.11072	3.4292e-05	0.78262
427	Q13595;P62995	Transformer-2 protein homolog alpha ;Transformer-2 protein homolog beta	DRYEDYDYRYRRRSPSPYYSRYRSRSRSRSY	S	262;266	4	0.999026	I	2	0.13927	3.4292e-05	0.78262
428	Q13595;P62995	Transformer-2 protein homolog alpha ;Transformer-2 protein homolog beta	DYDYRYRRRSPSPYYSRYRSRSRSRSYSPRR	S	266;270	9	0.705684	II	2	0.050077	0.00235649	0.82908
429	P67809	Nuclease-sensitive element-binding protein 1	QDGKETKAADPPAENSSAPEAEQGGAE____	S	313	9	0.738841	II	2	-0.060482	7.0176e-12	1.0755
430	P67809	Nuclease-sensitive element-binding protein 1	DGKETKAADPPAENSSAPEAEQGGAE_____	S	314	10	0.945744	I	2	0.11427	9.98668e-26	1.0658
431	P67809	Nuclease-sensitive element-binding protein 1	RRRGPPRNYQQNYQNSESGEKNEGSESAPEG	S	165	9	0.999869	I	2	-0.076478	4.59857e-100	0.85294
432	Q9BQE3;Q6PEY2;Q13748;Q71U36;P68363	Tubulin alpha-1C chain ;Tubulin alpha-3E chain;Tubulin alpha-3C/D chain	DGQMPSDKTIGGGDDSFNTFFSETGAGKHVP	S	48;48;48;48;48	8	0.996701	I	2	-0.73649	3.52975e-44	0.60942
433	P78316	Nucleolar protein 14	GQSLADIEKHNDIVDSDSDAEDRGTLSAELT	S	146	7	1	I	2	0.11589	5.95037e-05	0.86793
434	P78316	Nucleolar protein 14	SLADIEKHNDIVDSDSDAEDRGTLSAELTAA	S	148	9	1	I	2	0.11589	5.95037e-05	0.86793
435	P78317	E3 ubiquitin-protein ligase RNF4	RPRRNARRLPQDHADSCVVSSDDEELSRDRD	S	90	9	0.671777	II	3	-0.56918	0.000155782	0.97189
436	P78317	E3 ubiquitin-protein ligase RNF4	NARRLPQDHADSCVVSSDDEELSRDRDVYVT	S	94	13	0.999555	I	3	-0.35997	2.03263e-21	0.88348
437	P78317	E3 ubiquitin-protein ligase RNF4	ARRLPQDHADSCVVSSDDEELSRDRDVYVTT	S	95	14	0.999189	I	3	0.29082	2.03263e-21	0.88348
438	P78346	Ribonuclease P protein subunit p30	KTAFGIISTVKKPRPSEGDEDCLPASKKAKC	S	251	5	0.999982	I	3	-0.31042	0.000407334	1.3245
439	P78362	SRSF protein kinase 2	EQEESSPSHDRSRTVSASSTGDLPKAKTRAA	S	494	3	0.979496	I	2	0.27052	2.55886e-05	0.89674
440	P78362	SRSF protein kinase 2	EESSPSHDRSRTVSASSTGDLPKAKTRAADL	S	496	5	0.763602	I	2	0.16428	9.68601e-05	0.8582
441	P82094	TATA element modulatory factor	RIDSFSVQSLDSRSVSEINSDDELSGKGYAL	S	340	3	0.785865	I	2	-0.43798	0.00519467	0.79138
442	P82094	TATA element modulatory factor	FSVQSLDSRSVSEINSDDELSGKGYALVPII	S	344	7	0.998648	I	2	-0.090629	6.39071e-25	0.98082
443	P85037	Forkhead box protein K1	KIQFTSLYHKEEAPASPLRPLYPQISPLKIH	S	213	6	0.999972	I	3	0.1118	1.77935e-08	1.0135
444	P85037	Forkhead box protein K1	EEAPASPLRPLYPQISPLKIHIPEPDLRSMV	S	223	16	0.999995	I	3	-0.13535	1.77935e-08	1.0135
445	P85037	Forkhead box protein K1	LMSPRSGGLQTPECLSREGSPIPHDPEFGSK	S	441	11	0.999721	I	3	0.46503	0.000190949	1.1825
446	P85037	Forkhead box protein K1	RSGGLQTPECLSREGSPIPHDPEFGSKLASV	S	445	15	0.99965	I	3	0.46503	0.000190949	1.1825
447	P98175	RNA-binding protein 10	SDDRPSPPRGLVAAYSGESDSEEEQERGGPE	S	733	7	0.999276	I	2	1.6154	1.34533e-08	0.94646
448	P98175	RNA-binding protein 10	RPSPPRGLVAAYSGESDSEEEQERGGPEREE	S	736	10	0.999998	I	2	0.55745	2.15182e-73	0.93576
449	P98175	RNA-binding protein 10	SPPRGLVAAYSGESDSEEEQERGGPEREEKL	S	738	12	1	I	2	0.55745	2.15182e-73	0.93576
450	Q00613	Heat shock factor protein 1	LTDARGHTDTEGRPPSPPPTSTPEKCLSVAC	S	363	11	0.931217	I	3	-0.3302	0.000869221	0.93033
451	Q01082	Spectrin beta chain, non-erythrocytic 1	EMVNGATEQRTSSKESSPIPSPTSDRKAKTA	S	2164	2	0.979292	I	2	-0.020042	8.03526e-11	1.5668
452	Q01082	Spectrin beta chain, non-erythrocytic 1	MVNGATEQRTSSKESSPIPSPTSDRKAKTAL	S	2165	3	0.870594	I	2	-0.1591	8.03526e-11	1.6206
453	Q01082	Spectrin beta chain, non-erythrocytic 1	ATEQRTSSKESSPIPSPTSDRKAKTALPAQS	S	2169	7	0.996082	I	3	0.067918	8.03526e-11	1.3697
454	Q01082	Spectrin beta chain, non-erythrocytic 1	KGEQVSQNGLPAEQGSPRMAETVDTSEMVNG	S	2138	15	0.999991	I	2	1.0268	6.3296e-05	1.1834
455	Q01082	Spectrin beta chain, non-erythrocytic 1	DTSEMVNGATEQRTSSKESSPIPSPTSDRKA	S	2161	3	0.388628	III	3	-0.22896	0.00620726	NA
456	Q01804	OTU domain-containing protein 4	GANSVDSRVQRPKEESSEDENEVSNILRSGR	S	1023	3	1	I	2	0.28963	3.6345e-119	1.0468
457	Q01804	OTU domain-containing protein 4	ANSVDSRVQRPKEESSEDENEVSNILRSGRS	S	1024	4	1	I	2	0.38554	3.6345e-119	1.0468
458	Q01831	DNA repair protein complementing XP-C cells	KSEAAAPHTDAGGGLSSDEEEGTSSQAEAAR	S	883	15	0.999938	I	3	-0.0054152	2.35765e-28	1.0844
459	Q01831	DNA repair protein complementing XP-C cells	SEAAAPHTDAGGGLSSDEEEGTSSQAEAARI	S	884	16	0.999922	I	3	-0.0054152	2.35765e-28	1.0844
460	Q02880	DNA topoisomerase 2-beta	PKRAPKQKKVVEAVNSDSDSEFGIPKKTTTP	S	1522	7	0.999733	I	2	0.081544	7.93584e-60	1.0805
461	Q02880	DNA topoisomerase 2-beta	RAPKQKKVVEAVNSDSDSEFGIPKKTTTPKG	S	1524	9	0.999256	I	2	0.081544	7.93584e-60	1.0345
462	Q02880	DNA topoisomerase 2-beta	PKQKKVVEAVNSDSDSEFGIPKKTTTPKGKG	S	1526	11	0.952151	I	2	0.017406	3.18922e-05	1.007
463	Q02952	A-kinase anchor protein 12	LAEVQQDGEAEEGATSDGEKKREGVTPWASF	S	598	17	0.973678	I	2	0.21128	3.29166e-35	1.323
464	Q02952	A-kinase anchor protein 12	SFKKMVTPKKRVRRPSESDKEDELDKVKSAT	S	627	3	1	I	3	-0.32928	1.81775e-05	1.3838
465	Q02952	A-kinase anchor protein 12	KKMVTPKKRVRRPSESDKEDELDKVKSATLS	S	629	5	1	I	3	-0.32928	1.81775e-05	1.3838
466	Q03252	Lamin-B2	ATPLPGRAGGPATPLSPTRLSRLQEKEELRE	S	17	9	0.969636	I	2	0.27625	0.000346623	1.0471
467	Q05209	Tyrosine-protein phosphatase non-receptor type 12	LVDHDNTSPLFRTPLSFTNPLHSDDSDSDER	S	596	4	0.428368	III	3	-0.27613	0.000401776	NA
468	Q05209	Tyrosine-protein phosphatase non-receptor type 12	SPLFRTPLSFTNPLHSDDSDSDERNSDGAVT	S	603	11	0.958366	I	4	-0.182	0.00263554	0.85716
469	Q05209	Tyrosine-protein phosphatase non-receptor type 12	FRTPLSFTNPLHSDDSDSDERNSDGAVTQNK	S	606	14	0.869928	I	4	0.11322	0.000401776	0.91933
470	Q05209	Tyrosine-protein phosphatase non-receptor type 12	EGNSSDINYQTRKTVSLTPSPTTQVETPDLV	S	567	3	0.333039	III	3	-1.2539	0.0109363	NA
471	Q05209	Tyrosine-protein phosphatase non-receptor type 12	SDINYQTRKTVSLTPSPTTQVETPDLVDHDN	S	571	7	0.672	II	3	-0.073211	0.000282215	1.0221
472	Q05209	Tyrosine-protein phosphatase non-receptor type 12	TTQVETPDLVDHDNTSPLFRTPLSFTNPLHS	S	588	24	0.470495	III	3	-1.2539	0.0109363	NA
473	Q05519	Serine/arginine-rich splicing factor 11	KQVTRDYDEEEQGYDSEKEKKEEKKPIETGS	S	434	11	1	I	2	0.036805	1.65633e-235	0.88291
474	Q06210	Glutamine--fructose-6-phosphate aminotransferase [isomerizing] 1	RGKDKKGSCNLSRVDSTTCLFPVEEKAVEYY	S	261	3	0.991733	I	2	0.020091	1.14598e-21	1.0459
475	Q06265	Exosome complex component RRP45	QRITAFKMEKAPIDTSDVEEKAEEIIAEAEP	S	306	6	0.863623	I	2	-0.22415	0.000597243	0.97927
476	Q07157	Tight junction protein ZO-1	KKVQIPVSRPDPEPVSDNEEDSYDEEIHDPR	S	125	14	0.999981	I	3	0.12073	3.39526e-15	0.74843
477	Q07157	Tight junction protein ZO-1	VSRPDPEPVSDNEEDSYDEEIHDPRSGRSGV	S	131	20	0.805956	I	3	0.13543	3.39526e-15	0.74843
478	Q07955	Serine/arginine-rich splicing factor 1	EGETAYIRVKVDGPRSPSYGRSRSRSRSRSR	S	199	6	0.996751	I	3	0.13393	7.87152e-06	0.69659
479	Q07955	Serine/arginine-rich splicing factor 1	ETAYIRVKVDGPRSPSYGRSRSRSRSRSRSR	S	201	8	0.896969	I	2	-0.14026	7.87152e-06	0.51569
480	Q07955	Serine/arginine-rich splicing factor 1	IRVKVDGPRSPSYGRSRSRSRSRSRSRSRSN	S	205	12	0.999824	I	2	-0.14026	7.87152e-06	0.51569
481	Q08J23	tRNA (cytosine(34)-C(5))-methyltransferase	PDNDVTEGQRAGEPNSPDAEEANSPDVTAGC	S	743	6	1	I	3	-0.24877	3.69535e-15	1.0412
482	Q08J23	tRNA (cytosine(34)-C(5))-methyltransferase	QRAGEPNSPDAEEANSPDVTAGCDPAGVHPP	S	751	14	0.999861	I	3	-0.28425	3.69535e-15	1.0412
483	Q09028	Histone-binding protein RBBP4	TVALWDLRNLKLKLHSFESHKDEIFQVQWSP	S	312	3	0.999846	I	2	1.2177	0.0163399	NA
484	Q09161	Nuclear cap-binding protein subunit 1	SDENDGGQPHKRRKTSDANETEDHLESLICK	S	22	2	0.886245	I	3	-0.11751	1.61514e-23	0.89314
485	Q09666	Neuroblast differentiation-associated protein AHNAK	ASISGSKGDLKSSKASLGSLEGEAEAEASSP	S	5749	2	1	I	2	-0.56829	2.75902e-08	0.96959
486	Q09666	Neuroblast differentiation-associated protein AHNAK	SGSKGDLKSSKASLGSLEGEAEAEASSPKGK	S	5752	5	1	I	2	-0.56829	3.00727e-106	1.0644
487	Q09666	Neuroblast differentiation-associated protein AHNAK	KASLGSLEGEAEAEASSPKGKFSLFKSKKPR	S	5762	15	0.796942	I	2	-0.19353	3.60123e-06	1.1858
488	Q09666	Neuroblast differentiation-associated protein AHNAK	ASLGSLEGEAEAEASSPKGKFSLFKSKKPRH	S	5763	16	0.997196	I	2	0.0060121	3.00727e-106	1.0072
489	Q09666	Neuroblast differentiation-associated protein AHNAK	VDVTGREGAKDIDISSPEFKIKIPRHELTEI	S	177	6	0.978249	I	2	-0.054436	2.63909e-13	1.0371
490	Q09666	Neuroblast differentiation-associated protein AHNAK	GKHGKLKFGTFGGLGSKSKGHYEVTGSDDET	S	5830	9	0.99829	I	2	0.55097	0.00120118	1.086
491	Q09666	Neuroblast differentiation-associated protein AHNAK	GHHTVGLKLHRKGDRSPEPGQTWTREVFSSC	S	93	4	0.999996	I	3	-0.19041	2.42335e-05	0.92533
492	Q09666	Neuroblast differentiation-associated protein AHNAK	KFNFSKPKGKGGVTGSPEASISGSKGDLKSS	S	5731	6	0.999726	I	2	0.016832	8.91002e-25	1.0632
493	Q09666	Neuroblast differentiation-associated protein AHNAK	GGLGSKSKGHYEVTGSDDETGKLQGSGVSLA	S	5841	8	0.99998	I	3	-0.13017	5.17248e-83	0.84307
494	Q09666	Neuroblast differentiation-associated protein AHNAK	EYQRIYTTKIKPRLKSEDGVEGDLGETQSRT	S	135	3	1	I	2	-0.34236	1.15124e-17	1.1738
495	Q09666	Neuroblast differentiation-associated protein AHNAK	VDVETQSGKTVIRLPSGSGAASPTGSAVDIR	S	210	3	0.926787	I	2	-0.085102	1.28834e-23	0.96406
496	Q09666	Neuroblast differentiation-associated protein AHNAK	VETQSGKTVIRLPSGSGAASPTGSAVDIRAG	S	212	5	0.913348	I	2	0.49482	3.50842e-38	1.0333
497	Q09666	Neuroblast differentiation-associated protein AHNAK	SGKTVIRLPSGSGAASPTGSAVDIRAGAISA	S	216	9	0.927336	I	2	-0.10813	3.50842e-38	1.0395
498	Q09666	Neuroblast differentiation-associated protein AHNAK	VIRLPSGSGAASPTGSAVDIRAGAISASGPE	S	220	13	0.398002	III	2	-0.085102	1.34402e-05	NA
499	Q0JRZ9	F-BAR domain only protein 2	TSGKLSGINEIPRPFSPPVTSNTSPPPAAPL	S	488	12	0.998039	I	3	-0.18893	9.82601e-10	0.92876
500	Q0JRZ9	F-BAR domain only protein 2	NEIPRPFSPPVTSNTSPPPAAPLARAESSSS	S	496	20	0.421635	III	3	-0.18893	9.82601e-10	NA
501	Q0JRZ9	F-BAR domain only protein 2	PAISRHSPVQMNRNLSNEELTKSKPSAPPNE	S	403	3	0.999998	I	2	0.069477	0.00217612	0.85848
502	Q12830	Nucleosome-remodeling factor subunit BPTF	SPEETEKDKNETENDSKDAEKNREEFEDQSL	S	587	7	1	I	3	1.2855	0.0170259	0.97642
503	Q12872	Splicing factor, suppressor of white-apricot homolog	VLAENKSDEKKKSGVSSDNEDDDDEEDGNYL	S	282	4	0.368764	III	3	-0.16459	0.000996231	NA
504	Q12872	Splicing factor, suppressor of white-apricot homolog	LAENKSDEKKKSGVSSDNEDDDDEEDGNYLH	S	283	5	0.958662	I	3	0.080833	5.46365e-28	0.89236
505	Q12888	Tumor suppressor p53-binding protein 1	TRETAVPGPLGIEDISPNLSPDDKSFSRVVP	S	1426	14	1	I	3	-0.081671	9.83228e-09	1.1579
506	Q12888	Tumor suppressor p53-binding protein 1	AVPGPLGIEDISPNLSPDDKSFSRVVPRVPD	S	1430	18	1	I	3	-0.081671	9.83228e-09	1.1579
507	Q12888	Tumor suppressor p53-binding protein 1	APSPDAFRSTPFIVPSSPTEQEGRQDKPMDT	S	379	8	0.692996	II	2	-0.071926	1.94058e-14	1.1015
508	Q12888	Tumor suppressor p53-binding protein 1	PSPDAFRSTPFIVPSSPTEQEGRQDKPMDTS	S	380	9	0.648901	II	2	0.3575	1.49319e-14	1.051
509	Q12894	Interferon-related developmental regulator 2	GQRRGGGARSSAQADSGSSDDEAASEARSTA	S	93	7	0.83847	I	2	2.9662	5.06255e-05	NA
510	Q12894	Interferon-related developmental regulator 2	SSAQADSGSSDDEAASEARSTASECPSLLST	S	102	16	0.999987	I	2	-0.20998	5.06255e-05	NA
511	Q13085	Acetyl-CoA carboxylase 1	AQPLELNQHSRFIIGSVSEDNSEDEISNLVK	S	23	5	0.991092	I	2	0.20839	9.15149e-06	1.1833
512	Q13085	Acetyl-CoA carboxylase 1	PLELNQHSRFIIGSVSEDNSEDEISNLVKLD	S	25	7	0.999747	I	2	0.18934	2.3689e-149	1.2205
513	Q13085	Acetyl-CoA carboxylase 1	NQHSRFIIGSVSEDNSEDEISNLVKLDLLEE	S	29	11	1	I	2	0.18934	2.3689e-149	0.98185
514	Q13112	Chromatin assembly factor 1 subunit B	TPDTAKKTKSQTHRGSSPGPRPVEGTPASRT	S	409	2	0.498576	III	3	-0.10699	0.0136074	NA
515	Q13112	Chromatin assembly factor 1 subunit B	PDTAKKTKSQTHRGSSPGPRPVEGTPASRTQ	S	410	3	0.820306	I	3	-0.029167	0.00937995	0.78197
516	Q13112	Chromatin assembly factor 1 subunit B	PRPVEGTPASRTQDPSSPGTTPPQARQAPAP	S	428	5	0.721307	II	2	0.04993	2.47085e-06	0.79406
517	Q13112	Chromatin assembly factor 1 subunit B	RPVEGTPASRTQDPSSPGTTPPQARQAPAPT	S	429	6	0.93094	I	2	0.04993	2.33449e-07	0.66298
518	Q13242	Serine/arginine-rich splicing factor 9	RSGSRGRDSPYQSRGSPHYFSPFRPY_____	S	211	2	0.999995	I	3	0.45577	5.47151e-15	1.2433
519	Q13242	Serine/arginine-rich splicing factor 9	GRDSPYQSRGSPHYFSPFRPY__________	S	216	7	0.999999	I	3	0.14459	5.47151e-15	1.2285
520	Q13283	Ras GTPase-activating protein-binding protein 1	PEPVLEETAPEDAQKSSSPAPADIAQTVQED	S	230	1	0.485935	III	3	0.17291	4.65142e-19	NA
521	Q13283	Ras GTPase-activating protein-binding protein 1	EPVLEETAPEDAQKSSSPAPADIAQTVQEDL	S	231	2	0.766831	I	3	-0.19077	0	1.078
522	Q13283	Ras GTPase-activating protein-binding protein 1	PVLEETAPEDAQKSSSPAPADIAQTVQEDLR	S	232	3	0.966473	I	2	0.076765	5.67597e-88	1.0933
523	Q13283	Ras GTPase-activating protein-binding protein 1	QDEVFGGFVTEPQEESEEEVEEPEERQQTPE	S	149	17	0.962571	I	3	-0.052822	0.00317857	0.98739
524	Q13371	Phosducin-like protein	LLPEKEVLVLTSVRNSATCHSEDSDLEID__	S	288	2	0.722043	II	2	-0.1243	0.0144281	1.1489
525	Q13371	Phosducin-like protein	EVLVLTSVRNSATCHSEDSDLEID_______	S	293	7	0.941603	I	2	-0.17762	1.59132e-11	0.96588
526	Q13371	Phosducin-like protein	VLTSVRNSATCHSEDSDLEID__________	S	296	10	0.99983	I	2	-0.25628	1.59132e-11	0.96588
527	Q13427	Peptidyl-prolyl cis-trans isomerase G	ENDHVHEKNKKFDHESSPGTDEDKSG_____	S	744	6	1	I	3	-0.22427	0.0137416	0.80075
528	Q13427	Peptidyl-prolyl cis-trans isomerase G	NDHVHEKNKKFDHESSPGTDEDKSG______	S	745	7	1	I	3	-0.22427	0.0137416	0.80075
529	Q13428	Treacle protein	GKTHQIRAALAPAKESPRKGAAPTPPGKTGP	S	906	9	1	I	3	-0.16789	0.00259576	0.86367
530	Q13428	Treacle protein	KKKKLGAGEGGEASVSPEKTSTTSKGKAKRD	S	1378	12	0.999811	I	2	0.2512	1.41884e-09	1.0213
531	Q13428	Treacle protein	GKTSQVGAASAPAKESPRKGAAPAPPGKTGP	S	381	14	0.999868	I	3	-0.54518	1.96274e-05	0.78184
532	Q13435	Splicing factor 3B subunit 2	SAAPKKKGFEEEHKDSDDDSSDDEQEKKPEA	S	431	9	1	I	2	0.7697	5.50731e-28	NA
533	Q13435	Splicing factor 3B subunit 2	KKKGFEEEHKDSDDDSSDDEQEKKPEAPKLS	S	435	13	1	I	2	0.7697	5.50731e-28	NA
534	Q13435	Splicing factor 3B subunit 2	KKGFEEEHKDSDDDSSDDEQEKKPEAPKLSK	S	436	14	1	I	2	0.7697	5.50731e-28	NA
535	Q13435	Splicing factor 3B subunit 2	MNSQQEEEEMETDARSSLGQSASETEEDTVS	S	302	1	0.732487	II	3	-0.22039	4.21221e-05	1.0466
536	Q13435	Splicing factor 3B subunit 2	NSQQEEEEMETDARSSLGQSASETEEDTVSV	S	303	2	0.732487	II	3	-0.22039	4.21221e-05	1.0466
537	Q13435	Splicing factor 3B subunit 2	EEEEMETDARSSLGQSASETEEDTVSVSKKE	S	307	6	0.999881	I	2	-0.11047	4.86253e-39	1.0628
538	Q13435	Splicing factor 3B subunit 2	EEMETDARSSLGQSASETEEDTVSVSKKEKN	S	309	8	0.999453	I	2	0.083815	4.86253e-39	0.81195
539	Q13439	Golgin subfamily A member 4	SSNSSTPTRMRSRTSSFTEQLDEGTPNRESG	S	41	3	0.664593	II	2	0.016768	4.90091e-33	1.024
540	Q13442	28 kDa heat- and acid-stable phosphoprotein	EGGDGAAGDPKKEKKSLDSDESEDEEDDYQQ	S	57	1	0.983192	I	3	-0.003832	2.54747e-20	0.76432
541	Q13442	28 kDa heat- and acid-stable phosphoprotein	DGAAGDPKKEKKSLDSDESEDEEDDYQQKRK	S	60	4	0.999994	I	2	-0.18904	6.99765e-265	0.63278
542	Q13442	28 kDa heat- and acid-stable phosphoprotein	AGDPKKEKKSLDSDESEDEEDDYQQKRKGVE	S	63	7	1	I	2	-0.18904	6.99765e-265	0.58755
543	Q13459	Unconventional myosin-IXb	TSLALDSRVSPPAPGSAPETPEDKSKPCGSP	S	1267	8	0.999989	I	2	-0.39092	1.51857e-08	0.9952
544	Q13501	Sequestosome-1	IDVEHGGKRSRLTPVSPESSSTEEKSSSQPS	S	272	7	0.999489	I	3	-0.018968	6.07133e-56	0.95631
545	Q13501	Sequestosome-1	EHGGKRSRLTPVSPESSSTEEKSSSQPSSCC	S	275	10	0.935226	I	2	-0.13803	4.32501e-84	1.8075
546	Q13501	Sequestosome-1	HGGKRSRLTPVSPESSSTEEKSSSQPSSCCS	S	276	9	0.90465	I	2	-0.70216	4.52094e-55	1.3402
547	Q13501	Sequestosome-1	GGKRSRLTPVSPESSSTEEKSSSQPSSCCSD	S	277	10	0.684835	II	2	0.35306	5.22076e-14	0.8072
548	Q13501	Sequestosome-1	LGIEVDIDVEHGGKRSRLTPVSPESSSTEEK	S	266	2	0.90109	I	3	-0.40545	0.000722774	1.177
549	Q13523	Serine/threonine-protein kinase PRP4 homolog	PRDDILSRRERSKDASPINRWSPTRRRSRSP	S	431	3	0.999962	I	3	-0.036253	0.0018876	0.92372
550	Q13523	Serine/threonine-protein kinase PRP4 homolog	SRRERSKDASPINRWSPTRRRSRSPIRRRSR	S	437	9	0.961369	I	2	0.0084423	0.0018876	0.92372
551	Q13523	Serine/threonine-protein kinase PRP4 homolog	SASHVADNDITPYLVSRFYRAPEIIIGKSYD	S	852	21	0.688477	II	3	-0.15838	2.24944e-18	0.78803
552	Q13547	Histone deacetylase 1	SICSSDKRIACEEEFSDSEEEGEGGRKNSSN	S	421	9	1	I	3	-0.1677	6.21336e-06	0.86519
553	Q13547	Histone deacetylase 1	CSSDKRIACEEEFSDSEEEGEGGRKNSSNFK	S	423	11	1	I	3	-0.1677	6.21336e-06	0.86519
554	Q13619	Cullin-4A	______MADEAPRKGSFSALVGRTNGLTKPA	S	10	2	0.981591	I	2	-0.65853	0.00174755	1.2164
555	Q13769	THO complex subunit 5 homolog	GSVDEAKALFKPPEDSQDDESDSDAEEEQTT	S	307	9	0.999967	I	3	-0.13531	5.31205e-05	1.2383
556	Q13769	THO complex subunit 5 homolog	AKALFKPPEDSQDDESDSDAEEEQTTKRRRP	S	312	14	1	I	3	-0.043691	1.11202e-59	0.88955
557	Q13769	THO complex subunit 5 homolog	ALFKPPEDSQDDESDSDAEEEQTTKRRRPTL	S	314	16	1	I	3	-0.043691	1.11202e-59	0.88955
558	Q14004	Cyclin-dependent kinase 13	SRSRHRLSRSRSRHSSISPSTLTLKSSLAAE	S	437	3	0.553148	II	2	0.84815	0.0125108	0.70882
559	Q14004	Cyclin-dependent kinase 13	HRLSRSRSRHSSISPSTLTLKSSLAAELNKN	S	441	7	0.511914	II	2	0.84815	0.0125108	0.70882
560	Q14137	Ribosome biogenesis protein BOP1	TEMASARIGDEYAEDSSDEEDIRNTVGNVPL	S	126	9	1	I	2	0.19074	1.53114e-134	0.66226
561	Q14137	Ribosome biogenesis protein BOP1	EMASARIGDEYAEDSSDEEDIRNTVGNVPLE	S	127	10	1	I	2	0.19074	1.53114e-134	0.66226
562	Q14147	Probable ATP-dependent RNA helicase DHX34	RRRKVLRLQEEQDGGSSDEDRAGPAPPGASD	S	749	9	0.999204	I	3	-0.99786	0.000909292	0.93323
563	Q14147	Probable ATP-dependent RNA helicase DHX34	RRKVLRLQEEQDGGSSDEDRAGPAPPGASDG	S	750	10	0.999204	I	3	-0.99786	0.000909292	0.93323
564	Q14157	Ubiquitin-associated protein 2-like	GPLYEQRSTQTRRYPSSISSSPQKDLTQAKN	S	604	4	0.527477	II	3	0.11221	1.06078e-05	0.96908
565	Q14157	Ubiquitin-associated protein 2-like	PLYEQRSTQTRRYPSSISSSPQKDLTQAKNG	S	605	5	0.78489	I	2	-0.13733	1.06078e-05	0.86787
566	Q14157	Ubiquitin-associated protein 2-like	YEQRSTQTRRYPSSISSSPQKDLTQAKNGFS	S	607	7	0.515268	II	2	-0.30004	8.07596e-06	0.76099
567	Q14157	Ubiquitin-associated protein 2-like	EQRSTQTRRYPSSISSSPQKDLTQAKNGFSS	S	608	8	0.6833	II	2	-0.30004	1.06078e-05	0.76099
568	Q14157	Ubiquitin-associated protein 2-like	QRSTQTRRYPSSISSSPQKDLTQAKNGFSSV	S	609	9	0.988363	I	3	-0.10275	8.07596e-06	0.81305
569	Q14157	Ubiquitin-associated protein 2-like	PLPSKSTSAPQMSPGSSDNQSSSPQPAQQKL	S	470	11	0.628005	II	3	-0.86527	0.000120216	0.97083
570	Q14247	Src substrate cortactin	PPVSPAPQPTEERLPSSPVYEDAASFKAELS	S	417	19	0.813933	I	3	0.014238	8.89124e-10	0.74279
571	Q14247	Src substrate cortactin	PVSPAPQPTEERLPSSPVYEDAASFKAELSY	S	418	4	0.881446	I	2	-0.11719	1.14925e-06	0.74544
572	Q14247	Src substrate cortactin	KLEEQARAKTQTPPVSPAPQPTEERLPSSPV	S	405	7	1	I	2	-0.04431	3.01454e-55	0.96994
573	Q14315	Filamin-C	FPAVFGDFLGRERLGSFGSITRQQEGEASSQ	S	2233	3	0.999999	I	2	0.12744	1.02212e-19	1.1644
574	Q14315	Filamin-C	VFGDFLGRERLGSFGSITRQQEGEASSQDMT	S	2236	6	0.793391	I	2	0.033228	0.00754277	1.3091
575	Q14498	RNA-binding protein 39	SRRRSRSKSPFRKDKSPVREPIDNLTPEERD	S	136	3	0.999986	I	2	0.36346	3.65717e-05	0.91777
576	Q14669	E3 ubiquitin-protein ligase TRIP12	QAVRQFSIQAEDERESTDDESNPLGRAGIWT	S	1376	12	0.995607	I	3	0.11885	0.000589695	1.2973
577	Q14676	Mediator of DNA damage checkpoint protein 1	AEVHLERAQPFGFIDSDTDAEEERIPATPVV	S	329	9	1	I	2	0.21821	7.43765e-73	0.83372
578	Q14676	Mediator of DNA damage checkpoint protein 1	LVRAHSEKDQPPFGDSDDSVEADKSSPGIHL	S	495	8	1	I	2	-0.16168	4.93656e-15	1.059
579	Q14676	Mediator of DNA damage checkpoint protein 1	AHSEKDQPPFGDSDDSVEADKSSPGIHLERS	S	498	11	1	I	2	-0.16168	4.93656e-15	1.059
580	Q14676	Mediator of DNA damage checkpoint protein 1	PGAPGLAHLQESQAGSDTDVEEGKAPQAVPL	S	376	17	0.999948	I	3	-0.4454	1.80437e-82	0.79531
581	Q14676	Mediator of DNA damage checkpoint protein 1	VQGETQPQRLLLAEDSEEEVDFLSERRMVKK	S	168	7	0.999818	I	3	0.088956	0.00106468	1.1817
582	Q14676	Mediator of DNA damage checkpoint protein 1	QAVPLEKSQASMVINSDTDDEEEVSAALTLA	S	402	9	1	I	3	-0.25885	3.31683e-60	0.97328
583	Q14676	Mediator of DNA damage checkpoint protein 1	DAEEDMPQRVVLLQRSQTTTERDSDTDVEEE	S	445	1	0.605543	II	3	0.13167	0.0017915	NA
584	Q14676	Mediator of DNA damage checkpoint protein 1	RVVLLQRSQTTTERDSDTDVEEEELPVENRE	S	453	9	0.999506	I	2	-0.058796	1.59392e-59	0.90704
585	Q14677	Clathrin interactor 1	ERKKAKKNKDKYVGVSSDSVGGFRYSERYDP	S	163	5	0.992885	I	2	-0.31349	0.0136198	NA
586	Q14677	Clathrin interactor 1	RKKAKKNKDKYVGVSSDSVGGFRYSERYDPE	S	164	6	0.990143	I	2	-0.31349	0.0136198	NA
587	Q14677	Clathrin interactor 1	KAKKNKDKYVGVSSDSVGGFRYSERYDPEPK	S	166	8	0.870662	I	2	-0.039264	0.0136198	NA
588	Q14677	Clathrin interactor 1	KYVGVSSDSVGGFRYSERYDPEPKSKWDEEW	S	173	15	0.973985	I	2	-0.045726	0.0136198	NA
589	Q14684	Ribosomal RNA processing protein 1 homolog B	ETMEEQKTKVGDGDLSAEEIPENEVSLRRAV	S	245	7	0.987272	I	2	-0.43515	0.00366667	1.5238
590	Q14692	Ribosome biogenesis protein BMS1 homolog	SSGQKLGPQNFIDETSDIENLLKEEEDYKEE	S	639	11	0.867661	I	2	0.13308	9.10275e-39	0.73166
591	Q14694	Ubiquitin carboxyl-terminal hydrolase 10	NHSVNEEEQEEQGEGSEDEWEQVGPRNKTSV	S	576	16	1	I	3	0.25388	3.37764e-60	0.94827
592	Q14738	Serine/threonine-protein phosphatase 2A 56 kDa regulatory subunit delta isoform	KYSGGPQIVKKERRQSSSRFNLSKNRELQKL	S	88	2	0.760042	I	2	-0.1943	0.000610246	0.99975
593	Q14738	Serine/threonine-protein phosphatase 2A 56 kDa regulatory subunit delta isoform	YSGGPQIVKKERRQSSSRFNLSKNRELQKLP	S	89	3	0.976966	I	2	-0.24251	5.70399e-13	1.0332
594	Q14738	Serine/threonine-protein phosphatase 2A 56 kDa regulatory subunit delta isoform	SGGPQIVKKERRQSSSRFNLSKNRELQKLPA	S	90	4	0.99972	I	2	-0.24251	5.70399e-13	1.0332
595	Q14978	Nucleolar and coiled-body phosphoprotein 1	RGGSISVQVNSIKFDSE______________	S	698	15	1	I	2	0.30317	1.85781e-185	0.89625
596	Q14980	Nuclear mitotic apparatus protein 1	KAQVARGRQEAERKNSLISSLEEEVSILNRQ	S	1225	2	0.984305	I	2	-0.5129	0.00543512	0.25968
597	Q14980	Nuclear mitotic apparatus protein 1	AERKNSLISSLEEEVSILNRQVLEKEGESKE	S	1235	12	0.830929	I	2	-0.5129	0.00543512	0.25968
598	Q14980	Nuclear mitotic apparatus protein 1	PRTQPDGTSVPGEPASPISQRLPPKVESLES	S	1757	14	0.999988	I	2	0.17558	8.74219e-106	0.92223
599	Q14C86	GTPase-activating protein and VPS9 domain-containing protein 1	PAAAIGATSLVAAPHSSSSSPSKDSSRGETE	S	946	19	0.518076	II	3	0.11236	0.0128626	1.3256
600	Q14C86	GTPase-activating protein and VPS9 domain-containing protein 1	AAAIGATSLVAAPHSSSSSPSKDSSRGETEE	S	947	20	0.518076	II	3	0.11236	0.0128626	1.3256
601	Q14C86	GTPase-activating protein and VPS9 domain-containing protein 1	AAIGATSLVAAPHSSSSSPSKDSSRGETEER	S	948	21	0.518076	II	3	0.11236	0.0128626	1.3256
602	Q14C86	GTPase-activating protein and VPS9 domain-containing protein 1	SGLGSTSDDTDVREVSSRPSTPGLSVVSGIS	S	757	3	0.449432	III	3	0.13639	0.00611832	NA
603	Q14C86	GTPase-activating protein and VPS9 domain-containing protein 1	GLGSTSDDTDVREVSSRPSTPGLSVVSGISA	S	758	4	0.766222	I	3	0.043099	3.5979e-27	1.4669
604	Q14C86	GTPase-activating protein and VPS9 domain-containing protein 1	PSTPGLSVVSGISATSEDIPNKIEDLRSECS	S	775	21	0.395984	III	3	0.13639	0.00611832	NA
605	Q15019	Septin-2	IEEHNIKIYHLPDAESDEDEDFKEQTRLLKA	S	218	9	1	I	2	0.19694	3.50002e-84	0.94826
606	Q15021	Condensin complex subunit 1	SAKKPSTGSRYQPLASTASDNDFVTPEPRRT	S	1330	6	0.87796	I	2	0.3995	0.000544417	1.099
607	Q15021	Condensin complex subunit 1	KPSTGSRYQPLASTASDNDFVTPEPRRTTRR	S	1333	9	0.674241	II	2	0.3995	0.000544417	1.099
608	Q15084	Protein disulfide-isomerase A6	DGRDGELPVEDDIDLSDVELDDLGKDEL___	S	428	13	1	I	2	0.21605	8.87281e-36	1.0659
609	Q15121	Astrocytic phosphoprotein PEA-15	RIPSAKKYKDIIRQPSEEEIIKLAPPPKKA_	S	116	3	1	I	2	-0.15677	1.0139e-05	0.89408
610	Q15149	Plectin	FADMLSGNAGGFRSRSSSVGSSSSYPISPAV	S	4384	1	0.483531	III	2	-0.017632	2.55599e-08	NA
611	Q15149	Plectin	ADMLSGNAGGFRSRSSSVGSSSSYPISPAVS	S	4385	2	0.483855	III	2	-0.017632	2.55599e-08	NA
612	Q15149	Plectin	DMLSGNAGGFRSRSSSVGSSSSYPISPAVSR	S	4386	3	0.975071	I	2	-0.2631	3.68042e-73	1.0702
613	Q15149	Plectin	SGNAGGFRSRSSSVGSSSSYPISPAVSRTQL	S	4389	6	0.952716	I	2	0.55075	3.68042e-73	0.95878
614	Q15149	Plectin	GNAGGFRSRSSSVGSSSSYPISPAVSRTQLA	S	4390	7	0.410449	III	2	0.12033	0.000403104	NA
615	Q15149	Plectin	NAGGFRSRSSSVGSSSSYPISPAVSRTQLAS	S	4391	8	0.141703	III	3	0.37417	0.00178888	NA
616	Q15149	Plectin	AGGFRSRSSSVGSSSSYPISPAVSRTQLASW	S	4392	9	0.141703	III	3	0.37417	0.00178888	NA
617	Q15149	Plectin	RSRSSSVGSSSSYPISPAVSRTQLASWSDPT	S	4396	13	0.999548	I	2	0.14506	1.04037e-12	0.91167
618	Q15154	Pericentriolar material 1 protein	QTQTSEVYDGPKNVRSDISDQEEDEESEGCP	S	1765	4	1	I	3	-0.81274	1.39205e-19	1.3465
619	Q15154	Pericentriolar material 1 protein	TSEVYDGPKNVRSDISDQEEDEESEGCPVSI	S	1768	7	1	I	3	-0.81274	1.39205e-19	1.3465
620	Q15154	Pericentriolar material 1 protein	KNVRSDISDQEEDEESEGCPVSINLSKAETQ	S	1776	15	0.969091	I	3	-0.22813	0.0019278	1.2114
621	Q15185	Prostaglandin E synthase 3	WLSVDFNNWKDWEDDSDEDMSNFDRFSEMMN	S	113	6	1	I	2	0.17968	3.24679e-186	NA
622	Q15311	RalA-binding protein 1	KKEKRTEGYAAFQEDSSGDEAESPSKMKRSK	S	92	12	0.999995	I	3	-0.30083	5.94428e-15	1.1406
623	Q15311	RalA-binding protein 1	KEKRTEGYAAFQEDSSGDEAESPSKMKRSKG	S	93	13	0.999988	I	3	-0.30083	5.94428e-15	1.1406
624	Q15365	Poly(rC)-binding protein 1	CVKQICLVMLETLSQSPQGRVMTIPYQPMPA	S	173	13	0.998186	I	3	-0.21479	0.000553239	0.68272
625	Q15424	Scaffold attachment factor B1	EHAIEDKETINNLDTSSSDFTILQEIEEPSL	S	195	9	0.627699	II	3	0.1254	4.43232e-10	0.9945
626	Q15424	Scaffold attachment factor B1	HAIEDKETINNLDTSSSDFTILQEIEEPSLE	S	196	10	0.512549	II	3	0.1254	4.43232e-10	0.9945
627	Q15424	Scaffold attachment factor B1	AIEDKETINNLDTSSSDFTILQEIEEPSLEP	S	197	11	0.512549	II	3	0.1254	4.43232e-10	0.9945
628	Q15424	Scaffold attachment factor B1	SQDRKSASREKRSVVSFDKVKEPRKSRDSES	S	604	4	1	I	2	-0.31047	3.28444e-07	1.1098
629	Q15477	Helicase SKI2W	TVSASPCSAPLARASSLEDLVLKEASTAVST	S	256	3	0.938521	I	2	0.17992	0.000406705	0.99124
630	Q15637	Splicing factor 1	LRTGDLGIPPNPEDRSPSPEPIYNSEGKRLN	S	80	14	0.999994	I	3	0.023561	1.64491e-19	0.90377
631	Q15637	Splicing factor 1	TGDLGIPPNPEDRSPSPEPIYNSEGKRLNTR	S	82	16	0.999297	I	3	0.023561	1.64491e-19	0.90377
632	Q15642	Cdc42-interacting protein 4	DVEFEDFSQPMNRAPSDSSLGTPSDGRPELR	S	296	3	0.987989	I	3	-0.18353	4.82703e-18	0.88931
633	Q15642	Cdc42-interacting protein 4	EFEDFSQPMNRAPSDSSLGTPSDGRPELRGP	S	298	5	0.675162	II	2	0.41157	4.44046e-08	0.863
634	Q15642	Cdc42-interacting protein 4	FEDFSQPMNRAPSDSSLGTPSDGRPELRGPG	S	299	6	0.634606	II	3	0.050583	4.82703e-18	0.9726
635	Q15642	Cdc42-interacting protein 4	QPMNRAPSDSSLGTPSDGRPELRGPGRSRTK	S	304	11	0.881228	I	3	-0.12067	5.12768e-05	0.81216
636	Q15643	Thyroid receptor-interacting protein 11	ELRQEMLDDVQKKLMSLANSSEGKVDKVLMR	S	1770	3	0.997565	I	2	-0.057411	0.0082213	0.83821
637	Q15643	Thyroid receptor-interacting protein 11	EMLDDVQKKLMSLANSSEGKVDKVLMRNLFI	S	1774	7	0.901046	I	2	-0.057411	0.0082213	0.83821
638	Q15691	Microtubule-associated protein RP/EB family member 1	SLVAPALNKPKKPLTSSSAAPQRPISTQRTA	S	155	5	0.783189	I	3	-0.53232	0.00105891	3.3162
639	Q16204	Coiled-coil domain-containing protein 6	EAEKRILQEKLDQPVSAPPSPRDISMEIDSP	S	240	6	1	I	2	0.045971	1.49438e-15	1.0421
640	Q16204	Coiled-coil domain-containing protein 6	RILQEKLDQPVSAPPSPRDISMEIDSPENMM	S	244	10	1	I	2	0.045971	1.49438e-15	1.0421
641	Q16513	Serine/threonine-protein kinase N2	DFDLEPEPPPAPPRASSLGEIDESSELRVLD	S	582	2	0.5	III	2	-0.34947	1.16672e-08	0.82042
642	Q16513	Serine/threonine-protein kinase N2	FDLEPEPPPAPPRASSLGEIDESSELRVLDI	S	583	3	0.883679	I	2	-0.12149	1.16672e-08	0.82042
643	Q16629	Serine/arginine-rich splicing factor 7	SRSRGRRSRSASPRRSRSISLRRSRSASLRR	S	163	1	1	I	3	-0.14903	0.0139494	1.1808
644	Q16629	Serine/arginine-rich splicing factor 7	SRGRRSRSASPRRSRSISLRRSRSASLRRSR	S	165	3	1	I	3	-0.14903	0.0139494	1.1808
645	Q16629	Serine/arginine-rich splicing factor 7	GRRSRSASPRRSRSISLRRSRSASLRRSRSG	S	167	5	1	I	3	-0.14903	0.0139494	1.1808
646	Q16637	Survival motor neuron protein	PEQEDSVLFRRGTGQSDDSDIWDDTALIKAY	S	28	6	0.999319	I	2	-0.1512	7.01499e-144	0.9088
647	Q16637	Survival motor neuron protein	EDSVLFRRGTGQSDDSDIWDDTALIKAYDKA	S	31	9	1	I	2	-0.1512	7.01499e-144	0.90234
648	Q16643	Drebrin	AGAIGQRLSNGLARLSSPVLHRLRLREDENA	S	141	2	0.835176	I	2	-0.17167	0.00383655	1.864
649	Q16643	Drebrin	GAIGQRLSNGLARLSSPVLHRLRLREDENAE	S	142	3	0.805292	I	2	-0.19767	0.00440835	1.1125
650	Q1KMD3	Heterogeneous nuclear ribonucleoprotein U-like protein 2	EQGLGKREEDEPEERSGDETPGSEVPGDKAA	S	161	10	1	I	3	-0.40053	5.27947e-15	1.6291
651	Q1KMD3	Heterogeneous nuclear ribonucleoprotein U-like protein 2	EEDEPEERSGDETPGSEVPGDKAAEEQGDDQ	S	168	17	1	I	3	-0.40053	3.48545e-10	1.4421
652	Q2KHR3	Glutamine and serine-rich protein 1	SDKVDNELKNLEHLSSFSSDEDDPGYSQDAY	S	1228	7	0.63369	II	3	0.4016	6.75354e-10	1.0374
653	Q2KHR3	Glutamine and serine-rich protein 1	KVDNELKNLEHLSSFSSDEDDPGYSQDAYKS	S	1230	9	0.748237	II	3	0.1258	1.97638e-18	0.89992
654	Q2KHR3	Glutamine and serine-rich protein 1	VDNELKNLEHLSSFSSDEDDPGYSQDAYKSV	S	1231	10	0.748237	II	3	0.1258	1.97638e-18	0.89992
655	Q2M2I8	AP2-associated protein kinase 1	VQTTPPPAVQGQKVGSLTPPSSPKTQRAGHR	S	618	3	0.934275	I	2	-0.24421	0.000485002	0.93563
656	Q2M2I8	AP2-associated protein kinase 1	PPAVQGQKVGSLTPPSSPKTQRAGHRRILSD	S	623	8	0.945486	I	2	0.19829	0.000485002	1.0059
657	Q2M2I8	AP2-associated protein kinase 1	PAVQGQKVGSLTPPSSPKTQRAGHRRILSDV	S	624	9	0.929058	I	2	0.18156	0.00299339	0.83866
658	Q2VPK5	Cytoplasmic tRNA 2-thiolation protein 2	RAWGLQEIRDCLIEDSDDEAGQS________	S	508	7	1	I	2	-0.073462	1.21091e-54	1.1293
659	Q3KQU3	MAP7 domain-containing protein 1	TPPAMGPRDARPPRRSSQPSPTAVPASDSPP	S	112	2	0.551606	II	3	-0.18852	0.000318514	1.2851
660	Q3KQU3	MAP7 domain-containing protein 1	PPAMGPRDARPPRRSSQPSPTAVPASDSPPT	S	113	3	0.76946	I	3	-0.0054881	0.000318514	1.2238
661	Q3KQU3	MAP7 domain-containing protein 1	MGPRDARPPRRSSQPSPTAVPASDSPPTKQE	S	116	6	0.869662	I	3	-0.015149	0.000318514	1.2541
662	Q3KQU3	MAP7 domain-containing protein 1	PPRRSSQPSPTAVPASDSPPTKQEVKKAGER	S	123	13	0.561324	II	3	-0.36838	0.000399437	1.0169
663	Q3KQU3	MAP7 domain-containing protein 1	RRSSQPSPTAVPASDSPPTKQEVKKAGERHK	S	125	15	0.721191	II	3	-0.12665	0.000318514	1.1608
664	Q3YEC7	Rab-like protein 6	SDLFGLGLEEAGPKESSEEGKEGKTPSKEKK	S	640	18	1	I	3	0.040466	4.92561e-26	1.2258
665	Q3YEC7	Rab-like protein 6	DLFGLGLEEAGPKESSEEGKEGKTPSKEKKK	S	641	19	1	I	3	0.040466	4.92561e-26	1.2258
666	Q3YEC7	Rab-like protein 6	DTQRRADDFPVRDDPSDVTDEDEGPAEPPPP	S	596	12	1	I	3	-0.23373	0.000113745	0.9705
667	Q4G0J3	La-related protein 7	KEASEASKENRDIEISTEEEKDTGDLKDSSL	S	337	5	1	I	2	0.21944	1.43993e-28	1.253
668	Q4G0J3	La-related protein 7	ENMDTSNTSISKMKRSRPTSEGSDIESTEPQ	S	254	1	0.339222	III	3	0.062308	0.00123911	NA
669	Q4G0J3	La-related protein 7	TSNTSISKMKRSRPTSEGSDIESTEPQKQCS	S	258	5	0.920662	I	2	-0.55433	3.98669e-123	1.2217
670	Q4G0J3	La-related protein 7	TSISKMKRSRPTSEGSDIESTEPQKQCSKKK	S	261	8	0.999723	I	2	-0.55433	3.98669e-123	1.1829
671	Q4G0J3	La-related protein 7	EASSLPEVRTGKRKRSSSEDAESLAPRSKVK	S	298	1	0.644895	II	2	-0.05675	0.00619067	0.72044
672	Q4G0J3	La-related protein 7	ASSLPEVRTGKRKRSSSEDAESLAPRSKVKK	S	299	2	0.764405	I	2	0.12177	0.0037348	1.0834
673	Q4G0J3	La-related protein 7	SSLPEVRTGKRKRSSSEDAESLAPRSKVKKI	S	300	3	0.842832	I	2	0.12177	0.0037348	1.0834
674	Q4KMP7	TBC1 domain family member 10B	AIHEERRRQQPPLGPSSSLLSLPGLKSRGSR	S	656	8	0.713876	II	2	0.35471	2.58697e-18	0.70412
675	Q4KMP7	TBC1 domain family member 10B	IHEERRRQQPPLGPSSSLLSLPGLKSRGSRA	S	657	9	0.333437	III	3	-0.16209	0.00109919	NA
676	Q4KMP7	TBC1 domain family member 10B	HEERRRQQPPLGPSSSLLSLPGLKSRGSRAA	S	658	10	0.887979	I	2	-0.049668	5.48665e-48	0.84379
677	Q4KMP7	TBC1 domain family member 10B	RRRQQPPLGPSSSLLSLPGLKSRGSRAAGGA	S	661	13	0.999832	I	2	-0.049668	5.48665e-48	0.73211
678	Q53GS9	U4/U6.U5 tri-snRNP-associated protein 2	VPFVRVKREREVDEDSEPEREVRAKNGRVDS	S	82	6	1	I	3	0.20918	0.00591274	1.0812
679	Q58WW2	DDB1- and CUL4-associated factor 6	EATGPSAHEETSTRDSALQDTDDSDDDPVLI	S	649	2	0.987291	I	2	-0.55794	8.53613e-08	1.2125
680	Q58WW2	DDB1- and CUL4-associated factor 6	EETSTRDSALQDTDDSDDDPVLIPGARYRAG	S	657	10	0.979192	I	2	-0.16995	0.000101631	1.1297
681	Q5C9Z4	Nucleolar MIF4G domain-containing protein 1	KRRGKRVRFAEDEEKSENSSEDGDITDKSLC	S	317	8	0.99998	I	3	-0.15761	0.000325848	1.2213
682	Q5C9Z4	Nucleolar MIF4G domain-containing protein 1	GKRVRFAEDEEKSENSSEDGDITDKSLCGSG	S	320	11	0.999868	I	3	-0.067661	0.000325848	1.2213
683	Q5C9Z4	Nucleolar MIF4G domain-containing protein 1	KRVRFAEDEEKSENSSEDGDITDKSLCGSGE	S	321	12	0.999689	I	3	-0.067661	0.000325848	1.2213
684	Q5H9R7	Serine/threonine-protein phosphatase 6 regulatory subunit 3	EACCKERIQQFDDGGSDEEDIWEEKHIAFTP	S	617	9	1	I	2	0.38112	1.52789e-59	1.0226
685	Q5JTD0	Tight junction-associated protein 1	PQPNGECHSLGTARGSPEEELPLPAFEKLNP	S	300	2	1	I	2	0.41371	0.00254462	1.0214
686	Q5JTD0	Tight junction-associated protein 1	RSPKRMGVHHLHRKDSLTQAQEQGNLLN___	S	545	3	0.800955	I	2	-1.1792	6.0936e-18	1.0939
687	Q5JTH9	RRP12-like protein	PAQGKGDSIEEILADSEDEEDNEEEERSRGK	S	1080	11	1	I	2	0.25726	7.53975e-112	0.99028
688	Q5JTV8	Torsin-1A-interacting protein 1	PLQPSPVMTRRGLRDSHSSEEDEASSQTDLS	S	154	5	1	I	3	-0.3223	3.48374e-66	1.3175
689	Q5JTV8	Torsin-1A-interacting protein 1	QPSPVMTRRGLRDSHSSEEDEASSQTDLSQT	S	156	7	1	I	3	-0.3223	3.48374e-66	1.1549
690	Q5JTV8	Torsin-1A-interacting protein 1	PSPVMTRRGLRDSHSSEEDEASSQTDLSQTI	S	157	8	1	I	3	-0.3223	3.48374e-66	1.1549
691	Q5JTV8	Torsin-1A-interacting protein 1	YPRYEATSVQQKVNFSEEGETEEDDQDSSHS	S	215	4	1	I	3	-0.022495	2.8844e-19	1.1292
692	Q5JVS0	Intracellular hyaluronan-binding protein 4	KERKSLPAPVAQRPDSPGGGLQAPGQKRTPR	S	108	12	0.99766	I	3	0.37205	0.0192195	0.81701
693	Q5QJE6	Deoxynucleotidyltransferase terminal-interacting protein 2	PKVTPTKESYTEEIVSEAESHVSGISRIVLP	S	141	9	0.999944	I	2	0.4446	2.653e-05	1.2674
694	Q5QJE6	Deoxynucleotidyltransferase terminal-interacting protein 2	PTKESYTEEIVSEAESHVSGISRIVLPTEKT	S	145	13	0.999549	I	2	0.4446	2.653e-05	1.2674
695	Q5QJE6	Deoxynucleotidyltransferase terminal-interacting protein 2	ESYTEEIVSEAESHVSGISRIVLPTEKTTGA	S	148	16	0.971412	I	3	-0.095108	2.653e-05	1.2202
696	Q5QJE6	Deoxynucleotidyltransferase terminal-interacting protein 2	TEEIVSEAESHVSGISRIVLPTEKTTGARRS	S	151	19	0.709717	II	3	-0.018503	0.00178723	1.0123
697	Q5SR53	Putative uncharacterized protein PIK3CD-AS1	VVGSTSGARALIPETSKLERSGTVIAYCNLE	S	79	7	1	I	2	-0.90536	0.0121787	1.0413
698	Q5SRE5	Nucleoporin NUP188 homolog	LLSSLSRYFRRGAPSSPATGVLPSPQGKSTS	S	1709	5	0.778503	I	2	0.0087258	0.000123015	0.91201
699	Q5SRE5	Nucleoporin NUP188 homolog	FRRGAPSSPATGVLPSPQGKSTSLSKASPES	S	1717	13	0.999915	I	2	0.0087258	0.000123015	0.91732
700	Q5SW79	Centrosomal protein of 170 kDa	SRIDLLAQPRRTRLGSLSARSDSEATISRSS	S	1160	3	0.996549	I	2	-0.23611	8.56017e-08	1.1886
701	Q5SW79	Centrosomal protein of 170 kDa	LAQPRRTRLGSLSARSDSEATISRSSASSRT	S	1165	8	0.969018	I	2	-0.23611	8.56017e-08	1.2017
702	Q5SW79	Centrosomal protein of 170 kDa	QPRRTRLGSLSARSDSEATISRSSASSRTAE	S	1167	10	0.45921	III	3	0.13718	0.00384479	NA
703	Q5T1M5	FK506-binding protein 15	SEEEEEKAEERPRRPSQEQSASASSGQPQAP	S	956	3	0.885438	I	3	0.04452	2.77181e-18	0.92878
704	Q5T1M5	FK506-binding protein 15	EEKAEERPRRPSQEQSASASSGQPQAPLNRE	S	960	7	0.452864	III	3	0.30253	5.53317e-05	NA
705	Q5T1M5	FK506-binding protein 15	KAEERPRRPSQEQSASASSGQPQAPLNRERP	S	962	9	0.305178	III	3	-0.12401	5.90276e-05	NA
706	Q5T1M5	FK506-binding protein 15	VAGAALRPSHHSQRSSLSGDEEDELFKGATL	S	1162	2	0.995957	I	2	0.051202	1.15362e-136	0.99198
707	Q5T1M5	FK506-binding protein 15	GAALRPSHHSQRSSLSGDEEDELFKGATLKA	S	1164	4	1	I	2	0.23565	1.15362e-136	0.99198
708	Q5T200	Zinc finger CCCH domain-containing protein 13	NSKTNQSKKKGPRTPSPPPPIPEDIALGKKY	S	265	6	1	I	3	-0.067264	8.03922e-12	0.87627
709	Q5T200	Zinc finger CCCH domain-containing protein 13	ESLEGDDESKLDDAHSLGSGAGEGYEPISDD	S	1452	6	0.999967	I	3	-0.48099	1.18393e-37	0.81201
710	Q5T200	Zinc finger CCCH domain-containing protein 13	EGDDESKLDDAHSLGSGAGEGYEPISDDELD	S	1455	9	0.999598	I	3	-0.48099	1.18393e-37	0.81201
711	Q5T200	Zinc finger CCCH domain-containing protein 13	AHSLGSGAGEGYEPISDDELDEILAGDAEKR	S	1465	19	0.999999	I	3	-0.48099	1.18393e-37	0.81201
712	Q5T200	Zinc finger CCCH domain-containing protein 13	IIKKEVSPEVVRSKLSPSPSLRKSSKSPKRK	S	207	4	0.96802	I	3	-0.14109	0.00281691	0.97387
713	Q5T200	Zinc finger CCCH domain-containing protein 13	KKEVSPEVVRSKLSPSPSLRKSSKSPKRKSS	S	209	6	0.982089	I	2	0.6001	0.00281691	0.97387
714	Q5T200	Zinc finger CCCH domain-containing protein 13	EVSPEVVRSKLSPSPSLRKSSKSPKRKSSPK	S	211	8	0.993572	I	3	-0.41415	0.0169484	0.88015
715	Q5T4S7	E3 ubiquitin-protein ligase UBR4	RVLRPRNKRRHVTLPSSPRSNTPMGDKDDDD	S	2718	6	0.497934	III	2	-0.092803	0.00216853	NA
716	Q5T4S7	E3 ubiquitin-protein ligase UBR4	VLRPRNKRRHVTLPSSPRSNTPMGDKDDDDD	S	2719	7	0.702561	II	2	-0.23969	0.00216853	NA
717	Q5T8D3	Acyl-CoA-binding domain-containing protein 5	TPNAKTVNGKAESSDSGAESEEEEAQEEVKG	S	196	6	0.943785	I	2	3.8475	0.00872596	NA
718	Q5T8D3	Acyl-CoA-binding domain-containing protein 5	KTVNGKAESSDSGAESEEEEAQEEVKGAEQS	S	200	10	0.999678	I	2	3.8475	0.00872596	NA
719	Q5UIP0	Telomere-associated protein RIF1	EKLVRGRTRYQTRRASQGLLSSIENSESDSS	S	1542	3	1	I	2	0.36082	2.28323e-54	0.88957
720	Q5UIP0	Telomere-associated protein RIF1	QTRRASQGLLSSIENSESDSSEAKEEGSRKK	S	1552	13	0.972184	I	3	-0.19771	2.3352e-54	1.1517
721	Q5UIP0	Telomere-associated protein RIF1	RRASQGLLSSIENSESDSSEAKEEGSRKKRS	S	1554	15	0.984057	I	3	-0.032329	2.28323e-54	0.80483
722	Q5UIP0	Telomere-associated protein RIF1	SQGLLSSIENSESDSSEAKEEGSRKKRSGKW	S	1557	18	0.427314	III	2	0.40413	0.000943205	NA
723	Q5UIP0	Telomere-associated protein RIF1	NLRTRNAIKRLHKRDSFDNCSLGESSKIGIS	S	1688	3	0.999965	I	3	0.20538	7.52271e-05	0.75076
724	Q5UIP0	Telomere-associated protein RIF1	ITPNQKTLRRSSRRRSEVVESTTESQDKENS	S	1422	3	1	I	3	-0.2539	2.9124e-18	0.93682
725	Q5UIP0	Telomere-associated protein RIF1	SGTAISELIIEDNNASPQKLRELDPSLVSAN	S	2144	25	0.999995	I	3	-0.11491	0.000258316	1.0041
726	Q5VUA4	Zinc finger protein 318	SMLADSTSTQEKRRRSFPDIEDEEKFLYGDE	S	527	2	1	I	2	-0.35267	0.00503914	0.89743
727	Q5VYK3	Proteasome-associated protein ECM29 homolog	ALLSGLTDRNSVIQKSCAFAMGHLVRTSRDS	S	1419	1	0.999951	I	3	-1.8604	0.00349192	0.042602
728	Q5VYK3	Proteasome-associated protein ECM29 homolog	SCAFAMGHLVRTSRDSSTEKLLQKLNGWYME	S	1434	16	0.276806	III	3	-1.8604	0.00349192	NA
729	Q5VYK3	Proteasome-associated protein ECM29 homolog	CAFAMGHLVRTSRDSSTEKLLQKLNGWYMEK	S	1435	17	0.276805	III	3	-1.8604	0.00349192	NA
730	Q5VZL5	Zinc finger MYM-type protein 4	TDDSLEVERRVTQHESDNENEIQIQNKLKKD	S	122	6	0.5	III	3	-0.0067058	6.31583e-08	0.95781
731	Q641Q2;Q9Y4E1	WASH complex subunit FAM21A ;WASH complex subunit FAM21C	VLDSAFEQLDIKAGNSDSEEDDANGRVELIL	S	158;158	4	1	I	3	-0.23772	9.39309e-06	1.0001
732	Q641Q2;Q9Y4E1	WASH complex subunit FAM21A ;WASH complex subunit FAM21C	DSAFEQLDIKAGNSDSEEDDANGRVELILEP	S	160;160	6	1	I	3	-0.23772	9.39309e-06	1.0001
733	Q641Q2	WASH complex subunit FAM21A	KASELSKKKASALLFSSDEEDQWNIPASQTH	S	619	7	0.998836	I	3	0.032409	1.00524e-14	0.92996
734	Q641Q2	WASH complex subunit FAM21A	ASELSKKKASALLFSSDEEDQWNIPASQTHL	S	620	8	0.999471	I	3	0.032409	1.00524e-14	0.92996
735	Q66K74	Microtubule-associated protein 1S	ELPLAASSIPRPRTPSPESHRSPAEGSERLS	S	640	18	0.617615	II	4	0.14126	0.00424117	0.96264
736	Q66K74	Microtubule-associated protein 1S	LAASSIPRPRTPSPESHRSPAEGSERLSLSP	S	643	21	0.900866	I	4	0.15835	0.000476094	1.1314
737	Q66PJ3	ADP-ribosylation factor-like protein 6-interacting protein 4	QVEALPGPSLDQWHRSAGEEEDGPVLTDEQK	S	332	1	1	I	2	-0.057879	9.95821e-35	1.0039
738	Q68CZ6	HAUS augmin-like complex subunit 3	SSMKSSIKWAEESLHSLTSKAVDKENLDAKI	S	299	8	0.829041	I	2	-1.0763	0.00127499	0.85892
739	Q68CZ6	HAUS augmin-like complex subunit 3	KSSIKWAEESLHSLTSKAVDKENLDAKISSL	S	302	11	0.848055	I	2	-1.0763	0.00127499	0.85892
740	Q69YN4	Protein virilizer homolog	FDLHSELERSFLSEPSSPGRTKTTKGFKLGK	S	1578	7	0.591718	II	2	-0.51427	2.50137e-05	0.83622
741	Q69YN4	Protein virilizer homolog	DLHSELERSFLSEPSSPGRTKTTKGFKLGKH	S	1579	8	0.763113	I	2	-0.22705	1.85988e-05	0.97389
742	Q6BDS2	UHRF1-binding protein 1	ARLRFFSMKRTVSQQSFDGVSLDSSGPEDRI	S	1106	7	0.858785	I	3	-0.39264	3.92914e-08	1.2693
743	Q6IBW4	Condensin-2 complex subunit H2	LPEASAPKAALEPKESRSPQQSAALPRRYML	S	282	2	0.499882	III	3	-0.44783	0.0171805	NA
744	Q6IBW4	Condensin-2 complex subunit H2	EASAPKAALEPKESRSPQQSAALPRRYMLRE	S	284	4	0.499882	III	3	-0.44783	0.0171805	NA
745	Q6NZI2	Polymerase I and transcript release factor	GEGERPEEDAAALELSSDEAVEVEEVIEESR	S	202	21	1	I	3	-0.11529	7.58309e-83	0.7115
746	Q6NZI2	Polymerase I and transcript release factor	EGERPEEDAAALELSSDEAVEVEEVIEESRA	S	203	22	1	I	3	-0.11529	7.58309e-83	0.7115
747	Q6P2E9	Enhancer of mRNA-decapping protein 4	VEPLGLPQASPSRTRSPDVISSASTALSQDI	S	729	3	0.448807	III	3	-0.15081	3.99396e-29	NA
748	Q6P2E9	Enhancer of mRNA-decapping protein 4	LPQASPSRTRSPDVISSASTALSQDIPEIAS	S	734	8	0.305154	III	3	-0.17144	0.00116467	NA
749	Q6P2E9	Enhancer of mRNA-decapping protein 4	PQASPSRTRSPDVISSASTALSQDIPEIASE	S	735	9	0.297426	III	3	0.015207	3.58901e-10	NA
750	Q6P6C2	RNA demethylase ALKBH5	EPYPVSGAKRKYQEDSDPERSDYEEQQLQKE	S	64	5	0.999746	I	3	-0.37782	2.83807e-24	0.91591
751	Q6P6C2	RNA demethylase ALKBH5	SGAKRKYQEDSDPERSDYEEQQLQKEEEARK	S	69	10	0.995613	I	3	0.20672	2.83807e-24	0.91591
752	Q6PKG0	La-related protein 1	SPRPLQLPGAEGPAISDGEEGGGEPGAGGGA	S	90	17	1	I	3	0.060639	1.43368e-33	0.93526
753	Q6PKG0	La-related protein 1	VPRQHYQKETESAPGSPRAVTPVPTKTEEVS	S	521	8	0.954285	I	3	-1.3081	0.00853798	1.0617
754	Q6PKG0	La-related protein 1	EMEQMDGRKNTFTAWSDEESDYEIDDRDVNK	S	627	7	0.998158	I	3	-0.06698	2.33408e-12	0.97598
755	Q6PKG0	La-related protein 1	MDGRKNTFTAWSDEESDYEIDDRDVNKILIV	S	631	11	0.982641	I	3	-0.06698	2.33408e-12	0.97598
756	Q6PKG0	La-related protein 1	EPSTIARSLPTTVPESPNYRNTRTPRTPRTP	S	774	9	0.999611	I	2	0.051115	4.37782e-30	0.73224
757	Q6QNY0	Biogenesis of lysosome-related organelles complex 1 subunit 3	RPTGLRVAGEAAETDSEPEPEPEPTAAPRDL	S	65	10	0.999997	I	3	-0.5859	0.000364403	0.85827
758	Q6UN15	Pre-mRNA 3'-end-processing factor FIP1	RERERTRERERERDHSPTPSVFNSDEERYRY	S	492	3	0.997857	I	2	0.65477	3.12808e-05	1.2121
759	Q6UN15	Pre-mRNA 3'-end-processing factor FIP1	RERERDHSPTPSVFNSDEERYRYREYAERGY	S	500	11	0.999559	I	3	0.10119	1.06318e-05	1.1037
760	Q6Y7W6	PERQ amino acid-rich with GYF domain-containing protein 2	LRALSSGGSITSPPLSPALPKYKLADYRYGR	S	30	14	0.997682	I	2	-0.27605	4.36997e-05	1.1899
761	Q6ZTI6	Filamin-interacting protein FAM101A	EGLLDSPDSGLPPSPSPSPPFYSLAPGILDA	S	35	16	0.853934	I	3	0.13586	7.82422e-05	1.5004
762	Q6ZTI6	Filamin-interacting protein FAM101A	LLDSPDSGLPPSPSPSPPFYSLAPGILDARA	S	37	18	0.896874	I	3	0.13586	7.82422e-05	1.76
763	Q71RC2	La-related protein 4	VSPPSTTKPSRASTASPCNNNINAATAVALQ	S	597	5	0.627447	II	3	-0.40534	7.06884e-05	0.91533
764	Q76FK4	Nucleolar protein 8	TDDRFRMDSRFLETDSEEEQEEVNEKKTAEE	S	890	6	1	I	2	-0.25589	1.7449e-119	1.0311
765	Q76FK4	Nucleolar protein 8	KPGKIVWQEDPRLQDSSSEEEDVTEETDHRN	S	1082	4	0.999999	I	3	0.46678	0.000167612	NA
766	Q76FK4	Nucleolar protein 8	PGKIVWQEDPRLQDSSSEEEDVTEETDHRNS	S	1083	5	0.999999	I	3	0.46678	0.000167612	NA
767	Q76FK4	Nucleolar protein 8	GKIVWQEDPRLQDSSSEEEDVTEETDHRNSS	S	1084	6	0.999999	I	3	0.46678	0.000167612	NA
768	Q7L014	Probable ATP-dependent RNA helicase DDX46	NERKKLQKAALGLQDSDDEDAAVDIDEQIES	S	804	8	1	I	3	0.091805	1.15806e-37	0.73745
769	Q7L2J0	7SK snRNA methylphosphate capping enzyme	LDEEVSRTLNAETPKSSPLPAKGRDPVEILI	S	216	9	0.904294	I	3	0.04263	0.000145918	1.3585
770	Q7L2J0	7SK snRNA methylphosphate capping enzyme	DEEVSRTLNAETPKSSPLPAKGRDPVEILIP	S	217	10	0.500577	II	3	0.048241	0.000481161	1.0378
771	Q7Z309	Protein FAM122B	PEKLYSPKRIDFTPVSPAPSPTRGFGKMFVS	S	115	8	0.999964	I	3	-0.1188	1.22871e-51	1.0778
772	Q7Z309	Protein FAM122B	YSPKRIDFTPVSPAPSPTRGFGKMFVSSSGL	S	119	12	0.99921	I	2	-0.25216	1.22871e-51	0.7632
773	Q7Z333	Probable helicase senataxin	QNNVGDTSRGQVIIISDSDDDDDERILSLEK	S	1017	7	1	I	2	0.23839	5.76033e-06	1.28
774	Q7Z333	Probable helicase senataxin	NVGDTSRGQVIIISDSDDDDDERILSLEKLT	S	1019	9	1	I	2	0.23839	5.76033e-06	1.28
775	Q7Z3K6	Mesoderm induction early response protein 3	RTLEEEEMMDEGKNFSSEIEDLEKEGTMPLE	S	52	3	1	I	2	0.0080217	0.000518649	1.2257
776	Q7Z3K6	Mesoderm induction early response protein 3	TLEEEEMMDEGKNFSSEIEDLEKEGTMPLED	S	53	4	1	I	2	0.0080217	0.000518649	1.2257
777	Q7Z4S6	Kinesin-like protein KIF21A	TVRIWKARNLQDGQISDTGDLGEDIASN___	S	1662	8	0.577432	II	2	0.12284	0.00126797	1.2135
778	Q7Z4V5	Hepatoma-derived growth factor-related protein 2	ERRRERADRGEAERGSGGSSGDELREDDEPV	S	366	7	1	I	3	-0.088286	2.21892e-08	1.0122
779	Q7Z4V5	Hepatoma-derived growth factor-related protein 2	RERADRGEAERGSGGSSGDELREDDEPVKKR	S	369	10	1	I	3	-0.088286	2.21892e-08	1.0122
780	Q7Z4V5	Hepatoma-derived growth factor-related protein 2	ERADRGEAERGSGGSSGDELREDDEPVKKRG	S	370	11	1	I	3	-0.088286	2.21892e-08	1.0122
781	Q7Z5K2	Wings apart-like protein homolog	ETNDTWNSQFGKRPESPSEISPIKGSVRTGL	S	221	4	0.998538	I	2	-0.15278	5.44269e-19	0.84846
782	Q7Z5K2	Wings apart-like protein homolog	NDTWNSQFGKRPESPSEISPIKGSVRTGLFE	S	223	6	0.929932	I	3	0.056473	1.76038e-29	0.62066
783	Q7Z5K2	Wings apart-like protein homolog	WNSQFGKRPESPSEISPIKGSVRTGLFEWDN	S	226	9	1	I	3	0.056473	1.76038e-29	0.79744
784	Q7Z5K2	Wings apart-like protein homolog	PKVEEESTGDPFGFDSDDESLPVSSKNLAQV	S	77	14	0.914114	I	3	0.20687	0.0012389	0.87891
785	Q7Z5L9	Interferon regulatory factor 2-binding protein 2	PTDLGAHKRPASVSSSAAVEHEQREAAAKEK	S	244	8	0.318221	III	3	-0.33043	0.00318224	NA
786	Q7Z6Z7	E3 ubiquitin-protein ligase HUWE1	DTSAAGSSEQPRAGSSTPGDAPPAVAEVQGR	S	2888	4	0.703938	II	2	-0.28794	0.000103606	1.3517
787	Q7Z6Z7	E3 ubiquitin-protein ligase HUWE1	RESQLAHIKDEPPPLSPAPLTPATPSSLDPF	S	3919	7	0.997827	I	3	0.035643	0.00350292	1.1432
788	Q7Z6Z7	E3 ubiquitin-protein ligase HUWE1	ELEDLIDELLERDGGSGNSTIIVSRSGEDES	S	2362	4	0.999378	I	2	-0.19074	6.22851e-06	1.0646
789	Q7Z6Z7	E3 ubiquitin-protein ligase HUWE1	DLIDELLERDGGSGNSTIIVSRSGEDESQED	S	2365	7	0.751442	I	2	0.31046	6.22851e-06	1.4403
790	Q7Z6Z7	E3 ubiquitin-protein ligase HUWE1	VANCCIRIALPAPRGSGTASDDEFENLRIKG	S	1903	2	0.719722	II	2	0.60406	0.00262957	1.1796
791	Q7Z6Z7	E3 ubiquitin-protein ligase HUWE1	CIRIALPAPRGSGTASDDEFENLRIKGPNAV	S	1907	6	0.999999	I	2	0.077815	3.90406e-33	1.1831
792	Q86TB9	Protein PAT1 homolog 1	PEDDRDLSERALPRRSTSPIIGSPPVRAVPI	S	177	2	0.985865	I	2	-0.28071	3.71443e-06	0.80249
793	Q86TB9	Protein PAT1 homolog 1	DDRDLSERALPRRSTSPIIGSPPVRAVPIGT	S	179	4	0.829877	I	2	-0.30488	3.71443e-06	1.0145
794	Q86TB9	Protein PAT1 homolog 1	SERALPRRSTSPIIGSPPVRAVPIGTPPKQM	S	184	9	0.980962	I	2	0.10407	0.000331405	0.93892
795	Q86TC9	Myopalladin	TFSIPSGNQFQPRCVSPIPVSPTSRIQNPVA	S	813	3	0.999989	I	2	-0.44547	1.72212e-05	0.7645
796	Q86TC9	Myopalladin	SGNQFQPRCVSPIPVSPTSRIQNPVAFLSSV	S	818	8	0.855224	I	2	-0.44547	1.72212e-05	0.7645
797	Q86TC9	Myopalladin	MNEIEFRLERTPVDESDDEIQHDEIPTGKCI	S	928	6	0.938222	I	3	0.60266	0.0033428	0.76983
798	Q86U90	YrdC domain-containing protein, mitochondrial	EGPAGSRSGRLFRPPSPAPAAPGARLLRLPG	S	37	6	1	I	3	0.2332	0.0194179	1.0565
799	Q86UE4	Protein LYRIC	SLLKSQEPIPDDQKVSDDDKEKGEGALPTGK	S	426	12	1	I	2	-0.11768	2.19003e-84	0.98646
800	Q86VM9	Zinc finger CCCH domain-containing protein 18	ESAARGPSQEEEDNHSDEEDRASEPKSQDQD	S	67	11	0.981725	I	3	-0.1502	0.00847346	1.1778
801	Q86VM9	Zinc finger CCCH domain-containing protein 18	SQEEEDNHSDEEDRASEPKSQDQDSEVNELS	S	74	18	0.999974	I	3	-0.089908	0.00847346	1.1778
802	Q86VM9	Zinc finger CCCH domain-containing protein 18	DPWRRSKSPKKKLGVSVSPSRARRRRKTSAS	S	532	4	0.999992	I	2	-0.042712	2.05364e-05	0.93874
803	Q86VM9	Zinc finger CCCH domain-containing protein 18	WRRSKSPKKKLGVSVSPSRARRRRKTSASSA	S	534	7	0.995907	I	2	0.27566	2.05364e-05	1.4448
804	Q86VM9	Zinc finger CCCH domain-containing protein 18	RSKSPKKKLGVSVSPSRARRRRKTSASSASA	S	536	8	0.531945	II	2	0.58659	0.000886796	0.77241
805	Q86W92	Liprin-beta-1	HMLKEDDMFKDFAARSPSASITDEDSNV___	S	999	6	0.970615	I	2	-0.10754	3.29526e-20	0.78724
806	Q86W92	Liprin-beta-1	LKEDDMFKDFAARSPSASITDEDSNV_____	S	1001	8	0.806344	I	2	-0.10754	0.0075937	0.8376
807	Q86W92	Liprin-beta-1	EDDMFKDFAARSPSASITDEDSNV_______	S	1003	10	0.952192	I	2	1.2775	3.29526e-20	0.64508
808	Q86WB0	Nuclear-interacting partner of ALK	ESPRRMMTRSQDATFSPGSEQAEKSPGPIVS	S	335	7	0.999931	I	2	-0.75623	4.03436e-06	1.0848
809	Q86WB0	Nuclear-interacting partner of ALK	RRMMTRSQDATFSPGSEQAEKSPGPIVSRTR	S	338	10	0.999991	I	2	-0.75623	4.03436e-06	1.0848
810	Q86WC4	Osteopetrosis-associated transmembrane protein 1	SEQKKRKLILPKRLKSSTSFANIQENSN___	S	322	1	0.29413	III	2	0.10091	0.00550125	NA
811	Q86WC4	Osteopetrosis-associated transmembrane protein 1	EQKKRKLILPKRLKSSTSFANIQENSN____	S	323	2	0.29413	III	2	0.10091	0.00550125	NA
812	Q86WC4	Osteopetrosis-associated transmembrane protein 1	KKRKLILPKRLKSSTSFANIQENSN______	S	325	4	0.601613	II	2	-0.025161	0.00214742	1.2
813	Q86YP4	Transcriptional repressor p66-alpha	MRTSHSDMKSERRPPSPDVIVLSDNEQPSSP	S	100	4	1	I	3	-0.48769	7.16055e-45	0.84309
814	Q86YP4	Transcriptional repressor p66-alpha	MKSERRPPSPDVIVLSDNEQPSSPRVNGLTT	S	107	11	1	I	3	-0.48769	7.16055e-45	0.84309
815	Q86YP4	Transcriptional repressor p66-alpha	PPSPDVIVLSDNEQPSSPRVNGLTTVALKET	S	113	17	0.73499	II	2	0.56958	0.000112845	0.87005
816	Q86YP4	Transcriptional repressor p66-alpha	PSPDVIVLSDNEQPSSPRVNGLTTVALKETS	S	114	18	0.993189	I	3	0.13908	7.16055e-45	0.87252
817	Q86YS7	C2 domain-containing protein 5	MKEIPFNEDPNPNTHSSGPSTPLKNQTYSFS	S	280	14	0.61209	II	3	0.29749	0.000157707	1.0861
818	Q86YS7	C2 domain-containing protein 5	KEIPFNEDPNPNTHSSGPSTPLKNQTYSFSP	S	281	15	0.561374	II	3	0.29749	0.000157707	1.0738
819	Q86YS7	C2 domain-containing protein 5	PFNEDPNPNTHSSGPSTPLKNQTYSFSPSKS	S	284	18	0.900354	I	3	0.12581	0.000157707	0.92876
820	Q86YS7	C2 domain-containing protein 5	GSPIPEPRQRSRLLRSQSESSDEVTELDLSH	S	657	1	0.649403	II	3	0.18398	0.000415003	1.1074
821	Q86YS7	C2 domain-containing protein 5	PIPEPRQRSRLLRSQSESSDEVTELDLSHGK	S	659	3	0.807161	I	3	0.074051	6.66748e-18	1.0589
822	Q86YS7	C2 domain-containing protein 5	PEPRQRSRLLRSQSESSDEVTELDLSHGKKD	S	661	5	0.93943	I	3	0.074051	6.66748e-18	1.0572
823	Q86YS7	C2 domain-containing protein 5	EPRQRSRLLRSQSESSDEVTELDLSHGKKDA	S	662	6	0.92721	I	3	0.18398	6.66748e-18	1.0572
824	Q8IVF2	Protein AHNAK2	HSSSEAYEPRDAHDVSPTSTDTEAQLTVERQ	S	294	6	0.898297	I	3	-0.19964	4.28075e-08	0.92647
825	Q8IVF2	Protein AHNAK2	SEAYEPRDAHDVSPTSTDTEAQLTVERQEQK	S	297	9	0.485815	III	3	-0.3127	7.47192e-08	NA
826	Q8IWS0	PHD finger protein 6	KHKKTAHNSEADLEESFNEHELEPSSPKSKK	S	145	12	0.999078	I	4	-0.055696	0.000147204	0.95624
827	Q8IWS0	PHD finger protein 6	EADLEESFNEHELEPSSPKSKKKSRKGRPRK	S	154	21	0.741333	II	4	-0.26661	0.00035901	1.0508
828	Q8IWS0	PHD finger protein 6	ADLEESFNEHELEPSSPKSKKKSRKGRPRKT	S	155	22	0.593333	II	4	-0.19617	0.000147204	0.89932
829	Q8IWV8	E3 ubiquitin-protein ligase UBR2	RAMVLAAFVQRSTVLSKNRSKFIQDPEKYDP	S	1137	5	0.999933	I	2	1.0907	0.000708817	0.79077
830	Q8IWV8	E3 ubiquitin-protein ligase UBR2	LAAFVQRSTVLSKNRSKFIQDPEKYDPLFMH	S	1141	9	1	I	2	1.0907	0.000708817	0.79077
831	Q8IWW6	Rho GTPase-activating protein 12	EQIRATTPPNQGRPDSPVYANLQELKISQSA	S	240	12	0.994372	I	3	0.10053	0.0001012	1.3461
832	Q8IY81	pre-rRNA processing protein FTSJ3	YVAKKLKEQAKALDISLSSGEEDEGDEEDST	S	333	5	0.826354	I	2	-0.12011	0.000542902	1.015
833	Q8IY81	pre-rRNA processing protein FTSJ3	AKKLKEQAKALDISLSSGEEDEGDEEDSTAG	S	335	7	0.992576	I	2	0.27781	6.98228e-102	1.0032
834	Q8IY81	pre-rRNA processing protein FTSJ3	KKLKEQAKALDISLSSGEEDEGDEEDSTAGT	S	336	8	0.998813	I	2	0.27781	6.98228e-102	0.99163
835	Q8IY81	pre-rRNA processing protein FTSJ3	ISLSSGEEDEGDEEDSTAGTTKQPSKEEEEE	S	347	19	0.293123	III	2	-0.092262	0.000138796	NA
836	Q8IYB3	Serine/arginine repetitive matrix protein 1	QEEPVAAPEPKKETESEAEDNLDDLEKHLRE	S	874	5	1	I	2	-0.0086927	5.07102e-162	0.89402
837	Q8IYB3	Serine/arginine repetitive matrix protein 1	RLSPSASPPRRRHRPSPPATPPPKTRHSPTP	S	402	4	1	I	2	0.076274	3.03023e-05	0.94498
838	Q8IYB3	Serine/arginine repetitive matrix protein 1	SGSPEPAAKKPPAPPSPVQSQSPSTNWSPAV	S	769	7	0.969688	I	3	0.16074	1.99814e-07	0.90914
839	Q8IYB3	Serine/arginine repetitive matrix protein 1	AAKKPPAPPSPVQSQSPSTNWSPAVPVKKAK	S	775	13	0.915605	I	3	0.16074	1.99814e-07	0.90914
840	Q8IYB3	Serine/arginine repetitive matrix protein 1	RESPSPAPKPRKVELSESEEDKGGKMAAADS	S	463	5	1	I	2	0.0036098	8.37482e-14	0.81869
841	Q8IYB3	Serine/arginine repetitive matrix protein 1	SPSPAPKPRKVELSESEEDKGGKMAAADSVQ	S	465	7	1	I	2	0.0036098	8.37482e-14	0.81869
842	Q8IYB3	Serine/arginine repetitive matrix protein 1	PPVRRGASSSPQRRQSPSPSTRPIRRVSRTP	S	713	3	0.998862	I	3	-0.13894	3.59714e-05	1.146
843	Q8IYB3	Serine/arginine repetitive matrix protein 1	VRRGASSSPQRRQSPSPSTRPIRRVSRTPEP	S	715	5	0.993354	I	3	-0.13894	3.8191e-05	0.97031
844	Q8IYB3	Serine/arginine repetitive matrix protein 1	RGASSSPQRRQSPSPSTRPIRRVSRTPEPKK	S	717	7	0.889358	I	2	0.12062	3.8191e-05	0.94691
845	Q8IYB3	Serine/arginine repetitive matrix protein 1	PPKRTSSPPRKTRRLSPSASPPRRRHRPSPP	S	389	3	1	I	2	-0.011198	0.000508953	1.0209
846	Q8IYB3	Serine/arginine repetitive matrix protein 1	KRTSSPPRKTRRLSPSASPPRRRHRPSPPAT	S	391	5	1	I	2	-0.011198	0.00060323	1.1331
847	Q8IYB3	Serine/arginine repetitive matrix protein 1	TSSPPRKTRRLSPSASPPRRRHRPSPPATPP	S	393	7	1	I	2	-0.011198	0.000508953	1.1107
848	Q8IYB3	Serine/arginine repetitive matrix protein 1	RRRRSPSPPPTRRRRSPSPAPPPRRRRTPTP	S	560	3	1	I	3	-0.10947	0.00321597	0.96837
849	Q8IYB3	Serine/arginine repetitive matrix protein 1	RRSPSPPPTRRRRSPSPAPPPRRRRTPTPPP	S	562	5	1	I	3	-0.10947	0.00321597	0.96837
850	Q8IYB3	Serine/arginine repetitive matrix protein 1	QRRYSPSPPPKRRTASPPPPPKRRASPSPPP	S	616	5	1	I	3	0.069166	0.00478401	0.92206
851	Q8IYB3	Serine/arginine repetitive matrix protein 1	SPSPRRYSPPIQRRYSPSPPPKRRTASPPPP	S	605	3	0.979812	I	2	0.22649	0.00244661	0.77364
852	Q8IYB3	Serine/arginine repetitive matrix protein 1	SPRRYSPPIQRRYSPSPPPKRRTASPPPPPK	S	607	5	0.995092	I	2	0.22649	0.00244661	0.89043
853	Q8IZ21	Phosphatase and actin regulator 4	MLKNGHTTPIGNARSSSPVQVEEEPVRLASL	S	117	2	0.48868	III	2	-0.50686	0.00658232	NA
854	Q8IZ21	Phosphatase and actin regulator 4	LKNGHTTPIGNARSSSPVQVEEEPVRLASLR	S	118	3	0.962178	I	2	0.049216	1.10918e-06	1.0993
855	Q8IZL8	Proline-, glutamic acid- and leucine-rich protein 1	LLSDISPPADALKLRSPRGSPDGSLQTGKPS	S	477	3	0.999819	I	3	-0.52877	0.00109437	1.3603
856	Q8IZL8	Proline-, glutamic acid- and leucine-rich protein 1	ISPPADALKLRSPRGSPDGSLQTGKPSAPKK	S	481	7	0.992758	I	3	-0.13013	0.00109437	1.3603
857	Q8N122	Regulatory-associated protein of mTOR	NARPQRVLDTSSLTQSAPASPTNKGVHIHQA	S	859	10	0.998038	I	3	0.19471	6.81671e-07	0.92876
858	Q8N122	Regulatory-associated protein of mTOR	QRVLDTSSLTQSAPASPTNKGVHIHQAGGSP	S	863	14	0.939819	I	2	-0.16163	6.81671e-07	0.94389
859	Q8N3X1	Formin-binding protein 4	VKATGGLCLLGAYADSDDDDNDVSEKLAQSK	S	116	14	0.96122	I	3	-0.94061	0.0180328	1.1116
860	Q8N5U6	RING finger protein 10	LSYPKNESFNNQSRRSSSQKSKTFNKMPPQR	S	84	1	0.483572	III	3	3.1755	0.0149624	NA
861	Q8N5U6	RING finger protein 10	SYPKNESFNNQSRRSSSQKSKTFNKMPPQRG	S	85	2	0.483572	III	3	3.1755	0.0149624	NA
862	Q8N5U6	RING finger protein 10	NESFNNQSRRSSSQKSKTFNKMPPQRGGGSS	S	89	6	0.904408	I	3	3.1755	0.0149624	0.67087
863	Q8N6N3	UPF0690 protein C1orf52	AKKARLLPEGEETLESDDEKDEHTSKKRKVE	S	158	11	0.995121	I	2	0.67055	0.000156001	1.1196
864	Q8N9N8	Probable RNA-binding protein EIF1AD	DSDLFVNTNRRQYHESEEESEEEEAA_____	S	155	6	0.993742	I	2	0.032465	1.85141e-06	NA
865	Q8N9N8	Probable RNA-binding protein EIF1AD	FVNTNRRQYHESEEESEEEEAA_________	S	159	10	1	I	2	0.032465	1.85141e-06	NA
866	Q8N9T8	Protein KRI1 homolog	EQKQLKESFRAFVEDSEDEDGAGEGGSSLLQ	S	171	6	1	I	3	0.33118	8.99616e-67	0.88872
867	Q8ND56	Protein LSM14 homolog A	TQDTRSLKTQLSQGRSSPQLDPLRKSPTMEQ	S	182	8	0.839653	I	3	0.023351	8.75685e-05	0.98549
868	Q8ND56	Protein LSM14 homolog A	QDTRSLKTQLSQGRSSPQLDPLRKSPTMEQA	S	183	9	0.939041	I	3	-0.092417	0.00137854	0.70924
869	Q8ND56	Protein LSM14 homolog A	GSAFTQDTRSLKTQLSQGRSSPQLDPLRKSP	S	178	4	0.9664	I	3	0.023351	0.000785677	0.87083
870	Q8NDI1	EH domain-binding protein 1	TGVLNENTVSAGKDLSTSPKPSPIPSPVLGR	S	426	3	0.333343	III	3	-0.34578	4.59533e-08	NA
871	Q8NDI1	EH domain-binding protein 1	VLNENTVSAGKDLSTSPKPSPIPSPVLGRKP	S	428	5	0.758815	I	3	0.077059	4.59533e-08	1.2302
872	Q8NDI1	EH domain-binding protein 1	NTVSAGKDLSTSPKPSPIPSPVLGRKPNASQ	S	432	9	0.999991	I	3	0.077059	4.59533e-08	1.2219
873	Q8NDI1	EH domain-binding protein 1	AGKDLSTSPKPSPIPSPVLGRKPNASQSLLV	S	436	13	1	I	3	-0.34578	4.59533e-08	1.2219
874	Q8NE71	ATP-binding cassette sub-family F member 1	KTKGGNVFAALIQDQSEEEEEEEKHPPKPAK	S	140	13	1	I	2	-0.069998	2.01101e-195	1.0598
875	Q8NE71	ATP-binding cassette sub-family F member 1	PPKQGKEKAKKAEQGSEEEGEGEEEEEEGGE	S	228	6	1	I	2	0.11037	4.91697e-74	1.006
876	Q8NE71	ATP-binding cassette sub-family F member 1	DDGEEKELMERLKKLSVPTSDEEDEVPAPKP	S	105	3	1	I	3	0.38924	8.09319e-09	1.3941
877	Q8NE71	ATP-binding cassette sub-family F member 1	EKELMERLKKLSVPTSDEEDEVPAPKPRGGK	S	109	7	1	I	3	0.38924	6.54088e-69	0.95413
878	Q8NE71	ATP-binding cassette sub-family F member 1	QQPPEPEWIGDGESTSPSDKVVKKGKKDKKI	S	22	16	0.643695	II	3	0.39978	9.58405e-05	1.1913
879	Q8NEF9	Serum response factor-binding protein 1	GGEEFCEEEKEYFDDSTEERFYKQSSMSEDS	S	264	6	0.955861	I	2	0.12503	2.16278e-08	0.81086
880	Q8NFC6	Biorientation of chromosomes in cell division protein 1-like 1	EERHMPKRKRKQHYLSSEDEPDDNPDVLDSR	S	2779	5	0.900835	I	3	-0.63873	3.47378e-30	1.6563
881	Q8NFC6	Biorientation of chromosomes in cell division protein 1-like 1	ERHMPKRKRKQHYLSSEDEPDDNPDVLDSRI	S	2780	6	0.900835	I	3	-0.63873	3.47378e-30	1.6563
882	Q8NFC6	Biorientation of chromosomes in cell division protein 1-like 1	RHAYVHKPYLYSKYYSDSDDELTVEQRRQSI	S	482	3	0.998429	I	2	-0.33574	3.05291e-18	0.916
883	Q8NFC6	Biorientation of chromosomes in cell division protein 1-like 1	AYVHKPYLYSKYYSDSDDELTVEQRRQSIAK	S	484	5	0.999938	I	2	-0.33574	3.05291e-18	0.9608
884	Q8NHQ9	ATP-dependent RNA helicase DDX55	LTTGKRTIKTVDLGISDLEDDC_________	S	594	7	0.999948	I	2	0.42092	2.27513e-07	0.98661
885	Q8TAD8	Smad nuclear-interacting protein 1	EVAPPAHRRPDHSGGSPSPPTSEPARSGHRG	S	52	8	0.896983	I	3	-0.13137	5.87537e-06	0.77209
886	Q8TAD8	Smad nuclear-interacting protein 1	APPAHRRPDHSGGSPSPPTSEPARSGHRGNR	S	54	10	0.997686	I	3	-0.13137	5.87537e-06	0.91015
887	Q8TAQ2	SWI/SNF complex subunit SMARCC2	RRKKISAKTLTDEVNSPDSDRRDKKGGNYKK	S	283	8	0.997109	I	3	-0.13769	5.8134e-05	1.0273
888	Q8TBB5	Kelch domain-containing protein 4	DGTVVTIKQVLTAPGSAGQPRSEDEDSLEEA	S	407	8	0.775521	I	3	-0.31429	2.75925e-05	0.79058
889	Q8TBB5	Kelch domain-containing protein 4	IKQVLTAPGSAGQPRSEDEDSLEEAGSPAPG	S	413	14	0.939199	I	3	-0.10256	3.23752e-11	1.184
890	Q8TBB5	Kelch domain-containing protein 4	TAPGSAGQPRSEDEDSLEEAGSPAPGPCPRS	S	418	19	0.991706	I	3	-0.10256	3.23752e-11	1.1762
891	Q8TC07	TBC1 domain family member 15	SNALPTLSASGARNDSPTQIPVSSDVCRLTP	S	675	3	0.944194	I	2	-0.29302	6.42464e-05	1.2706
892	Q8TDD1	ATP-dependent RNA helicase DDX54	QWRKKKGLRKRRGAASQARGSDSEDGEFEIQ	S	34	4	0.924657	I	3	0.01654	3.4231e-13	1.1043
893	Q8TDD1	ATP-dependent RNA helicase DDX54	KGLRKRRGAASQARGSDSEDGEFEIQAEDDA	S	39	9	0.991907	I	3	-0.027494	7.51445e-27	1.1039
894	Q8TDD1	ATP-dependent RNA helicase DDX54	LRKRRGAASQARGSDSEDGEFEIQAEDDARA	S	41	11	0.999623	I	3	-0.027494	7.51445e-27	1.0943
895	Q8TDD1	ATP-dependent RNA helicase DDX54	GPGRPLPTFPTSECTSDVEPDTREMVRAQNK	S	75	17	0.903113	I	3	0.013897	1.93931e-13	1.0751
896	Q8TEA8	D-tyrosyl-tRNA(Tyr) deacylase 1	SESSKERNTPRKEDRSASSGAEGDVSSEREP	S	194	1	0.958044	I	2	-0.71469	6.38006e-06	0.99133
897	Q8TEA8	D-tyrosyl-tRNA(Tyr) deacylase 1	SSKERNTPRKEDRSASSGAEGDVSSEREP__	S	196	3	0.957998	I	2	-0.71469	6.38006e-06	0.99133
898	Q8TEA8	D-tyrosyl-tRNA(Tyr) deacylase 1	SKERNTPRKEDRSASSGAEGDVSSEREP___	S	197	4	0.98842	I	2	0.14956	2.58617e-55	0.9649
899	Q8TF01	Arginine/serine-rich protein PNISR	KDSKKHSGSDSSGRSSSESPGSSKEKKAKKP	S	761	2	0.748389	II	2	-1.0041	0.000533323	0.85892
900	Q8TF01	Arginine/serine-rich protein PNISR	DSKKHSGSDSSGRSSSESPGSSKEKKAKKPK	S	762	3	0.483309	III	2	-0.86799	0.000533323	NA
901	Q8TF01	Arginine/serine-rich protein PNISR	SGSDSSGRSSSESPGSSKEKKAKKPKHSRSR	S	767	8	0.499028	III	2	-0.86799	0.000533323	NA
902	Q8TF01	Arginine/serine-rich protein PNISR	GSDSSGRSSSESPGSSKEKKAKKPKHSRSRS	S	768	9	0.499028	III	2	-0.86799	0.000533323	NA
903	Q8WUB8	PHD finger protein 10	ALYEPPLDPELPALDSDGDSDDGEDGRGDEK	S	297	22	0.999994	I	3	0.11227	5.91014e-08	0.96131
904	Q8WUB8	PHD finger protein 10	PPLDPELPALDSDGDSDDGEDGRGDEKRKNK	S	301	26	0.999995	I	3	0.11227	5.91014e-08	0.96131
905	Q8WVC0	RNA polymerase-associated protein LEO1	REDKSDQSDDEKIQNSDDEERAQGSDEDKLQ	S	162	4	1	I	3	-0.29652	0.00929612	0.8968
906	Q8WVC0	RNA polymerase-associated protein LEO1	DEKIQNSDDEERAQGSDEDKLQNSDDDEKMQ	S	171	13	1	I	3	-0.29652	0.00929612	0.8968
907	Q8WVC0	RNA polymerase-associated protein LEO1	DEERAQGSDEDKLQNSDDDEKMQNTDDEERP	S	179	21	1	I	3	-0.29652	0.00929612	0.8968
908	Q8WVC0	RNA polymerase-associated protein LEO1	EDDDKANKKHKKYVISDEEEEDDD_______	S	658	5	0.999989	I	2	0.12787	1.34917e-15	0.76837
909	Q8WVC0	RNA polymerase-associated protein LEO1	SEDEVLRMKRKNAIASDSEADSDTEVPKDNS	S	294	5	1	I	2	0.21534	9.46582e-31	0.97488
910	Q8WVC0	RNA polymerase-associated protein LEO1	DEVLRMKRKNAIASDSEADSDTEVPKDNSGT	S	296	7	0.999967	I	2	0.21534	9.46582e-31	0.98465
911	Q8WVC0	RNA polymerase-associated protein LEO1	RMKRKNAIASDSEADSDTEVPKDNSGTMDLF	S	300	11	0.979094	I	2	-0.11643	9.46582e-31	0.98465
912	Q8WVC0	RNA polymerase-associated protein LEO1	DERPVASDNDDEKQNSDDEEQPQLSDEEKMQ	S	229	3	1	I	2	-0.00059989	5.41736e-26	1.2077
913	Q8WVC0	RNA polymerase-associated protein LEO1	DDEKQNSDDEEQPQLSDEEKMQNSDDERPQA	S	238	12	1	I	2	-0.00059989	5.41736e-26	1.2077
914	Q8WWM7	Ataxin-2-like protein	IGSARGQSTGKGPPQSPVFEGVYNNSRMLHF	S	111	5	1	I	3	0.17101	2.2836e-05	1.1891
915	Q8WWY3	U4/U6 small nuclear ribonucleoprotein Prp31	KQSVVYGGKSTIRDRSSGTASSVAFTPLQGL	S	445	1	0.280072	III	3	-0.42882	0.00384452	NA
916	Q8WWY3	U4/U6 small nuclear ribonucleoprotein Prp31	QSVVYGGKSTIRDRSSGTASSVAFTPLQGLE	S	446	2	0.280072	III	3	-0.42882	0.00384452	NA
917	Q8WXI9	Transcriptional repressor p66-beta	MSARRSEPERGRLTPSPDIIVLSDNEASSPR	S	122	6	1	I	3	-0.091544	2.3452e-13	1.0513
918	Q8WXI9	Transcriptional repressor p66-beta	PERGRLTPSPDIIVLSDNEASSPRSSSRMEE	S	129	13	0.999483	I	3	0.19613	2.3452e-13	1.1159
919	Q8WXI9	Transcriptional repressor p66-beta	TPSPDIIVLSDNEASSPRSSSRMEERLKAAN	S	135	19	0.959249	I	3	-0.28263	4.06196e-13	1.1159
920	Q92538	Golgi-specific brefeldin A-resistance guanine nucleotide exchange factor 1	LQATARADAPDAGAQSDSELPSYHQNDVSLD	S	1298	10	0.998606	I	3	-0.39184	9.73187e-37	0.96487
921	Q92538	Golgi-specific brefeldin A-resistance guanine nucleotide exchange factor 1	ATARADAPDAGAQSDSELPSYHQNDVSLDRG	S	1300	12	0.476617	III	3	-0.5134	0.000846995	NA
922	Q92560	Ubiquitin carboxyl-terminal hydrolase BAP1	DGVLSPLALTEGGKGSSPSIRPIQGSQGSSS	S	582	2	0.483443	III	3	-0.73818	0.00878578	NA
923	Q92560	Ubiquitin carboxyl-terminal hydrolase BAP1	GVLSPLALTEGGKGSSPSIRPIQGSQGSSSP	S	583	3	0.483443	III	3	-0.73818	0.00878578	NA
924	Q92560	Ubiquitin carboxyl-terminal hydrolase BAP1	KGSSPSIRPIQGSQGSSSPVEKEVVEATDSR	S	595	8	0.846676	I	2	-2.6888	0.00878578	0.89512
925	Q92576	PHD finger protein 3	EDQENNLQDNQTSNSSPCRSNVGKGNIDGNV	S	1614	20	0.860773	I	3	1.2015	1.43806e-35	1.0424
926	Q92598	Heat shock protein 105 kDa	PQVQTDAQQTSQSPPSPELTSEENKIPDADK	S	557	28	0.992028	I	3	-0.36366	4.41943e-80	1.1042
927	Q92598	Heat shock protein 105 kDa	DAQQTSQSPPSPELTSEENKIPDADKANEKK	S	562	33	0.352791	III	3	-0.489	0.000351704	NA
928	Q92609	TBC1 domain family member 5	QLNKGLSSKNISSSPSVESLPGGREFTGSPP	S	541	7	0.997034	I	2	-0.30765	8.27896e-05	1.6371
929	Q92609	TBC1 domain family member 5	KGLSSKNISSSPSVESLPGGREFTGSPPSSA	S	544	10	0.996715	I	2	-0.30765	8.27896e-05	1.6371
930	Q92733	Proline-rich protein PRCC	KEPVKIAAPELHKGDSDSEEDEPTKKKTILQ	S	157	11	1	I	3	-0.21907	2.70337e-12	0.91402
931	Q92733	Proline-rich protein PRCC	PVKIAAPELHKGDSDSEEDEPTKKKTILQGS	S	159	13	0.99998	I	3	-0.22413	2.70337e-12	0.91402
932	Q92769	Histone deacetylase 2	SIRASDKRIACDEEFSDSEDEGEGGRRNVAD	S	422	9	1	I	3	-0.28512	7.99383e-33	1.0427
933	Q92769	Histone deacetylase 2	RASDKRIACDEEFSDSEDEGEGGRRNVADHK	S	424	11	1	I	3	-0.28512	7.99383e-33	1.0427
934	Q92882	Osteoclast-stimulating factor 1	VRTLSNAEDYLDDEDSD______________	S	213	14	0.999995	I	2	-0.077132	0.000185652	0.63405
935	Q92922	SWI/SNF complex subunit SMARCC1	RRDRKASANARKRKHSPSPPPPTPTESRKKS	S	328	3	1	I	3	-0.0045335	7.44689e-11	0.93075
936	Q92922	SWI/SNF complex subunit SMARCC1	DRKASANARKRKHSPSPPPPTPTESRKKSGK	S	330	5	1	I	3	-0.0045335	7.44689e-11	0.93075
937	Q96AT1	Uncharacterized protein KIAA1143	VKKNSQKQIKNSSLLSFDNEDENE_______	S	146	6	0.998167	I	2	0.18833	9.21995e-07	1.2454
938	Q96AY2	Crossover junction endonuclease EME1	____MALKKSSPSLDSGDSDSEELPTFAFLK	S	12	7	0.979732	I	2	0.66546	3.65997e-09	0.98899
939	Q96AY2	Crossover junction endonuclease EME1	_MALKKSSPSLDSGDSDSEELPTFAFLKKEP	S	15	10	0.859868	I	2	0.66546	3.65997e-09	0.98899
940	Q96AY4	Tetratricopeptide repeat protein 28	DIMDQQFEEMNNKLNSVTDPTGFLRMVRRNN	S	1339	3	0.983142	I	3	0.80677	0.0159761	0.98484
941	Q96B23	Uncharacterized protein C18orf25	VISSMPCLLMELRRDSSESQLASTESDKPTT	S	66	3	0.984733	I	3	0.16022	5.13111e-12	0.76071
942	Q96B23	Uncharacterized protein C18orf25	ISSMPCLLMELRRDSSESQLASTESDKPTTG	S	67	4	0.599382	II	3	-0.11268	0.000268356	0.85739
943	Q96B23	Uncharacterized protein C18orf25	SMPCLLMELRRDSSESQLASTESDKPTTGRV	S	69	6	0.971231	I	3	0.6042	5.13111e-12	0.90314
944	Q96B36	Proline-rich AKT1 substrate 1	TAARPPAPPPAPQPPSPTPSPPRPTLAREDN	S	88	18	0.888637	I	4	-0.19515	0.000214655	1.2873
945	Q96B36	Proline-rich AKT1 substrate 1	PPAPPPAPQPPSPTPSPPRPTLAREDNEEDE	S	92	22	0.965826	I	4	-0.30512	0.000214655	1.2056
946	Q96B36	Proline-rich AKT1 substrate 1	SVPVWGFKEKRTEARSSDEENGPPSSPDLDR	S	202	6	0.998618	I	3	-0.57961	1.15542e-41	1.3031
947	Q96B36	Proline-rich AKT1 substrate 1	VPVWGFKEKRTEARSSDEENGPPSSPDLDRI	S	203	7	0.999863	I	3	-0.57961	1.15542e-41	1.1135
948	Q96B36	Proline-rich AKT1 substrate 1	KRTEARSSDEENGPPSSPDLDRIAASMRALV	S	211	15	0.999832	I	3	-0.50364	1.15542e-41	0.92614
949	Q96B36	Proline-rich AKT1 substrate 1	RTEARSSDEENGPPSSPDLDRIAASMRALVL	S	212	16	0.999832	I	3	-0.50364	1.15542e-41	1.2074
950	Q96BY6	Dedicator of cytokinesis protein 10	AISTVNHADSRASLASLDSNPSTNEKSSEKT	S	1292	5	0.999976	I	2	-0.58312	6.95408e-14	0.95114
951	Q96BY6	Dedicator of cytokinesis protein 10	TVNHADSRASLASLDSNPSTNEKSSEKTDNC	S	1295	8	0.998529	I	2	-0.41357	6.95408e-14	1.0085
952	Q96CW6	Probable RNA polymerase II nuclear localization protein SLC7A6OS	WSKYPLDVQKEFGYDSPHDLDSD________	S	302	6	0.999999	I	2	-0.21193	7.46996e-14	0.80925
953	Q96CW6	Probable RNA polymerase II nuclear localization protein SLC7A6OS	DVQKEFGYDSPHDLDSD______________	S	308	12	1	I	2	-0.14215	7.46996e-14	0.80925
954	Q96D46	60S ribosomal export protein NMD3	RKNVNIYRDSAIPVESDTDDEGAPRISLAEM	S	468	8	1	I	2	0.45439	3.70026e-88	1.1818
955	Q96D71	RalBP1-associated Eps domain-containing protein 1	RTVASATTAIEIRRQSSSYDDPWKITDEQRQ	S	272	3	0.994348	I	2	0.43676	1.07659e-06	0.96298
956	Q96D71	RalBP1-associated Eps domain-containing protein 1	TVASATTAIEIRRQSSSYDDPWKITDEQRQY	S	273	4	0.968349	I	2	0.24449	1.07659e-06	0.96298
957	Q96E09	Protein FAM122A	VEKSASPKRIDFIPVSPAPSPTRGIGKQCFS	S	143	8	0.999972	I	2	0.07621	4.21536e-09	1.0553
958	Q96E09	Protein FAM122A	ASPKRIDFIPVSPAPSPTRGIGKQCFSPSLQ	S	147	12	0.98189	I	2	0.47315	4.21536e-09	1.0259
959	Q96G23	Ceramide synthase 2	MAHKFITGKLVEDERSDREETESSEGEEAAA	S	341	7	1	I	3	-0.08905	0.0191777	NA
960	Q96G23	Ceramide synthase 2	GKLVEDERSDREETESSEGEEAAAGGGAKSR	S	348	14	1	I	3	-0.08905	0.0191777	NA
961	Q96G23	Ceramide synthase 2	KLVEDERSDREETESSEGEEAAAGGGAKSRP	S	349	15	1	I	3	-0.08905	0.0191777	NA
962	Q96G46	tRNA-dihydrouridine(47) synthase [NAD(P)(+)]-like	QENCGAQQVPAGPGTSTPPSSPVRTCGPLTD	S	272	16	0.650734	II	3	-0.20083	1.06545e-35	1.3758
963	Q96G46	tRNA-dihydrouridine(47) synthase [NAD(P)(+)]-like	GAQQVPAGPGTSTPPSSPVRTCGPLTDEDVV	S	276	20	0.77181	I	3	-0.344	1.06545e-35	1.3748
964	Q96G46	tRNA-dihydrouridine(47) synthase [NAD(P)(+)]-like	AQQVPAGPGTSTPPSSPVRTCGPLTDEDVVR	S	277	21	0.77181	I	3	-0.344	1.06545e-35	1.3209
965	Q96HL8	SH3 domain-containing YSC84-like protein 1	GSQSNRNEYKLYPGLSSYHERVGNLNQPIEV	S	273	10	0.393743	III	2	0.95269	0.0121345	NA
966	Q96HL8	SH3 domain-containing YSC84-like protein 1	SQSNRNEYKLYPGLSSYHERVGNLNQPIEVT	S	274	11	0.393743	III	2	0.95269	0.0121345	NA
967	Q96HR8	H/ACA ribonucleoprotein complex non-core subunit NAF1	SWKNDQEPPPEALDFSDDEKEKEAKQRKKSQ	S	315	13	1	I	2	0.19163	0.000125027	1.029
968	Q96I25	Splicing factor 45	DRHEASGFARRPDPDSDEDEDYERERRKRSM	S	155	6	1	I	3	-0.35457	5.42836e-07	0.81058
969	Q96JG6	Syndetin	YESDEQEKSAYQEYDSDSDVPEELKRDYVDE	S	559	8	0.999044	I	2	1.0481	8.10836e-06	0.62734
970	Q96JG6	Syndetin	SDEQEKSAYQEYDSDSDVPEELKRDYVDEQT	S	561	10	0.996575	I	2	1.0481	8.10836e-06	0.68753
971	Q96JM3	Chromosome alignment-maintaining phosphoprotein 1	YIKTDLDAMDIKGQESSSDQEQVDVESIDFS	S	651	4	0.987193	I	2	-0.17242	4.91271e-171	0.94361
972	Q96JM3	Chromosome alignment-maintaining phosphoprotein 1	IKTDLDAMDIKGQESSSDQEQVDVESIDFSK	S	652	5	0.95743	I	2	-0.06303	9.47746e-26	0.95969
973	Q96JM3	Chromosome alignment-maintaining phosphoprotein 1	KTDLDAMDIKGQESSSDQEQVDVESIDFSKE	S	653	6	0.998063	I	2	-0.33113	4.91271e-171	0.92861
974	Q96JM3	Chromosome alignment-maintaining phosphoprotein 1	VPPVSPELRKPGPPLSPEIRSPAGSPELRKP	S	427	7	1	I	3	-0.090773	1.91633e-05	0.94501
975	Q96JM3	Chromosome alignment-maintaining phosphoprotein 1	PELRKPGPPLSPEIRSPAGSPELRKPSGSPD	S	432	12	1	I	3	-0.090773	1.91633e-05	0.94501
976	Q96JM3	Chromosome alignment-maintaining phosphoprotein 1	KPGPPLSPEIRSPAGSPELRKPSGSPDLWKL	S	436	16	1	I	3	-0.090773	1.91633e-05	0.94501
977	Q96JM3	Chromosome alignment-maintaining phosphoprotein 1	KSVPVCESQKLAPVPSPEPQKPAPVSPESVK	S	204	6	0.999966	I	3	-0.0099978	0.000249965	0.86009
978	Q96JM3	Chromosome alignment-maintaining phosphoprotein 1	LAPVPSPEPQKPAPVSPESVKATLSNPKPQK	S	214	16	0.977895	I	3	0.3601	0.000249965	0.86009
979	Q96KC8	DnaJ homolog subfamily C member 1	RAKRQKDFDIAEQNESSDEESLRKERARSAE	S	479	10	0.999792	I	3	0.0040444	8.11695e-08	1.0183
980	Q96KC8	DnaJ homolog subfamily C member 1	AKRQKDFDIAEQNESSDEESLRKERARSAEE	S	480	11	0.999792	I	3	0.0040444	8.11695e-08	1.0142
981	Q96KC8	DnaJ homolog subfamily C member 1	KDFDIAEQNESSDEESLRKERARSAEEPWTQ	S	484	15	0.846894	I	3	1.2508	0.00170485	1.0101
982	Q96N67	Dedicator of cytokinesis protein 7	RSAVRPASLNLNRSRSLSNSNPDISGTPTSP	S	896	3	0.609025	II	3	-0.23711	1.69926e-08	1.0879
983	Q96Q42	Alsin	VDIREEETEGGSRRLSLPGLLSQVSPRLLRK	S	483	3	0.999976	I	3	0.029476	0.000100855	1.098
984	Q96Q42	Alsin	GGSRRLSLPGLLSQVSPRLLRKAARVKTRTV	S	492	12	0.997185	I	3	0.029476	0.000100855	1.098
985	Q96QU8	Exportin-6	TVWDKHSVTAATPPPSPTSGESGDLLSNLLQ	S	208	11	0.854292	I	3	-0.46419	1.59952e-38	0.8414
986	Q96QU8	Exportin-6	DKHSVTAATPPPSPTSGESGDLLSNLLQSPS	S	211	14	0.375626	III	3	-0.35708	1.59952e-38	NA
987	Q96QU8	Exportin-6	SVTAATPPPSPTSGESGDLLSNLLQSPSSAK	S	214	17	0.403091	III	3	-0.053428	0.00118859	NA
988	Q96QU8	Exportin-6	TPPPSPTSGESGDLLSNLLQSPSSAKLLNQP	S	219	22	0.360871	III	3	-0.053428	0.00118859	NA
989	Q96RK0	Protein capicua homolog	RFAELPEFRPEEVLPSPTLQSLATSPRAILG	S	1373	15	0.997991	I	3	0.30354	1.21539e-26	1.0812
990	Q96RK0	Protein capicua homolog	PEEVLPSPTLQSLATSPRAILGSYRKKRKNS	S	1382	24	0.959463	I	3	0.30354	1.21539e-26	1.1053
991	Q96RK0	Protein capicua homolog	SPRAILGSYRKKRKNSTDLDSAPEDPTSPKR	S	1397	4	0.500209	II	3	0.40267	0.0144591	0.77191
992	Q96RK0	Protein capicua homolog	LGSYRKKRKNSTDLDSAPEDPTSPKRKMRRR	S	1402	9	0.998465	I	3	0.99049	0.00108077	1.0319
993	Q96RK0	Protein capicua homolog	RKNSTDLDSAPEDPTSPKRKMRRRSSCSSEP	S	1409	16	0.500591	II	3	0.99049	0.00108077	1.1045
994	Q96RT1	Protein LAP2	DRLIPAVTRSTIQRQSSVSSTASVNLGDPGS	S	1078	2	0.665881	II	2	-0.087395	1.7323e-05	1.0337
995	Q96RT1	Protein LAP2	RLIPAVTRSTIQRQSSVSSTASVNLGDPGST	S	1079	3	0.82682	I	2	0.20728	1.576e-74	0.84525
996	Q96RT1	Protein LAP2	IPAVTRSTIQRQSSVSSTASVNLGDPGSTRR	S	1081	5	0.612429	II	2	-0.55047	1.576e-74	1.1557
997	Q96RT1	Protein LAP2	PAVTRSTIQRQSSVSSTASVNLGDPGSTRRA	S	1082	6	0.949976	I	2	-0.32639	4.8644e-39	1.1557
998	Q96RT1	Protein LAP2	TRSTIQRQSSVSSTASVNLGDPGSTRRAQIP	S	1085	9	0.999285	I	2	-0.32639	1.576e-74	1.2662
999	Q96RT1	Protein LAP2	SEETSQSPNRTEPHDSDCSVDLGISKSTEDL	S	841	6	0.999982	I	2	0.43399	1.38694e-13	0.92078
1000	Q96RT1	Protein LAP2	TSQSPNRTEPHDSDCSVDLGISKSTEDLSPQ	S	844	9	0.999997	I	2	0.43399	1.38694e-13	0.92078
1001	Q96SB4	SRSF protein kinase 1	HSESDLPEQEEEILGSDDDEQEDPNDYCKGG	S	51	20	1	I	3	-0.034353	3.588e-107	1.1075
1002	Q96SB4	SRSF protein kinase 1	KESGPGQKRPNKQEESESPVERPLKENPPNK	S	309	4	1	I	2	-0.22466	1.93013e-10	1.1181
1003	Q96SB4	SRSF protein kinase 1	SGPGQKRPNKQEESESPVERPLKENPPNKMT	S	311	6	1	I	2	-0.22466	1.93013e-10	0.86013
1004	Q96ST2	Protein IWS1 homolog	EGEEEKVAKRKAAVLSDSEDEEKASAKKSRV	S	398	5	1	I	2	-0.26265	8.04798e-52	0.88538
1005	Q96ST2	Protein IWS1 homolog	EEEKVAKRKAAVLSDSEDEEKASAKKSRVVS	S	400	7	1	I	2	-0.26265	8.04798e-52	0.88538
1006	Q96T23	Remodeling and spacing factor 1	ESDEEEDFENVGKVGSPLDYSLVDLPSTNGQ	S	1359	3	0.697799	II	3	0.10522	4.82083e-09	0.96519
1007	Q96T23	Remodeling and spacing factor 1	EDFENVGKVGSPLDYSLVDLPSTNGQSPGKA	S	1364	8	0.465991	III	3	-0.22337	4.82083e-09	NA
1008	Q96T23	Remodeling and spacing factor 1	PLDYSLVDLPSTNGQSPGKAIENLIGKPTEK	S	1375	19	0.980471	I	3	-0.22337	4.82083e-09	0.97161
1009	Q96T37	Putative RNA-binding protein 15	RSPESDRPRKRHCAPSPDRSPELSSSRDRYN	S	670	6	0.999625	I	3	-0.4521	0.00525343	0.99472
1010	Q96T37	Putative RNA-binding protein 15	SDRPRKRHCAPSPDRSPELSSSRDRYNSDND	S	674	10	0.982653	I	3	-0.11563	0.00525343	0.96584
1011	Q96T58	Msx2-interacting protein	LRKRSVRDLEPGEVPSDSDEDGEHKSHSPRA	S	1380	9	1	I	3	0.4485	0.00657292	1.0529
1012	Q96T58	Msx2-interacting protein	KRSVRDLEPGEVPSDSDEDGEHKSHSPRASA	S	1382	11	1	I	3	0.4485	0.00657292	1.0529
1013	Q96T88	E3 ubiquitin-protein ligase UHRF1	SLVLPHSTKERDSELSDTDSGCCLGQSESDK	S	91	7	0.875415	I	3	0.26052	9.654e-66	1.1828
1014	Q96TA1	Niban-like protein 1	APAGESPQPKAAPEASSPPASPLQHLLPGKA	S	691	6	0.900526	I	3	0.051179	3.7632e-12	0.83574
1015	Q96TA1	Niban-like protein 1	PAGESPQPKAAPEASSPPASPLQHLLPGKAV	S	692	7	0.71886	II	2	-0.11743	3.12789e-54	0.89359
1016	Q96TA1	Niban-like protein 1	SPQPKAAPEASSPPASPLQHLLPGKAVDLGP	S	696	11	1	I	2	-0.026262	3.12789e-54	0.92417
1017	Q96TA1	Niban-like protein 1	VSVVQDEEVGLPFEASPESPPPASPDGVTEI	S	638	18	0.563902	II	3	-0.61179	6.34576e-05	1.087
1018	Q96TA1	Niban-like protein 1	VQDEEVGLPFEASPESPPPASPDGVTEIRGL	S	641	21	0.989594	I	3	-0.1076	0.00207361	1.2363
1019	Q96TA1	Niban-like protein 1	VGLPFEASPESPPPASPDGVTEIRGLLAQGL	S	646	26	0.930823	I	3	-0.61179	6.34576e-05	1.0879
1020	Q96TC7	Regulator of microtubule dynamics protein 3	YSQRWKRTQRHGRSQSLPNSLDYTQTSDPGR	S	46	3	0.783191	I	2	0.23555	2.63738e-19	0.9746
1021	Q99460	26S proteasome non-ATPase regulatory subunit 1	EEKTSSAFVGKTPEASPEPKDQTLKMIKILS	S	315	13	0.997774	I	3	-0.084557	0.00826782	1.0167
1022	Q99523	Sortilin	LDTASHTNKSGYHDDSDEDLLE_________	S	825	7	0.8925	I	2	-0.4968	0.00992741	NA
1023	Q99543	DnaJ homolog subfamily C member 2	NASASFQELEDKKELSEESEDEELQLEEFPM	S	60	3	1	I	2	0.87232	8.5574e-76	1.1603
1024	Q99543	DnaJ homolog subfamily C member 2	ASFQELEDKKELSEESEDEELQLEEFPMLKT	S	63	6	1	I	2	0.87232	8.5574e-76	1.1603
1025	Q99543	DnaJ homolog subfamily C member 2	GRWFEAFVKRRNRNASASFQELEDKKELSEE	S	47	3	1	I	2	-0.11304	7.76194e-40	1.0952
1026	Q99543	DnaJ homolog subfamily C member 2	WFEAFVKRRNRNASASFQELEDKKELSEESE	S	49	5	1	I	2	-0.11304	7.76194e-40	1.0952
1027	Q99549	M-phase phosphoprotein 8	EDNDAAARGAEAFGDSEEDGEDVFEVEKILD	S	51	8	1	I	2	0.57953	2.29262e-05	0.95118
1028	Q99549	M-phase phosphoprotein 8	DIQRLSLNNDIFEANSDSDQQSETKEDTSPK	S	136	12	0.999891	I	3	0.25805	3.26201e-08	1.1444
1029	Q99549	M-phase phosphoprotein 8	QRLSLNNDIFEANSDSDQQSETKEDTSPKKK	S	138	14	0.999853	I	3	0.25411	3.26201e-08	1.1444
1030	Q99638	Cell cycle checkpoint control protein RAD9A	KFRSLFFGSILAPVRSPQGPSPVLAEDSEGE	S	375	13	0.999428	I	3	-0.4032	0.000275868	0.93124
1031	Q99638	Cell cycle checkpoint control protein RAD9A	FFGSILAPVRSPQGPSPVLAEDSEGEG____	S	380	18	0.562432	II	3	-0.4032	0.000275868	0.77059
1032	Q99638	Cell cycle checkpoint control protein RAD9A	PVRSPQGPSPVLAEDSEGEG___________	S	387	25	0.997725	I	3	0.25693	0.000305318	0.95458
1033	Q9BPX3	Condensin complex subunit 3	EKSKLNLAQFLNEDLS_______________	S	1015	12	1	I	2	0.01381	0.000133009	1.2038
1034	Q9BPX3	Condensin complex subunit 3	TKKIKTLHCEGTEINSDDEQESKEVEETATA	S	674	11	1	I	3	-0.3932	7.24246e-88	0.91811
1035	Q9BQG0	Myb-binding protein 1A	VQRPKLEKKDAKEIPSATQSPISKKRKKKGF	S	1159	4	0.934437	I	2	-0.67109	0.00394955	0.2566
1036	Q9BQG0	Myb-binding protein 1A	KLEKKDAKEIPSATQSPISKKRKKKGFLPET	S	1163	8	0.926552	I	2	0.11122	1.32223e-05	1.1298
1037	Q9BRD0	BUD13 homolog	PDPSPRRARHDTPDPSPLRGARHDSDTSPPR	S	163	7	1	I	2	0.30166	0.00122911	0.99798
1038	Q9BRJ6	Uncharacterized protein C7orf50	VQKAEALMRELDEEGSDPPLPGRAQRIRQVL	S	175	7	1	I	2	-0.016231	0.00223154	1.102
1039	Q9BRS2	Serine/threonine-protein kinase RIO1	LLMSRVVPGQFDDADSSDSENRDLKTVKEKD	S	21	11	0.999454	I	3	0.2198	1.53859e-12	1.0148
1040	Q9BRS2	Serine/threonine-protein kinase RIO1	LMSRVVPGQFDDADSSDSENRDLKTVKEKDD	S	22	12	0.970412	I	3	0.2198	3.88222e-59	1.0114
1041	Q9BRS2	Serine/threonine-protein kinase RIO1	SRVVPGQFDDADSSDSENRDLKTVKEKDDIL	S	24	14	0.970382	I	3	0.26788	7.24882e-05	0.69466
1042	Q9BRV8	Suppressor of IKBKE 1	LPDQYQEDASDMKDMSKYKPHILLSQENTQI	S	65	21	0.88738	I	3	-1.6138	0.0188074	NA
1043	Q9BTU6	Phosphatidylinositol 4-kinase type 2-alpha	PQVPGGAVRVAAAAGSGPSPPGSPGHDRERQ	S	44	7	0.699336	II	3	-0.55409	0.000435545	0.96957
1044	Q9BTU6	Phosphatidylinositol 4-kinase type 2-alpha	PGGAVRVAAAAGSGPSPPGSPGHDRERQPLL	S	47	10	0.919262	I	3	-0.2325	0.000506299	0.99035
1045	Q9BTU6	Phosphatidylinositol 4-kinase type 2-alpha	VRVAAAAGSGPSPPGSPGHDRERQPLLDRAR	S	51	14	0.99989	I	3	-0.11844	0.000435545	0.96957
1046	Q9BU76	Multiple myeloma tumor-associated protein 2	KKKKDKEHRRPAEATSSPTSPERPRHHHHDS	S	216	7	0.42073	III	3	0.025659	2.34619e-08	NA
1047	Q9BU76	Multiple myeloma tumor-associated protein 2	KKKDKEHRRPAEATSSPTSPERPRHHHHDSD	S	217	8	0.51983	II	2	0.21258	2.34619e-08	0.88072
1048	Q9BU76	Multiple myeloma tumor-associated protein 2	DKEHRRPAEATSSPTSPERPRHHHHDSDSNS	S	220	11	0.972226	I	3	0.20943	2.34619e-08	0.88072
1049	Q9BUR4	Telomerase Cajal body protein 1	LATASGQRVFPEPTESGDEGEELGLPLLSTR	S	491	8	0.996611	I	2	-0.0017814	8.27537e-27	1.0676
1050	Q9BVC5	Ashwin	NDAKQNHDLTHRKSPSGPVKSPPLSPVGTTP	S	184	3	0.632953	II	3	-0.049142	0.00217658	0.7981
1051	Q9BVC5	Ashwin	THRKSPSGPVKSPPLSPVGTTPVKLKRAAPK	S	193	12	0.790862	I	3	-0.049142	0.00217658	0.7981
1052	Q9BVJ6	U3 small nucleolar RNA-associated protein 14 homolog A	SQQEELADLPKDYLLSESEDEGDNDGERKHQ	S	29	5	1	I	2	-0.20496	9.63295e-39	1.0241
1053	Q9BVJ6	U3 small nucleolar RNA-associated protein 14 homolog A	QEELADLPKDYLLSESEDEGDNDGERKHQKL	S	31	7	1	I	2	-0.18694	9.63295e-39	1.0241
1054	Q9BVS4	Serine/threonine-protein kinase RIO2	HPLGPDDKNIETKEGSEFSFSDGEVAEKAEV	S	332	3	1	I	2	0.54099	3.8217e-96	0.8212
1055	Q9BVS4	Serine/threonine-protein kinase RIO2	GPDDKNIETKEGSEFSFSDGEVAEKAEVYGS	S	335	6	1	I	2	0.54099	3.8217e-96	1.1593
1056	Q9BVS4	Serine/threonine-protein kinase RIO2	DDKNIETKEGSEFSFSDGEVAEKAEVYGSEN	S	337	8	1	I	2	0.54099	3.8217e-96	1.1357
1057	Q9BW71	HIRA-interacting protein 3	LLGDSDSEEEQKEAASSGDDSGRDREPPVQR	S	300	4	1	I	3	0.085883	0.00114092	1.2162
1058	Q9BW71	HIRA-interacting protein 3	LGDSDSEEEQKEAASSGDDSGRDREPPVQRK	S	301	5	1	I	3	0.085883	0.00114092	1.2162
1059	Q9BW71	HIRA-interacting protein 3	DSEEEQKEAASSGDDSGRDREPPVQRKSEDR	S	305	9	1	I	3	0.085883	0.00114092	1.2162
1060	Q9BW71	HIRA-interacting protein 3	APGKASVSRKQAREESEESEAEPVQRTAKKV	S	196	6	1	I	3	-0.26189	0.000118252	1.1812
1061	Q9BW71	HIRA-interacting protein 3	KASVSRKQAREESEESEAEPVQRTAKKVEGN	S	199	9	1	I	3	-0.26189	0.000118252	1.1812
1062	Q9BW71	HIRA-interacting protein 3	RSCKQKSQAKRLLGDSDSEEEQKEAASSGDD	S	289	6	1	I	2	-0.24582	4.10364e-30	1.1647
1063	Q9BW71	HIRA-interacting protein 3	CKQKSQAKRLLGDSDSEEEQKEAASSGDDSG	S	291	8	1	I	2	-0.24582	4.10364e-30	1.1647
1064	Q9BW71	HIRA-interacting protein 3	KLDLTKKGKRPPTPCSDPERKRFRFNSESES	S	87	7	1	I	3	-0.21162	0.0207052	0.9887
1065	Q9BW71	HIRA-interacting protein 3	VQRTAKKVEGNKGTKSLKESEQESEEEILAQ	S	219	1	0.500029	II	3	-0.36271	7.48101e-06	0.77043
1066	Q9BW71	HIRA-interacting protein 3	AKKVEGNKGTKSLKESEQESEEEILAQKKEQ	S	223	5	0.902933	I	3	-0.23175	5.20388e-06	1.1324
1067	Q9BW71	HIRA-interacting protein 3	EGNKGTKSLKESEQESEEEILAQKKEQREEE	S	227	9	0.999943	I	3	-0.36271	5.20388e-06	1.341
1068	Q9BW85	Coiled-coil domain-containing protein 94	AALLEEARKRRLLEDSDSEDEAAPSPLQPAL	S	211	5	1	I	3	-0.42928	3.84597e-52	1.149
1069	Q9BW85	Coiled-coil domain-containing protein 94	LLEEARKRRLLEDSDSEDEAAPSPLQPALRP	S	213	7	1	I	3	-0.42928	3.84597e-52	1.149
1070	Q9BWU0	Kanadaptin	RKRKAKNWEDEDFYDSDDDTFLDRTGLIEKK	S	466	10	0.81598	I	2	0.69969	0.00201778	1.3655
1071	Q9BX95	Sphingosine-1-phosphate phosphatase 1	LGPASPRRAGALRRNSLTGEEGQLARVSNWP	S	112	3	0.5	III	3	-0.88023	0.0186761	2.3657
1072	Q9BXJ9	N-alpha-acetyltransferase 15, NatA auxiliary subunit	PPGYEEDMKITVNGDSSAEAEELANEI____	S	855	7	0.666667	II	2	0.082687	0.00163708	1.1611
1073	Q9BXJ9	N-alpha-acetyltransferase 15, NatA auxiliary subunit	PGYEEDMKITVNGDSSAEAEELANEI_____	S	856	8	0.666667	II	2	0.082687	0.00163708	1.1611
1074	Q9BY44	Eukaryotic translation initiation factor 2A	QRKHEAKKAAKQEARSDKSPDLAPTPAPQST	S	503	1	0.785811	I	3	0.10334	0.0103438	1.0053
1075	Q9BYC2	Succinyl-CoA:3-ketoacid coenzyme A transferase 2, mitochondrial	PGKKVKGMGGAMDLVSSQKTRVVVTMQHCTK	S	428	10	1	I	2	-0.53548	0.00802817	NA
1076	Q9BYC2	Succinyl-CoA:3-ketoacid coenzyme A transferase 2, mitochondrial	GKKVKGMGGAMDLVSSQKTRVVVTMQHCTKD	S	429	11	1	I	2	-0.53548	0.00802817	NA
1077	Q9BYG3	MKI67 FHA domain-interacting nucleolar phosphoprotein	KKVSGTLDTPEKTVDSQGPTPVCTPTFLERR	S	230	4	0.955061	I	3	-0.28582	8.81043e-06	1.0685
1078	Q9BYW2	Histone-lysine N-methyltransferase SETD2	QSDTPNPPAVPLQVDSTPKMKMEIGDTLSTA	S	112	16	0.499979	III	3	-0.32385	0.00191877	0.74203
1079	Q9BYW2	Histone-lysine N-methyltransferase SETD2	GSKKKSSQSEGIFLGSESDEDSVRTSSSQRS	S	321	11	0.999943	I	2	0.43424	1.14767e-48	1.1983
1080	Q9BYW2	Histone-lysine N-methyltransferase SETD2	KKKSSQSEGIFLGSESDEDSVRTSSSQRSHD	S	323	13	0.999858	I	2	0.99684	1.14767e-48	1.1983
1081	Q9BZR8	Apoptosis facilitator Bcl-2-like protein 14	RSLSQRGLGNCSANESWTEVSWPCRNSQSSE	S	66	10	0.98478	I	2	-0.27634	0.00204475	NA
1082	Q9C0C2	182 kDa tankyrase-1-binding protein	HLFQDSTEPRASRVPSSDEEVVEEPQSRRTR	S	1620	3	1	I	2	-0.53204	3.70068e-69	1.2365
1083	Q9C0C2	182 kDa tankyrase-1-binding protein	LFQDSTEPRASRVPSSDEEVVEEPQSRRTRM	S	1621	4	1	I	2	-0.53204	3.70068e-69	1.2365
1084	Q9C0C2	182 kDa tankyrase-1-binding protein	TFPTRPSGLGVWRLDSPPPSPITEASEAAEA	S	494	3	0.530999	II	3	-0.16922	0.00383493	1.2188
1085	Q9C0C2	182 kDa tankyrase-1-binding protein	RPSGLGVWRLDSPPPSPITEASEAAEAAEAG	S	498	7	0.531004	II	3	-0.16922	0.00383493	1.2188
1086	Q9C0C2	182 kDa tankyrase-1-binding protein	LSPSALKAKLRPRNRSAEEGELAESKSSQKE	S	1666	3	0.999991	I	2	0.25687	0.00279521	1.5546
1087	Q9C0C2	182 kDa tankyrase-1-binding protein	GDAHLRPTSLVQRRFSEGVLQSPSQDQEKLG	S	429	3	0.999043	I	3	-1.4854	0.00231435	1.2021
1088	Q9C0C2	182 kDa tankyrase-1-binding protein	ETTQARTEAQDLCRASPEPPGPESSSRWLDD	S	672	10	0.997422	I	3	0.24118	0.0098322	1.4267
1089	Q9C0C9	(E3-independent) E2 ubiquitin-conjugating enzyme	GSVHFGLVRLIHGEDSDSEGEEEGRGSSGCS	S	87	7	1	I	2	0.20051	2.10415e-10	0.95998
1090	Q9C0C9	(E3-independent) E2 ubiquitin-conjugating enzyme	VHFGLVRLIHGEDSDSEGEEEGRGSSGCSEA	S	89	9	1	I	2	0.20051	2.10415e-10	0.95998
1091	Q9H093	NUAK family SNF1-like kinase 2	TLGKGTYGKVKKARESSGRLVAIKSIRKDKI	S	73	4	1	I	2	-1.0538	0.0139861	0.4064
1092	Q9H093	NUAK family SNF1-like kinase 2	LGKGTYGKVKKARESSGRLVAIKSIRKDKIK	S	74	5	1	I	2	-1.0538	0.0139861	0.4064
1093	Q9H0D6	5'-3' exoribonuclease 2	GSPSPLGGIKRKAEDSDSEPEPEDNVRLWEA	S	499	6	1	I	2	-0.073253	4.39676e-118	1.01
1094	Q9H0D6	5'-3' exoribonuclease 2	PSPLGGIKRKAEDSDSEPEPEDNVRLWEAGW	S	501	8	1	I	2	-0.073253	4.39676e-118	1.01
1095	Q9H1B7	Interferon regulatory factor 2-binding protein-like	DGSSVHSTTASARRNSSSPVSPASVPGQRRL	S	657	3	0.868636	I	2	-0.7252	0.000773097	0.99583
1096	Q9H1B7	Interferon regulatory factor 2-binding protein-like	GSSVHSTTASARRNSSSPVSPASVPGQRRLA	S	658	4	0.576397	II	2	-0.3954	2.18655e-06	1.1758
1097	Q9H1B7	Interferon regulatory factor 2-binding protein-like	SSVHSTTASARRNSSSPVSPASVPGQRRLAS	S	659	5	0.935712	I	2	-0.3954	2.18655e-06	1.1602
1098	Q9H1B7	Interferon regulatory factor 2-binding protein-like	HSTTASARRNSSSPVSPASVPGQRRLASRNG	S	662	8	0.992457	I	2	-0.7252	2.18655e-06	1.1602
1099	Q9H1E3	Nuclear ubiquitous casein and cyclin-dependent kinase substrate 1	EKKMPKPRLKATVTPSPVKGKGKVGRPTASK	S	181	6	0.991337	I	2	-0.056573	0.00210451	1.0457
1100	Q9H1E3	Nuclear ubiquitous casein and cyclin-dependent kinase substrate 1	KEKTPSPKEEDEEPESPPEKKTSTSPPPEKS	S	214	15	1	I	3	0.10541	3.33571e-30	0.98374
1101	Q9H1E3	Nuclear ubiquitous casein and cyclin-dependent kinase substrate 1	VGRPTASKASKEKTPSPKEEDEEPESPPEKK	S	204	5	1	I	3	0.10541	3.33571e-30	1.0755
1102	Q9H1E3	Nuclear ubiquitous casein and cyclin-dependent kinase substrate 1	PVRNRKVVDYSQFQESDDADEDYGRDSGPPT	S	19	10	1	I	2	0.10157	5.18326e-60	0.87906
1103	Q9H2G2	STE20-like serine/threonine-protein kinase	PIPASKRASSDLSIASSEEDKLSQNACILES	S	347	10	0.997801	I	2	-0.15012	1.17136e-29	0.93526
1104	Q9H2G2	STE20-like serine/threonine-protein kinase	IPASKRASSDLSIASSEEDKLSQNACILESV	S	348	11	0.999795	I	2	-0.15012	1.17136e-29	0.93526
1105	Q9H2U2	Inorganic pyrophosphatase 2, mitochondrial	RCTQEEARSLVESVSSSPNKESNEEEQVWHF	S	316	8	0.798389	I	2	0.30198	1.20435e-39	0.77599
1106	Q9H2U2	Inorganic pyrophosphatase 2, mitochondrial	CTQEEARSLVESVSSSPNKESNEEEQVWHFL	S	317	9	0.963023	I	2	0.25774	1.96002e-51	1.1305
1107	Q9H2Y7	Zinc finger protein 106	DGQSIRKKRRATGDGSSPELPSLERKNKRRK	S	1025	6	0.99964	I	2	0.0060598	8.05454e-11	0.74757
1108	Q9H2Y7	Zinc finger protein 106	GQSIRKKRRATGDGSSPELPSLERKNKRRKI	S	1026	7	0.999956	I	2	0.0060598	8.05454e-11	0.74757
1109	Q9H307	Pinin	EEAGEEEEKEIAIVHSDAEKEQEEEEQKQEM	S	347	7	1	I	2	-0.17728	2.17444e-21	1.2225
1110	Q9H3N1	Thioredoxin-related transmembrane protein 1	LKKVEEEQEADEEDVSEEEAESKEGTNKDFP	S	247	14	1	I	3	0.27675	2.51439e-129	0.97389
1111	Q9H3Z4	DnaJ homolog subfamily C member 5	______MADQRQRSLSTSGESLYHVLGLDKN	S	10	3	0.976876	I	3	0.049209	9.10207e-48	0.99625
1112	Q9H4A3	Serine/threonine-protein kinase WNK1	PEAAFLSRDVDDGSGSPHSPHQLSSKSLPSQ	S	2029	8	0.913966	I	3	0.45443	0.0151902	NA
1113	Q9H4A3	Serine/threonine-protein kinase WNK1	AFLSRDVDDGSGSPHSPHQLSSKSLPSQNLS	S	2032	11	0.826739	I	3	0.45443	0.0151902	NA
1114	Q9H4L7	SWI/SNF-related matrix-associated actin-dependent regulator of chromatin subfamily A containing DEAD/H box 1	TVQEKTFNKDTVIIVSEPSEDEESQGLPTMA	S	124	7	0.977114	I	3	0.25475	0.000869208	1.2762
1115	Q9H4L7	SWI/SNF-related matrix-associated actin-dependent regulator of chromatin subfamily A containing DEAD/H box 1	EKTFNKDTVIIVSEPSEDEESQGLPTMARRN	S	127	10	0.962149	I	3	0.25475	0.000869208	1.2762
1116	Q9H4L7	SWI/SNF-related matrix-associated actin-dependent regulator of chromatin subfamily A containing DEAD/H box 1	LMFGDAGGGPRKRKLSSSSEPYEEDEFNDDQ	S	211	4	0.829426	I	3	0.4121	2.26627e-14	1.3675
1117	Q9H4L7	SWI/SNF-related matrix-associated actin-dependent regulator of chromatin subfamily A containing DEAD/H box 1	MFGDAGGGPRKRKLSSSSEPYEEDEFNDDQS	S	212	5	0.696941	II	3	-0.022121	2.26627e-14	1.136
1118	Q9H4L7	SWI/SNF-related matrix-associated actin-dependent regulator of chromatin subfamily A containing DEAD/H box 1	FGDAGGGPRKRKLSSSSEPYEEDEFNDDQSI	S	213	6	0.734588	II	3	0.32399	2.26627e-14	1.136
1119	Q9H4L7	SWI/SNF-related matrix-associated actin-dependent regulator of chromatin subfamily A containing DEAD/H box 1	GDAGGGPRKRKLSSSSEPYEEDEFNDDQSIK	S	214	7	0.904097	I	3	-0.022121	3.65825e-08	1.0683
1120	Q9H694	Protein bicaudal C homolog 1	GAQIHFPDPSNPQKKSTVYLQGTIESVCLAR	S	330	1	1	I	2	3.2393	0.016608	NA
1121	Q9H694	Protein bicaudal C homolog 1	NPQKKSTVYLQGTIESVCLARQYLMGCLPLV	S	340	11	1	I	2	3.2393	0.016608	NA
1122	Q9H6F5	Coiled-coil domain-containing protein 86	REPGSPPSVQRAGLGSPERPPKTSPGSPRLQ	S	58	5	1	I	2	0.085328	4.19167e-24	0.96284
1123	Q9H6F5	Coiled-coil domain-containing protein 86	VQRAGLGSPERPPKTSPGSPRLQQGAGLESP	S	66	13	0.975881	I	3	-0.10085	4.19167e-24	0.54432
1124	Q9H6F5	Coiled-coil domain-containing protein 86	AGLGSPERPPKTSPGSPRLQQGAGLESPQGQ	S	69	16	0.999935	I	2	0.17267	4.19167e-24	0.65922
1125	Q9H6F5	Coiled-coil domain-containing protein 86	LVEFESNPEETREPGSPPSVQRAGLGSPERP	S	47	17	0.977952	I	3	0.0333	7.49713e-09	0.7573
1126	Q9H6F5	Coiled-coil domain-containing protein 86	TPLRRSRRLGGLRPESPESLTSVSRTRRALV	S	18	8	0.992129	I	3	0.023902	0.00134796	0.84374
1127	Q9H6F5	Coiled-coil domain-containing protein 86	TSPGSPRLQQGAGLESPQGQPEPGAASPQRQ	S	80	9	1	I	2	-0.11224	2.34373e-26	0.91732
1128	Q9H6F5	Coiled-coil domain-containing protein 86	AGLESPQGQPEPGAASPQRQQDLHLESPQRQ	S	91	20	1	I	2	-0.11224	6.78904e-87	0.80907
1129	Q9H6F5	Coiled-coil domain-containing protein 86	QQDLHLESPQRQPEYSPESPRCQPKPSEEAP	S	110	16	0.984061	I	3	-0.10714	4.44291e-18	0.50869
1130	Q9H6F5	Coiled-coil domain-containing protein 86	LHLESPQRQPEYSPESPRCQPKPSEEAPKCS	S	113	19	0.999907	I	3	-0.65267	4.44291e-18	1.1453
1131	Q9H6F5	Coiled-coil domain-containing protein 86	PGAASPQRQQDLHLESPQRQPEYSPESPRCQ	S	102	8	0.999997	I	3	-0.65267	4.44291e-18	0.82816
1132	Q9H6Z4	Ran-binding protein 3	LPPFPRELAGRSAGGSSPEGGEDSDREDGNY	S	100	5	0.685245	II	3	-0.48525	0.0187876	NA
1133	Q9H6Z4	Ran-binding protein 3	PPFPRELAGRSAGGSSPEGGEDSDREDGNYC	S	101	6	0.813319	I	3	-0.48525	0.0187876	NA
1134	Q9H6Z4	Ran-binding protein 3	AGRSAGGSSPEGGEDSDREDGNYCPPVKRER	S	108	13	0.963775	I	3	-0.48525	0.0187876	NA
1135	Q9H788	SH2 domain-containing protein 4A	YPQKPLRNQGVVRTLSSSAQEDIIRWFKEEQ	S	315	3	0.998541	I	2	0.10551	5.81016e-80	0.95515
1136	Q9H7L9	Sin3 histone deacetylase corepressor complex component SDS3	DLRTLNKLKSPKRPASPSSPEHLPATPAESP	S	234	4	0.977651	I	3	-0.025268	2.89768e-12	1.0208
1137	Q9H7L9	Sin3 histone deacetylase corepressor complex component SDS3	RTLNKLKSPKRPASPSSPEHLPATPAESPAQ	S	236	6	0.666666	II	3	-0.29591	2.89768e-12	1.0233
1138	Q9H7L9	Sin3 histone deacetylase corepressor complex component SDS3	TLNKLKSPKRPASPSSPEHLPATPAESPAQR	S	237	7	0.845555	I	3	0.042495	2.89768e-12	1.153
1139	Q9H7N4	Splicing factor, arginine/serine-rich 19	SPAPASSPKREVLYDSEGLSGEERGGKSSQK	S	734	7	0.999842	I	2	-0.28159	1.07436e-13	0.97957
1140	Q9H7N4	Splicing factor, arginine/serine-rich 19	ASSPKREVLYDSEGLSGEERGGKSSQKDRRR	S	738	11	1	I	2	-0.28159	1.07436e-13	0.97957
1141	Q9H7N4	Splicing factor, arginine/serine-rich 19	RRKILTQRRERYRQRSPSPAPAPAPAAAAGP	S	498	3	1	I	3	-0.20107	3.82998e-18	0.84088
1142	Q9H7N4	Splicing factor, arginine/serine-rich 19	KILTQRRERYRQRSPSPAPAPAPAAAAGPPT	S	500	5	1	I	3	-0.20107	3.82998e-18	0.84088
1143	Q9H9A7	RecQ-mediated genome instability protein 1	FTTGSSSNTIPTRQSSFEPEFVISPRPKEEP	S	284	3	0.538785	II	3	-0.32949	0.00463556	0.9799
1144	Q9H9A7	RecQ-mediated genome instability protein 1	TIPTRQSSFEPEFVISPRPKEEPSNLSIHVM	S	292	11	0.99411	I	3	-0.32949	0.00463556	0.9799
1145	Q9HCK8	Chromodomain-helicase-DNA-binding protein 8	TRHFSTLKDDDLVEFSDLESEDDERPRSRRH	S	1420	8	1	I	3	-0.30957	5.64623e-31	1.5225
1146	Q9HCK8	Chromodomain-helicase-DNA-binding protein 8	STLKDDDLVEFSDLESEDDERPRSRRHDRHH	S	1424	12	1	I	3	-0.30957	5.64623e-31	1.5225
1147	Q9HCN4	GPN-loop GTPase 1	ILTRGTLDEEDEEADSDTDDIDHRVTEESHE	S	338	12	0.999989	I	3	0.43107	5.22136e-94	0.93456
1148	Q9NQ55	Suppressor of SWI4 1 homolog	RLQDISELLATGAGLSESEAEPDGDHNITEL	S	238	15	0.995116	I	3	0.14413	2.64664e-11	0.97667
1149	Q9NQ55	Suppressor of SWI4 1 homolog	QDISELLATGAGLSESEAEPDGDHNITELPQ	S	240	17	0.997112	I	3	0.14413	2.64664e-11	0.97667
1150	Q9NQ55	Suppressor of SWI4 1 homolog	RKKSLEGMKKARVGGSDEEASGIPSRTASLE	S	359	4	1	I	2	0.64132	3.57814e-33	0.71646
1151	Q9NQC3	Reticulon-4	PAAPPSTPAAPKRRGSSGSVDETLFALPAAS	S	181	4	0.891466	I	3	-0.092591	3.12138e-59	1.3225
1152	Q9NQC3	Reticulon-4	AAPPSTPAAPKRRGSSGSVDETLFALPAASE	S	182	5	0.778514	I	3	-0.081532	3.12138e-59	1.1898
1153	Q9NQC3	Reticulon-4	PPSTPAAPKRRGSSGSVDETLFALPAASEPV	S	184	6	0.846741	I	3	-0.098535	3.12138e-59	1.6222
1154	Q9NQP4	Prefoldin subunit 4	RVLADLKVQLYAKFGSNINLEADES______	S	125	3	0.999866	I	2	0.23883	0.0112571	0.96476
1155	Q9NQW6	Actin-binding protein anillin	QSTPLKKHQGVSKTQSLPVTEKVTENQIPAK	S	485	3	0.99984	I	2	0.037495	0.00158283	0.73815
1156	Q9NQZ2	Something about silencing protein 10	SVSKTSAAACAVTDLSDDSDFDEKAKLKYYK	S	365	12	0.999999	I	2	-0.028992	5.38352e-94	1.0034
1157	Q9NQZ2	Something about silencing protein 10	KTSAAACAVTDLSDDSDFDEKAKLKYYKEIE	S	368	15	1	I	2	-0.1206	5.38352e-94	1.0034
1158	Q9NR09	Baculoviral IAP repeat-containing protein 6	DIPKLEGDSDDLLEDSDSEEHSRSDSVTGHT	S	480	12	0.999697	I	3	-0.22644	3.88842e-24	1.0161
1159	Q9NR30	Nucleolar RNA helicase 2	MNSPKSKKAKKKEEPSQNDISPKTKSLRKKK	S	84	4	0.723677	II	2	0.46178	0.00779471	0.7292
1160	Q9NR30	Nucleolar RNA helicase 2	SKKAKKKEEPSQNDISPKTKSLRKKKEPIEK	S	89	9	0.999983	I	2	0.3295	1.83327e-06	0.73149
1161	Q9NR30	Nucleolar RNA helicase 2	VVSSKTKKVTKNEEPSEEEIDAPKPKKMKKE	S	121	5	1	I	3	-0.28448	6.53514e-08	1.1161
1162	Q9NR30	Nucleolar RNA helicase 2	KLKNGFPHPEPDCNPSEAASEESNSEIEQEI	S	164	13	0.683442	II	3	0.083671	0.000100931	0.99294
1163	Q9NR30	Nucleolar RNA helicase 2	GFPHPEPDCNPSEAASEESNSEIEQEIPVEQ	S	168	17	0.999933	I	3	-0.022648	8.51853e-29	0.99294
1164	Q9NR30	Nucleolar RNA helicase 2	HPEPDCNPSEAASEESNSEIEQEIPVEQKEG	S	171	20	1	I	3	-0.022648	8.51853e-29	1.0726
1165	Q9NR30	Nucleolar RNA helicase 2	EPDCNPSEAASEESNSEIEQEIPVEQKEGAF	S	173	22	1	I	3	-0.022648	8.51853e-29	0.91907
1166	Q9NRZ9	Lymphoid-specific helicase	EKMGIFKILENSEDSSPECLF__________	S	833	9	0.643297	II	2	0.17387	0.00524338	0.57969
1167	Q9NS91	E3 ubiquitin-protein ligase RAD18	AWEASHKNDLQDTEISPRQNRRTRAAESAEI	S	471	9	0.99883	I	2	0.020471	0.000361234	1.2032
1168	Q9NTI5	Sister chromatid cohesion protein PDS5 homolog B	SKQHRVSRRAQQRAESPESSAIESTQSTPQK	S	1358	3	0.999635	I	2	-0.80099	1.54625e-105	0.97268
1169	Q9NTI5	Sister chromatid cohesion protein PDS5 homolog B	HRVSRRAQQRAESPESSAIESTQSTPQKGRG	S	1361	6	0.333047	III	3	-0.80294	0.000976572	NA
1170	Q9NTI5	Sister chromatid cohesion protein PDS5 homolog B	RVSRRAQQRAESPESSAIESTQSTPQKGRGR	S	1362	7	0.625975	II	3	0.23755	4.79356e-06	0.9455
1171	Q9NTI5	Sister chromatid cohesion protein PDS5 homolog B	QRAESPESSAIESTQSTPQKGRGRPSKTPSP	S	1369	14	0.658296	II	2	-0.80099	8.60643e-31	0.96011
1172	Q9NTJ3	Structural maintenance of chromosomes protein 4	QPSTARRREEGPPPPSPDGASSDAEPEPPSG	S	22	10	0.999999	I	3	-0.32984	6.46694e-09	0.91843
1173	Q9NTJ3	Structural maintenance of chromosomes protein 4	RRREEGPPPPSPDGASSDAEPEPPSGRTESP	S	27	15	0.588886	II	3	-0.32984	6.46694e-09	0.8724
1174	Q9NTJ3	Structural maintenance of chromosomes protein 4	RREEGPPPPSPDGASSDAEPEPPSGRTESPA	S	28	16	0.789	I	3	-0.0734	0.000185267	0.91843
1175	Q9NTJ3	Structural maintenance of chromosomes protein 4	ASSDAEPEPPSGRTESPATAAETASEELDNR	S	41	3	0.986799	I	2	0.13381	8.30657e-14	1.4378
1176	Q9NW38	E3 ubiquitin-protein ligase FANCL	ILSGYHRIVQQRMQHSPDLMSFMMELKMLLE	S	77	9	1	I	3	-0.85016	0.0197483	NA
1177	Q9NW38	E3 ubiquitin-protein ligase FANCL	HRIVQQRMQHSPDLMSFMMELKMLLEVALKN	S	82	14	1	I	3	-0.85016	0.0197483	NA
1178	Q9NXG2	THUMP domain-containing protein 1	DMYGPEKFTDKDQQPSGSEGEDDDAEAALKK	S	86	5	1	I	3	-0.067171	9.43973e-74	1.0266
1179	Q9NXG2	THUMP domain-containing protein 1	YGPEKFTDKDQQPSGSEGEDDDAEAALKKEV	S	88	7	1	I	3	-0.067171	9.43973e-74	1.0266
1180	Q9NY61	Protein AATF	PDTRYLVDGTKPNAGSEEISSEDDELVEEKK	S	316	12	0.999756	I	3	-0.012046	6.03738e-37	0.94335
1181	Q9NY61	Protein AATF	YLVDGTKPNAGSEEISSEDDELVEEKKQQRR	S	320	16	1	I	3	-0.012046	6.03738e-37	0.94335
1182	Q9NY61	Protein AATF	LVDGTKPNAGSEEISSEDDELVEEKKQQRRR	S	321	17	1	I	3	-0.012046	6.03738e-37	0.94335
1183	Q9NYF3	Protein FAM53C	SDAESLSPCPPQRRFSLSPSLGPQASRFLPS	S	232	3	0.996467	I	2	-0.92764	0.00154057	1.304
1184	Q9NYF3	Protein FAM53C	SLSPCPPQRRFSLSPSLGPQASRFLPSARSS	S	236	7	0.9485	I	2	-0.33175	0.00154057	1.3188
1185	Q9NYF8	Bcl-2-associated transcription factor 1	RAEGEWEDQEALDYFSDKESGKQKFNDSEGD	S	385	15	0.995891	I	3	0.73591	1.71863e-05	0.85011
1186	Q9NYF8	Bcl-2-associated transcription factor 1	EWEDQEALDYFSDKESGKQKFNDSEGDDTEE	S	389	19	0.999835	I	3	0.73591	1.71863e-05	0.85011
1187	Q9NYF8	Bcl-2-associated transcription factor 1	DYFSDKESGKQKFNDSEGDDTEETEDYRQFR	S	397	4	1	I	2	-0.11677	0	1.238
1188	Q9NYF8	Bcl-2-associated transcription factor 1	STRQKSPEIHRRIDISPSTLRKHTRLAGEER	S	658	4	0.998692	I	2	0.43896	9.22261e-06	1.1277
1189	Q9NYF8	Bcl-2-associated transcription factor 1	QEKQTKKAEGEPQEESPLKSKSQEEPKDTFE	S	177	10	1	I	2	0.25892	2.44983e-06	1.0184
1190	Q9NYF8	Bcl-2-associated transcription factor 1	HKNLDAREKSTFREESPLRIKMIASDSHRPE	S	531	7	0.999996	I	3	-0.048078	0.00215844	1.0971
1191	Q9NYF8	Bcl-2-associated transcription factor 1	ERSGSGSVGNGSSRYSPSQNSPIHHIPSRRS	S	285	2	0.939084	I	2	-0.42861	1.63067e-06	1.2289
1192	Q9NYF8	Bcl-2-associated transcription factor 1	SGSGSVGNGSSRYSPSQNSPIHHIPSRRSPA	S	287	4	0.940735	I	3	0.010127	1.52219e-08	1.1727
1193	Q9NYF8	Bcl-2-associated transcription factor 1	GSVGNGSSRYSPSQNSPIHHIPSRRSPAKTI	S	290	7	0.970202	I	2	-0.13252	1.52219e-08	1.0812
1194	Q9NYF8	Bcl-2-associated transcription factor 1	SRYSPSQNSPIHHIPSRRSPAKTIAPQNAPR	S	297	14	0.9993	I	2	-0.32407	0.00044492	0.67457
1195	Q9NYV4	Cyclin-dependent kinase 12	LTDLPLPPELPGGDLSPPDSPEPKAITPPQQ	S	681	18	1	I	3	0.04555	2.7003e-13	0.90934
1196	Q9NYV4	Cyclin-dependent kinase 12	PLPPELPGGDLSPPDSPEPKAITPPQQPYKK	S	685	22	1	I	3	0.04555	2.7003e-13	0.90934
1197	Q9NYV4	Cyclin-dependent kinase 12	SHSKKKRSSSRSRHSSISPVRLPLNSSLGAE	S	383	3	0.98922	I	3	0.14333	1.03518e-05	0.99166
1198	Q9NYV4	Cyclin-dependent kinase 12	SKKKRSSSRSRHSSISPVRLPLNSSLGAELS	S	385	5	0.999938	I	3	0.36436	1.03518e-05	1.0144
1199	Q9NYV4	Cyclin-dependent kinase 12	GSYSGRSPSPYGRRRSSSPFLSKRSLSRSPL	S	332	3	0.999822	I	2	-2.1954	0.00220116	0.90367
1200	Q9NYV4	Cyclin-dependent kinase 12	SYSGRSPSPYGRRRSSSPFLSKRSLSRSPLP	S	333	4	0.943588	I	2	-2.1954	0.00220116	0.6804
1201	Q9NYV4	Cyclin-dependent kinase 12	YSGRSPSPYGRRRSSSPFLSKRSLSRSPLPS	S	334	5	0.984744	I	2	-2.1954	0.00220116	0.90367
1202	Q9NZ63	Uncharacterized protein C9orf78	_MPVVRKIFRRRRGDSESEEDEQDSEEVRLK	S	15	5	1	I	3	-0.21591	5.69333e-36	0.90865
1203	Q9NZ63	Uncharacterized protein C9orf78	PVVRKIFRRRRGDSESEEDEQDSEEVRLKLE	S	17	7	1	I	3	-0.13481	5.69333e-36	0.90865
1204	Q9P0M6	Core histone macro-H2A.2	IHPELLAKKRGTKGKSETILSPPPEKRGRKA	S	124	6	0.804293	I	3	-0.13805	0.0147684	1.026
1205	Q9P0M6	Core histone macro-H2A.2	LAKKRGTKGKSETILSPPPEKRGRKATSGKK	S	129	11	0.964999	I	3	-0.13805	0.0147684	1.026
1206	Q9P2I0	Cleavage and polyadenylation specificity factor subunit 2	EAAKKLEQSKEADIDSSDESDIEEDIDQPSA	S	419	6	1	I	2	-0.57458	2.49468e-10	0.90209
1207	Q9P2I0	Cleavage and polyadenylation specificity factor subunit 2	AAKKLEQSKEADIDSSDESDIEEDIDQPSAH	S	420	7	1	I	2	-0.57458	2.49468e-10	0.90209
1208	Q9P2I0	Cleavage and polyadenylation specificity factor subunit 2	KLEQSKEADIDSSDESDIEEDIDQPSAHKTK	S	423	10	1	I	2	-0.57458	2.49468e-10	0.90209
1209	Q9P2K5	Myelin expression factor 2	ADANKAEVPGATGGDSPHLQPAEPPGEPRRE	S	17	11	0.980819	I	3	-0.14322	8.20202e-05	1.1458
1210	Q9P2M7	Cingulin	SDEEPGAYWNGKLLRSHSQASLAGPGPVDPS	S	129	1	0.852997	I	3	0.52772	0.000151138	1.9555
1211	Q9P2M7	Cingulin	EEPGAYWNGKLLRSHSQASLAGPGPVDPSNR	S	131	3	0.845268	I	3	-0.22055	0.000323896	1.8073
1212	Q9P2M7	Cingulin	GAYWNGKLLRSHSQASLAGPGPVDPSNRSNS	S	134	6	0.980823	I	3	-0.55357	0.000151138	1.8515
1213	Q9P2P6	StAR-related lipid transfer protein 9	DQKEQEKTDHAFRPDSSGNPLPSKDQPSSPR	S	2103	13	0.99908	I	3	-0.20482	0.0169022	NA
1214	Q9P2P6	StAR-related lipid transfer protein 9	QKEQEKTDHAFRPDSSGNPLPSKDQPSSPRQ	S	2104	14	0.999618	I	3	-0.20482	0.0169022	NA
1215	Q9P2P6	StAR-related lipid transfer protein 9	TDHAFRPDSSGNPLPSKDQPSSPRQTDDTVF	S	2110	20	0.999451	I	3	-0.20482	0.0169022	NA
1216	Q9P2R6	Arginine-glutamic acid dipeptide repeats protein	GSMSTLRSGRKKQPASPDGRTSPINEDIRSS	S	594	5	0.999275	I	3	-0.16656	0.012467	0.87081
1217	Q9UBB9	Tuftelin-interacting protein 11	AGLKKGAAEEAELEDSDDEEKPVKQDDFPKD	S	98	11	1	I	2	-0.3041	0.00257063	1.3522
1218	Q9UBC2	Epidermal growth factor receptor substrate 15-like 1	LPASPPPKDSLRSTPSHGSVSSLNSTGSLSP	S	241	4	0.490173	III	3	0.36023	0.000693397	NA
1219	Q9UBC2	Epidermal growth factor receptor substrate 15-like 1	PSHGSVSSLNSTGSLSPKHSLKQTQPTVNWV	S	255	18	0.945134	I	3	0.36023	0.000693397	1.1115
1220	Q9UBQ5	Eukaryotic translation initiation factor 3 subunit K	VEKIDFDSVSSIMASSQ______________	S	217	13	0.844407	I	2	0.60593	0.0014086	0.82374
1221	Q9UER7	Death domain-associated protein 6	TSVATQCDPEEIIVLSDSD____________	S	737	16	0.999989	I	2	-0.58837	0.000346986	1.0703
1222	Q9UER7	Death domain-associated protein 6	VATQCDPEEIIVLSDSD______________	S	739	18	0.999989	I	2	-0.58837	0.000346986	1.0703
1223	Q9UEY8	Gamma-adducin	IEITIKSPEKIEEVLSPEGSPSKSPSKKKKK	S	673	6	0.999763	I	2	-0.013648	2.66064e-05	0.75662
1224	Q9UEY8	Gamma-adducin	IKSPEKIEEVLSPEGSPSKSPSKKKKKFRTP	S	677	10	0.983932	I	2	-0.013648	2.66064e-05	0.75662
1225	Q9UGV2	Protein NDRG3	IPSASMTRLARSRTHSTSSSLGSGESPFSRS	S	331	3	0.640819	II	2	-0.30792	3.24017e-09	1.3
1226	Q9UGV2	Protein NDRG3	SASMTRLARSRTHSTSSSLGSGESPFSRSVT	S	333	5	0.166666	III	3	0.071403	0.00022455	NA
1227	Q9UGV2	Protein NDRG3	ASMTRLARSRTHSTSSSLGSGESPFSRSVTS	S	334	6	0.646677	II	2	2.2105	3.24017e-09	1.3
1228	Q9UGV2	Protein NDRG3	SMTRLARSRTHSTSSSLGSGESPFSRSVTSN	S	335	7	0.166666	III	3	0.071403	0.00022455	NA
1229	Q9UHB6	LIM domain and actin-binding protein 1	LERPAQLANARETPHSPGVEDAPIAKVGVLA	S	490	5	0.998646	I	3	0.12746	5.79599e-14	0.8183
1230	Q9UHK0	Nuclear fragile X mental retardation-interacting protein 1	GPPEANADPLGVLINSDSESDKEEKPQHSVI	S	338	18	1	I	3	-0.31991	0.000432547	1.2926
1231	Q9UHK0	Nuclear fragile X mental retardation-interacting protein 1	PEANADPLGVLINSDSESDKEEKPQHSVIPK	S	340	20	1	I	3	-0.31991	0.000432547	1.2926
1232	Q9UHK0	Nuclear fragile X mental retardation-interacting protein 1	ANADPLGVLINSDSESDKEEKPQHSVIPKEV	S	342	22	1	I	3	-0.31991	0.000432547	1.2926
1233	Q9UIG0	Tyrosine-protein kinase BAZ1B	KRKKFPDRLAEDEGDSEPEAVGQSRGRRQKK	S	1468	8	1	I	2	0.1653	1.57506e-47	0.97772
1234	Q9UJM3	ERBB receptor feedback inhibitor 1	NPPPPQTHRRLRRSHSGPAGSFNKPAIRISN	S	251	3	0.998451	I	2	0.017994	0.00223861	1.0502
1235	Q9UJM3	ERBB receptor feedback inhibitor 1	SDEDRPPKVPPREPLSPSNSRTPSPKSLPSY	S	326	8	0.997893	I	3	-0.11982	0.00121808	0.96875
1236	Q9UJM3	ERBB receptor feedback inhibitor 1	EDRPPKVPPREPLSPSNSRTPSPKSLPSYLN	S	328	10	0.915666	I	3	0.076898	0.00121808	0.96875
1237	Q9UJM3	ERBB receptor feedback inhibitor 1	VPPREPLSPSNSRTPSPKSLPSYLNGVMPPT	S	334	16	0.996812	I	3	0.076898	0.00121808	0.96875
1238	Q9UJV9	Probable ATP-dependent RNA helicase DDX41	PERKRARTDEVPAGGSRSEAEDEDDEDYVPY	S	21	9	0.969932	I	3	0.071228	1.22263e-06	0.8403
1239	Q9UJV9	Probable ATP-dependent RNA helicase DDX41	RKRARTDEVPAGGSRSEAEDEDDEDYVPYVP	S	23	11	0.884376	I	3	0.071228	1.22263e-06	0.84232
1240	Q9UJX2	Cell division cycle protein 23 homolog	LPASLSANNTPTRRVSPLNLSSVTP______	S	588	3	0.999904	I	2	0.11256	3.41412e-05	0.85642
1241	Q9UK17	Potassium voltage-gated channel subfamily D member 3	DRKRENAERLMDDNDSENNQESMPSLSFRQT	S	153	12	0.999918	I	3	1.1495	0.0151404	NA
1242	Q9UK17	Potassium voltage-gated channel subfamily D member 3	AERLMDDNDSENNQESMPSLSFRQTMWRAFE	S	159	18	0.652231	II	3	1.4611	0.0151404	NA
1243	Q9UK58	Cyclin-L1	LNPDGTPALSTLGGFSPASKPSSPREVKAEE	S	335	17	0.998755	I	3	0.12536	4.19679e-06	0.6722
1244	Q9UK58	Cyclin-L1	DGTPALSTLGGFSPASKPSSPREVKAEEKSP	S	338	20	0.973001	I	3	0.019467	4.19679e-06	0.6722
1245	Q9UK58	Cyclin-L1	PALSTLGGFSPASKPSSPREVKAEEKSPISI	S	341	23	0.603317	II	3	0.12536	4.19679e-06	0.68522
1246	Q9UK58	Cyclin-L1	ALSTLGGFSPASKPSSPREVKAEEKSPISIN	S	342	24	0.727512	II	3	0.098245	7.58845e-05	0.63026
1247	Q9UK76	Hematological and neurological expressed 1 protein	GGREDLESSGLQRRNSSEASSGDFLDLKGEG	S	87	3	0.998812	I	2	-0.10855	9.93663e-56	0.98232
1248	Q9UK76	Hematological and neurological expressed 1 protein	GREDLESSGLQRRNSSEASSGDFLDLKGEGD	S	88	3	0.592913	II	2	0.026445	9.93663e-56	1.0011
1249	Q9UKI2	Cdc42 effector protein 3	HLGQFPGHNEFFRANSTSDSVFTETPSPVLK	S	89	3	0.309898	III	2	-0.18097	0.00131209	NA
1250	Q9UKI2	Cdc42 effector protein 3	GQFPGHNEFFRANSTSDSVFTETPSPVLKNA	S	91	5	0.408352	III	2	-0.10547	1.01072e-05	NA
1251	Q9UKI2	Cdc42 effector protein 3	FRANSTSDSVFTETPSPVLKNAISLPTIGGS	S	100	14	0.980915	I	2	-0.10547	1.01072e-05	1.1862
1252	Q9UKL0	REST corepressor 1	VMDRHARKQKREREESEDELEEANGNNPIDI	S	257	5	1	I	3	-0.30301	6.60313e-06	0.97489
1253	Q9UKM9	RNA-binding protein Raly	RDDFYDRLFDYRGRLSPVPVPRAVPVKRPRV	S	135	4	1	I	2	0.038387	0.00302232	0.98914
1254	Q9UKV3	Apoptotic chromatin condensation inducer in the nucleus	EEEREIKSSQGLKEKSKSPSPPRLTEDRKKA	S	384	1	0.563685	II	3	-0.051599	0.0151693	1.204
1255	Q9UKV3	Apoptotic chromatin condensation inducer in the nucleus	EREIKSSQGLKEKSKSPSPPRLTEDRKKASL	S	386	3	0.979879	I	3	-0.066996	0.00143226	0.78335
1256	Q9UKV3	Apoptotic chromatin condensation inducer in the nucleus	EIKSSQGLKEKSKSPSPPRLTEDRKKASLVA	S	388	5	0.990837	I	3	-0.019161	0.00143226	0.72392
1257	Q9UKV3	Apoptotic chromatin condensation inducer in the nucleus	VSITIDDPVRTAQVPSPPRGKISNIVHISNL	S	1004	6	0.999579	I	2	-0.22048	0.00917798	1.0389
1258	Q9UMN6	Histone-lysine N-methyltransferase 2B	RRCVKQRPSYDIFEDSDDSEPGGPPAPRRRT	S	1092	11	0.999837	I	3	-0.39949	1.66974e-08	1.0048
1259	Q9UMN6	Histone-lysine N-methyltransferase 2B	VKQRPSYDIFEDSDDSEPGGPPAPRRRTPRE	S	1095	14	0.999997	I	3	0.55013	1.66974e-08	1.0048
1260	Q9UPN3	Microtubule-actin cross-linking factor 1, isoforms 1/2/3/5	RAGSRAGSRASSRRGSDASDFDLLETQSACS	S	7330	3	0.898836	I	3	-0.38773	1.32154e-35	1.2865
1261	Q9UPN3	Microtubule-actin cross-linking factor 1, isoforms 1/2/3/5	SRAGSRASSRRGSDASDFDLLETQSACSDTS	S	7333	6	0.839005	I	3	-0.05802	1.10582e-41	1.0151
1262	Q9UPT8	Zinc finger CCCH domain-containing protein 4	VPTLFGTVKQTPKTGSGSPFAGNSPAREGEQ	S	1267	3	0.688106	II	3	-0.59283	7.22118e-05	1.122
1263	Q9UPT8	Zinc finger CCCH domain-containing protein 4	TLFGTVKQTPKTGSGSPFAGNSPAREGEQDA	S	1269	5	0.933865	I	2	-0.047355	6.79547e-05	0.93754
1264	Q9UPT8	Zinc finger CCCH domain-containing protein 4	KQTPKTGSGSPFAGNSPAREGEQDAASLKDV	S	1275	11	0.999929	I	3	-0.27564	6.79547e-05	1.0583
1265	Q9UQ35	Serine/arginine repetitive matrix protein 2	VKAQTPPGPSLSGSKSPCPQEKSKDSLVQSC	S	1014	14	0.573998	II	3	-0.22538	0.000373342	0.50455
1266	Q9UQ35	Serine/arginine repetitive matrix protein 2	SSWGGPHFSPEHKELSNSPLRENSFGSPLEF	S	1318	3	1	I	3	0.29816	6.42047e-30	0.78043
1267	Q9UQ35	Serine/arginine repetitive matrix protein 2	WGGPHFSPEHKELSNSPLRENSFGSPLEFRN	S	1320	5	0.999996	I	3	0.29816	1.51446e-30	0.96059
1268	Q9UQ35	Serine/arginine repetitive matrix protein 2	SPEHKELSNSPLRENSFGSPLEFRNSGPLGT	S	1326	11	1	I	3	0.19747	2.73778e-18	0.94839
1269	Q9UQ35	Serine/arginine repetitive matrix protein 2	HKELSNSPLRENSFGSPLEFRNSGPLGTEMN	S	1329	14	1	I	3	0.17528	1.51446e-30	1.0475
1270	Q9UQ35	Serine/arginine repetitive matrix protein 2	RRGEGDAPFSEPGTTSTQRPSSPETATKQPS	S	317	14	0.354226	III	3	-0.17552	0.000539129	NA
1271	Q9UQ35	Serine/arginine repetitive matrix protein 2	DAPFSEPGTTSTQRPSSPETATKQPSSPYED	S	322	19	0.999422	I	3	0.0058979	1.3599e-36	1.0364
1272	Q9UQ35	Serine/arginine repetitive matrix protein 2	APFSEPGTTSTQRPSSPETATKQPSSPYEDK	S	323	20	0.999437	I	3	0.0058979	1.3599e-36	1.1113
1273	Q9UQ35	Serine/arginine repetitive matrix protein 2	PSLQSKSQTSPKGGRSRSSSPVTELASRSPI	S	1099	4	0.999423	I	3	-0.12606	7.48318e-05	1.0318
1274	Q9UQ35	Serine/arginine repetitive matrix protein 2	LQSKSQTSPKGGRSRSSSPVTELASRSPIRQ	S	1101	6	0.961574	I	3	-0.12606	7.48318e-05	1.0366
1275	Q9UQ35	Serine/arginine repetitive matrix protein 2	QSKSQTSPKGGRSRSSSPVTELASRSPIRQD	S	1102	7	0.721799	II	3	-0.10688	0.000549673	0.94322
1276	Q9UQ35	Serine/arginine repetitive matrix protein 2	SKSQTSPKGGRSRSSSPVTELASRSPIRQDR	S	1103	3	0.955091	I	3	-0.82605	5.56744e-06	0.8506
1277	Q9UQ35	Serine/arginine repetitive matrix protein 2	KGGRSRSSSPVTELASRSPIRQDRGEFSASP	S	1110	10	0.798283	I	3	-0.65074	5.56744e-06	1.2516
1278	Q9UQ35	Serine/arginine repetitive matrix protein 2	SSPPSPQPTKVSRHASSSPESPKPAPAPGSH	S	435	3	1	I	3	-0.03724	0.000421226	1.0412
1279	Q9UQ35	Serine/arginine repetitive matrix protein 2	SPPSPQPTKVSRHASSSPESPKPAPAPGSHR	S	436	4	1	I	3	-0.03724	0.000421226	1.0581
1280	Q9UQ35	Serine/arginine repetitive matrix protein 2	PPSPQPTKVSRHASSSPESPKPAPAPGSHRE	S	437	5	1	I	3	-0.03724	0.000421226	0.80406
1281	Q9UQ35	Serine/arginine repetitive matrix protein 2	PQPTKVSRHASSSPESPKPAPAPGSHREISS	S	440	8	0.999998	I	3	-0.03724	0.000421226	0.95031
1282	Q9UQ35	Serine/arginine repetitive matrix protein 2	SDRSRSATPPATRNHSGSRTPPVALNSSRMS	S	2100	3	0.999961	I	2	0.040992	0.00451592	1.0697
1283	Q9UQ35	Serine/arginine repetitive matrix protein 2	RSRSATPPATRNHSGSRTPPVALNSSRMSCF	S	2102	5	0.999871	I	2	-0.22718	0.00451592	1.1144
1284	Q9UQ35	Serine/arginine repetitive matrix protein 2	SPHPKVKSGTPPRQGSITSPQANEQSVTPQR	S	854	9	0.847096	I	3	-0.11243	0.000329019	0.71467
1285	Q9UQ35	Serine/arginine repetitive matrix protein 2	PKVKSGTPPRQGSITSPQANEQSVTPQRRSC	S	857	6	0.937407	I	2	-0.65753	1.15448e-12	0.99229
1286	Q9UQ35	Serine/arginine repetitive matrix protein 2	PPRQGSITSPQANEQSVTPQRRSCFESSPDP	S	864	19	0.795529	I	3	-0.09977	1.15448e-12	1.0389
1287	Q9UQ35	Serine/arginine repetitive matrix protein 2	RRSRSRTPRTARGKRSLTRSPPAIRRRSASG	S	2067	1	1	I	2	0.096336	0.0142447	1.0615
1288	Q9UQ35	Serine/arginine repetitive matrix protein 2	SRTPRTARGKRSLTRSPPAIRRRSASGSSSD	S	2071	5	1	I	2	0.096336	0.0142447	1.0615
1289	Q9UQ35	Serine/arginine repetitive matrix protein 2	PSSPYEDKDKDKKEKSATRPSPSPERSSTGP	S	346	1	0.708091	II	4	0.12718	0.000106797	0.33879
1290	Q9UQ35	Serine/arginine repetitive matrix protein 2	EDKDKDKKEKSATRPSPSPERSSTGPEPPAP	S	351	6	0.990511	I	3	-0.071688	8.44401e-07	0.49714
1291	Q9UQ35	Serine/arginine repetitive matrix protein 2	KDKDKKEKSATRPSPSPERSSTGPEPPAPTP	S	353	8	0.99355	I	3	0.0022428	8.44401e-07	0.46981
1292	Q9UQ35	Serine/arginine repetitive matrix protein 2	KKEKSATRPSPSPERSSTGPEPPAPTPLLAE	S	357	12	0.847321	I	4	0.12718	7.04877e-05	0.99305
1293	Q9UQ35	Serine/arginine repetitive matrix protein 2	KEKSATRPSPSPERSSTGPEPPAPTPLLAER	S	358	13	0.655833	II	4	0.028861	8.44401e-07	0.98722
1294	Q9UQ35	Serine/arginine repetitive matrix protein 2	ANEQSVTPQRRSCFESSPDPELKSRTPSRHS	S	875	5	1	I	2	0.17569	1.96643e-97	0.87799
1295	Q9UQ35	Serine/arginine repetitive matrix protein 2	NEQSVTPQRRSCFESSPDPELKSRTPSRHSC	S	876	6	1	I	2	0.17569	1.96643e-97	0.9617
1296	Q9UQ35	Serine/arginine repetitive matrix protein 2	SRQSHSSSSPHPKVKSGTPPRQGSITSPQAN	S	846	1	0.539436	II	3	0.091194	0.00104379	0.53403
1297	Q9UQ35	Serine/arginine repetitive matrix protein 2	SPRKPIDSLRDSRSLSYSPVERRRPSPQPSP	S	2692	3	0.999996	I	2	0.63001	8.2749e-28	0.3058
1298	Q9UQ35	Serine/arginine repetitive matrix protein 2	RKPIDSLRDSRSLSYSPVERRRPSPQPSPRD	S	2694	5	0.999997	I	2	0.63001	8.2749e-28	0.3058
1299	Q9UQ35	Serine/arginine repetitive matrix protein 2	RSRSRTPLLPRKRSRSRSPLAIRRRSRSRTP	S	2044	1	1	I	3	-0.30979	0.00288786	0.99392
1300	Q9UQ35	Serine/arginine repetitive matrix protein 2	RSRTPLLPRKRSRSRSPLAIRRRSRSRTPRT	S	2046	3	1	I	3	-0.30979	0.00288786	0.99392
1301	Q9UQ35	Serine/arginine repetitive matrix protein 2	RSRSRTPPAIRRRSRSRTPLLPRKRSRSRSP	S	2032	1	1	I	3	0.19113	0.00361885	1.0391
1302	Q9UQ35	Serine/arginine repetitive matrix protein 2	ETDPSLDMKEQSTRSSGHSSSELSPDAVEKA	S	1379	2	0.258863	III	3	-0.39521	9.89175e-05	NA
1303	Q9UQ35	Serine/arginine repetitive matrix protein 2	SLDMKEQSTRSSGHSSSELSPDAVEKAGMSS	S	1383	6	0.412808	III	3	0.036485	0.0010736	NA
1304	Q9UQ35	Serine/arginine repetitive matrix protein 2	LDMKEQSTRSSGHSSSELSPDAVEKAGMSSN	S	1384	7	0.829638	I	3	-0.13164	0.00228119	0.92419
1305	Q9UQ35	Serine/arginine repetitive matrix protein 2	KEQSTRSSGHSSSELSPDAVEKAGMSSNQSI	S	1387	10	0.999938	I	3	-0.39521	9.89175e-05	1.1228
1306	Q9UQ35	Serine/arginine repetitive matrix protein 2	GRSRSSSPVTELASRSPIRQDRGEFSASPML	S	1112	12	0.805174	I	3	0.035556	0.000549673	1.149
1307	Q9UQ35	Serine/arginine repetitive matrix protein 2	RSAAAKTHTTALAGRSPSPASGRRGEGDAPF	S	295	10	0.999996	I	2	-0.12562	4.4802e-87	0.94823
1308	Q9UQ35	Serine/arginine repetitive matrix protein 2	AAAKTHTTALAGRSPSPASGRRGEGDAPFSE	S	297	12	0.999997	I	2	0.0061198	4.4802e-87	0.94823
1309	Q9UQ35	Serine/arginine repetitive matrix protein 2	KTHTTALAGRSPSPASGRRGEGDAPFSEPGT	S	300	15	0.861095	I	2	-0.23302	0.000511129	0.82426
1310	Q9UQ35	Serine/arginine repetitive matrix protein 2	PRVPLSAYERVSGRTSPPLLDRARSRTPPSA	S	2398	2	0.995734	I	2	0.059638	0.00137122	0.9315
1311	Q9UQR0	Sex comb on midleg-like protein 2	TKRSPQQTVPYVVPLSPKLPKTKEYASEGEP	S	511	14	0.999972	I	3	0.12247	0.000275333	0.88736
1312	Q9Y248	DNA replication complex GINS protein PSF2	MYKLRTNLQPLESTQSQDF____________	S	182	11	0.972104	I	2	0.20083	0.00154108	0.86853
1313	Q9Y266	Nuclear migration protein nudC	DAENHEAQLKNGSLDSPGKQDTEEDEEEDEK	S	139	6	1	I	3	0.20795	4.56104e-35	1.1546
1314	Q9Y2U8	Inner nuclear membrane protein Man1	ASAAPAAGSKVLLGFSSDESDVEASPRDQAG	S	140	6	0.999991	I	2	0.36844	0.000726677	1.1245
1315	Q9Y2U8	Inner nuclear membrane protein Man1	SAAPAAGSKVLLGFSSDESDVEASPRDQAGG	S	141	7	0.99999	I	2	0.39564	0.000726677	1.1245
1316	Q9Y2U8	Inner nuclear membrane protein Man1	PAAGSKVLLGFSSDESDVEASPRDQAGGGGR	S	144	10	0.999953	I	2	0.39564	0.000726677	1.1245
1317	Q9Y2V2	Calcium-regulated heat stable protein 1	QASVGLLDTPRSRERSPSPLRGNVVPSPLPT	S	30	3	1	I	3	-0.093004	1.72597e-30	1.04
1318	Q9Y2V2	Calcium-regulated heat stable protein 1	SVGLLDTPRSRERSPSPLRGNVVPSPLPTRR	S	32	5	1	I	3	-0.093004	1.72597e-30	1.04
1319	Q9Y2V2	Calcium-regulated heat stable protein 1	SRERSPSPLRGNVVPSPLPTRRTRTFSATVR	S	41	14	0.99686	I	3	-0.20107	1.72597e-30	1.0297
1320	Q9Y2V2	Calcium-regulated heat stable protein 1	NVVPSPLPTRRTRTFSATVRASQGPVYKGVC	S	52	3	0.965179	I	2	0.073311	3.40613e-07	0.75786
1321	Q9Y2W1	Thyroid hormone receptor-associated protein 3	DATYGTGSASRASAVSELSPRERSPALKSPL	S	240	5	0.936564	I	2	0.036959	0.00566262	0.91909
1322	Q9Y2W1	Thyroid hormone receptor-associated protein 3	YGTGSASRASAVSELSPRERSPALKSPLQSV	S	243	8	0.999998	I	2	0.52813	2.28055e-13	1.02
1323	Q9Y2W1	Thyroid hormone receptor-associated protein 3	ASRASAVSELSPRERSPALKSPLQSVVVRRR	S	248	3	1	I	3	0.049749	2.06784e-06	1.0712
1324	Q9Y2W1	Thyroid hormone receptor-associated protein 3	AVSELSPRERSPALKSPLQSVVVRRRSPRPS	S	253	8	0.99653	I	3	0.082218	2.06784e-06	1.0712
1325	Q9Y2W1	Thyroid hormone receptor-associated protein 3	FRKSSTSPKWAHDKFSGEEGEIEDDESGTEN	S	928	2	1	I	3	0.16663	2.26636e-15	1.4335
1326	Q9Y2W1	Thyroid hormone receptor-associated protein 3	HDKFSGEEGEIEDDESGTENREEKDNIQPTT	S	939	13	0.995873	I	3	0.31509	1.04257e-17	0.76561
1327	Q9Y2W1	Thyroid hormone receptor-associated protein 3	QTNTDKEKIKEKGSFSDTGLGDGKMKSDSFA	S	379	4	0.99474	I	2	0.12534	1.73776e-05	1.5169
1328	Q9Y2W1	Thyroid hormone receptor-associated protein 3	AKNKKSPEIHRRIDISPSTFRKHGLAHDEMK	S	682	4	0.994492	I	2	0.30778	2.99873e-05	1.0098
1329	Q9Y2W1	Thyroid hormone receptor-associated protein 3	NKKSPEIHRRIDISPSTFRKHGLAHDEMKSP	S	684	6	0.859882	I	2	0.27507	0.00154861	1.0815
1330	Q9Y2W1	Thyroid hormone receptor-associated protein 3	GQFDHGSGSLSPSKKSPVGKSPPSTGSTYGS	S	315	2	0.999758	I	3	-0.097058	0.000157466	0.86439
1331	Q9Y2W1	Thyroid hormone receptor-associated protein 3	GSGSLSPSKKSPVGKSPPSTGSTYGSSQKEE	S	320	7	0.996936	I	3	0.0050491	0.000157466	0.8185
1332	Q9Y2X3	Nucleolar protein 58	KKKRGKKKHIKEEPLSEEEPCTSTAIASPEK	S	502	5	1	I	2	-0.011713	2.9661e-79	0.97137
1333	Q9Y2X3	Nucleolar protein 58	EPLSEEEPCTSTAIASPEKKKKKKKKRENED	S	514	17	1	I	2	-0.34568	2.9661e-79	0.95637
1334	Q9Y2X7	ARF GTPase-activating protein GIT1	SRHTSKLSRHGSGADSDYENTQSGDPLLGLE	S	596	7	0.864514	I	3	-0.14563	5.52826e-19	0.9623
1335	Q9Y385	Ubiquitin-conjugating enzyme E2 J1	SPRQRRAQQQSQRRLSTSPDVIQGHQPRDNH	S	266	3	0.958585	I	3	0.10847	1.84283e-09	1.4046
1336	Q9Y388	RNA-binding motif protein, X-linked 2	KEKEKADREVQAEQPSSSSPRRKTVKEKDDT	S	185	11	0.25	III	3	-0.49124	0.000440296	NA
1337	Q9Y388	RNA-binding motif protein, X-linked 2	EKEKADREVQAEQPSSSSPRRKTVKEKDDTG	S	186	12	0.25	III	3	-0.49124	0.000440296	NA
1338	Q9Y388	RNA-binding motif protein, X-linked 2	KEKADREVQAEQPSSSSPRRKTVKEKDDTGP	S	187	13	0.25	III	3	-0.49124	0.000440296	NA
1339	Q9Y388	RNA-binding motif protein, X-linked 2	EKADREVQAEQPSSSSPRRKTVKEKDDTGPK	S	188	14	0.25	III	3	-0.49124	0.000440296	NA
1340	Q9Y3T9	Nucleolar complex protein 2 homolog	KDEDRKQFKDLFDLNSSEEDDTEGFSERGIL	S	672	7	1	I	2	-0.1803	9.43726e-185	0.98307
1341	Q9Y3T9	Nucleolar complex protein 2 homolog	DEDRKQFKDLFDLNSSEEDDTEGFSERGILR	S	673	8	1	I	2	-0.1803	9.43726e-185	0.98307
1342	Q9Y3T9	Nucleolar complex protein 2 homolog	NSPQAETREAREAARSPDKPGGSPSASRRKG	S	49	5	1	I	3	-0.19817	3.61219e-12	0.61929
1343	Q9Y3T9	Nucleolar complex protein 2 homolog	REAREAARSPDKPGGSPSASRRKGRASEHKD	S	56	12	0.908995	I	3	-0.19817	3.61219e-12	0.60493
1344	Q9Y3T9	Nucleolar complex protein 2 homolog	AREAARSPDKPGGSPSASRRKGRASEHKDQL	S	58	14	0.385096	III	3	-0.14847	1.03753e-05	NA
1345	Q9Y4P1	Cysteine protease ATG4B	SLDSSDVERLERFFDSEDEDFEILSL_____	S	383	4	0.999951	I	2	0.86024	0.0024129	1.106
1346	Q9Y519	Transmembrane protein 184B	HSLSGARDNEKTLLLSSDDEF__________	S	402	5	0.985799	I	2	-0.1252	0.00331444	0.94107
1347	Q9Y519	Transmembrane protein 184B	SLSGARDNEKTLLLSSDDEF___________	S	403	6	0.983371	I	2	-0.1252	0.00331444	0.94107
1348	Q9Y520	Protein PRRC2C	RAEHIPSGPLRQREESETRSESSDFEVVPKR	S	1242	5	0.756725	I	3	0.0075455	0.000108295	0.98214
1349	Q9Y520	Protein PRRC2C	IPSGPLRQREESETRSESSDFEVVPKRRRQR	S	1246	9	0.95746	I	3	-0.36425	1.26185e-07	0.93591
1350	Q9Y520	Protein PRRC2C	SGPLRQREESETRSESSDFEVVPKRRRQRGS	S	1248	11	0.864162	I	3	-0.36425	1.26185e-07	0.84655
1351	Q9Y520	Protein PRRC2C	GPLRQREESETRSESSDFEVVPKRRRQRGSE	S	1249	12	0.976304	I	3	-0.51898	0.000108295	1.007
1352	Q9Y580	RNA-binding protein 7	MDNMTSSAQIIQRSFSSPENFQRQAVMNSAL	S	136	3	0.997421	I	2	0.018776	4.0379e-09	0.91586
1353	Q9Y5B0	RNA polymerase II subunit A C-terminal domain phosphatase	LESMDKEVDDILGEGSDDSDSEKRRPEEQEE	S	869	10	1	I	2	0.047743	1.88627e-189	1.0285
1354	Q9Y5B0	RNA polymerase II subunit A C-terminal domain phosphatase	MDKEVDDILGEGSDDSDSEKRRPEEQEEEPQ	S	872	13	0.997314	I	2	0.047743	1.88627e-189	1.0202
1355	Q9Y5B6	PAX3- and PAX7-binding protein 1	EPGKGRLVREDENDASDDEDDDEKRRIVFSV	S	262	10	1	I	3	0.28084	9.71643e-18	1.0295
1356	Q9Y5J1	U3 small nucleolar RNA-associated protein 18 homolog	MGGVPAWAETTKRKTSSDDESEEDEDDLLQR	S	205	4	0.878206	I	2	-0.21733	6.71923e-70	0.92445
1357	Q9Y5J1	U3 small nucleolar RNA-associated protein 18 homolog	GGVPAWAETTKRKTSSDDESEEDEDDLLQRT	S	206	5	0.999345	I	2	-0.66031	2.17355e-302	0.91719
1358	Q9Y5J1	U3 small nucleolar RNA-associated protein 18 homolog	AWAETTKRKTSSDDESEEDEDDLLQRTGNFI	S	210	7	1	I	2	-0.24975	2.17355e-302	0.59152
1359	Q9Y5J1	U3 small nucleolar RNA-associated protein 18 homolog	LLRRLRGPRVQEHEDSGDSEVENEAKGNFPP	S	121	7	1	I	2	-0.049071	3.624e-88	0.88179
1360	Q9Y5J1	U3 small nucleolar RNA-associated protein 18 homolog	RLRGPRVQEHEDSGDSEVENEAKGNFPPQKK	S	124	10	1	I	2	-0.049071	3.624e-88	0.88179
1361	Q9Y608	Leucine-rich repeat flightless-interacting protein 2	ASATTPLSGNSSRRGSGDTSSLIDPDTSLSE	S	328	3	0.979569	I	3	0.03199	5.50046e-08	1.2487
1362	Q9Y608	Leucine-rich repeat flightless-interacting protein 2	TPLSGNSSRRGSGDTSSLIDPDTSLSELRDI	S	332	7	0.619606	II	3	0.047408	4.51097e-11	0.96061
1363	Q9Y6E2	Basic leucine zipper and W2 domain-containing protein 2	QMKKFVEWLQNAEEESESEGEEN________	S	412	12	1	I	2	-0.077676	6.32272e-09	1.128
1364	Q9Y6E2	Basic leucine zipper and W2 domain-containing protein 2	KKFVEWLQNAEEESESEGEEN__________	S	414	14	1	I	2	-0.077676	6.32272e-09	1.128
1365	Q9Y6G9	Cytoplasmic dynein 1 light intermediate chain 1	RDFQEYVEPGEDFPASPQRRNTASQEDKDDS	S	207	15	0.99967	I	3	-1.3414	0.00014879	0.96974
1366	Q9Y6G9	Cytoplasmic dynein 1 light intermediate chain 1	VHAELDRITRKPVTVSPTTPTSPTEGEAS__	S	510	6	0.993859	I	2	0.29418	4.47763e-39	0.67173
1367	Q9Y6G9	Cytoplasmic dynein 1 light intermediate chain 1	RITRKPVTVSPTTPTSPTEGEAS________	S	516	12	0.996013	I	2	0.055576	1.72676e-73	0.80615
1368	Q9Y6M1	Insulin-like growth factor 2 mRNA-binding protein 2	ENYSFKISYIPDEEVSSPSPPQRAQRGDHSS	S	161	10	0.536808	II	3	-0.13434	0.00614029	0.71964
1369	Q9Y6M1	Insulin-like growth factor 2 mRNA-binding protein 2	NYSFKISYIPDEEVSSPSPPQRAQRGDHSSR	S	162	11	0.811433	I	3	0.044397	0.00492238	0.75413
1370	Q9Y6M1	Insulin-like growth factor 2 mRNA-binding protein 2	SFKISYIPDEEVSSPSPPQRAQRGDHSSREQ	S	164	13	0.981331	I	3	-0.13434	0.00492238	0.7423
1371	Q9Y6R4	Mitogen-activated protein kinase kinase kinase 4	SPTEERDEPAYPRGDSSGSTRRSWELRTLIS	S	1267	10	0.973943	I	2	-0.86863	0.0191908	NA
1372	Q9Y6R4	Mitogen-activated protein kinase kinase kinase 4	PTEERDEPAYPRGDSSGSTRRSWELRTLISQ	S	1268	11	0.976783	I	2	-0.86863	0.0191908	NA
1373	Q9Y6X4	Soluble lamin-associated protein of 75 kDa	EQLDQFTQSAEKAVDSSSEEIEVEVPVVDRR	S	635	4	1	I	3	-0.14712	2.98001e-29	1.0203
1374	Q9Y6X4	Soluble lamin-associated protein of 75 kDa	QLDQFTQSAEKAVDSSSEEIEVEVPVVDRRN	S	636	5	1	I	3	-0.14712	2.98001e-29	1.0203
1375	Q9Y6X4	Soluble lamin-associated protein of 75 kDa	LDQFTQSAEKAVDSSSEEIEVEVPVVDRRNL	S	637	6	1	I	3	-0.14712	2.98001e-29	0.90499
1376	Q9Y6X9	MORC family CW-type zinc finger protein 2	ESPIKLSPATPSRKRSVAVSDEEEVEEEAER	S	739	3	1	I	3	0.069308	5.40144e-13	1.2632
1377	Q9Y6X9	MORC family CW-type zinc finger protein 2	KLSPATPSRKRSVAVSDEEEVEEEAERRKER	S	743	7	1	I	3	0.069308	5.40144e-13	1.2632
1378	D3W0D1	Killer cell lectin-like receptor subfamily F member 2	FSVIGPTDDRSCAVITGNWVYSEDCSSTFKG	T	176	6	0.985932	I	3	-0.34125	0.012264	NA
1379	O00750	Phosphatidylinositol 4-phosphate 3-kinase C2 domain-containing subunit beta	KLSPPPLPPRASIWDTPPLPPRKGSPSSSKI	T	168	6	1	I	3	3.1678	0.0158459	0.97731
1380	O14545	TRAF-type zinc finger domain-containing protein 1	HVTEGIPRLDSQPQETSPELPRRRVRHQGDL	T	414	8	0.661005	II	2	-0.52193	2.94108e-13	1.2668
1381	O14974	Protein phosphatase 1 regulatory subunit 12A	RKDESPATWRLGLRKTGSYGALAEITASKEG	T	443	1	0.93225	I	2	0.0053281	0.0139666	0.095909
1382	O15173	Membrane-associated progesterone receptor component 2	YVGRLLKPGEEPSEYTDEEDTKDHNKQD___	T	211	12	0.973173	I	3	-0.020408	3.87423e-08	0.53067
1383	O43379	WD repeat-containing protein 62	LASLGQELQAITTATTPSLDSEGQEPALRSW	T	1268	23	0.601835	II	3	0.49116	3.2464e-05	NA
1384	O43379	WD repeat-containing protein 62	QSSPPPAPPICLRRRTRLSTASEETVQNRVS	T	46	1	0.734422	II	3	-0.15505	9.97358e-05	1.0545
1385	O60343	TBC1 domain family member 4	QDTASESSDGEGRKRTSSTCSNESLSVGGTS	T	749	2	0.683827	II	3	-0.0294	1.276e-12	0.98966
1386	O60343	TBC1 domain family member 4	ASESSDGEGRKRTSSTCSNESLSVGGTSVTP	T	752	5	0.448401	III	3	0.01001	1.276e-12	NA
1387	O60359	Voltage-dependent calcium channel gamma-3 subunit	PPYRYRFRRRSSSRSTEPRSRDLSPISKGFH	T	240	6	0.9984	I	2	-0.63162	0.0193594	NA
1388	O60832	H/ACA ribonucleoprotein complex subunit 4	AGLESGAEPGDGDSDTTKKKKKKKKAKEVEL	T	496	16	0.503009	II	2	-0.04897	1.31983e-07	1.1731
1389	O60832	H/ACA ribonucleoprotein complex subunit 4	GLESGAEPGDGDSDTTKKKKKKKKAKEVELV	T	497	17	0.895809	I	2	0.059569	1.46825e-29	1.0234
1390	O60927	Protein phosphatase 1 regulatory subunit 11	CCCIYEKPRAFGESSTESDEEEEEGCGHTHC	T	75	7	0.999991	I	3	-0.69959	0.00182508	NA
1391	O75533	Splicing factor 3B subunit 1	PGATPKKLSSWDQAETPGHTPSLRWDETPGR	T	223	9	0.999327	I	3	-0.34873	0.00010767	1.2978
1392	O75533	Splicing factor 3B subunit 1	PKKLSSWDQAETPGHTPSLRWDETPGRAKGS	T	227	13	0.970737	I	3	-0.34873	0.00010767	1.2978
1393	O75676	Ribosomal protein S6 kinase alpha-4	SWLQDGSARSSPPLRTPDVLESSGPAVRSGL	T	687	7	0.976812	I	3	0.38408	0.00742344	1.0544
1394	O75821	Eukaryotic translation initiation factor 3 subunit G	DKCVTSELLKGIPLATGDTSPEPELLPGAPL	T	38	6	0.666667	II	3	0.040013	0.00296827	0.80919
1395	O75821	Eukaryotic translation initiation factor 3 subunit G	VTSELLKGIPLATGDTSPEPELLPGAPLPPP	T	41	9	0.691017	II	3	0.062113	0.00296827	1.1808
1396	O75976	Carboxypeptidase D	TGSKKSLLSHEFQDETDTEEETLYSSKH___	T	1368	11	0.999999	I	3	0.039654	2.06709e-41	0.91576
1397	O75976	Carboxypeptidase D	SKKSLLSHEFQDETDTEEETLYSSKH_____	T	1370	13	0.995134	I	3	0.039654	2.06709e-41	0.91576
1398	O76021	Ribosomal L1 domain-containing protein 1	HGKKKRGRGKAQVKATNESEDEIPQLVPIGK	T	358	2	0.584765	II	2	0.10948	2.22198e-05	1.214
1399	O76094	Signal recognition particle subunit SRP72	QGATAGASSELDASKTVSSPPTSPRPGSAAT	T	618	1	0.588792	II	3	0.11046	0.00114041	0.81228
1400	O76094	Signal recognition particle subunit SRP72	ASSELDASKTVSSPPTSPRPGSAATVSASTS	T	624	7	0.575339	II	3	-0.049407	0.00114041	0.78665
1401	O95251	Histone acetyltransferase KAT7	QQPTPVTPKKYPLRQTRSSGSETEQVVDFSD	T	97	2	0.65532	II	3	0.48995	2.17094e-05	1.1426
1402	O95251	Histone acetyltransferase KAT7	PKKYPLRQTRSSGSETEQVVDFSDRETKNTA	T	104	9	0.908668	I	3	0.2242	2.40312e-05	1.057
1403	O95696	Bromodomain-containing protein 1	FDRAMNHLSRVHGEPTSDLSDID________	T	1051	6	0.570222	II	2	0.29311	0.000313472	0.76984
1404	P00533	Epidermal growth factor receptor	RTPLLSSLSATSNNSTVACIDRNGLQSCPIK	T	1046	15	0.836774	I	2	-0.47672	0.000424119	1.0151
1405	P02545	Prelamin-A/C	LLEGEEERLRLSPSPTSQRSRGRASSHSSQT	T	394	8	0.911932	I	2	-0.12595	6.73774e-06	0.88533
1406	P02545	Prelamin-A/C	PSQRRATRSGAQASSTPLSPTRITRLQEKED	T	19	8	0.99975	I	2	-0.11596	3.2678e-33	0.9928
1407	P06400	Retinoblastoma-associated protein	EPYKTAVIPINGSPRTPRRGQNRSARIAKQL	T	252	12	0.999997	I	2	0.86489	0.00390992	0.65975
1408	P06493;P24941;Q00526	Cyclin-dependent kinase 1 ;Cyclin-dependent kinase 2;Cyclin-dependent kinase 3	__MEDYTKIEKIGEGTYGVVYKGRHKTTGQV	T	14;14;14	5	1	I	2	0.11916	4.20467e-20	0.78556
1409	P07814	Bifunctional glutamate/proline--tRNA ligase	IPGQPPLSQSSDSSPTRNSEPAGLETPEAKV	T	888	18	0.860955	I	2	-0.097818	4.70353e-19	0.98201
1410	P11388	DNA topoisomerase 2-alpha	AEAEKKNKKKIKNENTEGSPQEDGVELEGLK	T	1244	4	0.5	III	3	-0.40105	0.000615544	1.3448
1411	P15336	Cyclic AMP-dependent transcription factor ATF-2	KFGPARNDSVIVADQTPTPTRFLKNCEEVGL	T	69	10	0.984784	I	2	0.57521	1.01715e-11	1.277
1412	P15336	Cyclic AMP-dependent transcription factor ATF-2	GPARNDSVIVADQTPTPTRFLKNCEEVGLFN	T	71	12	0.949683	I	2	0.57521	1.01715e-11	0.8492
1413	P15407	Fos-related antigen 1	SSSSGDPSSDPLGSPTLLAL___________	T	267	18	0.521758	II	2	0.21863	0.000440446	0.79038
1414	P16383	GC-rich sequence DNA-binding factor 2	PRADEGSESRTLDVSTDEEDKIHHSSESKDD	T	97	6	1	I	2	-0.17376	5.39567e-28	1.2649
1415	P17544	Cyclic AMP-dependent transcription factor ATF-7	KFGPARTDSVIIADQTPTPTRFLKNCEEVGL	T	51	10	0.999999	I	2	0.17082	3.16029e-99	0.76329
1416	P17544	Cyclic AMP-dependent transcription factor ATF-7	GPARTDSVIIADQTPTPTRFLKNCEEVGLFN	T	53	12	0.998483	I	2	0.28856	3.16029e-99	0.76329
1417	P18887	DNA repair protein XRCC1	APKLPQKQPQTKTKPTQAAGPSSPQKPPTPE	T	440	4	0.72495	II	3	-0.028667	8.67774e-06	1.0508
1418	P18887	DNA repair protein XRCC1	KPTQAAGPSSPQKPPTPEETKAASPVLQEDI	T	453	17	0.999592	I	3	0.20371	8.67774e-06	1.1091
1419	P18887	DNA repair protein XRCC1	AAGPSSPQKPPTPEETKAASPVLQEDIDIEG	T	457	21	0.959695	I	4	-0.16174	7.08461e-05	0.94847
1420	P20700	Lamin-B1	ATPVPPRMGSRAGGPTTPLSPTRLSRLQEKE	T	19	5	0.80795	I	2	0.18918	0.000308033	1.2227
1421	P20700	Lamin-B1	TPVPPRMGSRAGGPTTPLSPTRLSRLQEKEE	T	20	6	0.998836	I	2	0.27868	6.75104e-06	1.0293
1422	P22059	Oxysterol-binding protein 1	APEIITMPENLGHKRTGSNISGASSDISLDE	T	377	2	0.912287	I	3	0.70984	2.23694e-18	0.81041
1423	P23396	40S ribosomal protein S3	PDHVSIVEPKDEILPTTPISEQKGGKPEPPA	T	220	6	0.333333	III	2	0.079136	0.00174375	NA
1424	P23396	40S ribosomal protein S3	DHVSIVEPKDEILPTTPISEQKGGKPEPPAM	T	221	7	0.456539	III	2	-0.4165	0.00174375	NA
1425	P24928	DNA-directed RNA polymerase II subunit RPB1	PTSPVYTPTSPKYSPTSPTYSPTSPKYSPTS	T	1912	4	0.64756	II	2	0.27715	0.00173818	0.88927
1426	P24928	DNA-directed RNA polymerase II subunit RPB1	PVYTPTSPKYSPTSPTYSPTSPKYSPTSPTY	T	1915	7	0.566705	II	2	-0.22354	0.00363671	0.68581
1427	P24928	DNA-directed RNA polymerase II subunit RPB1	PTSPKYSPTSPTYSPTSPKYSPTSPTYSPTS	T	1919	11	0.481377	III	2	0.27715	0.00173818	NA
1428	P27348	14-3-3 protein theta	STLIMQLLRDNLTLWTSDSAGEECDAAEGAE	T	229	7	0.327726	III	3	0.51739	0.000719362	NA
1429	P27824	Calnexin	KLEEKQKSDAEEDGGTVSQEEEDRKPKAEED	T	562	11	0.973896	I	2	0.31603	9.6632e-90	0.52229
1430	P28290	Sperm-specific antigen 2	FAKAGYPLRRSQSLPTTLLSPVRVVSSVNVR	T	742	6	0.455748	III	2	0.53699	0.00318943	NA
1431	P28290	Sperm-specific antigen 2	AKAGYPLRRSQSLPTTLLSPVRVVSSVNVRL	T	743	7	0.455748	III	2	0.53699	0.00318943	NA
1432	P28482	Mitogen-activated protein kinase 1	LARVADPDHDHTGFLTEYVATRWYRAPEIML	T	185	13	0.999761	I	3	-0.061656	5.64063e-21	0.86308
1433	P28482	Mitogen-activated protein kinase 1	DPDHDHTGFLTEYVATRWYRAPEIMLNSKGY	T	190	18	0.669787	II	3	0.10974	0.00205007	0.97332
1434	P29317	Ephrin type-A receptor 2	TLADFDPRVSIRLPSTSGSEGVPFRTVSEWL	T	898	4	0.825465	I	2	0.0016448	1.05739e-05	1.0062
1435	P29692	Elongation factor 1-delta	VSPMRQVEPPAKKPATPAEDDEDDDIDLFGS	T	147	4	1	I	3	-0.16198	8.09148e-68	0.93669
1436	P55795;P31943	Heterogeneous nuclear ribonucleoprotein H2 ;Heterogeneous nuclear ribonucleoprotein H	VFKSNSVEMDWVLKHTGPNSPDTANDGFVRL	T	100;100	2	0.683445	II	2	0.03738	2.36075e-08	1.0389
1437	P35269	General transcription factor IIF subunit 1	SLSGKSTPQPPSGKTTPNSGDVQVTEDAVRR	T	446	11	0.567848	II	3	-0.036631	0.00205047	1.1668
1438	P35523	Chloride channel protein 1	HRLRKDAGPRHNVHPTQIYGHHKEQFSDREQ	T	59	6	1	I	3	3.9781	0.0185449	NA
1439	P35579	Myosin-9	RQELEKTRRKLEGDSTDLSDQIAELQAQIAE	T	1058	6	0.497169	III	2	-0.41244	0.00647571	NA
1440	P35658	Nuclear pore complex protein Nup214	SLEGERQPKSPGSTPTTPTSSQAPQKLDASA	T	436	7	0.663278	II	3	-0.2553	0.00376205	0.72957
1441	P35658	Nuclear pore complex protein Nup214	LEGERQPKSPGSTPTTPTSSQAPQKLDASAA	T	437	8	0.669646	II	2	-0.56419	0.000975866	0.92039
1442	P35658	Nuclear pore complex protein Nup214	GERQPKSPGSTPTTPTSSQAPQKLDASAAAA	T	439	10	0.729692	II	3	-0.2553	0.00376205	0.72957
1443	P36915	Guanine nucleotide-binding protein-like 1	SSNSRSGSRERREEQTDTSDGESVTHHIRRL	T	48	5	0.999998	I	3	-0.24464	3.17274e-05	0.90829
1444	P36915	Guanine nucleotide-binding protein-like 1	NSRSGSRERREEQTDTSDGESVTHHIRRLNQ	T	50	7	0.999989	I	3	-0.24464	3.17274e-05	0.90829
1445	P42167;P42166	Lamina-associated polypeptide 2, isoforms beta/gamma ;Lamina-associated polypeptide 2, isoform alpha	KLLKLREQGTESRSSTPLPTISSSAENTRQN	T	160;160	10	0.780267	I	3	0.42349	0.00556406	1.3613
1446	P42167;P42166	Lamina-associated polypeptide 2, isoforms beta/gamma ;Lamina-associated polypeptide 2, isoform alpha	SKGPPDFSSDEEREPTPVLGSGAAAAGRSRA	T	74;74	14	1	I	3	-0.33359	1.32351e-20	1.067
1447	P46087	Probable 28S rRNA (cytosine(4447)-C(5))-methyltransferase	KAREAAAGIQWSEEETEDEEEEKEVTPESGP	T	185	13	1	I	2	0.082246	6.29892e-79	0.86319
1448	P46087	Probable 28S rRNA (cytosine(4447)-C(5))-methyltransferase	AFQKQNDTPKGPQPPTVSPIRSSRPPPAKRK	T	784	6	0.810679	I	2	-0.04553	0.00502776	0.79992
1449	P46937	Transcriptional coactivator YAP1	FFKPPEPKSHSRQASTDAGTAGALTPQHVRA	T	110	4	0.422937	III	3	-0.095842	0.00125347	NA
1450	P46937	Transcriptional coactivator YAP1	PEPKSHSRQASTDAGTAGALTPQHVRAHSSP	T	114	8	0.823095	I	3	-0.16258	0.00107473	0.79477
1451	P48634	Protein PRRC2A	EYEEIPKRRRQRGSETGSETHESDLAPSDKE	T	1108	6	0.790758	I	3	0.26451	0.00372839	0.66453
1452	P48634	Protein PRRC2A	GGTGGPNHPPAPRGRTASETRSEGSEYEEIP	T	1083	1	0.546518	II	3	0.23051	0.0106701	0.66211
1453	P48634	Protein PRRC2A	GPNHPPAPRGRTASETRSEGSEYEEIPKRRR	T	1087	5	0.858726	I	3	0.033207	3.70072e-08	0.70123
1454	P49450	Histone H3-like centromeric protein A	RSRKPEAPRRRSPSPTPTPGPSRRGPSLGAS	T	21	7	0.972804	I	2	0.14901	5.08883e-19	0.84997
1455	P49585	Choline-phosphate cytidylyltransferase A	ERSPSPSFRWPFSGKTSPPCSPANLSRHKAA	T	342	1	0.500009	II	2	0.46017	9.36196e-05	1.2622
1456	P49736	DNA replication licensing factor MCM2	MASSPAQRRRGNDPLTSSPGRSSRRTDALTS	T	25	7	0.333333	III	2	-0.03433	0.00745485	NA
1457	P50548	ETS domain-containing transcription factor ERF	ARRLGRGSVSDCSDGTSELEEPLGEDPRARP	T	193	13	0.557819	II	3	-0.13891	0.000527384	1.1257
1458	P51116	Fragile X mental retardation syndrome-related protein 2	QRRNRSRRRRNRGNRTDGSISGDRQPVTVAD	T	598	1	0.855191	I	3	-0.049009	1.46077e-08	1.0631
1459	P52292	Importin subunit alpha-1	QMLKRRNVSSFPDDATSPLQENRNNQGTVNW	T	61	10	0.611461	II	2	0.13616	0.000308044	0.84496
1460	P62753	40S ribosomal protein S6	EQIAKRRRLSSLRASTSKSESSQK_______	T	241	9	0.565429	II	2	-0.34095	0.000165888	0.79188
1461	P78362	SRSF protein kinase 2	SSPSHDRSRTVSASSTGDLPKAKTRAADLLV	T	498	7	0.893999	I	2	0.16428	2.55886e-05	0.94011
1462	P85037	Forkhead box protein K1	PTHPGLMSPRSGGLQTPECLSREGSPIPHDP	T	436	6	0.954222	I	3	0.46503	0.000190949	1.1825
1463	Q00613	Heat shock factor protein 1	RGHTDTEGRPPSPPPTSTPEKCLSVACLDKN	T	367	15	0.279389	III	3	-0.0037173	0.000869221	NA
1464	Q00613	Heat shock factor protein 1	HTDTEGRPPSPPPTSTPEKCLSVACLDKNEL	T	369	17	0.644372	II	3	-0.3302	0.00469836	0.93033
1465	Q01082	Spectrin beta chain, non-erythrocytic 1	EQRTSSKESSPIPSPTSDRKAKTALPAQSAA	T	2171	9	0.446016	III	2	0.026003	3.04616e-07	NA
1466	Q02952	A-kinase anchor protein 12	GLAEVQQDGEAEEGATSDGEKKREGVTPWAS	T	597	16	0.5	III	3	0.36123	0.0020257	1.5451
1467	Q03252	Lamin-B2	__MATPLPGRAGGPATPLSPTRLSRLQEKEE	T	14	6	0.999131	I	2	-0.10784	0.000346623	1.0471
1468	Q05209	Tyrosine-protein phosphatase non-receptor type 12	DHDNTSPLFRTPLSFTNPLHSDDSDSDERNS	T	598	6	0.428368	III	3	-0.27613	0.000401776	NA
1469	Q05209	Tyrosine-protein phosphatase non-receptor type 12	LSEGNSSDINYQTRKTVSLTPSPTTQVETPD	T	565	1	0.329522	III	3	-1.2539	0.0109363	NA
1470	Q05209	Tyrosine-protein phosphatase non-receptor type 12	NSSDINYQTRKTVSLTPSPTTQVETPDLVDH	T	569	5	0.50522	II	3	-0.073211	0.000282215	1.2085
1471	Q05209	Tyrosine-protein phosphatase non-receptor type 12	PTTQVETPDLVDHDNTSPLFRTPLSFTNPLH	T	587	23	0.553818	II	3	-0.073211	0.000282215	1.2085
1472	Q06210	Glutamine--fructose-6-phosphate aminotransferase [isomerizing] 1	GKDKKGSCNLSRVDSTTCLFPVEEKAVEYYF	T	262	4	0.597695	II	2	-0.035275	1.73061e-05	1.1365
1473	Q06265	Exosome complex component RRP45	NQRITAFKMEKAPIDTSDVEEKAEEIIAEAE	T	305	5	0.5	III	2	-0.25322	0.0044268	1.0268
1474	Q09666	Neuroblast differentiation-associated protein AHNAK	TFGGLGSKSKGHYEVTGSDDETGKLQGSGVS	T	5839	6	0.931522	I	2	0.24107	3.96134e-13	1.4346
1475	Q09666	Neuroblast differentiation-associated protein AHNAK	KTVIRLPSGSGAASPTGSAVDIRAGAISASG	T	218	15	0.750887	I	3	0.0021857	0.000688171	0.69744
1476	Q0JRZ9	F-BAR domain only protein 2	INEIPRPFSPPVTSNTSPPPAAPLARAESSS	T	495	19	0.421635	III	3	-0.18893	9.82601e-10	NA
1477	Q12830	Nucleosome-remodeling factor subunit BPTF	DNVKSPEETEKDKNETENDSKDAEKNREEFE	T	583	3	1	I	3	1.2855	0.0170259	0.97642
1478	Q12888	Tumor suppressor p53-binding protein 1	PDAFRSTPFIVPSSPTEQEGRQDKPMDTSVL	T	382	11	0.619394	II	2	0.37761	1.64968e-14	1.022
1479	Q12982	BCL2/adenovirus E1B 19 kDa protein-interacting protein 2	LPKPKTTEVIRKGSITEYTAAEEKEDGRRWR	T	116	4	0.550106	II	2	0.365	0.016069	0.75919
1480	Q13112	Chromatin assembly factor 1 subunit B	GTPASRTQDPSSPGTTPPQARQAPAPTVIRD	T	433	10	0.802735	I	2	0.46326	2.33449e-07	0.90739
1481	Q13371	Phosducin-like protein	PEKEVLVLTSVRNSATCHSEDSDLEID____	T	290	4	0.596637	II	2	-0.1243	0.0144281	1.1489
1482	Q13427	Peptidyl-prolyl cis-trans isomerase G	VHEKNKKFDHESSPGTDEDKSG_________	T	748	10	1	I	3	-0.22427	0.0137416	0.80075
1483	Q13435	Splicing factor 3B subunit 2	METDARSSLGQSASETEEDTVSVSKKEKNRK	T	311	10	0.960197	I	2	0.16944	2.3044e-05	1.0847
1484	Q13435	Splicing factor 3B subunit 2	ARSSLGQSASETEEDTVSVSKKEKNRKRRNR	T	315	14	0.430087	III	2	-0.49552	0.00357591	NA
1485	Q13459	Unconventional myosin-IXb	LDSRVSPPAPGSAPETPEDKSKPCGSPRVQE	T	1271	12	1	I	2	-0.39092	1.51857e-08	0.9952
1486	Q13501	Sequestosome-1	EVDIDVEHGGKRSRLTPVSPESSSTEEKSSS	T	269	4	0.999989	I	2	-0.48128	4.32501e-84	1.5152
1487	Q13501	Sequestosome-1	GKRSRLTPVSPESSSTEEKSSSQPSSCCSDP	T	278	11	0.589681	II	2	-0.48118	3.59921e-09	0.82077
1488	Q13541	Eukaryotic translation initiation factor 4E-binding protein 1	VLGDGVQLPPGDYSTTPGGTLFSTTPGGTRI	T	37	18	0.572892	II	3	-0.536	1.50088e-07	0.86865
1489	Q13541	Eukaryotic translation initiation factor 4E-binding protein 1	PPGDYSTTPGGTLFSTTPGGTRIIYDRKFLM	T	45	26	0.418716	III	3	-0.536	1.50088e-07	NA
1490	Q13541	Eukaryotic translation initiation factor 4E-binding protein 1	PGDYSTTPGGTLFSTTPGGTRIIYDRKFLME	T	46	27	0.551206	II	3	-0.089053	8.68583e-06	0.77558
1491	Q14247	Src substrate cortactin	QEEARRKLEEQARAKTQTPPVSPAPQPTEER	T	399	1	0.946417	I	3	0.029782	8.89124e-10	0.94639
1492	Q14247	Src substrate cortactin	EARRKLEEQARAKTQTPPVSPAPQPTEERLP	T	401	3	0.999076	I	2	0.018996	3.01454e-55	0.98213
1493	Q14247	Src substrate cortactin	RAKTQTPPVSPAPQPTEERLPSSPVYEDAAS	T	411	13	0.696897	II	4	0.15413	0.00267877	0.6562
1494	Q14669	E3 ubiquitin-protein ligase TRIP12	AVRQFSIQAEDERESTDDESNPLGRAGIWTK	T	1377	13	0.995607	I	3	0.11885	0.000589695	1.2973
1495	Q14676	Mediator of DNA damage checkpoint protein 1	VHLERAQPFGFIDSDTDAEEERIPATPVVIP	T	331	11	1	I	2	0.21821	7.43765e-73	0.83372
1496	Q14676	Mediator of DNA damage checkpoint protein 1	APGLAHLQESQAGSDTDVEEGKAPQAVPLEK	T	378	19	0.999995	I	3	-0.4454	1.3116e-76	1.0627
1497	Q14676	Mediator of DNA damage checkpoint protein 1	VPLEKSQASMVINSDTDDEEEVSAALTLAHL	T	404	11	1	I	3	-0.25885	3.31683e-60	0.97328
1498	Q14676	Mediator of DNA damage checkpoint protein 1	EEDMPQRVVLLQRSQTTTERDSDTDVEEEEL	T	447	3	0.605543	II	3	0.13167	0.0017915	NA
1499	Q14676	Mediator of DNA damage checkpoint protein 1	EDMPQRVVLLQRSQTTTERDSDTDVEEEELP	T	448	4	0.605543	II	3	0.13167	0.0017915	NA
1500	Q14676	Mediator of DNA damage checkpoint protein 1	DMPQRVVLLQRSQTTTERDSDTDVEEEELPV	T	449	5	0.659848	II	3	0.13167	4.68806e-35	NA
1501	Q14676	Mediator of DNA damage checkpoint protein 1	VLLQRSQTTTERDSDTDVEEEELPVENREAV	T	455	11	0.999866	I	2	-0.058796	1.59392e-59	0.95528
1502	Q14692	Ribosome biogenesis protein BMS1 homolog	VSSGQKLGPQNFIDETSDIENLLKEEEDYKE	T	638	10	0.645326	II	2	-0.20198	8.78818e-38	1.2758
1503	Q14C86	GTPase-activating protein and VPS9 domain-containing protein 1	TSDDTDVREVSSRPSTPGLSVVSGISATSED	T	762	8	0.614959	II	3	0.22553	3.5979e-27	1.6749
1504	Q14C86	GTPase-activating protein and VPS9 domain-containing protein 1	RPSTPGLSVVSGISATSEDIPNKIEDLRSEC	T	774	20	0.395984	III	3	0.13639	0.00611832	NA
1505	Q15424	Scaffold attachment factor B1	ELPEQLQEHAIEDKETINNLDTSSSDFTILQ	T	188	2	0.933833	I	3	0.51528	5.32956e-05	1.2089
1506	Q15424	Scaffold attachment factor B1	QEHAIEDKETINNLDTSSSDFTILQEIEEPS	T	194	8	0.560687	II	3	0.51528	5.32956e-05	1.2089
1507	Q15527	Surfeit locus protein 2	DLYPPELFTRKDLGSTEDGDGTDDFLTDKED	T	184	5	0.959303	I	3	0.37805	1.47646e-12	1.2452
1508	Q15527	Surfeit locus protein 2	LFTRKDLGSTEDGDGTDDFLTDKEDEKAKPP	T	190	11	0.999942	I	3	0.40325	1.01003e-44	1.0154
1509	Q15527	Surfeit locus protein 2	DLGSTEDGDGTDDFLTDKEDEKAKPPREKAT	T	195	16	1	I	3	0.2606	1.01003e-44	1.1063
1510	Q15642	Cdc42-interacting protein 4	FSQPMNRAPSDSSLGTPSDGRPELRGPGRSR	T	302	9	0.631324	II	2	0.16507	4.82703e-18	0.8775
1511	Q16637	Survival motor neuron protein	GGVPEQEDSVLFRRGTGQSDDSDIWDDTALI	T	25	3	0.853756	I	3	-0.25708	2.42521e-12	1.1432
1512	Q1KMD3	Heterogeneous nuclear ribonucleoprotein U-like protein 2	GKREEDEPEERSGDETPGSEVPGDKAAEEQG	T	165	14	1	I	3	-0.40053	3.48545e-10	1.7624
1513	Q2M2I8	AP2-associated protein kinase 1	TTPPPAVQGQKVGSLTPPSSPKTQRAGHRRI	T	620	5	0.876458	I	2	-0.24421	0.00528498	0.85908
1514	Q3KQU3	MAP7 domain-containing protein 1	PRDARPPRRSSQPSPTAVPASDSPPTKQEVK	T	118	8	0.793502	I	3	-0.47198	0.000446518	1.2353
1515	Q3LFD5;Q9UMW8	Putative ubiquitin carboxyl-terminal hydrolase 41 ;Ubl carboxyl-terminal hydrolase 18	KTRGKQVLKLTHLPQTLTIHLMRFSIRNSQT	T	251;251	7	0.999946	I	3	-1.4509	0.00343841	1.2088
1516	Q3LFD5;Q9UMW8	Putative ubiquitin carboxyl-terminal hydrolase 41 ;Ubl carboxyl-terminal hydrolase 18	RGKQVLKLTHLPQTLTIHLMRFSIRNSQTRK	T	253;253	9	0.999898	I	3	-1.4509	0.00343841	1.2088
1517	Q3YEC7	Rab-like protein 6	RRADDFPVRDDPSDVTDEDEGPAEPPPPPKL	T	599	15	1	I	3	-0.23373	0.000113745	0.9705
1518	Q4G0J3	La-related protein 7	EASEASKENRDIEISTEEEKDTGDLKDSSLL	T	338	6	1	I	2	0.21944	1.43993e-28	1.253
1519	Q4G0J3	La-related protein 7	DTSNTSISKMKRSRPTSEGSDIESTEPQKQC	T	257	4	0.583163	II	3	0.048599	0.000118205	1.1702
1520	Q58WW2	DDB1- and CUL4-associated factor 6	SAHEETSTRDSALQDTDDSDDDPVLIPGARY	T	654	7	0.990696	I	2	-0.55794	8.53613e-08	1.1297
1521	Q5JTD0	Tight junction-associated protein 1	PKRMGVHHLHRKDSLTQAQEQGNLLN_____	T	547	5	0.969458	I	2	0.28405	0.000366053	1.0242
1522	Q5JTV8	Torsin-1A-interacting protein 1	ATSVQQKVNFSEEGETEEDDQDSSHSSVTTV	T	220	9	1	I	3	-0.022495	2.8844e-19	1.1292
1523	Q5QJE6	Deoxynucleotidyltransferase terminal-interacting protein 2	SVRKKPKVTPTKESYTEEIVSEAESHVSGIS	T	136	4	0.34537	III	3	-0.018503	0.00178723	NA
1524	Q5SR53	Putative uncharacterized protein PIK3CD-AS1	CVVGSTSGARALIPETSKLERSGTVIAYCNL	T	78	6	1	I	2	-0.90536	0.0121787	1.0413
1525	Q5T200	Zinc finger CCCH domain-containing protein 13	QRNSKTNQSKKKGPRTPSPPPPIPEDIALGK	T	263	4	1	I	3	-0.067264	8.03922e-12	0.87627
1526	Q5VYK3	Proteasome-associated protein ECM29 homolog	AFAMGHLVRTSRDSSTEKLLQKLNGWYMEKE	T	1436	18	0.276804	III	3	-1.8604	0.00349192	NA
1527	Q5VZL5	Zinc finger MYM-type protein 4	SSIHTDDSLEVERRVTQHESDNENEIQIQNK	T	118	2	0.5	III	3	-0.0067058	6.31583e-08	0.95781
1528	Q66K74	Microtubule-associated protein 1S	ALELPLAASSIPRPRTPSPESHRSPAEGSER	T	638	16	0.822841	I	4	0.14126	0.000476094	0.96264
1529	Q6BDS2	UHRF1-binding protein 1	VSGGAARLRFFSMKRTVSQQSFDGVSLDSSG	T	1101	2	0.658285	II	3	0.037437	3.92914e-08	1.2693
1530	Q6P2E9	Enhancer of mRNA-decapping protein 4	QEVEPLGLPQASPSRTRSPDVISSASTALSQ	T	727	1	0.826055	I	3	-0.31855	3.99396e-29	1.1111
1531	Q6PD62	RNA polymerase-associated protein CTR9 homolog	RSKKGGEFDEFVNDDTDDDLPISKKKKRRKG	T	925	13	0.999926	I	3	-0.095019	0.000101778	0.8004
1532	Q6PKG0	La-related protein 1	LNCPEFVPRQHYQKETESAPGSPRAVTPVPT	T	515	2	0.810855	I	3	-1.3081	0.00853798	1.0617
1533	Q6PKG0	La-related protein 1	YQKETESAPGSPRAVTPVPTKTEEVSNLKTL	T	526	13	0.988191	I	3	-1.3081	0.00853798	1.0617
1534	Q6QNY0	Biogenesis of lysosome-related organelles complex 1 subunit 3	RGRPTGLRVAGEAAETDSEPEPEPEPTAAPR	T	63	8	0.999997	I	3	-0.5859	0.000364403	0.85827
1535	Q6UN15	Pre-mRNA 3'-end-processing factor FIP1	RERTRERERERDHSPTPSVFNSDEERYRYRE	T	494	7	0.904886	I	3	0.15899	1.06318e-05	1.0871
1536	Q6Y7W6	PERQ amino acid-rich with GYF domain-containing protein 2	FGPEWLRALSSGGSITSPPLSPALPKYKLAD	T	25	9	0.80513	I	2	-0.14785	4.36997e-05	1.1136
1537	Q76FK4	Nucleolar protein 8	FGTDDRFRMDSRFLETDSEEEQEEVNEKKTA	T	888	4	1	I	2	-0.25589	1.7449e-119	1.0311
1538	Q7L2J0	7SK snRNA methylphosphate capping enzyme	NSLLDEEVSRTLNAETPKSSPLPAKGRDPVE	T	213	6	0.998783	I	3	-0.10833	0.000145918	1.0378
1539	Q7Z309	Protein FAM122B	PKRIDFTPVSPAPSPTRGFGKMFVSSSGLPP	T	121	14	0.962385	I	3	0.089992	0.00108377	0.86447
1540	Q7Z4S6	Kinesin-like protein KIF21A	RIWKARNLQDGQISDTGDLGEDIASN_____	T	1664	10	0.932597	I	2	-0.060427	0.000689054	1.2956
1541	Q7Z6Z7	E3 ubiquitin-protein ligase HUWE1	TSAAGSSEQPRAGSSTPGDAPPAVAEVQGRS	T	2889	5	0.987841	I	2	-0.28794	0.000103606	1.3517
1542	Q7Z6Z7	E3 ubiquitin-protein ligase HUWE1	AHIKDEPPPLSPAPLTPATPSSLDPFFSREP	T	3924	12	0.875127	I	3	0.035643	0.00350292	1.1432
1543	Q7Z6Z7	E3 ubiquitin-protein ligase HUWE1	KDEPPPLSPAPLTPATPSSLDPFFSREPSSM	T	3927	15	0.776406	I	3	0.035643	0.00350292	1.1432
1544	Q7Z6Z7	E3 ubiquitin-protein ligase HUWE1	LIDELLERDGGSGNSTIIVSRSGEDESQEDV	T	2366	8	0.573334	II	2	0.19159	0.000192299	1.0323
1545	Q7Z6Z7	E3 ubiquitin-protein ligase HUWE1	NCCIRIALPAPRGSGTASDDEFENLRIKGPN	T	1905	4	0.444021	III	2	0.38412	0.000138836	NA
1546	Q86TB9	Protein PAT1 homolog 1	EDDRDLSERALPRRSTSPIIGSPPVRAVPIG	T	178	3	0.703057	II	2	0.050392	3.71443e-06	0.9288
1547	Q86WC4	Osteopetrosis-associated transmembrane protein 1	QKKRKLILPKRLKSSTSFANIQENSN_____	T	324	3	0.29413	III	2	0.10091	0.00550125	NA
1548	Q86YS7	C2 domain-containing protein 5	KEMKEIPFNEDPNPNTHSSGPSTPLKNQTYS	T	278	12	0.751265	I	3	0.0015627	0.000157707	0.92341
1549	Q86YS7	C2 domain-containing protein 5	FNEDPNPNTHSSGPSTPLKNQTYSFSPSKSY	T	285	19	0.900273	I	3	0.12581	0.00595982	0.92876
1550	Q8IVF2	Protein AHNAK2	SSEAYEPRDAHDVSPTSTDTEAQLTVERQEQ	T	296	8	0.75779	I	3	-0.3127	4.28075e-08	1.1141
1551	Q8IVF2	Protein AHNAK2	EAYEPRDAHDVSPTSTDTEAQLTVERQEQKA	T	298	10	0.692097	II	3	-0.095945	7.47192e-08	0.94212
1552	Q8IWV8	E3 ubiquitin-protein ligase UBR2	VESRAMVLAAFVQRSTVLSKNRSKFIQDPEK	T	1134	2	0.562669	II	2	1.0907	0.000708817	0.79077
1553	Q8IWW6	Rho GTPase-activating protein 12	SGDELSSSSTEQIRATTPPNQGRPDSPVYAN	T	230	2	0.500002	II	3	0.044109	0.0001012	1.2743
1554	Q8IWW6	Rho GTPase-activating protein 12	GDELSSSSTEQIRATTPPNQGRPDSPVYANL	T	231	3	0.808388	I	3	0.33347	0.0001012	1.3981
1555	Q8IY81	pre-rRNA processing protein FTSJ3	SLSSGEEDEGDEEDSTAGTTKQPSKEEEEEE	T	348	20	0.662279	II	2	0.21066	1.81578e-31	1.1153
1556	Q8IYB3	Serine/arginine repetitive matrix protein 1	LAQEEPVAAPEPKKETESEAEDNLDDLEKHL	T	872	3	1	I	2	-0.0086927	5.07102e-162	0.76004
1557	Q8IYB3	Serine/arginine repetitive matrix protein 1	SASPPRRRHRPSPPATPPPKTRHSPTPQQSN	T	406	8	1	I	2	0.076274	3.03023e-05	0.94498
1558	Q8IYB3	Serine/arginine repetitive matrix protein 1	GASSSPQRRQSPSPSTRPIRRVSRTPEPKKI	T	718	8	0.530877	II	2	-0.1151	3.59714e-05	0.93869
1559	Q8IYB3	Serine/arginine repetitive matrix protein 1	PIQRRYSPSPPPKRRTASPPPPPKRRASPSP	T	614	3	1	I	3	0.069166	0.00478401	0.92206
1560	Q8N122	Regulatory-associated protein of mTOR	VLDTSSLTQSAPASPTNKGVHIHQAGGSPPA	T	865	16	0.654504	II	2	0.11265	6.81671e-07	1.0555
1561	Q8ND56	Protein LSM14 homolog A	SAVGSAFTQDTRSLKTQLSQGRSSPQLDPLR	T	175	1	0.712273	II	2	-0.0761	8.75685e-05	0.73983
1562	Q8NDI1	EH domain-binding protein 1	GVLNENTVSAGKDLSTSPKPSPIPSPVLGRK	T	427	4	0.472949	III	3	0.041849	4.59533e-08	NA
1563	Q8NE71	ATP-binding cassette sub-family F member 1	EEKELMERLKKLSVPTSDEEDEVPAPKPRGG	T	108	6	1	I	3	0.38924	1.0042e-29	1.209
1564	Q8NHA6	Putative olfactory receptor 2W6	LQPANTYSQDQGKFLTLFYTIVTPSVNPLIY	T	281	3	0.708181	II	3	0.84292	0.00128709	1.1547
1565	Q8NHA6	Putative olfactory receptor 2W6	SQDQGKFLTLFYTIVTPSVNPLIYTLRNKDV	T	288	10	0.661974	II	3	0.84292	0.00128709	1.1547
1566	Q8TDD1	ATP-dependent RNA helicase DDX54	RARKLGPGRPLPTFPTSECTSDVEPDTREMV	T	70	12	0.313211	III	3	0.27858	0.000112523	NA
1567	Q8WVC0	RNA polymerase-associated protein LEO1	KRKNAIASDSEADSDTEVPKDNSGTMDLFGG	T	302	13	0.843844	I	2	0.32629	0.00479824	0.88192
1568	Q8WWY3	U4/U6 small nuclear ribonucleoprotein Prp31	VVYGGKSTIRDRSSGTASSVAFTPLQGLEIV	T	448	4	0.280072	III	3	-0.42882	0.00384452	NA
1569	Q8WWY3	U4/U6 small nuclear ribonucleoprotein Prp31	TIRDRSSGTASSVAFTPLQGLEIVNPQAAEK	T	455	11	0.621902	II	3	-0.42882	0.00384452	1.4056
1570	Q8WXI9	Transcriptional repressor p66-beta	VDMSARRSEPERGRLTPSPDIIVLSDNEASS	T	120	4	1	I	3	-0.091544	2.3452e-13	1.0513
1571	Q92598	Heat shock protein 105 kDa	TDAQQTSQSPPSPELTSEENKIPDADKANEK	T	561	32	0.352791	III	3	-0.489	0.000351704	NA
1572	Q92733	Proline-rich protein PRCC	KAAAKSAALQVTKQITQEEDDSDEEVAPENF	T	261	3	0.7691	I	3	0.13061	0.00365561	0.89903
1573	Q92922	SWI/SNF complex subunit SMARCC1	ANARKRKHSPSPPPPTPTESRKKSGKKGQAS	T	335	11	0.786811	I	3	0.12345	0.00484122	0.75672
1574	Q92922	SWI/SNF complex subunit SMARCC1	ARKRKHSPSPPPPTPTESRKKSGKKGQASLY	T	337	13	0.581952	II	3	0.090514	0.0138872	0.76735
1575	Q92954	Proteoglycan 4	SDTSKETSLTVNKETTVETKETTTTNKQTST	T	283	3	0.745459	II	2	0.097673	0.00764627	0.96293
1576	Q92954	Proteoglycan 4	LTVNKETTVETKETTTTNKQTSTDGKEKTTS	T	291	11	0.802357	I	2	0.097673	0.00764627	0.96293
1577	Q92954	Proteoglycan 4	TVNKETTVETKETTTTNKQTSTDGKEKTTSA	T	292	12	0.817103	I	2	0.097673	0.00764627	0.96293
1578	Q96AY4	Tetratricopeptide repeat protein 28	MDQQFEEMNNKLNSVTDPTGFLRMVRRNNLF	T	1341	5	0.947783	I	3	0.80677	0.0159761	0.98484
1579	Q96B36	Proline-rich AKT1 substrate 1	ARPPAPPPAPQPPSPTPSPPRPTLAREDNEE	T	90	20	0.782041	I	4	-0.30512	0.000250342	1.3761
1580	Q96B36	Proline-rich AKT1 substrate 1	SLPVSVPVWGFKEKRTEARSSDEENGPPSSP	T	198	2	0.691827	II	3	-0.53016	1.47278e-21	1.1789
1581	Q96D46	60S ribosomal export protein NMD3	NVNIYRDSAIPVESDTDDEGAPRISLAEMLE	T	470	10	1	I	2	0.45439	3.70026e-88	1.1818
1582	Q96E09	Protein FAM122A	PKRIDFIPVSPAPSPTRGIGKQCFSPSLQSF	T	149	14	0.704674	II	3	0.18318	0.00326194	1.1718
1583	Q96G23	Ceramide synthase 2	ITGKLVEDERSDREETESSEGEEAAAGGGAK	T	346	12	1	I	3	-0.08905	0.0191777	NA
1584	Q96G46	tRNA-dihydrouridine(47) synthase [NAD(P)(+)]-like	RQENCGAQQVPAGPGTSTPPSSPVRTCGPLT	T	271	15	0.45658	III	3	-0.54471	1.03502e-08	NA
1585	Q96G46	tRNA-dihydrouridine(47) synthase [NAD(P)(+)]-like	ENCGAQQVPAGPGTSTPPSSPVRTCGPLTDE	T	273	17	0.653219	II	3	0.15283	1.06545e-35	1.3259
1586	Q96N67	Dedicator of cytokinesis protein 7	NRSRSLSNSNPDISGTPTSPDDEVRSIIGSK	T	907	14	0.664061	II	3	-0.23711	1.69926e-08	1.0879
1587	Q96QU8	Exportin-6	GILETVWDKHSVTAATPPPSPTSGESGDLLS	T	204	7	0.987531	I	3	-0.46419	1.59952e-38	0.84245
1588	Q96QU8	Exportin-6	WDKHSVTAATPPPSPTSGESGDLLSNLLQSP	T	210	13	0.457161	III	3	-0.28322	1.59952e-38	NA
1589	Q96RK0	Protein capicua homolog	AELPEFRPEEVLPSPTLQSLATSPRAILGSY	T	1375	17	0.864139	I	3	0.46912	6.2293e-19	1.1053
1590	Q96RK0	Protein capicua homolog	RPEEVLPSPTLQSLATSPRAILGSYRKKRKN	T	1381	23	0.428265	III	3	0.31256	0.00654583	NA
1591	Q96RK0	Protein capicua homolog	PRAILGSYRKKRKNSTDLDSAPEDPTSPKRK	T	1398	5	0.802831	I	3	0.99049	0.00108077	1.1045
1592	Q96RK0	Protein capicua homolog	KRKNSTDLDSAPEDPTSPKRKMRRRSSCSSE	T	1408	15	0.793246	I	3	0.40267	0.00108077	0.77191
1593	Q96RT1	Protein LAP2	AVTRSTIQRQSSVSSTASVNLGDPGSTRRAQ	T	1083	7	0.756777	I	2	-0.26603	4.8644e-39	0.84525
1594	Q96T23	Remodeling and spacing factor 1	EEEGKPSRKRLHRIETDEEESCDNAHGDANQ	T	1305	3	0.999897	I	3	-0.65695	0.0109898	1.1183
1595	Q96T23	Remodeling and spacing factor 1	KVGSPLDYSLVDLPSTNGQSPGKAIENLIGK	T	1371	15	0.61244	II	3	0.10522	0.000615265	0.96519
1596	Q99460	26S proteasome non-ATPase regulatory subunit 1	SMETEEKTSSAFVGKTPEASPEPKDQTLKMI	T	311	9	0.59527	II	3	-0.084557	0.00826782	1.0167
1597	Q9BQG0	Myb-binding protein 1A	RPKLEKKDAKEIPSATQSPISKKRKKKGFLP	T	1161	6	0.956386	I	2	-0.67109	4.63784e-05	0.2566
1598	Q9BRD0	BUD13 homolog	RHDTPDPSPRRARHDTPDPSPLRGARHDSDT	T	159	3	1	I	2	0.30166	0.00122911	0.99798
1599	Q9BU76	Multiple myeloma tumor-associated protein 2	EKKKKDKEHRRPAEATSSPTSPERPRHHHHD	T	215	6	0.980757	I	2	-0.24573	2.0677e-31	0.87639
1600	Q9BU76	Multiple myeloma tumor-associated protein 2	KDKEHRRPAEATSSPTSPERPRHHHHDSDSN	T	219	10	0.868078	I	2	-0.24573	2.0677e-31	1.1474
1601	Q9BUR4	Telomerase Cajal body protein 1	PLLATASGQRVFPEPTESGDEGEELGLPLLS	T	489	6	0.795366	I	3	0.073883	0.00167864	1.0097
1602	Q9BW71	HIRA-interacting protein 3	REDKLDLTKKGKRPPTPCSDPERKRFRFNSE	T	84	4	1	I	3	-0.21162	0.0207052	0.9887
1603	Q9BX95	Sphingosine-1-phosphate phosphatase 1	PASPRRAGALRRNSLTGEEGQLARVSNWPLY	T	114	5	0.5	III	3	-0.88023	0.0186761	2.3657
1604	Q9BXJ9	N-alpha-acetyltransferase 15, NatA auxiliary subunit	ALAFMPPGYEEDMKITVNGDSSAEAEELANE	T	850	2	0.890836	I	2	0.21286	0.00163708	0.9965
1605	Q9BYC2	Succinyl-CoA:3-ketoacid coenzyme A transferase 2, mitochondrial	VKGMGGAMDLVSSQKTRVVVTMQHCTKDNTP	T	432	14	1	I	2	-0.53548	0.00802817	NA
1606	Q9BYG3	MKI67 FHA domain-interacting nucleolar phosphoprotein	KKKKKVSGTLDTPEKTVDSQGPTPVCTPTFL	T	227	1	0.522204	II	3	-0.17323	8.81043e-06	0.90711
1607	Q9BYG3	MKI67 FHA domain-interacting nucleolar phosphoprotein	GTLDTPEKTVDSQGPTPVCTPTFLERRKSQV	T	234	8	0.999851	I	2	-0.10694	3.27379e-12	0.7787
1608	Q9BYG3	MKI67 FHA domain-interacting nucleolar phosphoprotein	TPEKTVDSQGPTPVCTPTFLERRKSQVAELN	T	238	12	0.98178	I	2	-0.26799	3.27379e-12	0.7821
1609	Q9BYG3	MKI67 FHA domain-interacting nucleolar phosphoprotein	EKTVDSQGPTPVCTPTFLERRKSQVAELNDD	T	240	14	0.755995	I	3	-0.24206	8.81043e-06	0.86903
1610	Q9BYW2	Histone-lysine N-methyltransferase SETD2	SDTPNPPAVPLQVDSTPKMKMEIGDTLSTAE	T	113	17	0.499979	III	3	-0.32385	0.00191877	0.74203
1611	Q9BZR8	Apoptosis facilitator Bcl-2-like protein 14	LSQRGLGNCSANESWTEVSWPCRNSQSSEKA	T	68	12	0.98478	I	2	-0.27634	0.00204475	NA
1612	Q9C0C2	182 kDa tankyrase-1-binding protein	GLGVWRLDSPPPSPITEASEAAEAAEAGNLA	T	501	10	0.711721	II	3	-0.16922	0.00383493	1.2188
1613	Q9H1E3	Nuclear ubiquitous casein and cyclin-dependent kinase substrate 1	GKVGRPTASKASKEKTPSPKEEDEEPESPPE	T	202	3	1	I	3	0.10541	3.33571e-30	1.0755
1614	Q9H3Z4	DnaJ homolog subfamily C member 5	_____MADQRQRSLSTSGESLYHVLGLDKNA	T	11	4	0.398479	III	2	-0.024606	0.000293311	NA
1615	Q9H694	Protein bicaudal C homolog 1	AQIHFPDPSNPQKKSTVYLQGTIESVCLARQ	T	331	2	1	I	2	3.2393	0.016608	NA
1616	Q9H694	Protein bicaudal C homolog 1	DPSNPQKKSTVYLQGTIESVCLARQYLMGCL	T	337	8	1	I	2	3.2393	0.016608	NA
1617	Q9H6F5	Coiled-coil domain-containing protein 86	SVQRAGLGSPERPPKTSPGSPRLQQGAGLES	T	65	12	0.915	I	3	-0.1067	2.62292e-08	0.38817
1618	Q9NQC3	Reticulon-4	PAAPKRRGSSGSVDETLFALPAASEPVIRSS	T	188	9	0.583941	II	3	0.2569	5.75919e-05	1.3887
1619	Q9NTI5	Sister chromatid cohesion protein PDS5 homolog B	RAESPESSAIESTQSTPQKGRGRPSKTPSPS	T	1370	15	0.996657	I	2	-0.057575	1.54625e-105	0.9455
1620	Q9NTJ3	Structural maintenance of chromosomes protein 4	DGASSDAEPEPPSGRTESPATAAETASEELD	T	39	1	0.460418	III	3	-0.040148	2.64428e-08	NA
1621	Q9NTJ3	Structural maintenance of chromosomes protein 4	DAEPEPPSGRTESPATAAETASEELDNRSLE	T	44	6	0.653732	II	3	0.2559	3.40808e-12	1.0361
1622	Q9NY28	Probable polypeptide N-acetylgalactosaminyltransferase 8	AYLSNQLPLNRTIPDTRDYRCLRKTYPSQLP	T	166	5	0.998214	I	2	-0.45799	0.00858144	1.1912
1623	Q9NZH7	Interleukin-36 beta	RSIKPVTLHLIACRDTEFSDKEKGNMVYLGI	T	51	2	0.999843	I	2	-0.58017	0.0187495	NA
1624	Q9P0M6	Core histone macro-H2A.2	VLPRIHPELLAKKRGTKGKSETILSPPPEKR	T	120	2	0.995615	I	3	-0.13805	0.0147684	1.026
1625	Q9P2R6	Arginine-glutamic acid dipeptide repeats protein	LRSGRKKQPASPDGRTSPINEDIRSSGRNSP	T	599	10	0.566414	II	3	-0.16656	0.012467	0.87081
1626	Q9UGV2	Protein NDRG3	GYIPSASMTRLARSRTHSTSSSLGSGESPFS	T	329	1	0.166666	III	3	0.071403	0.00022455	NA
1627	Q9UGV2	Protein NDRG3	PSASMTRLARSRTHSTSSSLGSGESPFSRSV	T	332	4	0.166666	III	3	0.071403	0.00022455	NA
1628	Q9UJM3	ERBB receptor feedback inhibitor 1	PKVPPREPLSPSNSRTPSPKSLPSYLNGVMP	T	332	14	0.941389	I	3	0.076898	0.00121808	0.96875
1629	Q9UJX2	Cell division cycle protein 23 homolog	NTPTRRVSPLNLSSVTP______________	T	596	11	0.999351	I	2	0.11256	3.41412e-05	0.85642
1630	Q9UKI2	Cdc42 effector protein 3	LGQFPGHNEFFRANSTSDSVFTETPSPVLKN	T	90	4	0.310908	III	2	-0.18097	0.00131209	NA
1631	Q9UKV3	Apoptotic chromatin condensation inducer in the nucleus	QGLKEKSKSPSPPRLTEDRKKASLVALPEQT	T	393	10	0.772606	I	3	0.17337	0.0151693	0.84766
1632	Q9UQ35	Serine/arginine repetitive matrix protein 2	SHSGSISPYPKVKAQTPPGPSLSGSKSPCPQ	T	1003	3	0.999791	I	2	0.13171	0.000110077	1.1852
1633	Q9UQ35	Serine/arginine repetitive matrix protein 2	RGEGDAPFSEPGTTSTQRPSSPETATKQPSS	T	318	15	0.475694	III	3	0.0386	0.000539129	NA
1634	Q9UQ35	Serine/arginine repetitive matrix protein 2	PGTTSTQRPSSPETATKQPSSPYEDKDKDKK	T	328	26	0.680884	II	4	-0.27758	0.00187295	0.96653
1635	Q9UQ35	Serine/arginine repetitive matrix protein 2	QTSPKGGRSRSSSPVTELASRSPIRQDRGEF	T	1106	6	0.867172	I	3	0.024133	0.000158794	0.82996
1636	Q9UQ35	Serine/arginine repetitive matrix protein 2	RSATPPATRNHSGSRTPPVALNSSRMSCFSR	T	2104	7	0.999448	I	2	-0.22718	0.00451592	1.259
1637	Q9UQ35	Serine/arginine repetitive matrix protein 2	HPKVKSGTPPRQGSITSPQANEQSVTPQRRS	T	856	11	0.667729	II	3	-0.11032	3.29821e-10	1.2628
1638	Q9UQ35	Serine/arginine repetitive matrix protein 2	RQGSITSPQANEQSVTPQRRSCFESSPDPEL	T	866	21	0.981981	I	3	-0.09977	3.29821e-10	0.99675
1639	Q9UQ35	Serine/arginine repetitive matrix protein 2	SRSRTPRTARGKRSLTRSPPAIRRRSASGSS	T	2069	3	1	I	2	0.096336	0.0142447	1.0615
1640	Q9UQ35	Serine/arginine repetitive matrix protein 2	SPYEDKDKDKKEKSATRPSPSPERSSTGPEP	T	348	3	0.708091	II	4	0.12718	3.48023e-06	0.99305
1641	Q9UQ35	Serine/arginine repetitive matrix protein 2	EKSATRPSPSPERSSTGPEPPAPTPLLAERH	T	359	14	0.795761	I	4	0.038995	7.04877e-05	0.88609
1642	Q9UQ35	Serine/arginine repetitive matrix protein 2	QSHSSSSPHPKVKSGTPPRQGSITSPQANEQ	T	848	3	0.80533	I	3	-0.10391	0.000329019	0.73238
1643	Q9UQ35	Serine/arginine repetitive matrix protein 2	RSRTPPAIRRRSRSRTPLLPRKRSRSRSPLA	T	2034	3	1	I	3	0.19113	0.00361885	1.0391
1644	Q9UQ35	Serine/arginine repetitive matrix protein 2	TSRSRSRSAAAKTHTTALAGRSPSPASGRRG	T	289	4	0.609018	II	2	-0.13478	4.03871e-09	0.89379
1645	Q9UQR0	Sex comb on midleg-like protein 2	EDVTERQSTKRSPQQTVPYVVPLSPKLPKTK	T	503	6	0.856531	I	3	0.12247	0.000275333	0.88736
1646	Q9Y266	Nuclear migration protein nudC	AQLKNGSLDSPGKQDTEEDEEEDEKDKGKLK	T	145	12	1	I	3	0.20795	4.56104e-35	1.1546
1647	Q9Y2V2	Calcium-regulated heat stable protein 1	VPSPLPTRRTRTFSATVRASQGPVYKGVCKC	T	54	5	0.747896	II	2	0.44387	0.00089398	0.86017
1648	Q9Y520	Protein PRRC2C	EHIPSGPLRQREESETRSESSDFEVVPKRRR	T	1244	7	0.756725	I	3	0.0075455	0.000108295	1.0962
1649	Q9Y5J1	U3 small nucleolar RNA-associated protein 18 homolog	AMGGVPAWAETTKRKTSSDDESEEDEDDLLQ	T	204	3	0.855819	I	2	-0.495	2.09134e-36	0.82659
1650	Q9Y608	Leucine-rich repeat flightless-interacting protein 2	TTPLSGNSSRRGSGDTSSLIDPDTSLSELRD	T	331	6	0.409977	III	3	-0.21887	4.51097e-11	NA
1651	Q9Y6G9	Cytoplasmic dynein 1 light intermediate chain 1	LDVHAELDRITRKPVTVSPTTPTSPTEGEAS	T	508	4	0.549448	II	2	0.06473	2.66808e-16	0.76462
1652	Q9Y6G9	Cytoplasmic dynein 1 light intermediate chain 1	AELDRITRKPVTVSPTTPTSPTEGEAS____	T	512	8	0.673062	II	2	0.29418	4.47763e-39	0.67173
1653	Q9Y6G9	Cytoplasmic dynein 1 light intermediate chain 1	ELDRITRKPVTVSPTTPTSPTEGEAS_____	T	513	9	0.936545	I	2	-0.017044	1.72676e-73	0.81043
1654	Q9Y6G9	Cytoplasmic dynein 1 light intermediate chain 1	DRITRKPVTVSPTTPTSPTEGEAS_______	T	515	11	0.769715	I	2	0.13088	4.43251e-24	0.69607
1655	Q9Y6R4	Mitogen-activated protein kinase kinase kinase 4	ERDEPAYPRGDSSGSTRRSWELRTLISQSKD	T	1271	14	0.864862	I	2	-0.86863	0.0191908	NA
1656	Q8IVF6;A2A2Z9	Ankyrin repeat domain-containing protein 18A ;Ankyrin repeat domain-containing protein 18B	ELYAIKNDSLRKEKKYIQEIKSITEINANFE	Y	355;364	2	1	I	2	0.59653	0.0340471	NA
1657	A6QL64	Ankyrin repeat domain-containing protein 36A	DYAIEAKNRVIFDLIYEYERKRYEDLPINSN	Y	250	9	1	I	3	2.3393	0.0246815	NA
1658	A6QL64	Ankyrin repeat domain-containing protein 36A	AIEAKNRVIFDLIYEYERKRYEDLPINSNPV	Y	252	11	1	I	3	2.3393	0.0246815	NA
1659	O43520	Phospholipid-transporting ATPase IC	VSTRRSAYAFSHQRGYADLISSGRSIRKKRS	Y	1217	12	0.993214	I	3	0.61972	0.0110924	NA
1660	O95218	Zinc finger Ran-binding domain-containing protein 2	KLDEDEDEDDADLSKYNLDASEEEDSNKKKS	Y	183	1	0.860582	I	3	-0.11899	0.00783288	1.4108
1661	P06493;P24941;Q00526	Cyclin-dependent kinase 1 ;Cyclin-dependent kinase 2;Cyclin-dependent kinase 3	_MEDYTKIEKIGEGTYGVVYKGRHKTTGQVV	Y	15;15;15	6	1	I	2	-0.1258	4.20467e-20	0.76598
1662	P17812	CTP synthase 1	SHYLQKGCRLSPRDTYSDRSGSSSPDSEITE	Y	567	3	0.387079	III	3	-0.1121	0.0138338	NA
1663	P28482	Mitogen-activated protein kinase 1	RVADPDHDHTGFLTEYVATRWYRAPEIMLNS	Y	187	15	0.999809	I	3	-0.061656	5.64063e-21	1.0976
1664	P35251	Replication factor C subunit 1	DDFKQKQPSKKKRIIYDSDSESEETLQVKNA	Y	67	4	0.742172	II	3	0.14299	1.58186e-08	0.79972
1665	P35523	Chloride channel protein 1	RKDAGPRHNVHPTQIYGHHKEQFSDREQDIG	Y	62	9	1	I	3	3.9781	0.0185449	NA
1666	P43243	Matrin-3	RGIDLLKKDKSRKRSYSPDGKESPSDKKSKT	Y	597	2	0.531806	II	2	-0.78649	1.61243e-05	0.86186
1667	P48634	Protein PRRC2A	PRGRTASETRSEGSEYEEIPKRRRQRGSETG	Y	1094	12	0.940096	I	2	0.36435	1.83083e-05	0.74126
1668	P49585	Choline-phosphate cytidylyltransferase A	PPCSPANLSRHKAAAYDISEDEED_______	Y	359	4	0.554455	II	2	0.47438	0.00658322	0.63695
1669	P49841;P49840	Glycogen synthase kinase-3 beta ;Glycogen synthase kinase-3 alpha	FGSAKQLVRGEPNVSYICSRYYRAPELIFGA	Y	216;279	7	0.804345	I	2	0.22068	4.01866e-20	0.83043
1670	Q13595;P62995	Transformer-2 protein homolog alpha ;Transformer-2 protein homolog beta	YEDYDYRYRRRSPSPYYSRYRSRSRSRSYSP	Y	264;268	7	0.513903	II	2	-0.35034	0.0001414	0.74602
1671	Q02224	Centromere-associated protein E	YIDSQKLENIKMDLSYSLESIEDPKQMKQTL	Y	612	5	0.909484	I	2	0.61836	0.033149	0.17546
1672	Q07955	Serine/arginine-rich splicing factor 1	TAYIRVKVDGPRSPSYGRSRSRSRSRSRSRS	Y	202	9	0.800107	I	3	0.13393	0.00924441	0.58958
1673	Q13523	Serine/threonine-protein kinase PRP4 homolog	DFGSASHVADNDITPYLVSRFYRAPEIIIGK	Y	849	18	0.991354	I	3	-0.047442	1.06561e-44	1.379
1674	Q9Y463;Q13627	Dual specificity tyrosine-phosphorylation-regulated kinase 1B ;Dual specificity tyrosine-phosphorylation-regulated kinase 1A	VDFGSSCQLGQRIYQYIQSRFYRSPEVLLGT	Y	273;321	4	0.916213	I	2	-0.098466	0.00212462	0.99417
1675	Q14247	Src substrate cortactin	PAPQPTEERLPSSPVYEDAASFKAELSYRGP	Y	421	23	0.43729	III	3	-0.23281	2.03122e-06	NA
1676	Q14677	Clathrin interactor 1	DKYVGVSSDSVGGFRYSERYDPEPKSKWDEE	Y	172	14	0.961994	I	2	-0.045726	0.0162764	NA
1677	Q3MJ13	WD repeat-containing protein 72	KMRGAGNDILNMSSFYSCLRNGKNESHVPEA	Y	952	15	1	I	3	1.132	0.0325039	NA
1678	Q49MG5	Microtubule-associated protein 9	SSSKRRTPSTTTSSHYLGTLKVLDQKPSQKQ	Y	399	12	0.925195	I	3	-0.91479	0.0242263	1.7188
1679	Q6P6C2	RNA demethylase ALKBH5	AAAAEPYPVSGAKRKYQEDSDPERSDYEEQQ	Y	60	1	0.558576	II	3	0.57318	0.000319285	0.9718
1680	Q6P6C2	RNA demethylase ALKBH5	AKRKYQEDSDPERSDYEEQQLQKEEEARKVK	Y	71	12	0.549309	II	3	1.2118	0.00930686	0.59142
1681	Q6PKG0	La-related protein 1	TIARSLPTTVPESPNYRNTRTPRTPRTPQLK	Y	777	12	0.935403	I	2	-0.012814	0.0113939	0.82307
1682	Q6ZTI6	Filamin-interacting protein FAM101A	PDSGLPPSPSPSPPFYSLAPGILDARAGGAG	Y	41	22	0.478635	III	3	0.19789	9.79067e-05	NA
1683	Q8IWZ6	Bardet-Biedl syndrome 7 protein	DTTRLELKIRSIEGQYGTLQAYVTPRIQPKT	Y	465	8	0.999759	I	3	0.5874	0.0251319	NA
1684	Q8IWZ6	Bardet-Biedl syndrome 7 protein	LKIRSIEGQYGTLQAYVTPRIQPKTCQVRQY	Y	471	14	0.947122	I	3	0.5874	0.0251319	NA
1685	Q8NFC6	Biorientation of chromosomes in cell division protein 1-like 1	EEEERHMPKRKRKQHYLSSEDEPDDNPDVLD	Y	2777	3	0.666667	II	3	0.32279	3.47378e-30	1.4658
1686	Q8NHA6	Putative olfactory receptor 2W6	ANTYSQDQGKFLTLFYTIVTPSVNPLIYTLR	Y	284	6	0.668653	II	3	0.84292	0.00128709	1.1547
1687	Q8WUB2	Protein FAM216A	KPGVLTHHRSRLSSRYSQKQHYPCTTWRHQL	Y	159	7	0.82361	I	2	-0.0038162	0.025375	NA
1688	Q96HL8	SH3 domain-containing YSC84-like protein 1	APVQLNSGSQSNRNEYKLYPGLSSYHERVGN	Y	266	3	0.999941	I	2	0.95269	0.0121345	0.14023
1689	Q96HL8	SH3 domain-containing YSC84-like protein 1	QLNSGSQSNRNEYKLYPGLSSYHERVGNLNQ	Y	269	6	0.999343	I	2	0.95269	0.0121345	0.14023
1690	Q96T23	Remodeling and spacing factor 1	EEDFENVGKVGSPLDYSLVDLPSTNGQSPGK	Y	1363	7	0.482441	III	3	0.083345	0.00454249	NA
1691	Q9BWU0	Kanadaptin	VSRKRKAKNWEDEDFYDSDDDTFLDRTGLIE	Y	464	8	0.89732	I	2	-0.36766	1.91791e-05	1.1238
1692	Q9H4L7	SWI/SNF-related matrix-associated actin-dependent regulator of chromatin subfamily A containing DEAD/H box 1	GGGPRKRKLSSSSEPYEEDEFNDDQSIKKTR	Y	217	10	0.536398	II	3	0.4121	9.48777e-05	1.3675
1693	Q9H694	Protein bicaudal C homolog 1	IHFPDPSNPQKKSTVYLQGTIESVCLARQYL	Y	333	4	1	I	2	3.2393	0.016608	NA
1694	Q9H6F5	Coiled-coil domain-containing protein 86	RQQDLHLESPQRQPEYSPESPRCQPKPSEEA	Y	109	15	0.768141	I	3	-0.41931	0.000108141	0.94368
1695	Q9NY28	Probable polypeptide N-acetylgalactosaminyltransferase 8	SNQLPLNRTIPDTRDYRCLRKTYPSQLPSLS	Y	169	8	0.999638	I	2	-0.45799	0.00858144	1.1912
1696	Q9NYF8	Bcl-2-associated transcription factor 1	PERSGSGSVGNGSSRYSPSQNSPIHHIPSRR	Y	284	1	0.908175	I	2	-0.42861	1.63067e-06	1.336
1697	Q9UJV9	Probable ATP-dependent RNA helicase DDX41	AGGSRSEAEDEDDEDYVPYVPLRQRRQLLLQ	Y	33	21	0.964765	I	3	0.48504	0.00444796	0.88535
1698	Q9UL52	Transmembrane protease serine 11E	HDYDISLAELSSPVPYTNAVHRVCLPDASYE	Y	289	21	0.995091	I	3	-0.094494	0.0271828	NA
1699	Q9Y2X7	ARF GTPase-activating protein GIT1	HTSKLSRHGSGADSDYENTQSGDPLLGLEGK	Y	598	9	0.929632	I	3	-0.18047	5.52826e-19	0.87363
1700	Q9Y6R4	Mitogen-activated protein kinase kinase kinase 4	LSRHSSPTEERDEPAYPRGDSSGSTRRSWEL	Y	1262	5	0.997606	I	2	-0.86863	0.0191908	NA
